# Supplementary material for: Whole-Transcriptome Analysis Reveals Long Noncoding RNAs Involved in Female Floral Development of Hickory (Carya cathayensis Sarg.)
Source: Front Genet. 2022 May 11;13:910488. doi: 10.3389/fgene.2022.910488 (PMC9130753; doi:10.3389/fgene.2022.910488)
Supplement: Supplementary file 1 [file DataSheet7.xlsx]

## Sheet: Table S7
Table S7 LncRNA cis-acting target genes
lncRNA_ID	Target gene ID	Gene_Description	Distance	Location
LNC_000001	CCA0001S0004	sp|Q6AWW5|Y5262_ARATH Ankyrin repeat-containing protein At5g02620 OS=Arabidopsis thaliana GN=At5g02620 PE=1 SV=1//4.61419e-07	12132	upstream
LNC_000001	CCA0001S0005	-//-	-3243	antisense
LNC_000001	CCA0001S0007	sp|Q8GWP0|MYB39_ARATH Transcription factor MYB39 OS=Arabidopsis thaliana GN=MYB39 PE=2 SV=1//3.49579e-67	91309	downstream
LNC_000002	CCA0001S0004	sp|Q6AWW5|Y5262_ARATH Ankyrin repeat-containing protein At5g02620 OS=Arabidopsis thaliana GN=At5g02620 PE=1 SV=1//4.61419e-07	13577	upstream
LNC_000002	CCA0001S0005	-//-	-1929	antisense
LNC_000002	CCA0001S0007	sp|Q8GWP0|MYB39_ARATH Transcription factor MYB39 OS=Arabidopsis thaliana GN=MYB39 PE=2 SV=1//3.49579e-67	93095	downstream
LNC_000003	CCA0001S0016	-//-	91503	upstream
LNC_000003	CCA0001S0017	sp|Q9LFT9|RAH1E_ARATH Ras-related protein RABH1e OS=Arabidopsis thaliana GN=RABH1E PE=2 SV=1//6.06755e-140	97718	downstream
LNC_000003	CCA0001S0014	sp|Q9LFT8|CDKC1_ARATH Cyclin-dependent kinase C-1 OS=Arabidopsis thaliana GN=CDKC-1 PE=1 SV=1//3.39811e-38	43165	upstream
LNC_000003	CCA0001S0015	sp|Q9LV81|BRTL3_ARATH Probable mitochondrial adenine nucleotide transporter BTL3 OS=Arabidopsis thaliana GN=At5g64970 PE=2 SV=1//4.77852e-170	48834	downstream
LNC_000003	CCA0001S0012	sp|Q5JK68|CDKC2_ORYSJ Cyclin-dependent kinase C-2 OS=Oryza sativa subsp. japonica GN=CDKC-2 PE=2 SV=1//4.04139e-56	30981	upstream
LNC_000003	CCA0001S0013	sp|Q9LFT8|CDKC1_ARATH Cyclin-dependent kinase C-1 OS=Arabidopsis thaliana GN=CDKC-1 PE=1 SV=1//5.26789e-98	33462	upstream
LNC_000003	CCA0001S0010	-//-	13753	upstream
LNC_000003	CCA0001S0011	sp|Q8GSA7|CMTA3_ARATH Calmodulin-binding transcription activator 3 OS=Arabidopsis thaliana GN=CMTA3 PE=1 SV=1//0	15574	downstream
LNC_000003	CCA0001S0008	sp|Q9SMR2|TBCC_ARATH Tubulin-folding cofactor C OS=Arabidopsis thaliana GN=TFCC PE=1 SV=1//1.93763e-123	-1514	antisense
LNC_000003	CCA0001S0009	sp|O24454|UBP3_ARATH Ubiquitin carboxyl-terminal hydrolase 3 OS=Arabidopsis thaliana GN=UBP3 PE=1 SV=1//0	8031	upstream
LNC_000003	CCA0001S0007	sp|Q8GWP0|MYB39_ARATH Transcription factor MYB39 OS=Arabidopsis thaliana GN=MYB39 PE=2 SV=1//3.49579e-67	32225	upstream
LNC_000004	CCA0001S0030	-//-	77090	upstream
LNC_000004	CCA0001S0031	sp|P33449|BMR1_BACSU Multidrug resistance protein 1 OS=Bacillus subtilis (strain 168) GN=bmr PE=3 SV=2//1.94771e-07	66870	upstream
LNC_000004	CCA0001S0032	sp|P33449|BMR1_BACSU Multidrug resistance protein 1 OS=Bacillus subtilis (strain 168) GN=bmr PE=3 SV=2//2.24091e-06	61895	upstream
LNC_000004	CCA0001S0034	-//-	-2262	antisense
LNC_000004	CCA0001S0035	sp|Q8LAL0|SCO12_ARATH Protein SCO1 homolog 2, mitochondrial OS=Arabidopsis thaliana GN=HCC2 PE=2 SV=1//1.56311e-113	5356	upstream
LNC_000004	CCA0001S0036	sp|Q9SIN1|TTL3_ARATH Inactive TPR repeat-containing thioredoxin TTL3 OS=Arabidopsis thaliana GN=TTL3 PE=1 SV=2//8.60763e-96	17154	upstream
LNC_000005	CCA0001S0004	sp|Q6AWW5|Y5262_ARATH Ankyrin repeat-containing protein At5g02620 OS=Arabidopsis thaliana GN=At5g02620 PE=1 SV=1//4.61419e-07	4374	downstream
LNC_000005	CCA0001S0005	-//-	19193	downstream
LNC_000005	CCA0001S0001	-//-	87206	upstream
LNC_000008	CCA0006S0005	sp|Q9NRL2|BAZ1A_HUMAN Bromodomain adjacent to zinc finger domain protein 1A OS=Homo sapiens GN=BAZ1A PE=1 SV=2//6.68963e-23	34706	upstream
LNC_000008	CCA0006S0009	sp|Q56YP2|PI5K1_ARATH Phosphatidylinositol 4-phosphate 5-kinase 1 OS=Arabidopsis thaliana GN=PIP5K1 PE=1 SV=1//0	34908	upstream
LNC_000008	CCA0006S0010	sp|Q9STW5|MACP2_ARATH MACPF domain-containing protein At4g24290 OS=Arabidopsis thaliana GN=At4g24290 PE=2 SV=1//0	46690	upstream
LNC_000008	CCA0006S0011	sp|Q9FN03|UVR8_ARATH Ultraviolet-B receptor UVR8 OS=Arabidopsis thaliana GN=UVR8 PE=1 SV=1//5.40567e-27	83867	downstream
LNC_000008	CCA0006S0004	sp|Q4R1I9|ANGLT_ROSHC Anthocyanidin 5,3-O-glucosyltransferase OS=Rosa hybrid cultivar GN=RhGT1 PE=2 SV=1//2.84969e-23	45052	upstream
LNC_000008	CCA0006S0007	sp|Q9ZWQ9|FLS_CITUN Flavonol synthase/flavanone 3-hydroxylase OS=Citrus unshiu GN=FLS PE=1 SV=1//5.07166e-168	19860	upstream
LNC_000008	CCA0006S0006	sp|Q766C3|NEP1_NEPGR Aspartic proteinase nepenthesin-1 OS=Nepenthes gracilis GN=nep1 PE=1 SV=1//4.49014e-147	-1861	antisense
LNC_000008	CCA0006S0001	sp|Q9FFN2|GLYT3_ARATH Probable glycosyltransferase At5g03795 OS=Arabidopsis thaliana GN=At5g03795 PE=3 SV=2//3.12161e-168	94453	upstream
LNC_000008	CCA0006S0002	sp|A2Y3Q5|HEMH_ORYSI Ferrochelatase-2, chloroplastic OS=Oryza sativa subsp. indica GN=HEMH PE=2 SV=2//0	78112	upstream
LNC_000009	CCA0006S0018	sp|B8XCH5|QKY_ARATH Protein QUIRKY OS=Arabidopsis thaliana GN=QKY PE=2 SV=1//3.09302e-41	81012	upstream
LNC_000009	CCA0006S0009	sp|Q56YP2|PI5K1_ARATH Phosphatidylinositol 4-phosphate 5-kinase 1 OS=Arabidopsis thaliana GN=PIP5K1 PE=1 SV=1//0	89065	downstream
LNC_000009	CCA0006S0017	-//-	58842	upstream
LNC_000009	CCA0006S0011	sp|Q9FN03|UVR8_ARATH Ultraviolet-B receptor UVR8 OS=Arabidopsis thaliana GN=UVR8 PE=1 SV=1//5.40567e-27	19780	upstream
LNC_000009	CCA0006S0010	sp|Q9STW5|MACP2_ARATH MACPF domain-containing protein At4g24290 OS=Arabidopsis thaliana GN=At4g24290 PE=2 SV=1//0	65961	downstream
LNC_000009	CCA0006S0013	sp|Q9ZUZ3|SAU32_ARATH Auxin-responsive protein SAUR32 OS=Arabidopsis thaliana GN=SAUR32 PE=2 SV=1//1.17314e-12	-460	antisense
LNC_000009	CCA0006S0012	sp|Q0VFA3|GLD2_XENTR Poly(A) RNA polymerase GLD2 OS=Xenopus tropicalis GN=papd4 PE=2 SV=1//1.7488e-19	5119	upstream
LNC_000009	CCA0006S0016	sp|Q9Y5K5|UCHL5_HUMAN Ubiquitin carboxyl-terminal hydrolase isozyme L5 OS=Homo sapiens GN=UCHL5 PE=1 SV=3//2.90436e-95	43125	upstream
LNC_000010	CCA0006S0012	sp|Q0VFA3|GLD2_XENTR Poly(A) RNA polymerase GLD2 OS=Xenopus tropicalis GN=papd4 PE=2 SV=1//1.7488e-19	31725	downstream
LNC_000010	CCA0006S0009	sp|Q56YP2|PI5K1_ARATH Phosphatidylinositol 4-phosphate 5-kinase 1 OS=Arabidopsis thaliana GN=PIP5K1 PE=1 SV=1//0	35269	downstream
LNC_000010	CCA0006S0011	sp|Q9FN03|UVR8_ARATH Ultraviolet-B receptor UVR8 OS=Arabidopsis thaliana GN=UVR8 PE=1 SV=1//5.40567e-27	6325	downstream
LNC_000010	CCA0006S0010	sp|Q9STW5|MACP2_ARATH MACPF domain-containing protein At4g24290 OS=Arabidopsis thaliana GN=At4g24290 PE=2 SV=1//0	12165	downstream
LNC_000010	CCA0006S0007	sp|Q9ZWQ9|FLS_CITUN Flavonol synthase/flavanone 3-hydroxylase OS=Citrus unshiu GN=FLS PE=1 SV=1//5.07166e-168	51687	downstream
LNC_000010	CCA0006S0006	sp|Q766C3|NEP1_NEPGR Aspartic proteinase nepenthesin-1 OS=Nepenthes gracilis GN=nep1 PE=1 SV=1//4.49014e-147	73945	upstream
LNC_000010	CCA0006S0013	sp|Q9ZUZ3|SAU32_ARATH Auxin-responsive protein SAUR32 OS=Arabidopsis thaliana GN=SAUR32 PE=2 SV=1//1.17314e-12	50717	downstream
LNC_000010	CCA0006S0016	sp|Q9Y5K5|UCHL5_HUMAN Ubiquitin carboxyl-terminal hydrolase isozyme L5 OS=Homo sapiens GN=UCHL5 PE=1 SV=3//2.90436e-95	94320	upstream
LNC_000011	CCA0006S0012	sp|Q0VFA3|GLD2_XENTR Poly(A) RNA polymerase GLD2 OS=Xenopus tropicalis GN=papd4 PE=2 SV=1//1.7488e-19	31725	downstream
LNC_000011	CCA0006S0009	sp|Q56YP2|PI5K1_ARATH Phosphatidylinositol 4-phosphate 5-kinase 1 OS=Arabidopsis thaliana GN=PIP5K1 PE=1 SV=1//0	35269	downstream
LNC_000011	CCA0006S0011	sp|Q9FN03|UVR8_ARATH Ultraviolet-B receptor UVR8 OS=Arabidopsis thaliana GN=UVR8 PE=1 SV=1//5.40567e-27	6325	downstream
LNC_000011	CCA0006S0010	sp|Q9STW5|MACP2_ARATH MACPF domain-containing protein At4g24290 OS=Arabidopsis thaliana GN=At4g24290 PE=2 SV=1//0	12165	downstream
LNC_000011	CCA0006S0007	sp|Q9ZWQ9|FLS_CITUN Flavonol synthase/flavanone 3-hydroxylase OS=Citrus unshiu GN=FLS PE=1 SV=1//5.07166e-168	51687	downstream
LNC_000011	CCA0006S0006	sp|Q766C3|NEP1_NEPGR Aspartic proteinase nepenthesin-1 OS=Nepenthes gracilis GN=nep1 PE=1 SV=1//4.49014e-147	73945	upstream
LNC_000011	CCA0006S0013	sp|Q9ZUZ3|SAU32_ARATH Auxin-responsive protein SAUR32 OS=Arabidopsis thaliana GN=SAUR32 PE=2 SV=1//1.17314e-12	50717	downstream
LNC_000011	CCA0006S0016	sp|Q9Y5K5|UCHL5_HUMAN Ubiquitin carboxyl-terminal hydrolase isozyme L5 OS=Homo sapiens GN=UCHL5 PE=1 SV=3//2.90436e-95	94320	upstream
LNC_000012	CCA0006S0012	sp|Q0VFA3|GLD2_XENTR Poly(A) RNA polymerase GLD2 OS=Xenopus tropicalis GN=papd4 PE=2 SV=1//1.7488e-19	31638	downstream
LNC_000012	CCA0006S0009	sp|Q56YP2|PI5K1_ARATH Phosphatidylinositol 4-phosphate 5-kinase 1 OS=Arabidopsis thaliana GN=PIP5K1 PE=1 SV=1//0	35269	downstream
LNC_000012	CCA0006S0011	sp|Q9FN03|UVR8_ARATH Ultraviolet-B receptor UVR8 OS=Arabidopsis thaliana GN=UVR8 PE=1 SV=1//5.40567e-27	6238	downstream
LNC_000012	CCA0006S0010	sp|Q9STW5|MACP2_ARATH MACPF domain-containing protein At4g24290 OS=Arabidopsis thaliana GN=At4g24290 PE=2 SV=1//0	12165	downstream
LNC_000012	CCA0006S0007	sp|Q9ZWQ9|FLS_CITUN Flavonol synthase/flavanone 3-hydroxylase OS=Citrus unshiu GN=FLS PE=1 SV=1//5.07166e-168	51687	downstream
LNC_000012	CCA0006S0006	sp|Q766C3|NEP1_NEPGR Aspartic proteinase nepenthesin-1 OS=Nepenthes gracilis GN=nep1 PE=1 SV=1//4.49014e-147	73945	upstream
LNC_000012	CCA0006S0013	sp|Q9ZUZ3|SAU32_ARATH Auxin-responsive protein SAUR32 OS=Arabidopsis thaliana GN=SAUR32 PE=2 SV=1//1.17314e-12	50630	downstream
LNC_000012	CCA0006S0016	sp|Q9Y5K5|UCHL5_HUMAN Ubiquitin carboxyl-terminal hydrolase isozyme L5 OS=Homo sapiens GN=UCHL5 PE=1 SV=3//2.90436e-95	94233	upstream
LNC_000013	CCA0006S0012	sp|Q0VFA3|GLD2_XENTR Poly(A) RNA polymerase GLD2 OS=Xenopus tropicalis GN=papd4 PE=2 SV=1//1.7488e-19	31638	downstream
LNC_000013	CCA0006S0009	sp|Q56YP2|PI5K1_ARATH Phosphatidylinositol 4-phosphate 5-kinase 1 OS=Arabidopsis thaliana GN=PIP5K1 PE=1 SV=1//0	35269	downstream
LNC_000013	CCA0006S0011	sp|Q9FN03|UVR8_ARATH Ultraviolet-B receptor UVR8 OS=Arabidopsis thaliana GN=UVR8 PE=1 SV=1//5.40567e-27	6238	downstream
LNC_000013	CCA0006S0010	sp|Q9STW5|MACP2_ARATH MACPF domain-containing protein At4g24290 OS=Arabidopsis thaliana GN=At4g24290 PE=2 SV=1//0	12165	downstream
LNC_000013	CCA0006S0007	sp|Q9ZWQ9|FLS_CITUN Flavonol synthase/flavanone 3-hydroxylase OS=Citrus unshiu GN=FLS PE=1 SV=1//5.07166e-168	51687	downstream
LNC_000013	CCA0006S0006	sp|Q766C3|NEP1_NEPGR Aspartic proteinase nepenthesin-1 OS=Nepenthes gracilis GN=nep1 PE=1 SV=1//4.49014e-147	73945	upstream
LNC_000013	CCA0006S0013	sp|Q9ZUZ3|SAU32_ARATH Auxin-responsive protein SAUR32 OS=Arabidopsis thaliana GN=SAUR32 PE=2 SV=1//1.17314e-12	50630	downstream
LNC_000013	CCA0006S0016	sp|Q9Y5K5|UCHL5_HUMAN Ubiquitin carboxyl-terminal hydrolase isozyme L5 OS=Homo sapiens GN=UCHL5 PE=1 SV=3//2.90436e-95	94233	upstream
LNC_000014	CCA0008S0002	sp|Q42525|HXK1_ARATH Hexokinase-1 OS=Arabidopsis thaliana GN=HXK1 PE=1 SV=2//1.80768e-21	61039	upstream
LNC_000014	CCA0008S0001	sp|Q9SEK3|HXK1_SPIOL Hexokinase-1 OS=Spinacia oleracea GN=HXK1 PE=2 SV=1//4.60154e-68	61797	upstream
LNC_000015	CCA0009S0009	sp|Q3E6P4|FB95_ARATH F-box protein At2g02240 OS=Arabidopsis thaliana GN=At2g02240 PE=2 SV=1//6.43101e-74	77752	downstream
LNC_000015	CCA0009S0003	sp|Q9M8Z7|U80A2_ARATH Sterol 3-beta-glucosyltransferase UGT80A2 OS=Arabidopsis thaliana GN=UGT80A2 PE=1 SV=1//0	31876	upstream
LNC_000015	CCA0009S0004	-//-	2888	upstream
LNC_000015	CCA0009S0005	-//-	414	downstream
LNC_000015	CCA0009S0007	sp|Q6DBP4|PAE8_ARATH Pectin acetylesterase 8 OS=Arabidopsis thaliana GN=PAE8 PE=2 SV=1//8.1368e-75	15624	upstream
LNC_000015	CCA0009S0001	-//-	98297	upstream
LNC_000016	CCA0010S0002	sp|O80341|EF102_ARATH Ethylene-responsive transcription factor 5 OS=Arabidopsis thaliana GN=ERF5 PE=2 SV=1//1.14842e-42	17678	upstream
LNC_000016	CCA0010S0001	sp|O80341|EF102_ARATH Ethylene-responsive transcription factor 5 OS=Arabidopsis thaliana GN=ERF5 PE=2 SV=1//1.05613e-56	-1266	antisense
LNC_000017	CCA0010S0002	sp|O80341|EF102_ARATH Ethylene-responsive transcription factor 5 OS=Arabidopsis thaliana GN=ERF5 PE=2 SV=1//1.14842e-42	-1615	antisense
LNC_000017	CCA0010S0001	sp|O80341|EF102_ARATH Ethylene-responsive transcription factor 5 OS=Arabidopsis thaliana GN=ERF5 PE=2 SV=1//1.05613e-56	17740	downstream
LNC_000018	CCA0013S0003	-//-	49719	upstream
LNC_000018	CCA0013S0001	-//-	12354	upstream
LNC_000018	CCA0013S0002	-//-	36719	downstream
LNC_000018	CCA0013S0005	-//-	60704	upstream
LNC_000018	CCA0013S0004	-//-	53464	upstream
LNC_000018	CCA0013S0007	-//-	86443	upstream
LNC_000019	CCA0013S0003	-//-	34059	upstream
LNC_000019	CCA0013S0001	-//-	28000	upstream
LNC_000019	CCA0013S0002	-//-	21059	downstream
LNC_000019	CCA0013S0005	-//-	45044	upstream
LNC_000019	CCA0013S0004	-//-	37804	upstream
LNC_000019	CCA0013S0007	-//-	70783	upstream
LNC_000020	CCA0013S0003	-//-	19731	upstream
LNC_000020	CCA0013S0001	-//-	43262	upstream
LNC_000020	CCA0013S0002	-//-	6731	downstream
LNC_000020	CCA0013S0005	-//-	30716	upstream
LNC_000020	CCA0013S0004	-//-	23476	upstream
LNC_000020	CCA0013S0007	-//-	56455	upstream
LNC_000021	CCA0014S0016	-//-	70056	downstream
LNC_000021	CCA0014S0014	sp|Q9UKZ1|CNO11_HUMAN CCR4-NOT transcription complex subunit 11 OS=Homo sapiens GN=CNOT11 PE=1 SV=1//1.26624e-106	31497	upstream
LNC_000021	CCA0014S0015	-//-	66887	upstream
LNC_000021	CCA0014S0012	sp|Q96282|CLCC_ARATH Chloride channel protein CLC-c OS=Arabidopsis thaliana GN=CLC-C PE=1 SV=1//0	4425	downstream
LNC_000021	CCA0014S0013	-//-	10272	downstream
LNC_000021	CCA0014S0010	-//-	68677	downstream
LNC_000022	CCA0014S0016	-//-	70056	downstream
LNC_000022	CCA0014S0014	sp|Q9UKZ1|CNO11_HUMAN CCR4-NOT transcription complex subunit 11 OS=Homo sapiens GN=CNOT11 PE=1 SV=1//1.26624e-106	31497	upstream
LNC_000022	CCA0014S0015	-//-	66887	upstream
LNC_000022	CCA0014S0012	sp|Q96282|CLCC_ARATH Chloride channel protein CLC-c OS=Arabidopsis thaliana GN=CLC-C PE=1 SV=1//0	4425	downstream
LNC_000022	CCA0014S0013	-//-	10272	downstream
LNC_000022	CCA0014S0010	-//-	68677	downstream
LNC_000023	CCA0016S0008	sp|Q6NNN0|RADL3_ARATH Protein RADIALIS-like 3 OS=Arabidopsis thaliana GN=RL3 PE=2 SV=1//1.97199e-11	12085	downstream
LNC_000023	CCA0016S0001	sp|O80725|AB4B_ARATH ABC transporter B family member 4 OS=Arabidopsis thaliana GN=ABCB4 PE=1 SV=1//0	78737	upstream
LNC_000023	CCA0016S0007	sp|O80725|AB4B_ARATH ABC transporter B family member 4 OS=Arabidopsis thaliana GN=ABCB4 PE=1 SV=1//3.71512e-21	4764	upstream
LNC_000024	CCA0016S0008	sp|Q6NNN0|RADL3_ARATH Protein RADIALIS-like 3 OS=Arabidopsis thaliana GN=RL3 PE=2 SV=1//1.97199e-11	12081	downstream
LNC_000024	CCA0016S0001	sp|O80725|AB4B_ARATH ABC transporter B family member 4 OS=Arabidopsis thaliana GN=ABCB4 PE=1 SV=1//0	78737	upstream
LNC_000024	CCA0016S0007	sp|O80725|AB4B_ARATH ABC transporter B family member 4 OS=Arabidopsis thaliana GN=ABCB4 PE=1 SV=1//3.71512e-21	4764	upstream
LNC_000025	CCA0016S0008	sp|Q6NNN0|RADL3_ARATH Protein RADIALIS-like 3 OS=Arabidopsis thaliana GN=RL3 PE=2 SV=1//1.97199e-11	12081	downstream
LNC_000025	CCA0016S0001	sp|O80725|AB4B_ARATH ABC transporter B family member 4 OS=Arabidopsis thaliana GN=ABCB4 PE=1 SV=1//0	78737	upstream
LNC_000025	CCA0016S0007	sp|O80725|AB4B_ARATH ABC transporter B family member 4 OS=Arabidopsis thaliana GN=ABCB4 PE=1 SV=1//3.71512e-21	4764	upstream
LNC_000026	CCA0016S0008	sp|Q6NNN0|RADL3_ARATH Protein RADIALIS-like 3 OS=Arabidopsis thaliana GN=RL3 PE=2 SV=1//1.97199e-11	12081	downstream
LNC_000026	CCA0016S0001	sp|O80725|AB4B_ARATH ABC transporter B family member 4 OS=Arabidopsis thaliana GN=ABCB4 PE=1 SV=1//0	78737	upstream
LNC_000026	CCA0016S0007	sp|O80725|AB4B_ARATH ABC transporter B family member 4 OS=Arabidopsis thaliana GN=ABCB4 PE=1 SV=1//3.71512e-21	4764	upstream
LNC_000027	CCA0019S0001	-//-	18819	downstream
LNC_000032	CCA0021S0001	-//-	-2297	antisense
LNC_000032	CCA0021S0003	sp|O22187|Y2232_ARATH Probable receptor-like protein kinase At2g23200 OS=Arabidopsis thaliana GN=At2g23200 PE=3 SV=1//2.92048e-62	42778	upstream
LNC_000033	CCA0022S0003	sp|Q67UC7|HAK17_ORYSJ Probable potassium transporter 17 OS=Oryza sativa subsp. japonica GN=HAK17 PE=2 SV=2//0	42964	downstream
LNC_000033	CCA0022S0002	sp|Q6NLW5|XRI1_ARATH Protein XRI1 OS=Arabidopsis thaliana GN=XRI1 PE=1 SV=2//1.2913e-06	34081	upstream
LNC_000038	CCA0025S0001	sp|Q9LMP1|WAK2_ARATH Wall-associated receptor kinase 2 OS=Arabidopsis thaliana GN=WAK2 PE=1 SV=1//2.94938e-65	77125	upstream
LNC_000038	CCA0025S0002	sp|Q9LMP1|WAK2_ARATH Wall-associated receptor kinase 2 OS=Arabidopsis thaliana GN=WAK2 PE=1 SV=1//3.5699e-56	47375	upstream
LNC_000039	CCA0025S0001	sp|Q9LMP1|WAK2_ARATH Wall-associated receptor kinase 2 OS=Arabidopsis thaliana GN=WAK2 PE=1 SV=1//2.94938e-65	77175	upstream
LNC_000039	CCA0025S0002	sp|Q9LMP1|WAK2_ARATH Wall-associated receptor kinase 2 OS=Arabidopsis thaliana GN=WAK2 PE=1 SV=1//3.5699e-56	47425	upstream
LNC_000044	CCA0027S0001	-//-	35141	upstream
LNC_000045	CCA0027S0001	-//-	37296	upstream
LNC_000046	CCA0029S0004	sp|F4J738|SAD2H_ARATH Importin beta-like SAD2 homolog OS=Arabidopsis thaliana GN=At3g59020 PE=1 SV=1//7.48572e-82	26730	upstream
LNC_000047	CCA0029S0004	sp|F4J738|SAD2H_ARATH Importin beta-like SAD2 homolog OS=Arabidopsis thaliana GN=At3g59020 PE=1 SV=1//7.48572e-82	15033	upstream
LNC_000048	CCA0029S0004	sp|F4J738|SAD2H_ARATH Importin beta-like SAD2 homolog OS=Arabidopsis thaliana GN=At3g59020 PE=1 SV=1//7.48572e-82	23235	downstream
LNC_000049	CCA0029S0004	sp|F4J738|SAD2H_ARATH Importin beta-like SAD2 homolog OS=Arabidopsis thaliana GN=At3g59020 PE=1 SV=1//7.48572e-82	23298	downstream
LNC_000050	CCA0031S0001	-//-	33672	downstream
LNC_000051	CCA0031S0001	-//-	28321	downstream
LNC_000052	CCA0031S0001	-//-	33594	downstream
LNC_000053	CCA0033S0003	sp|P0C7Q7|PPR38_ARATH Putative pentatricopeptide repeat-containing protein At1g12700, mitochondrial OS=Arabidopsis thaliana GN=At1g12700 PE=3 SV=1//5.29756e-43	8017	downstream
LNC_000053	CCA0033S0006	sp|P0C7Q7|PPR38_ARATH Putative pentatricopeptide repeat-containing protein At1g12700, mitochondrial OS=Arabidopsis thaliana GN=At1g12700 PE=3 SV=1//1.96896e-08	9720	downstream
LNC_000053	CCA0033S0004	sp|P0C7Q7|PPR38_ARATH Putative pentatricopeptide repeat-containing protein At1g12700, mitochondrial OS=Arabidopsis thaliana GN=At1g12700 PE=3 SV=1//3.38782e-15	-1981	antisense
LNC_000054	CCA0034S0001	sp|C0LGP4|Y3475_ARATH Probable LRR receptor-like serine/threonine-protein kinase At3g47570 OS=Arabidopsis thaliana GN=At3g47570 PE=2 SV=1//1.1321e-12	-956	antisense
LNC_000057	CCA0035S0003	sp|Q9LW83|CE101_ARATH G-type lectin S-receptor-like serine/threonine-protein kinase CES101 OS=Arabidopsis thaliana GN=CES101 PE=2 SV=2//2.74169e-76	13138	upstream
LNC_000057	CCA0035S0002	sp|Q9D7Q1|CHIT1_MOUSE Chitotriosidase-1 OS=Mus musculus GN=Chit1 PE=1 SV=2//2.81228e-21	9913	upstream
LNC_000058	CCA0035S0003	sp|Q9LW83|CE101_ARATH G-type lectin S-receptor-like serine/threonine-protein kinase CES101 OS=Arabidopsis thaliana GN=CES101 PE=2 SV=2//2.74169e-76	13138	upstream
LNC_000058	CCA0035S0002	sp|Q9D7Q1|CHIT1_MOUSE Chitotriosidase-1 OS=Mus musculus GN=Chit1 PE=1 SV=2//2.81228e-21	9913	upstream
LNC_000059	CCA0036S0002	-//-	8271	upstream
LNC_000059	CCA0036S0003	-//-	11513	downstream
LNC_000059	CCA0036S0001	-//-	15497	upstream
LNC_000059	CCA0036S0004	-//-	34543	downstream
LNC_000060	CCA0036S0002	-//-	50645	upstream
LNC_000060	CCA0036S0003	-//-	26062	upstream
LNC_000060	CCA0036S0001	-//-	57871	upstream
LNC_000060	CCA0036S0004	-//-	1118	upstream
LNC_000061	CCA0036S0002	-//-	9787	downstream
LNC_000061	CCA0036S0003	-//-	37589	downstream
LNC_000061	CCA0036S0001	-//-	5657	downstream
LNC_000061	CCA0036S0004	-//-	60619	downstream
LNC_000064	CCA0038S0003	-//-	55961	upstream
LNC_000065	CCA0038S0003	-//-	55671	upstream
LNC_000066	CCA0038S0003	-//-	55671	upstream
LNC_000067	CCA0039S0019	-//-	68190	downstream
LNC_000067	CCA0039S0018	-//-	41553	downstream
LNC_000067	CCA0039S0011	sp|Q9URZ0|AGAL_SCHPO Alpha-galactosidase mel1 OS=Schizosaccharomyces pombe (strain 972 / ATCC 24843) GN=mel1 PE=3 SV=1//1.02358e-20	46645	upstream
LNC_000067	CCA0039S0010	sp|Q9FXE3|SUFE2_ARATH SufE-like protein 2, chloroplastic OS=Arabidopsis thaliana GN=SUFE2 PE=2 SV=1//1.09615e-67	55854	upstream
LNC_000067	CCA0039S0013	-//-	15602	downstream
LNC_000067	CCA0039S0012	sp|Q8W486|Y1491_ARATH Uncharacterized protein At1g04910 OS=Arabidopsis thaliana GN=At1g04910 PE=2 SV=1//3.59009e-65	35670	upstream
LNC_000067	CCA0039S0015	-//-	9866	upstream
LNC_000067	CCA0039S0014	sp|Q9LIN2|GDL53_ARATH GDSL esterase/lipase At3g26430 OS=Arabidopsis thaliana GN=At3g26430 PE=2 SV=1//0	12342	downstream
LNC_000067	CCA0039S0017	sp|Q55BF2|NMD3_DICDI 60S ribosomal export protein NMD3 OS=Dictyostelium discoideum GN=nmd3 PE=3 SV=1//6.95906e-158	-1536	antisense
LNC_000067	CCA0039S0016	-//-	589	upstream
LNC_000068	CCA0039S0019	-//-	68190	downstream
LNC_000068	CCA0039S0018	-//-	41553	downstream
LNC_000068	CCA0039S0011	sp|Q9URZ0|AGAL_SCHPO Alpha-galactosidase mel1 OS=Schizosaccharomyces pombe (strain 972 / ATCC 24843) GN=mel1 PE=3 SV=1//1.02358e-20	46732	upstream
LNC_000068	CCA0039S0010	sp|Q9FXE3|SUFE2_ARATH SufE-like protein 2, chloroplastic OS=Arabidopsis thaliana GN=SUFE2 PE=2 SV=1//1.09615e-67	55941	upstream
LNC_000068	CCA0039S0013	-//-	15689	downstream
LNC_000068	CCA0039S0012	sp|Q8W486|Y1491_ARATH Uncharacterized protein At1g04910 OS=Arabidopsis thaliana GN=At1g04910 PE=2 SV=1//3.59009e-65	35757	upstream
LNC_000068	CCA0039S0015	-//-	9953	upstream
LNC_000068	CCA0039S0014	sp|Q9LIN2|GDL53_ARATH GDSL esterase/lipase At3g26430 OS=Arabidopsis thaliana GN=At3g26430 PE=2 SV=1//0	12429	downstream
LNC_000068	CCA0039S0017	sp|Q55BF2|NMD3_DICDI 60S ribosomal export protein NMD3 OS=Dictyostelium discoideum GN=nmd3 PE=3 SV=1//6.95906e-158	-1536	antisense
LNC_000068	CCA0039S0016	-//-	676	upstream
LNC_000069	CCA0039S0012	sp|Q8W486|Y1491_ARATH Uncharacterized protein At1g04910 OS=Arabidopsis thaliana GN=At1g04910 PE=2 SV=1//3.59009e-65	61511	downstream
LNC_000069	CCA0039S0011	sp|Q9URZ0|AGAL_SCHPO Alpha-galactosidase mel1 OS=Schizosaccharomyces pombe (strain 972 / ATCC 24843) GN=mel1 PE=3 SV=1//1.02358e-20	52969	downstream
LNC_000069	CCA0039S0010	sp|Q9FXE3|SUFE2_ARATH SufE-like protein 2, chloroplastic OS=Arabidopsis thaliana GN=SUFE2 PE=2 SV=1//1.09615e-67	46196	downstream
LNC_000069	CCA0039S0007	-//-	19108	upstream
LNC_000069	CCA0039S0006	sp|Q9LY84|GDL76_ARATH GDSL esterase/lipase At5g14450 OS=Arabidopsis thaliana GN=At5g14450 PE=2 SV=1//2.71819e-127	38360	upstream
LNC_000069	CCA0039S0015	-//-	93481	downstream
LNC_000069	CCA0039S0014	sp|Q9LIN2|GDL53_ARATH GDSL esterase/lipase At3g26430 OS=Arabidopsis thaliana GN=At3g26430 PE=2 SV=1//0	89900	upstream
LNC_000069	CCA0039S0004	sp|Q9LY84|GDL76_ARATH GDSL esterase/lipase At5g14450 OS=Arabidopsis thaliana GN=At5g14450 PE=2 SV=1//7.64578e-128	54660	upstream
LNC_000069	CCA0039S0013	-//-	84557	upstream
LNC_000076	CCA0041S0006	-//-	11755	downstream
LNC_000076	CCA0041S0007	sp|Q9SJ52|YLS9_ARATH Protein YLS9 OS=Arabidopsis thaliana GN=YLS9 PE=2 SV=1//1.95371e-13	-1067	antisense
LNC_000076	CCA0041S0004	-//-	48098	downstream
LNC_000077	CCA0043S0001	sp|Q9H7D7|WDR26_HUMAN WD repeat-containing protein 26 OS=Homo sapiens GN=WDR26 PE=1 SV=3//4.4991e-93	6441	upstream
LNC_000078	CCA0043S0001	sp|Q9H7D7|WDR26_HUMAN WD repeat-containing protein 26 OS=Homo sapiens GN=WDR26 PE=1 SV=3//4.4991e-93	18911	downstream
LNC_000079	CCA0043S0001	sp|Q9H7D7|WDR26_HUMAN WD repeat-containing protein 26 OS=Homo sapiens GN=WDR26 PE=1 SV=3//4.4991e-93	7038	upstream
LNC_000081	CCA0048S0009	sp|Q5SN75|P2C08_ORYSJ Probable protein phosphatase 2C 8 OS=Oryza sativa subsp. japonica GN=Os01g0656200 PE=2 SV=1//9.51193e-52	15416	upstream
LNC_000081	CCA0048S0008	sp|Q3ECH2|Y1670_ARATH Probable receptor-like protein kinase At1g67000 OS=Arabidopsis thaliana GN=At1g67000 PE=2 SV=2//2.23814e-101	367	upstream
LNC_000081	CCA0048S0007	sp|D7SFH9|GPDL2_ARATH Glycerophosphodiester phosphodiesterase protein kinase domain-containing GDPDL2 OS=Arabidopsis thaliana GN=GDPDL2 PE=1 SV=1//2.86359e-96	66779	upstream
LNC_000081	CCA0048S0006	sp|Q03460|GLSN_MEDSA Glutamate synthase [NADH], amyloplastic OS=Medicago sativa PE=1 SV=1//4.80778e-59	12669	downstream
LNC_000081	CCA0048S0005	sp|Q03460|GLSN_MEDSA Glutamate synthase [NADH], amyloplastic OS=Medicago sativa PE=1 SV=1//1.28029e-127	13800	downstream
LNC_000081	CCA0048S0004	sp|Q03460|GLSN_MEDSA Glutamate synthase [NADH], amyloplastic OS=Medicago sativa PE=1 SV=1//0	15423	downstream
LNC_000082	CCA0052S0009	sp|B5FZA8|LYRM4_TAEGU LYR motif-containing protein 4 OS=Taeniopygia guttata GN=LYRM4 PE=3 SV=1//2.92825e-13	934	upstream
LNC_000082	CCA0052S0008	-//-	529	downstream
LNC_000082	CCA0052S0007	sp|Q9FF10|HPSE1_ARATH Heparanase-like protein 1 OS=Arabidopsis thaliana GN=At5g07830 PE=2 SV=1//0	65276	downstream
LNC_000082	CCA0052S0006	sp|Q9BY12|SCAPE_HUMAN S phase cyclin A-associated protein in the endoplasmic reticulum OS=Homo sapiens GN=SCAPER PE=1 SV=2//3.18119e-08	77072	upstream
LNC_000082	CCA0052S0005	sp|Q6NZP1|ZRAB3_MOUSE DNA annealing helicase and endonuclease ZRANB3 OS=Mus musculus GN=Zranb3 PE=1 SV=1//1.61022e-29	87945	downstream
LNC_000083	CCA0054S0003	sp|B9HTL5|CSPLC_POPTR CASP-like protein 2D1 OS=Populus trichocarpa GN=POPTRDRAFT_833824 PE=3 SV=1//4.97073e-21	51856	downstream
LNC_000083	CCA0054S0002	sp|Q9SSK5|MLP43_ARATH MLP-like protein 43 OS=Arabidopsis thaliana GN=MLP43 PE=1 SV=1//1.21915e-26	89705	downstream
LNC_000087	CCA0059S0001	sp|Q9LRR4|R13L1_ARATH Putative disease resistance RPP13-like protein 1 OS=Arabidopsis thaliana GN=RPPL1 PE=3 SV=1//0	19024	downstream
LNC_000087	CCA0059S0011	sp|Q9C826|ABA2_ARATH Xanthoxin dehydrogenase OS=Arabidopsis thaliana GN=ABA2 PE=1 SV=1//2.34823e-51	74930	downstream
LNC_000087	CCA0059S0005	sp|Q9LRR4|R13L1_ARATH Putative disease resistance RPP13-like protein 1 OS=Arabidopsis thaliana GN=RPPL1 PE=3 SV=1//2.28801e-14	37230	upstream
LNC_000087	CCA0059S0003	sp|Q9C826|ABA2_ARATH Xanthoxin dehydrogenase OS=Arabidopsis thaliana GN=ABA2 PE=1 SV=1//9.0979e-14	13869	upstream
LNC_000087	CCA0059S0009	sp|Q9LRR4|R13L1_ARATH Putative disease resistance RPP13-like protein 1 OS=Arabidopsis thaliana GN=RPPL1 PE=3 SV=1//1.5118e-12	61319	downstream
LNC_000087	CCA0059S0007	sp|O81825|DRL28_ARATH Probable disease resistance protein At4g27220 OS=Arabidopsis thaliana GN=At4g27220 PE=2 SV=1//6.83905e-158	49822	downstream
LNC_000088	CCA0059S0001	sp|Q9LRR4|R13L1_ARATH Putative disease resistance RPP13-like protein 1 OS=Arabidopsis thaliana GN=RPPL1 PE=3 SV=1//0	69176	downstream
LNC_000088	CCA0059S0011	sp|Q9C826|ABA2_ARATH Xanthoxin dehydrogenase OS=Arabidopsis thaliana GN=ABA2 PE=1 SV=1//2.34823e-51	21366	downstream
LNC_000088	CCA0059S0005	sp|Q9LRR4|R13L1_ARATH Putative disease resistance RPP13-like protein 1 OS=Arabidopsis thaliana GN=RPPL1 PE=3 SV=1//2.28801e-14	10652	downstream
LNC_000088	CCA0059S0003	sp|Q9C826|ABA2_ARATH Xanthoxin dehydrogenase OS=Arabidopsis thaliana GN=ABA2 PE=1 SV=1//9.0979e-14	35096	downstream
LNC_000088	CCA0059S0009	sp|Q9LRR4|R13L1_ARATH Putative disease resistance RPP13-like protein 1 OS=Arabidopsis thaliana GN=RPPL1 PE=3 SV=1//1.5118e-12	7755	downstream
LNC_000088	CCA0059S0007	sp|O81825|DRL28_ARATH Probable disease resistance protein At4g27220 OS=Arabidopsis thaliana GN=At4g27220 PE=2 SV=1//6.83905e-158	-3732	antisense
LNC_000089	CCA0059S0001	sp|Q9LRR4|R13L1_ARATH Putative disease resistance RPP13-like protein 1 OS=Arabidopsis thaliana GN=RPPL1 PE=3 SV=1//0	18959	downstream
LNC_000089	CCA0059S0011	sp|Q9C826|ABA2_ARATH Xanthoxin dehydrogenase OS=Arabidopsis thaliana GN=ABA2 PE=1 SV=1//2.34823e-51	74446	downstream
LNC_000089	CCA0059S0005	sp|Q9LRR4|R13L1_ARATH Putative disease resistance RPP13-like protein 1 OS=Arabidopsis thaliana GN=RPPL1 PE=3 SV=1//2.28801e-14	36746	upstream
LNC_000089	CCA0059S0003	sp|Q9C826|ABA2_ARATH Xanthoxin dehydrogenase OS=Arabidopsis thaliana GN=ABA2 PE=1 SV=1//9.0979e-14	13385	upstream
LNC_000089	CCA0059S0009	sp|Q9LRR4|R13L1_ARATH Putative disease resistance RPP13-like protein 1 OS=Arabidopsis thaliana GN=RPPL1 PE=3 SV=1//1.5118e-12	60835	downstream
LNC_000089	CCA0059S0007	sp|O81825|DRL28_ARATH Probable disease resistance protein At4g27220 OS=Arabidopsis thaliana GN=At4g27220 PE=2 SV=1//6.83905e-158	49338	downstream
LNC_000090	CCA0060S0004	sp|O22797|GLTP1_ARATH Glycolipid transfer protein 1 OS=Arabidopsis thaliana GN=GLTP1 PE=2 SV=1//1.08999e-23	55767	downstream
LNC_000090	CCA0060S0001	sp|Q9C7A2|Y3236_ARATH Ankyrin repeat-containing protein At3g12360 OS=Arabidopsis thaliana GN=At3g12360 PE=2 SV=1//1.28336e-06	193	upstream
LNC_000091	CCA0060S0004	sp|O22797|GLTP1_ARATH Glycolipid transfer protein 1 OS=Arabidopsis thaliana GN=GLTP1 PE=2 SV=1//1.08999e-23	42519	downstream
LNC_000091	CCA0060S0001	sp|Q9C7A2|Y3236_ARATH Ankyrin repeat-containing protein At3g12360 OS=Arabidopsis thaliana GN=At3g12360 PE=2 SV=1//1.28336e-06	13067	upstream
LNC_000092	CCA0063S0007	sp|Q94BT9|ATOX1_ARATH Copper transport protein ATX1 OS=Arabidopsis thaliana GN=ATX1 PE=1 SV=1//8.17984e-17	32858	downstream
LNC_000092	CCA0063S0006	sp|Q9SDN0|DNJ20_ARATH Chaperone protein dnaJ 20, chloroplastic OS=Arabidopsis thaliana GN=ATJ20 PE=1 SV=2//2.68196e-08	29564	downstream
LNC_000092	CCA0063S0005	sp|Q8VYI9|NLTL5_ARATH Non-specific lipid-transfer protein-like protein At5g64080 OS=Arabidopsis thaliana GN=At5g64080 PE=1 SV=1//1.7367e-32	22675	upstream
LNC_000092	CCA0063S0004	sp|Q339D2|P2C71_ORYSJ Probable protein phosphatase 2C 71 OS=Oryza sativa subsp. japonica GN=Os10g0370000 PE=2 SV=1//4.49708e-99	13165	upstream
LNC_000092	CCA0063S0003	sp|P27524|CB4A_SOLLC Chlorophyll a-b binding protein CP24 10A, chloroplastic OS=Solanum lycopersicum GN=CAP10A PE=3 SV=1//4.1907e-148	10255	downstream
LNC_000092	CCA0063S0002	sp|Q8DI01|FABZ_THEEB 3-hydroxyacyl-[acyl-carrier-protein] dehydratase FabZ OS=Thermosynechococcus elongatus (strain BP-1) GN=fabZ PE=3 SV=1//6.24101e-45	7628	upstream
LNC_000092	CCA0063S0001	sp|Q6NNI8|SAP1_ARATH Zinc finger A20 and AN1 domain-containing stress-associated protein 1 OS=Arabidopsis thaliana GN=SAP1 PE=1 SV=1//3.56959e-13	1665	upstream
LNC_000092	CCA0063S0009	sp|A5JTQ3|XYL2_MEDSV Beta-xylosidase/alpha-L-arabinofuranosidase 2 OS=Medicago sativa subsp. varia GN=Xyl2 PE=2 SV=1//0	44670	downstream
LNC_000092	CCA0063S0008	sp|Q9LM55|FBK8_ARATH F-box/kelch-repeat protein At1g22040 OS=Arabidopsis thaliana GN=At1g22040 PE=2 SV=1//0	41118	upstream
LNC_000092	CCA0063S0011	sp|Q8RXF1|SF3A1_ARATH Probable splicing factor 3A subunit 1 OS=Arabidopsis thaliana GN=At1g14650 PE=1 SV=2//9.40335e-43	75612	upstream
LNC_000092	CCA0063S0010	sp|Q94F62|BAK1_ARATH BRASSINOSTEROID INSENSITIVE 1-associated receptor kinase 1 OS=Arabidopsis thaliana GN=BAK1 PE=1 SV=2//0	66101	upstream
LNC_000094	CCA0065S0009	-//-	18784	upstream
LNC_000094	CCA0065S0005	-//-	699	upstream
LNC_000094	CCA0065S0004	-//-	-348	antisense
LNC_000094	CCA0065S0007	sp|A7PZL3|PGLR_VITVI Probable polygalacturonase OS=Vitis vinifera GN=GSVIVT00026920001 PE=1 SV=1//2.55427e-122	6390	downstream
LNC_000094	CCA0065S0006	sp|P49107|PSAN_ARATH Photosystem I reaction center subunit N, chloroplastic OS=Arabidopsis thaliana GN=PSAN PE=1 SV=2//7.66464e-66	4506	upstream
LNC_000094	CCA0065S0010	-//-	35385	upstream
LNC_000095	CCA0065S0009	-//-	-1367	antisense
LNC_000095	CCA0065S0005	-//-	17190	downstream
LNC_000095	CCA0065S0004	-//-	18981	downstream
LNC_000095	CCA0065S0007	sp|A7PZL3|PGLR_VITVI Probable polygalacturonase OS=Vitis vinifera GN=GSVIVT00026920001 PE=1 SV=1//2.55427e-122	9203	upstream
LNC_000095	CCA0065S0006	sp|P49107|PSAN_ARATH Photosystem I reaction center subunit N, chloroplastic OS=Arabidopsis thaliana GN=PSAN PE=1 SV=2//7.66464e-66	13546	downstream
LNC_000095	CCA0065S0010	-//-	15054	upstream
LNC_000096	CCA0069S0006	sp|P46293|RS16_GOSHI 40S ribosomal protein S16 OS=Gossypium hirsutum GN=RPS16 PE=2 SV=1//1.32726e-88	97834	downstream
LNC_000096	CCA0069S0004	sp|F4J9M5|CHR12_ARATH Probable ATP-dependent DNA helicase CHR12 OS=Arabidopsis thaliana GN=CHR12 PE=2 SV=1//0	76470	upstream
LNC_000096	CCA0069S0005	sp|Q9M651|RAGP2_ARATH RAN GTPase-activating protein 2 OS=Arabidopsis thaliana GN=RANGAP2 PE=1 SV=2//0	91035	downstream
LNC_000096	CCA0069S0002	sp|O22042|M3K3_ARATH Mitogen-activated protein kinase kinase kinase 3 OS=Arabidopsis thaliana GN=ANP3 PE=1 SV=1//8.00211e-12	56422	upstream
LNC_000096	CCA0069S0003	sp|Q6NMR8|FAF3_ARATH Protein FANTASTIC FOUR 3 OS=Arabidopsis thaliana GN=FAF3 PE=2 SV=1//1.71554e-25	67377	downstream
LNC_000096	CCA0069S0012	sp|Q9S7Y7|XYL1_ARATH Alpha-xylosidase 1 OS=Arabidopsis thaliana GN=XYL1 PE=1 SV=1//2.4198e-47	-980	antisense
LNC_000096	CCA0069S0001	sp|Q40541|NPK1_TOBAC Mitogen-activated protein kinase kinase kinase NPK1 OS=Nicotiana tabacum GN=NPK1 PE=1 SV=1//1.92623e-79	54610	upstream
LNC_000097	CCA0069S0010	sp|Q5NUF4|HIDM_GLYEC 2-hydroxyisoflavanone dehydratase OS=Glycyrrhiza echinata GN=HIDM PE=1 SV=1//3.45833e-113	60480	downstream
LNC_000097	CCA0069S0008	sp|Q5NUF4|HIDM_GLYEC 2-hydroxyisoflavanone dehydratase OS=Glycyrrhiza echinata GN=HIDM PE=1 SV=1//3.96811e-28	36011	downstream
LNC_000097	CCA0069S0009	sp|Q5NUF4|HIDM_GLYEC 2-hydroxyisoflavanone dehydratase OS=Glycyrrhiza echinata GN=HIDM PE=1 SV=1//1.55259e-123	47619	downstream
LNC_000097	CCA0069S0006	sp|P46293|RS16_GOSHI 40S ribosomal protein S16 OS=Gossypium hirsutum GN=RPS16 PE=2 SV=1//1.32726e-88	28873	downstream
LNC_000097	CCA0069S0007	sp|Q9FY93|NAC83_ARATH NAC domain-containing protein 83 OS=Arabidopsis thaliana GN=NAC083 PE=1 SV=1//5.13e-20	32267	upstream
LNC_000097	CCA0069S0004	sp|F4J9M5|CHR12_ARATH Probable ATP-dependent DNA helicase CHR12 OS=Arabidopsis thaliana GN=CHR12 PE=2 SV=1//0	7509	upstream
LNC_000097	CCA0069S0005	sp|Q9M651|RAGP2_ARATH RAN GTPase-activating protein 2 OS=Arabidopsis thaliana GN=RANGAP2 PE=1 SV=2//0	22074	downstream
LNC_000097	CCA0069S0002	sp|O22042|M3K3_ARATH Mitogen-activated protein kinase kinase kinase 3 OS=Arabidopsis thaliana GN=ANP3 PE=1 SV=1//8.00211e-12	9017	downstream
LNC_000097	CCA0069S0003	sp|Q6NMR8|FAF3_ARATH Protein FANTASTIC FOUR 3 OS=Arabidopsis thaliana GN=FAF3 PE=2 SV=1//1.71554e-25	-1584	antisense
LNC_000097	CCA0069S0012	sp|Q9S7Y7|XYL1_ARATH Alpha-xylosidase 1 OS=Arabidopsis thaliana GN=XYL1 PE=1 SV=1//2.4198e-47	67472	upstream
LNC_000097	CCA0069S0001	sp|Q40541|NPK1_TOBAC Mitogen-activated protein kinase kinase kinase NPK1 OS=Nicotiana tabacum GN=NPK1 PE=1 SV=1//1.92623e-79	11507	downstream
LNC_000097	CCA0069S0011	sp|B9DHT4|ARIA_ARATH ARM REPEAT PROTEIN INTERACTING WITH ABF2 OS=Arabidopsis thaliana GN=ARIA PE=1 SV=2//0	65234	downstream
LNC_000098	CCA0069S0010	sp|Q5NUF4|HIDM_GLYEC 2-hydroxyisoflavanone dehydratase OS=Glycyrrhiza echinata GN=HIDM PE=1 SV=1//3.45833e-113	30600	downstream
LNC_000098	CCA0069S0008	sp|Q5NUF4|HIDM_GLYEC 2-hydroxyisoflavanone dehydratase OS=Glycyrrhiza echinata GN=HIDM PE=1 SV=1//3.96811e-28	6131	downstream
LNC_000098	CCA0069S0009	sp|Q5NUF4|HIDM_GLYEC 2-hydroxyisoflavanone dehydratase OS=Glycyrrhiza echinata GN=HIDM PE=1 SV=1//1.55259e-123	17739	downstream
LNC_000098	CCA0069S0006	sp|P46293|RS16_GOSHI 40S ribosomal protein S16 OS=Gossypium hirsutum GN=RPS16 PE=2 SV=1//1.32726e-88	-999	antisense
LNC_000098	CCA0069S0007	sp|Q9FY93|NAC83_ARATH NAC domain-containing protein 83 OS=Arabidopsis thaliana GN=NAC083 PE=1 SV=1//5.13e-20	2387	upstream
LNC_000098	CCA0069S0004	sp|F4J9M5|CHR12_ARATH Probable ATP-dependent DNA helicase CHR12 OS=Arabidopsis thaliana GN=CHR12 PE=2 SV=1//0	6806	downstream
LNC_000098	CCA0069S0005	sp|Q9M651|RAGP2_ARATH RAN GTPase-activating protein 2 OS=Arabidopsis thaliana GN=RANGAP2 PE=1 SV=2//0	2698	upstream
LNC_000098	CCA0069S0002	sp|O22042|M3K3_ARATH Mitogen-activated protein kinase kinase kinase 3 OS=Arabidopsis thaliana GN=ANP3 PE=1 SV=1//8.00211e-12	39103	downstream
LNC_000098	CCA0069S0003	sp|Q6NMR8|FAF3_ARATH Protein FANTASTIC FOUR 3 OS=Arabidopsis thaliana GN=FAF3 PE=2 SV=1//1.71554e-25	28184	upstream
LNC_000098	CCA0069S0012	sp|Q9S7Y7|XYL1_ARATH Alpha-xylosidase 1 OS=Arabidopsis thaliana GN=XYL1 PE=1 SV=1//2.4198e-47	97558	upstream
LNC_000098	CCA0069S0001	sp|Q40541|NPK1_TOBAC Mitogen-activated protein kinase kinase kinase NPK1 OS=Nicotiana tabacum GN=NPK1 PE=1 SV=1//1.92623e-79	41593	downstream
LNC_000098	CCA0069S0011	sp|B9DHT4|ARIA_ARATH ARM REPEAT PROTEIN INTERACTING WITH ABF2 OS=Arabidopsis thaliana GN=ARIA PE=1 SV=2//0	35354	downstream
LNC_000099	CCA0072S0001	-//-	5100	downstream
LNC_000099	CCA0072S0002	sp|Q9FHX5|E1310_ARATH Glucan endo-1,3-beta-glucosidase 10 OS=Arabidopsis thaliana GN=At5g42100 PE=1 SV=1//4.29765e-10	13519	downstream
LNC_000099	CCA0072S0003	sp|Q9FLM8|NRPBC_ARATH DNA-directed RNA polymerases II, IV and V subunit 12 OS=Arabidopsis thaliana GN=NRPB12 PE=1 SV=1//2.54714e-19	29330	downstream
LNC_000100	CCA0072S0001	-//-	5473	downstream
LNC_000100	CCA0072S0002	sp|Q9FHX5|E1310_ARATH Glucan endo-1,3-beta-glucosidase 10 OS=Arabidopsis thaliana GN=At5g42100 PE=1 SV=1//4.29765e-10	13892	downstream
LNC_000100	CCA0072S0003	sp|Q9FLM8|NRPBC_ARATH DNA-directed RNA polymerases II, IV and V subunit 12 OS=Arabidopsis thaliana GN=NRPB12 PE=1 SV=1//2.54714e-19	29703	downstream
LNC_000101	CCA0073S0002	sp|Q8PMU9|ERA_XANAC GTPase Era OS=Xanthomonas axonopodis pv. citri (strain 306) GN=era PE=3 SV=1//5.69117e-27	45993	downstream
LNC_000101	CCA0073S0001	sp|Q1ZXI6|PROSC_DICDI Proline synthase co-transcribed bacterial homolog protein OS=Dictyostelium discoideum GN=prosc PE=3 SV=2//1.42801e-10	-454	antisense
LNC_000102	CCA0073S0002	sp|Q8PMU9|ERA_XANAC GTPase Era OS=Xanthomonas axonopodis pv. citri (strain 306) GN=era PE=3 SV=1//5.69117e-27	10699	upstream
LNC_000102	CCA0073S0001	sp|Q1ZXI6|PROSC_DICDI Proline synthase co-transcribed bacterial homolog protein OS=Dictyostelium discoideum GN=prosc PE=3 SV=2//1.42801e-10	60764	upstream
LNC_000103	CCA0074S0001	sp|Q9LDH3|PT112_ARATH Probable sugar phosphate/phosphate translocator At1g12500 OS=Arabidopsis thaliana GN=At1g12500 PE=1 SV=1//7.17206e-29	1345	downstream
LNC_000104	CCA0074S0001	sp|Q9LDH3|PT112_ARATH Probable sugar phosphate/phosphate translocator At1g12500 OS=Arabidopsis thaliana GN=At1g12500 PE=1 SV=1//7.17206e-29	1345	downstream
LNC_000105	CCA0074S0001	sp|Q9LDH3|PT112_ARATH Probable sugar phosphate/phosphate translocator At1g12500 OS=Arabidopsis thaliana GN=At1g12500 PE=1 SV=1//7.17206e-29	1380	downstream
LNC_000106	CCA0074S0001	sp|Q9LDH3|PT112_ARATH Probable sugar phosphate/phosphate translocator At1g12500 OS=Arabidopsis thaliana GN=At1g12500 PE=1 SV=1//7.17206e-29	5528	downstream
LNC_000107	CCA0075S0006	sp|C0LGP4|Y3475_ARATH Probable LRR receptor-like serine/threonine-protein kinase At3g47570 OS=Arabidopsis thaliana GN=At3g47570 PE=2 SV=1//5.57276e-08	20840	downstream
LNC_000107	CCA0075S0001	sp|C0LGP4|Y3475_ARATH Probable LRR receptor-like serine/threonine-protein kinase At3g47570 OS=Arabidopsis thaliana GN=At3g47570 PE=2 SV=1//1.75078e-13	2105	downstream
LNC_000108	CCA0075S0006	sp|C0LGP4|Y3475_ARATH Probable LRR receptor-like serine/threonine-protein kinase At3g47570 OS=Arabidopsis thaliana GN=At3g47570 PE=2 SV=1//5.57276e-08	49609	downstream
LNC_000108	CCA0075S0001	sp|C0LGP4|Y3475_ARATH Probable LRR receptor-like serine/threonine-protein kinase At3g47570 OS=Arabidopsis thaliana GN=At3g47570 PE=2 SV=1//1.75078e-13	30874	downstream
LNC_000109	CCA0075S0006	sp|C0LGP4|Y3475_ARATH Probable LRR receptor-like serine/threonine-protein kinase At3g47570 OS=Arabidopsis thaliana GN=At3g47570 PE=2 SV=1//5.57276e-08	16633	downstream
LNC_000109	CCA0075S0001	sp|C0LGP4|Y3475_ARATH Probable LRR receptor-like serine/threonine-protein kinase At3g47570 OS=Arabidopsis thaliana GN=At3g47570 PE=2 SV=1//1.75078e-13	-2054	antisense
LNC_000110	CCA0075S0006	sp|C0LGP4|Y3475_ARATH Probable LRR receptor-like serine/threonine-protein kinase At3g47570 OS=Arabidopsis thaliana GN=At3g47570 PE=2 SV=1//5.57276e-08	50431	downstream
LNC_000110	CCA0075S0001	sp|C0LGP4|Y3475_ARATH Probable LRR receptor-like serine/threonine-protein kinase At3g47570 OS=Arabidopsis thaliana GN=At3g47570 PE=2 SV=1//1.75078e-13	31696	downstream
LNC_000112	CCA0078S0001	-//-	-1013	antisense
LNC_000117	CCA0087S0001	-//-	-377	antisense
LNC_000118	CCA0087S0001	-//-	5342	upstream
LNC_000119	CCA0088S0002	sp|O49858|C82A3_SOYBN Cytochrome P450 82A3 OS=Glycine max GN=CYP82A3 PE=2 SV=1//0	6878	upstream
LNC_000119	CCA0088S0003	-//-	-420	antisense
LNC_000120	CCA0089S0001	sp|Q9M2E2|SDR1_ARATH (+)-neomenthol dehydrogenase OS=Arabidopsis thaliana GN=SDR1 PE=1 SV=1//9.6136e-15	2254	upstream
LNC_000121	CCA0090S0009	-//-	20700	upstream
LNC_000121	CCA0090S0008	sp|Q8L773|THO4A_ARATH THO complex subunit 4A OS=Arabidopsis thaliana GN=ALY1 PE=1 SV=1//4.84425e-55	33287	downstream
LNC_000121	CCA0090S0004	sp|Q9SVM8|RBG2_ARATH Glycine-rich RNA-binding protein 2, mitochondrial OS=Arabidopsis thaliana GN=RBG2 PE=1 SV=1//5.76835e-20	63127	upstream
LNC_000121	CCA0090S0003	-//-	72601	downstream
LNC_000121	CCA0090S0002	sp|Q5RF83|CIRBP_PONAB Cold-inducible RNA-binding protein OS=Pongo abelii GN=CIRBP PE=2 SV=1//2.90551e-16	71268	downstream
LNC_000121	CCA0090S0001	sp|Q9FGH9|E70B1_ARATH Exocyst complex component EXO70B1 OS=Arabidopsis thaliana GN=EXO70B1 PE=1 SV=1//1.46671e-27	99680	downstream
LNC_000121	CCA0090S0007	sp|O65819|H2B3_SOLLC Histone H2B.3 (Fragment) OS=Solanum lycopersicum GN=H2B-3 PE=2 SV=1//3.57063e-59	43056	downstream
LNC_000121	CCA0090S0005	sp|Q2HU68|H2A1_MEDTR Probable histone H2A.1 OS=Medicago truncatula GN=MtrDRAFT_AC149210g1v1 PE=3 SV=1//2.89314e-49	58946	upstream
LNC_000121	CCA0090S0013	sp|Q9SN95|UXS5_ARATH UDP-glucuronic acid decarboxylase 5 OS=Arabidopsis thaliana GN=UXS5 PE=2 SV=1//0	725	downstream
LNC_000121	CCA0090S0012	sp|P0CG89|H4_SOYBN Histone H4 OS=Glycine max PE=3 SV=1//3.58019e-51	8933	upstream
LNC_000121	CCA0090S0011	-//-	10665	downstream
LNC_000121	CCA0090S0010	sp|O80644|ACR9_ARATH ACT domain-containing protein ACR9 OS=Arabidopsis thaliana GN=ACR9 PE=2 SV=1//0	13670	upstream
LNC_000121	CCA0090S0017	sp|Q10137|SEC14_SCHPO Sec14 cytosolic factor OS=Schizosaccharomyces pombe (strain 972 / ATCC 24843) GN=sec14 PE=3 SV=1//9.25535e-09	19263	downstream
LNC_000121	CCA0090S0016	-//-	13103	downstream
LNC_000121	CCA0090S0015	-//-	11798	downstream
LNC_000121	CCA0090S0014	-//-	9913	downstream
LNC_000121	CCA0090S0018	-//-	29559	upstream
LNC_000123	CCA0091S0004	sp|O49564|CRK27_ARATH Cysteine-rich receptor-like protein kinase 27 OS=Arabidopsis thaliana GN=CRK27 PE=3 SV=2//1.16327e-10	16500	downstream
LNC_000124	CCA0091S0004	sp|O49564|CRK27_ARATH Cysteine-rich receptor-like protein kinase 27 OS=Arabidopsis thaliana GN=CRK27 PE=3 SV=2//1.16327e-10	-1612	antisense
LNC_000125	CCA0091S0004	sp|O49564|CRK27_ARATH Cysteine-rich receptor-like protein kinase 27 OS=Arabidopsis thaliana GN=CRK27 PE=3 SV=2//1.16327e-10	99084	downstream
LNC_000126	CCA0091S0004	sp|O49564|CRK27_ARATH Cysteine-rich receptor-like protein kinase 27 OS=Arabidopsis thaliana GN=CRK27 PE=3 SV=2//1.16327e-10	37462	downstream
LNC_000128	CCA0094S0002	sp|O80623|Y2393_ARATH Probable receptor-like protein kinase At2g39360 OS=Arabidopsis thaliana GN=At2g39360 PE=2 SV=1//7.07018e-21	-2855	antisense
LNC_000129	CCA0094S0002	sp|O80623|Y2393_ARATH Probable receptor-like protein kinase At2g39360 OS=Arabidopsis thaliana GN=At2g39360 PE=2 SV=1//7.07018e-21	-2855	antisense
LNC_000135	CCA0103S0001	sp|Q9M0X5|CRK25_ARATH Cysteine-rich receptor-like protein kinase 25 OS=Arabidopsis thaliana GN=CRK25 PE=3 SV=1//1.07378e-111	67941	downstream
LNC_000135	CCA0103S0003	sp|Q8S9L6|CRK29_ARATH Cysteine-rich receptor-like protein kinase 29 OS=Arabidopsis thaliana GN=CRK29 PE=2 SV=1//0	33288	downstream
LNC_000135	CCA0103S0002	sp|Q9M0X5|CRK25_ARATH Cysteine-rich receptor-like protein kinase 25 OS=Arabidopsis thaliana GN=CRK25 PE=3 SV=1//9.82253e-46	63278	downstream
LNC_000135	CCA0103S0004	sp|Q05196|PABP5_ARATH Polyadenylate-binding protein 5 OS=Arabidopsis thaliana GN=PAB5 PE=1 SV=3//1.27771e-30	-837	antisense
LNC_000136	CCA0105S0002	sp|Q8H1T3|FRI2_TOBAC Ferritin-2, chloroplastic OS=Nicotiana tabacum GN=FER2 PE=2 SV=1//1.11276e-37	125	upstream
LNC_000136	CCA0105S0001	sp|Q8H1T3|FRI2_TOBAC Ferritin-2, chloroplastic OS=Nicotiana tabacum GN=FER2 PE=2 SV=1//7.46048e-38	4922	downstream
LNC_000137	CCA0106S0003	sp|Q9LR67|PPR9_ARATH Pentatricopeptide repeat-containing protein At1g03560, mitochondrial OS=Arabidopsis thaliana GN=At1g03560 PE=2 SV=1//0	-2271	antisense
LNC_000137	CCA0106S0005	-//-	19400	upstream
LNC_000137	CCA0106S0004	sp|Q2KIY1|PXMP2_BOVIN Peroxisomal membrane protein 2 OS=Bos taurus GN=PXMP2 PE=2 SV=3//3.86977e-14	14848	upstream
LNC_000138	CCA0106S0003	sp|Q9LR67|PPR9_ARATH Pentatricopeptide repeat-containing protein At1g03560, mitochondrial OS=Arabidopsis thaliana GN=At1g03560 PE=2 SV=1//0	19277	upstream
LNC_000138	CCA0106S0004	sp|Q2KIY1|PXMP2_BOVIN Peroxisomal membrane protein 2 OS=Bos taurus GN=PXMP2 PE=2 SV=3//3.86977e-14	163	downstream
LNC_000138	CCA0106S0005	-//-	-636	antisense
LNC_000139	CCA0110S0002	sp|Q66GP0|Y5738_ARATH BTB/POZ domain-containing protein At5g67385 OS=Arabidopsis thaliana GN=At5g67385 PE=1 SV=2//0	4485	upstream
LNC_000139	CCA0110S0003	-//-	12673	downstream
LNC_000139	CCA0110S0001	sp|P24715|RUXG_MEDSA Probable small nuclear ribonucleoprotein G OS=Medicago sativa GN=C29 PE=3 SV=1//1.66347e-15	15221	upstream
LNC_000140	CCA0112S0001	sp|Q39090|UFO_ARATH Protein UNUSUAL FLORAL ORGANS OS=Arabidopsis thaliana GN=UFO PE=1 SV=2//7.37611e-180	-1688	antisense
LNC_000140	CCA0112S0002	sp|Q39090|UFO_ARATH Protein UNUSUAL FLORAL ORGANS OS=Arabidopsis thaliana GN=UFO PE=1 SV=2//7.37611e-180	-1688	antisense
LNC_000140	CCA0112S0004	sp|C0LGP4|Y3475_ARATH Probable LRR receptor-like serine/threonine-protein kinase At3g47570 OS=Arabidopsis thaliana GN=At3g47570 PE=2 SV=1//0	95459	downstream
LNC_000142	CCA0113S0001	-//-	-2080	antisense
LNC_000142	CCA0113S0003	-//-	30775	downstream
LNC_000143	CCA0113S0001	-//-	-2080	antisense
LNC_000143	CCA0113S0003	-//-	30775	downstream
LNC_000144	CCA0113S0001	-//-	-2080	antisense
LNC_000144	CCA0113S0003	-//-	31373	downstream
LNC_000145	CCA0113S0001	-//-	-2080	antisense
LNC_000145	CCA0113S0003	-//-	30775	downstream
LNC_000146	CCA0113S0001	-//-	-2080	antisense
LNC_000146	CCA0113S0003	-//-	30775	downstream
LNC_000147	CCA0113S0001	-//-	-2080	antisense
LNC_000147	CCA0113S0003	-//-	30775	downstream
LNC_000148	CCA0115S0002	sp|P33363|BGLX_ECOLI Periplasmic beta-glucosidase OS=Escherichia coli (strain K12) GN=bglX PE=1 SV=2//1.6555e-18	2375	upstream
LNC_000152	CCA0124S0001	sp|Q7TPN3|PIGV_MOUSE GPI mannosyltransferase 2 OS=Mus musculus GN=Pigv PE=2 SV=2//3.77717e-12	16705	downstream
LNC_000152	CCA0124S0003	sp|Q5KR61|PIGV_RAT GPI mannosyltransferase 2 OS=Rattus norvegicus GN=Pigv PE=2 SV=1//1.46544e-11	16272	downstream
LNC_000152	CCA0124S0004	sp|Q8S949|NACK2_TOBAC Kinesin-like protein NACK2 OS=Nicotiana tabacum GN=NACK2 PE=1 SV=1//6.04322e-16	27869	upstream
LNC_000153	CCA0124S0001	sp|Q7TPN3|PIGV_MOUSE GPI mannosyltransferase 2 OS=Mus musculus GN=Pigv PE=2 SV=2//3.77717e-12	4422	upstream
LNC_000153	CCA0124S0003	sp|Q5KR61|PIGV_RAT GPI mannosyltransferase 2 OS=Rattus norvegicus GN=Pigv PE=2 SV=1//1.46544e-11	45668	downstream
LNC_000153	CCA0124S0004	sp|Q8S949|NACK2_TOBAC Kinesin-like protein NACK2 OS=Nicotiana tabacum GN=NACK2 PE=1 SV=1//6.04322e-16	57265	upstream
LNC_000154	CCA0125S0002	-//-	12631	downstream
LNC_000154	CCA0125S0001	-//-	21237	downstream
LNC_000155	CCA0126S0008	-//-	63727	upstream
LNC_000155	CCA0126S0006	sp|Q6S001|KIF11_DICDI Kinesin-related protein 11 OS=Dictyostelium discoideum GN=kif11 PE=3 SV=1//1.54125e-110	45032	upstream
LNC_000155	CCA0126S0007	sp|Q9LQZ7|BBX21_ARATH B-box zinc finger protein 21 OS=Arabidopsis thaliana GN=BBX21 PE=1 SV=1//2.18681e-68	58665	downstream
LNC_000155	CCA0126S0004	sp|Q8W4G3|MATE4_ARATH MATE efflux family protein 4, chloroplastic OS=Arabidopsis thaliana GN=DTX46 PE=2 SV=1//0	16472	upstream
LNC_000155	CCA0126S0005	sp|P54454|YQEI_BACSU Probable RNA-binding protein YqeI OS=Bacillus subtilis (strain 168) GN=yqeI PE=3 SV=1//5.97031e-07	31600	downstream
LNC_000155	CCA0126S0002	sp|O64477|Y2913_ARATH G-type lectin S-receptor-like serine/threonine-protein kinase At2g19130 OS=Arabidopsis thaliana GN=At2g19130 PE=2 SV=1//6.67932e-30	-1063	antisense
LNC_000155	CCA0126S0003	sp|O64793|Y1675_ARATH G-type lectin S-receptor-like serine/threonine-protein kinase At1g67520 OS=Arabidopsis thaliana GN=At1g67520 PE=2 SV=3//7.39881e-07	7195	downstream
LNC_000155	CCA0126S0001	sp|Q9ZR08|Y4230_ARATH G-type lectin S-receptor-like serine/threonine-protein kinase At4g03230 OS=Arabidopsis thaliana GN=At4g03230 PE=3 SV=3//3.97739e-06	-1168	antisense
LNC_000164	CCA0132S0002	sp|Q9SR36|GSTU8_ARATH Glutathione S-transferase U8 OS=Arabidopsis thaliana GN=GSTU8 PE=2 SV=1//4.24551e-92	-945	antisense
LNC_000164	CCA0132S0003	-//-	12147	downstream
LNC_000169	CCA0136S0001	sp|P80067|CATC_RAT Dipeptidyl peptidase 1 OS=Rattus norvegicus GN=Ctsc PE=1 SV=3//8.15815e-15	15206	upstream
LNC_000170	CCA0138S0004	-//-	3970	downstream
LNC_000170	CCA0138S0006	sp|Q9T048|DRL27_ARATH Disease resistance protein At4g27190 OS=Arabidopsis thaliana GN=At4g27190 PE=2 SV=1//1.81709e-06	13589	upstream
LNC_000170	CCA0138S0007	sp|P48417|CP74_LINUS Allene oxide synthase, chloroplastic OS=Linum usitatissimum GN=CYP74A PE=1 SV=1//3.63133e-31	48932	upstream
LNC_000170	CCA0138S0008	sp|Q9LHA8|MD37C_ARATH Probable mediator of RNA polymerase II transcription subunit 37c OS=Arabidopsis thaliana GN=MED37C PE=1 SV=1//8.57203e-06	79481	downstream
LNC_000170	CCA0138S0002	-//-	29752	upstream
LNC_000171	CCA0138S0004	-//-	59644	downstream
LNC_000171	CCA0138S0006	sp|Q9T048|DRL27_ARATH Disease resistance protein At4g27190 OS=Arabidopsis thaliana GN=At4g27190 PE=2 SV=1//1.81709e-06	36088	downstream
LNC_000171	CCA0138S0007	sp|P48417|CP74_LINUS Allene oxide synthase, chloroplastic OS=Linum usitatissimum GN=CYP74A PE=1 SV=1//3.63133e-31	5116	downstream
LNC_000171	CCA0138S0008	sp|Q9LHA8|MD37C_ARATH Probable mediator of RNA polymerase II transcription subunit 37c OS=Arabidopsis thaliana GN=MED37C PE=1 SV=1//8.57203e-06	23189	downstream
LNC_000171	CCA0138S0002	-//-	85426	upstream
LNC_000172	CCA0138S0004	-//-	-489	antisense
LNC_000172	CCA0138S0006	sp|Q9T048|DRL27_ARATH Disease resistance protein At4g27190 OS=Arabidopsis thaliana GN=At4g27190 PE=2 SV=1//1.81709e-06	9347	upstream
LNC_000172	CCA0138S0007	sp|P48417|CP74_LINUS Allene oxide synthase, chloroplastic OS=Linum usitatissimum GN=CYP74A PE=1 SV=1//3.63133e-31	44690	upstream
LNC_000172	CCA0138S0008	sp|Q9LHA8|MD37C_ARATH Probable mediator of RNA polymerase II transcription subunit 37c OS=Arabidopsis thaliana GN=MED37C PE=1 SV=1//8.57203e-06	75239	downstream
LNC_000172	CCA0138S0002	-//-	25085	upstream
LNC_000173	CCA0138S0004	-//-	-489	antisense
LNC_000173	CCA0138S0006	sp|Q9T048|DRL27_ARATH Disease resistance protein At4g27190 OS=Arabidopsis thaliana GN=At4g27190 PE=2 SV=1//1.81709e-06	-5754	antisense
LNC_000173	CCA0138S0007	sp|P48417|CP74_LINUS Allene oxide synthase, chloroplastic OS=Linum usitatissimum GN=CYP74A PE=1 SV=1//3.63133e-31	-1383	antisense
LNC_000173	CCA0138S0008	sp|Q9LHA8|MD37C_ARATH Probable mediator of RNA polymerase II transcription subunit 37c OS=Arabidopsis thaliana GN=MED37C PE=1 SV=1//8.57203e-06	19505	downstream
LNC_000173	CCA0138S0002	-//-	25085	upstream
LNC_000174	CCA0138S0004	-//-	-489	antisense
LNC_000174	CCA0138S0006	sp|Q9T048|DRL27_ARATH Disease resistance protein At4g27190 OS=Arabidopsis thaliana GN=At4g27190 PE=2 SV=1//1.81709e-06	-5754	antisense
LNC_000174	CCA0138S0007	sp|P48417|CP74_LINUS Allene oxide synthase, chloroplastic OS=Linum usitatissimum GN=CYP74A PE=1 SV=1//3.63133e-31	-1383	antisense
LNC_000174	CCA0138S0008	sp|Q9LHA8|MD37C_ARATH Probable mediator of RNA polymerase II transcription subunit 37c OS=Arabidopsis thaliana GN=MED37C PE=1 SV=1//8.57203e-06	19458	downstream
LNC_000174	CCA0138S0002	-//-	25085	upstream
LNC_000175	CCA0138S0004	-//-	17490	downstream
LNC_000175	CCA0138S0006	sp|Q9T048|DRL27_ARATH Disease resistance protein At4g27190 OS=Arabidopsis thaliana GN=At4g27190 PE=2 SV=1//1.81709e-06	-2541	antisense
LNC_000175	CCA0138S0007	sp|P48417|CP74_LINUS Allene oxide synthase, chloroplastic OS=Linum usitatissimum GN=CYP74A PE=1 SV=1//3.63133e-31	32802	upstream
LNC_000175	CCA0138S0008	sp|Q9LHA8|MD37C_ARATH Probable mediator of RNA polymerase II transcription subunit 37c OS=Arabidopsis thaliana GN=MED37C PE=1 SV=1//8.57203e-06	63351	downstream
LNC_000175	CCA0138S0002	-//-	43272	upstream
LNC_000176	CCA0138S0004	-//-	17490	downstream
LNC_000176	CCA0138S0006	sp|Q9T048|DRL27_ARATH Disease resistance protein At4g27190 OS=Arabidopsis thaliana GN=At4g27190 PE=2 SV=1//1.81709e-06	-3125	antisense
LNC_000176	CCA0138S0007	sp|P48417|CP74_LINUS Allene oxide synthase, chloroplastic OS=Linum usitatissimum GN=CYP74A PE=1 SV=1//3.63133e-31	32218	upstream
LNC_000176	CCA0138S0008	sp|Q9LHA8|MD37C_ARATH Probable mediator of RNA polymerase II transcription subunit 37c OS=Arabidopsis thaliana GN=MED37C PE=1 SV=1//8.57203e-06	62767	downstream
LNC_000176	CCA0138S0002	-//-	43272	upstream
LNC_000177	CCA0139S0001	sp|C0LGE0|Y1765_ARATH Probable LRR receptor-like serine/threonine-protein kinase At1g07650 OS=Arabidopsis thaliana GN=At1g07650 PE=1 SV=1//0	15121	upstream
LNC_000178	CCA0139S0001	sp|C0LGE0|Y1765_ARATH Probable LRR receptor-like serine/threonine-protein kinase At1g07650 OS=Arabidopsis thaliana GN=At1g07650 PE=1 SV=1//0	15121	upstream
LNC_000179	CCA0141S0003	-//-	11158	downstream
LNC_000179	CCA0141S0002	sp|Q9ZQE5|PP153_ARATH Pentatricopeptide repeat-containing protein At2g15690 OS=Arabidopsis thaliana GN=PCMP-H66 PE=2 SV=2//3.87156e-179	-1773	antisense
LNC_000182	CCA0147S0002	-//-	-433	antisense
LNC_000182	CCA0147S0001	sp|Q9C6Y3|CCA11_ARATH Cyclin-A1-1 OS=Arabidopsis thaliana GN=CYCA1-1 PE=1 SV=1//3.15476e-97	9230	upstream
LNC_000182	CCA0147S0006	-//-	71292	upstream
LNC_000182	CCA0147S0005	-//-	59197	upstream
LNC_000182	CCA0147S0004	-//-	44854	upstream
LNC_000183	CCA0147S0011	-//-	18942	upstream
LNC_000183	CCA0147S0010	-//-	24910	downstream
LNC_000183	CCA0147S0015	sp|E1U332|ALL12_OLEEU Isoflavone reductase-like protein OS=Olea europaea PE=1 SV=1//1.0983e-27	7165	downstream
LNC_000183	CCA0147S0006	-//-	55970	downstream
LNC_000183	CCA0147S0005	-//-	62800	downstream
LNC_000183	CCA0147S0004	-//-	81471	downstream
LNC_000185	CCA0148S0002	-//-	17321	downstream
LNC_000186	CCA0149S0002	sp|O23116|EIL3_ARATH ETHYLENE INSENSITIVE 3-like 3 protein OS=Arabidopsis thaliana GN=EIL3 PE=1 SV=1//3.81965e-124	29858	downstream
LNC_000186	CCA0149S0003	sp|O23116|EIL3_ARATH ETHYLENE INSENSITIVE 3-like 3 protein OS=Arabidopsis thaliana GN=EIL3 PE=1 SV=1//4.25103e-20	28824	downstream
LNC_000186	CCA0149S0006	sp|Q9FJY7|PP449_ARATH Pentatricopeptide repeat-containing protein At5g66520 OS=Arabidopsis thaliana GN=PCMP-H61 PE=2 SV=1//3.62755e-07	21782	upstream
LNC_000186	CCA0149S0007	sp|Q9LRR4|R13L1_ARATH Putative disease resistance RPP13-like protein 1 OS=Arabidopsis thaliana GN=RPPL1 PE=3 SV=1//2.52533e-137	-1323	antisense
LNC_000186	CCA0149S0004	sp|Q56X05|PPR15_ARATH Pentatricopeptide repeat-containing protein At1g06145 OS=Arabidopsis thaliana GN=EMB1444 PE=2 SV=2//1.2643e-21	26863	downstream
LNC_000186	CCA0149S0005	sp|Q56X05|PPR15_ARATH Pentatricopeptide repeat-containing protein At1g06145 OS=Arabidopsis thaliana GN=EMB1444 PE=2 SV=2//7.55524e-77	26236	downstream
LNC_000187	CCA0149S0002	sp|O23116|EIL3_ARATH ETHYLENE INSENSITIVE 3-like 3 protein OS=Arabidopsis thaliana GN=EIL3 PE=1 SV=1//3.81965e-124	-774	antisense
LNC_000187	CCA0149S0003	sp|O23116|EIL3_ARATH ETHYLENE INSENSITIVE 3-like 3 protein OS=Arabidopsis thaliana GN=EIL3 PE=1 SV=1//4.25103e-20	-996	antisense
LNC_000187	CCA0149S0006	sp|Q9FJY7|PP449_ARATH Pentatricopeptide repeat-containing protein At5g66520 OS=Arabidopsis thaliana GN=PCMP-H61 PE=2 SV=1//3.62755e-07	3973	downstream
LNC_000187	CCA0149S0007	sp|Q9LRR4|R13L1_ARATH Putative disease resistance RPP13-like protein 1 OS=Arabidopsis thaliana GN=RPPL1 PE=3 SV=1//2.52533e-137	28420	downstream
LNC_000187	CCA0149S0004	sp|Q56X05|PPR15_ARATH Pentatricopeptide repeat-containing protein At1g06145 OS=Arabidopsis thaliana GN=EMB1444 PE=2 SV=2//1.2643e-21	1550	upstream
LNC_000187	CCA0149S0005	sp|Q56X05|PPR15_ARATH Pentatricopeptide repeat-containing protein At1g06145 OS=Arabidopsis thaliana GN=EMB1444 PE=2 SV=2//7.55524e-77	1796	upstream
LNC_000188	CCA0149S0002	sp|O23116|EIL3_ARATH ETHYLENE INSENSITIVE 3-like 3 protein OS=Arabidopsis thaliana GN=EIL3 PE=1 SV=1//3.81965e-124	-774	antisense
LNC_000188	CCA0149S0003	sp|O23116|EIL3_ARATH ETHYLENE INSENSITIVE 3-like 3 protein OS=Arabidopsis thaliana GN=EIL3 PE=1 SV=1//4.25103e-20	-996	antisense
LNC_000188	CCA0149S0006	sp|Q9FJY7|PP449_ARATH Pentatricopeptide repeat-containing protein At5g66520 OS=Arabidopsis thaliana GN=PCMP-H61 PE=2 SV=1//3.62755e-07	3973	downstream
LNC_000188	CCA0149S0007	sp|Q9LRR4|R13L1_ARATH Putative disease resistance RPP13-like protein 1 OS=Arabidopsis thaliana GN=RPPL1 PE=3 SV=1//2.52533e-137	28420	downstream
LNC_000188	CCA0149S0004	sp|Q56X05|PPR15_ARATH Pentatricopeptide repeat-containing protein At1g06145 OS=Arabidopsis thaliana GN=EMB1444 PE=2 SV=2//1.2643e-21	1550	upstream
LNC_000188	CCA0149S0005	sp|Q56X05|PPR15_ARATH Pentatricopeptide repeat-containing protein At1g06145 OS=Arabidopsis thaliana GN=EMB1444 PE=2 SV=2//7.55524e-77	1796	upstream
LNC_000191	CCA0153S0001	-//-	41523	upstream
LNC_000192	CCA0153S0001	-//-	1768	upstream
LNC_000194	CCA0162S0001	sp|Q9SE45|ANXD3_ARATH Annexin D3 OS=Arabidopsis thaliana GN=ANN3 PE=2 SV=2//4.68694e-23	-573	antisense
LNC_000195	CCA0162S0001	sp|Q9SE45|ANXD3_ARATH Annexin D3 OS=Arabidopsis thaliana GN=ANN3 PE=2 SV=2//4.68694e-23	22850	upstream
LNC_000196	CCA0163S0007	-//-	43450	downstream
LNC_000196	CCA0163S0006	sp|Q9C7Y2|MORF5_ARATH Multiple organellar RNA editing factor 5, mitochondrial OS=Arabidopsis thaliana GN=MORF5 PE=2 SV=1//6.297e-18	37931	upstream
LNC_000196	CCA0163S0005	sp|Q8CIA9|HIAL1_MOUSE Hippocampus abundant transcript-like protein 1 OS=Mus musculus GN=Hiatl1 PE=2 SV=3//5.89334e-07	24554	upstream
LNC_000196	CCA0163S0003	sp|Q9C7A2|Y3236_ARATH Ankyrin repeat-containing protein At3g12360 OS=Arabidopsis thaliana GN=At3g12360 PE=2 SV=1//8.88401e-09	12585	upstream
LNC_000196	CCA0163S0002	-//-	16844	upstream
LNC_000196	CCA0163S0001	sp|Q9C7Y2|MORF5_ARATH Multiple organellar RNA editing factor 5, mitochondrial OS=Arabidopsis thaliana GN=MORF5 PE=2 SV=1//1.76456e-07	21711	downstream
LNC_000197	CCA0165S0001	sp|O24370|LOX21_SOLTU Linoleate 13S-lipoxygenase 2-1, chloroplastic OS=Solanum tuberosum GN=LOX2.1 PE=1 SV=1//5.33261e-85	49287	upstream
LNC_000197	CCA0165S0003	-//-	47733	downstream
LNC_000197	CCA0165S0005	sp|Q9FLJ2|NC100_ARATH NAC domain-containing protein 100 OS=Arabidopsis thaliana GN=NAC100 PE=2 SV=1//3.70084e-50	479	downstream
LNC_000197	CCA0165S0004	sp|Q9M439|BCAT2_ARATH Branched-chain-amino-acid aminotransferase 2, chloroplastic OS=Arabidopsis thaliana GN=BCAT2 PE=1 SV=1//5.11801e-55	12287	downstream
LNC_000197	CCA0165S0006	sp|Q9LRR4|R13L1_ARATH Putative disease resistance RPP13-like protein 1 OS=Arabidopsis thaliana GN=RPPL1 PE=3 SV=1//6.93688e-07	-4046	antisense
LNC_000198	CCA0165S0001	sp|O24370|LOX21_SOLTU Linoleate 13S-lipoxygenase 2-1, chloroplastic OS=Solanum tuberosum GN=LOX2.1 PE=1 SV=1//5.33261e-85	64262	upstream
LNC_000198	CCA0165S0003	-//-	62708	downstream
LNC_000198	CCA0165S0005	sp|Q9FLJ2|NC100_ARATH NAC domain-containing protein 100 OS=Arabidopsis thaliana GN=NAC100 PE=2 SV=1//3.70084e-50	15454	downstream
LNC_000198	CCA0165S0004	sp|Q9M439|BCAT2_ARATH Branched-chain-amino-acid aminotransferase 2, chloroplastic OS=Arabidopsis thaliana GN=BCAT2 PE=1 SV=1//5.11801e-55	27262	downstream
LNC_000198	CCA0165S0006	sp|Q9LRR4|R13L1_ARATH Putative disease resistance RPP13-like protein 1 OS=Arabidopsis thaliana GN=RPPL1 PE=3 SV=1//6.93688e-07	9576	upstream
LNC_000199	CCA0168S0001	sp|Q9FJL3|FKB65_ARATH Peptidyl-prolyl cis-trans isomerase FKBP65 OS=Arabidopsis thaliana GN=FKBP65 PE=1 SV=1//8.19986e-07	7156	upstream
LNC_000200	CCA0168S0001	sp|Q9FJL3|FKB65_ARATH Peptidyl-prolyl cis-trans isomerase FKBP65 OS=Arabidopsis thaliana GN=FKBP65 PE=1 SV=1//8.19986e-07	28062	upstream
LNC_000202	CCA0176S0003	sp|Q6N075|MFSD5_HUMAN Molybdate-anion transporter OS=Homo sapiens GN=MFSD5 PE=1 SV=2//1.65461e-64	39356	upstream
LNC_000202	CCA0176S0002	sp|Q9SK27|ENL1_ARATH Early nodulin-like protein 1 OS=Arabidopsis thaliana GN=At2g25060 PE=1 SV=2//1.91047e-19	44708	upstream
LNC_000202	CCA0176S0001	sp|O82485|OPT7_ARATH Oligopeptide transporter 7 OS=Arabidopsis thaliana GN=OPT7 PE=2 SV=1//0	45295	downstream
LNC_000202	CCA0176S0005	sp|O17606|YK4P_CAEEL UPF0160 protein C27H6.8 OS=Caenorhabditis elegans GN=C27H6.8 PE=3 SV=2//4.15167e-95	764	downstream
LNC_000202	CCA0176S0004	sp|B7N5L0|RHMA_ECOLU 2-keto-3-deoxy-L-rhamnonate aldolase OS=Escherichia coli O17:K52:H18 (strain UMN026 / ExPEC) GN=rhmA PE=3 SV=1//3.19221e-43	-810	antisense
LNC_000203	CCA0177S0001	-//-	-1277	antisense
LNC_000203	CCA0177S0002	-//-	666	downstream
LNC_000204	CCA0177S0001	-//-	-1277	antisense
LNC_000204	CCA0177S0002	-//-	666	downstream
LNC_000206	CCA0183S0016	sp|O74503|UAF30_SCHPO Upstream activation factor subunit spp27 OS=Schizosaccharomyces pombe (strain 972 / ATCC 24843) GN=spp27 PE=1 SV=1//1.0964e-10	90771	upstream
LNC_000206	CCA0183S0017	sp|Q8LG89|BABL_ARATH Basic blue protein OS=Arabidopsis thaliana GN=ARPN PE=2 SV=2//1.23901e-41	94085	downstream
LNC_000206	CCA0183S0015	-//-	85781	downstream
LNC_000206	CCA0183S0012	sp|Q92466|DDB2_HUMAN DNA damage-binding protein 2 OS=Homo sapiens GN=DDB2 PE=1 SV=1//1.52514e-09	62858	downstream
LNC_000206	CCA0183S0013	-//-	75876	upstream
LNC_000206	CCA0183S0010	sp|O64628|TXND9_ARATH Thioredoxin domain-containing protein 9 homolog OS=Arabidopsis thaliana GN=At2g18990 PE=2 SV=1//1.29125e-116	58837	downstream
LNC_000206	CCA0183S0011	sp|Q948Z4|SNAK1_SOLTU Snakin-1 OS=Solanum tuberosum GN=SN1 PE=1 SV=1//6.67966e-29	61021	downstream
LNC_000206	CCA0183S0008	-//-	42261	upstream
LNC_000206	CCA0183S0009	sp|Q9LM20|PUM8_ARATH Putative pumilio homolog 8, chloroplastic OS=Arabidopsis thaliana GN=APUM8 PE=3 SV=2//1.16916e-52	54873	upstream
LNC_000206	CCA0183S0004	-//-	14402	upstream
LNC_000206	CCA0183S0005	sp|Q39266|ZFP7_ARATH Zinc finger protein 7 OS=Arabidopsis thaliana GN=ZFP7 PE=2 SV=1//3.40275e-19	19628	upstream
LNC_000206	CCA0183S0006	sp|Q5FW12|TIPRL_XENTR TIP41-like protein OS=Xenopus tropicalis GN=tiprl PE=2 SV=1//2.07335e-40	21399	downstream
LNC_000206	CCA0183S0007	sp|O82333|GH31_ARATH Probable indole-3-acetic acid-amido synthetase GH3.1 OS=Arabidopsis thaliana GN=GH3.1 PE=2 SV=1//0	35737	upstream
LNC_000206	CCA0183S0001	sp|Q8L7W8|FUCO2_ARATH Alpha-L-fucosidase 2 OS=Arabidopsis thaliana GN=FUC95A PE=1 SV=1//0	1181	downstream
LNC_000206	CCA0183S0002	sp|Q8L7W8|FUCO2_ARATH Alpha-L-fucosidase 2 OS=Arabidopsis thaliana GN=FUC95A PE=1 SV=1//0	4219	upstream
LNC_000206	CCA0183S0003	-//-	12564	upstream
LNC_000207	CCA0183S0016	sp|O74503|UAF30_SCHPO Upstream activation factor subunit spp27 OS=Schizosaccharomyces pombe (strain 972 / ATCC 24843) GN=spp27 PE=1 SV=1//1.0964e-10	17505	downstream
LNC_000207	CCA0183S0017	sp|Q8LG89|BABL_ARATH Basic blue protein OS=Arabidopsis thaliana GN=ARPN PE=2 SV=2//1.23901e-41	15994	upstream
LNC_000207	CCA0183S0015	-//-	23254	upstream
LNC_000207	CCA0183S0012	sp|Q92466|DDB2_HUMAN DNA damage-binding protein 2 OS=Homo sapiens GN=DDB2 PE=1 SV=1//1.52514e-09	41068	upstream
LNC_000207	CCA0183S0013	-//-	32108	downstream
LNC_000207	CCA0183S0010	sp|O64628|TXND9_ARATH Thioredoxin domain-containing protein 9 homolog OS=Arabidopsis thaliana GN=At2g18990 PE=2 SV=1//1.29125e-116	50836	upstream
LNC_000207	CCA0183S0011	sp|Q948Z4|SNAK1_SOLTU Snakin-1 OS=Solanum tuberosum GN=SN1 PE=1 SV=1//6.67966e-29	49255	upstream
LNC_000207	CCA0183S0021	sp|Q6PQJ9|5BPOR_DIGLA 3-oxo-Delta(4,5)-steroid 5-beta-reductase OS=Digitalis lanata PE=1 SV=1//0	732	downstream
LNC_000207	CCA0183S0020	sp|Q6PQJ9|5BPOR_DIGLA 3-oxo-Delta(4,5)-steroid 5-beta-reductase OS=Digitalis lanata PE=1 SV=1//0	732	upstream
LNC_000207	CCA0183S0018	sp|P00303|BABL_CUCSA Basic blue protein OS=Cucumis sativus PE=1 SV=1//1.34596e-20	7177	upstream
LNC_000207	CCA0183S0019	sp|Q9LYZ9|PP362_ARATH Pentatricopeptide repeat-containing protein At5g02860 OS=Arabidopsis thaliana GN=At5g02860 PE=2 SV=1//0	-3054	antisense
LNC_000207	CCA0183S0008	-//-	63527	downstream
LNC_000207	CCA0183S0009	sp|Q9LM20|PUM8_ARATH Putative pumilio homolog 8, chloroplastic OS=Arabidopsis thaliana GN=APUM8 PE=3 SV=2//1.16916e-52	52702	downstream
LNC_000207	CCA0183S0004	-//-	94752	downstream
LNC_000207	CCA0183S0005	sp|Q39266|ZFP7_ARATH Zinc finger protein 7 OS=Arabidopsis thaliana GN=ZFP7 PE=2 SV=1//3.40275e-19	90443	downstream
LNC_000207	CCA0183S0006	sp|Q5FW12|TIPRL_XENTR TIP41-like protein OS=Xenopus tropicalis GN=tiprl PE=2 SV=1//2.07335e-40	81536	upstream
LNC_000207	CCA0183S0007	sp|O82333|GH31_ARATH Probable indole-3-acetic acid-amido synthetase GH3.1 OS=Arabidopsis thaliana GN=GH3.1 PE=2 SV=1//0	72756	downstream
LNC_000207	CCA0183S0023	sp|Q641J8|RF12A_XENLA E3 ubiquitin-protein ligase RNF12-A OS=Xenopus laevis GN=rnf12-a PE=1 SV=1//1.90845e-11	10117	downstream
LNC_000207	CCA0183S0022	sp|O81760|P2C63_ARATH Probable protein phosphatase 2C 63 OS=Arabidopsis thaliana GN=At4g33920 PE=2 SV=1//0	4848	downstream
LNC_000207	CCA0183S0002	sp|Q8L7W8|FUCO2_ARATH Alpha-L-fucosidase 2 OS=Arabidopsis thaliana GN=FUC95A PE=1 SV=1//0	99279	downstream
LNC_000207	CCA0183S0003	-//-	97041	downstream
LNC_000208	CCA0185S0001	-//-	6548	upstream
LNC_000209	CCA0185S0001	-//-	7590	upstream
LNC_000210	CCA0188S0004	sp|Q38909|XTH28_ARATH Probable xyloglucan endotransglucosylase/hydrolase protein 28 OS=Arabidopsis thaliana GN=XTH28 PE=2 SV=1//5.56691e-155	53222	upstream
LNC_000213	CCA0191S0001	sp|B0F9L7|GOGC2_ARATH Golgin candidate 2 OS=Arabidopsis thaliana GN=GC2 PE=1 SV=1//5.39779e-40	2269	downstream
LNC_000214	CCA0192S0001	sp|Q9SD05|SSL6_ARATH Protein STRICTOSIDINE SYNTHASE-LIKE 6 OS=Arabidopsis thaliana GN=SSL6 PE=2 SV=1//7.92291e-22	-270	antisense
LNC_000215	CCA0195S0005	sp|Q2R1V8|GME2_ORYSJ GDP-mannose 3,5-epimerase 2 OS=Oryza sativa subsp. japonica GN=GME-2 PE=2 SV=2//2.49277e-93	1286	upstream
LNC_000215	CCA0195S0004	sp|A7Q5X9|RS3A2_VITVI 40S ribosomal protein S3a-2 OS=Vitis vinifera GN=GSVIVT00031140001 PE=3 SV=1//3.57529e-24	300	upstream
LNC_000215	CCA0195S0001	sp|Q9FID5|Y5393_ARATH Probable receptor-like protein kinase At5g39030 OS=Arabidopsis thaliana GN=At5g39030 PE=2 SV=1//4.14418e-15	8538	upstream
LNC_000215	CCA0195S0003	sp|Q8GTE3|RS3A_CICAR 40S ribosomal protein S3a OS=Cicer arietinum PE=2 SV=1//5.23009e-47	1779	upstream
LNC_000215	CCA0195S0002	sp|D7SFH9|GPDL2_ARATH Glycerophosphodiester phosphodiesterase protein kinase domain-containing GDPDL2 OS=Arabidopsis thaliana GN=GDPDL2 PE=1 SV=1//9.99073e-47	7957	upstream
LNC_000216	CCA0195S0005	sp|Q2R1V8|GME2_ORYSJ GDP-mannose 3,5-epimerase 2 OS=Oryza sativa subsp. japonica GN=GME-2 PE=2 SV=2//2.49277e-93	1286	upstream
LNC_000216	CCA0195S0004	sp|A7Q5X9|RS3A2_VITVI 40S ribosomal protein S3a-2 OS=Vitis vinifera GN=GSVIVT00031140001 PE=3 SV=1//3.57529e-24	490	upstream
LNC_000216	CCA0195S0001	sp|Q9FID5|Y5393_ARATH Probable receptor-like protein kinase At5g39030 OS=Arabidopsis thaliana GN=At5g39030 PE=2 SV=1//4.14418e-15	8728	upstream
LNC_000216	CCA0195S0003	sp|Q8GTE3|RS3A_CICAR 40S ribosomal protein S3a OS=Cicer arietinum PE=2 SV=1//5.23009e-47	1969	upstream
LNC_000216	CCA0195S0002	sp|D7SFH9|GPDL2_ARATH Glycerophosphodiester phosphodiesterase protein kinase domain-containing GDPDL2 OS=Arabidopsis thaliana GN=GDPDL2 PE=1 SV=1//9.99073e-47	8147	upstream
LNC_000218	CCA0198S0001	sp|P38558|TBG2_ARATH Tubulin gamma-2 chain OS=Arabidopsis thaliana GN=TUBG2 PE=1 SV=1//7.13822e-39	-676	antisense
LNC_000221	CCA0202S0001	sp|P10978|POLX_TOBAC Retrovirus-related Pol polyprotein from transposon TNT 1-94 OS=Nicotiana tabacum PE=2 SV=1//7.10712e-41	1882	downstream
LNC_000222	CCA0202S0001	sp|P10978|POLX_TOBAC Retrovirus-related Pol polyprotein from transposon TNT 1-94 OS=Nicotiana tabacum PE=2 SV=1//7.10712e-41	32082	downstream
LNC_000226	CCA0203S0003	sp|F4HW04|DPOE1_ARATH DNA polymerase epsilon catalytic subunit A OS=Arabidopsis thaliana GN=POL2A PE=1 SV=1//0	6105	downstream
LNC_000226	CCA0203S0001	-//-	21236	downstream
LNC_000227	CCA0203S0003	sp|F4HW04|DPOE1_ARATH DNA polymerase epsilon catalytic subunit A OS=Arabidopsis thaliana GN=POL2A PE=1 SV=1//0	6105	downstream
LNC_000227	CCA0203S0001	-//-	21324	downstream
LNC_000228	CCA0203S0003	sp|F4HW04|DPOE1_ARATH DNA polymerase epsilon catalytic subunit A OS=Arabidopsis thaliana GN=POL2A PE=1 SV=1//0	29316	downstream
LNC_000228	CCA0203S0001	-//-	-5971	antisense
LNC_000229	CCA0204S0001	-//-	-176	antisense
LNC_000230	CCA0204S0001	-//-	-176	antisense
LNC_000231	CCA0204S0001	-//-	-176	antisense
LNC_000232	CCA0209S0001	-//-	-594	antisense
LNC_000234	CCA0216S0002	sp|Q8VZ49|ADHL4_ARATH Alcohol dehydrogenase-like 4 OS=Arabidopsis thaliana GN=At1g64710 PE=2 SV=1//2.53338e-11	-1796	antisense
LNC_000234	CCA0216S0001	sp|Q9LKU2|TATA_ARATH Sec-independent protein translocase protein TATA, chloroplastic OS=Arabidopsis thaliana GN=TATA PE=1 SV=1//5.92147e-28	9554	upstream
LNC_000235	CCA0218S0002	sp|Q9SD53|Y3720_ARATH UPF0481 protein At3g47200 OS=Arabidopsis thaliana GN=At3g47200 PE=2 SV=1//8.21875e-08	4056	downstream
LNC_000235	CCA0218S0001	sp|Q9SD53|Y3720_ARATH UPF0481 protein At3g47200 OS=Arabidopsis thaliana GN=At3g47200 PE=2 SV=1//1.63241e-24	-1183	antisense
LNC_000235	CCA0218S0006	sp|Q2IIK1|LON_ANADE Lon protease OS=Anaeromyxobacter dehalogenans (strain 2CP-C) GN=lon PE=3 SV=1//3.30666e-06	25233	upstream
LNC_000235	CCA0218S0004	sp|Q9SD53|Y3720_ARATH UPF0481 protein At3g47200 OS=Arabidopsis thaliana GN=At3g47200 PE=2 SV=1//8.21875e-08	10300	downstream
LNC_000235	CCA0218S0005	sp|Q949Q1|GAUTB_ARATH Probable galacturonosyltransferase 11 OS=Arabidopsis thaliana GN=GAUT11 PE=2 SV=1//1.7379e-88	13193	upstream
LNC_000237	CCA0228S0001	-//-	-193	antisense
LNC_000238	CCA0228S0001	-//-	2509	upstream
LNC_000241	CCA0238S0002	sp|B9S2H4|Y232_RICCO UPF0392 protein RCOM_0530710 OS=Ricinus communis GN=RCOM_0699480 PE=3 SV=1//0	-2122	antisense
LNC_000241	CCA0238S0001	sp|Q6NQK9|CCB4_ARATH Protein COFACTOR ASSEMBLY OF COMPLEX C SUBUNIT B CCB4, chloroplastic OS=Arabidopsis thaliana GN=CCB4 PE=1 SV=1//6.29311e-24	1204	downstream
LNC_000244	CCA0241S0001	sp|Q651X6|CSLE6_ORYSJ Cellulose synthase-like protein E6 OS=Oryza sativa subsp. japonica GN=CSLE6 PE=2 SV=1//1.34921e-121	622	downstream
LNC_000244	CCA0241S0002	sp|Q651X6|CSLE6_ORYSJ Cellulose synthase-like protein E6 OS=Oryza sativa subsp. japonica GN=CSLE6 PE=2 SV=1//8.65859e-52	-811	antisense
LNC_000245	CCA0241S0001	sp|Q651X6|CSLE6_ORYSJ Cellulose synthase-like protein E6 OS=Oryza sativa subsp. japonica GN=CSLE6 PE=2 SV=1//1.34921e-121	622	downstream
LNC_000245	CCA0241S0002	sp|Q651X6|CSLE6_ORYSJ Cellulose synthase-like protein E6 OS=Oryza sativa subsp. japonica GN=CSLE6 PE=2 SV=1//8.65859e-52	-811	antisense
LNC_000247	CCA0244S0004	sp|Q9C9H7|RLP12_ARATH Receptor-like protein 12 OS=Arabidopsis thaliana GN=RLP12 PE=2 SV=2//1.4603e-21	52115	downstream
LNC_000247	CCA0244S0005	sp|C0LGQ5|GSO1_ARATH LRR receptor-like serine/threonine-protein kinase GSO1 OS=Arabidopsis thaliana GN=GSO1 PE=2 SV=1//6.81219e-33	53097	downstream
LNC_000247	CCA0244S0001	sp|Q9C9H7|RLP12_ARATH Receptor-like protein 12 OS=Arabidopsis thaliana GN=RLP12 PE=2 SV=2//2.17188e-15	31973	upstream
LNC_000248	CCA0244S0004	sp|Q9C9H7|RLP12_ARATH Receptor-like protein 12 OS=Arabidopsis thaliana GN=RLP12 PE=2 SV=2//1.4603e-21	52115	downstream
LNC_000248	CCA0244S0005	sp|C0LGQ5|GSO1_ARATH LRR receptor-like serine/threonine-protein kinase GSO1 OS=Arabidopsis thaliana GN=GSO1 PE=2 SV=1//6.81219e-33	53097	downstream
LNC_000248	CCA0244S0001	sp|Q9C9H7|RLP12_ARATH Receptor-like protein 12 OS=Arabidopsis thaliana GN=RLP12 PE=2 SV=2//2.17188e-15	32315	upstream
LNC_000249	CCA0244S0004	sp|Q9C9H7|RLP12_ARATH Receptor-like protein 12 OS=Arabidopsis thaliana GN=RLP12 PE=2 SV=2//1.4603e-21	-960	antisense
LNC_000249	CCA0244S0005	sp|C0LGQ5|GSO1_ARATH LRR receptor-like serine/threonine-protein kinase GSO1 OS=Arabidopsis thaliana GN=GSO1 PE=2 SV=1//6.81219e-33	-2208	antisense
LNC_000249	CCA0244S0001	sp|Q9C9H7|RLP12_ARATH Receptor-like protein 12 OS=Arabidopsis thaliana GN=RLP12 PE=2 SV=2//2.17188e-15	85430	upstream
LNC_000250	CCA0244S0004	sp|Q9C9H7|RLP12_ARATH Receptor-like protein 12 OS=Arabidopsis thaliana GN=RLP12 PE=2 SV=2//1.4603e-21	-960	antisense
LNC_000250	CCA0244S0005	sp|C0LGQ5|GSO1_ARATH LRR receptor-like serine/threonine-protein kinase GSO1 OS=Arabidopsis thaliana GN=GSO1 PE=2 SV=1//6.81219e-33	-2208	antisense
LNC_000250	CCA0244S0001	sp|Q9C9H7|RLP12_ARATH Receptor-like protein 12 OS=Arabidopsis thaliana GN=RLP12 PE=2 SV=2//2.17188e-15	85449	upstream
LNC_000251	CCA0244S0004	sp|Q9C9H7|RLP12_ARATH Receptor-like protein 12 OS=Arabidopsis thaliana GN=RLP12 PE=2 SV=2//1.4603e-21	52216	downstream
LNC_000251	CCA0244S0005	sp|C0LGQ5|GSO1_ARATH LRR receptor-like serine/threonine-protein kinase GSO1 OS=Arabidopsis thaliana GN=GSO1 PE=2 SV=1//6.81219e-33	53198	downstream
LNC_000251	CCA0244S0001	sp|Q9C9H7|RLP12_ARATH Receptor-like protein 12 OS=Arabidopsis thaliana GN=RLP12 PE=2 SV=2//2.17188e-15	32606	upstream
LNC_000260	CCA0256S0003	sp|Q9SGY7|PEK11_ARATH Putative proline-rich receptor-like protein kinase PERK11 OS=Arabidopsis thaliana GN=PERK11 PE=2 SV=2//3.68601e-46	7857	downstream
LNC_000260	CCA0256S0002	sp|Q00624|ASOL_BRANA L-ascorbate oxidase homolog OS=Brassica napus GN=Bp10 PE=2 SV=1//0	1487	upstream
LNC_000260	CCA0256S0001	sp|O22265|SR43C_ARATH Signal recognition particle 43 kDa protein, chloroplastic OS=Arabidopsis thaliana GN=CAO PE=1 SV=2//3.39703e-123	-1316	antisense
LNC_000262	CCA0258S0001	sp|P23345|SODC4_MAIZE Superoxide dismutase [Cu-Zn] 4A OS=Zea mays GN=SODCC.3 PE=2 SV=2//6.85033e-78	19333	downstream
LNC_000263	CCA0259S0003	sp|Q9FXT6|PEX14_ARATH Peroxisomal membrane protein PEX14 OS=Arabidopsis thaliana GN=PEX14 PE=1 SV=2//1.69463e-112	32169	downstream
LNC_000263	CCA0259S0002	sp|Q8W250|DXR_ORYSJ 1-deoxy-D-xylulose 5-phosphate reductoisomerase, chloroplastic OS=Oryza sativa subsp. japonica GN=DXR PE=2 SV=2//0	15088	downstream
LNC_000263	CCA0259S0001	-//-	6021	upstream
LNC_000264	CCA0259S0003	sp|Q9FXT6|PEX14_ARATH Peroxisomal membrane protein PEX14 OS=Arabidopsis thaliana GN=PEX14 PE=1 SV=2//1.69463e-112	24810	downstream
LNC_000264	CCA0259S0002	sp|Q8W250|DXR_ORYSJ 1-deoxy-D-xylulose 5-phosphate reductoisomerase, chloroplastic OS=Oryza sativa subsp. japonica GN=DXR PE=2 SV=2//0	7729	downstream
LNC_000264	CCA0259S0001	-//-	-1303	antisense
LNC_000265	CCA0264S0001	sp|Q32SG5|RIK_MAIZE Protein RIK OS=Zea mays PE=1 SV=1//2.78525e-11	2036	downstream
LNC_000265	CCA0264S0002	sp|Q9LIA4|RIK_ARATH Protein RIK OS=Arabidopsis thaliana GN=RIK PE=1 SV=2//4.22369e-29	1067	downstream
LNC_000265	CCA0264S0003	-//-	172	upstream
LNC_000265	CCA0264S0004	sp|Q9FGH9|E70B1_ARATH Exocyst complex component EXO70B1 OS=Arabidopsis thaliana GN=EXO70B1 PE=1 SV=1//1.07021e-97	2473	downstream
LNC_000265	CCA0264S0005	sp|Q8L9Y0|SCP25_ARATH Serine carboxypeptidase-like 25 OS=Arabidopsis thaliana GN=SCPL25 PE=2 SV=2//1.13397e-96	7402	downstream
LNC_000277	CCA0276S0001	-//-	-530	antisense
LNC_000278	CCA0278S0002	sp|Q9FLJ2|NC100_ARATH NAC domain-containing protein 100 OS=Arabidopsis thaliana GN=NAC100 PE=2 SV=1//1.22595e-93	5917	downstream
LNC_000278	CCA0278S0004	-//-	43751	downstream
LNC_000279	CCA0278S0002	sp|Q9FLJ2|NC100_ARATH NAC domain-containing protein 100 OS=Arabidopsis thaliana GN=NAC100 PE=2 SV=1//1.22595e-93	35963	upstream
LNC_000279	CCA0278S0004	-//-	-2255	antisense
LNC_000283	CCA0283S0001	-//-	-416	antisense
LNC_000285	CCA0288S0001	sp|Q9SKZ5|FBT1_ARATH Folate-biopterin transporter 1, chloroplastic OS=Arabidopsis thaliana GN=At2g32040 PE=1 SV=2//2.29991e-16	-244	antisense
LNC_000293	CCA0302S0001	-//-	-886	antisense
LNC_000295	CCA0305S0002	sp|Q7G764|NADO1_ORYSJ Probable NAD(P)H-dependent oxidoreductase 1 OS=Oryza sativa subsp. japonica GN=Os10g0113000 PE=1 SV=1//3.24408e-29	6549	downstream
LNC_000298	CCA0317S0001	-//-	-318	antisense
LNC_000305	CCA0325S0001	-//-	3059	upstream
LNC_000306	CCA0325S0001	-//-	3172	upstream
LNC_000308	CCA0328S0003	-//-	6325	downstream
LNC_000309	CCA0328S0003	-//-	6246	downstream
LNC_000312	CCA0337S0001	sp|A4QL14|PSBD_DRANE Photosystem II D2 protein OS=Draba nemorosa GN=psbD PE=3 SV=1//5.15666e-63	-28	antisense
LNC_000326	CCA0350S0002	sp|Q3ECP7|ERDL5_ARATH Sugar transporter ERD6-like 5 OS=Arabidopsis thaliana GN=At1g54730 PE=2 SV=2//1.35914e-29	2094	downstream
LNC_000327	CCA0352S0001	sp|Q94AI6|SEC6_ARATH Exocyst complex component SEC6 OS=Arabidopsis thaliana GN=SEC6 PE=1 SV=1//5.16625e-106	-589	antisense
LNC_000331	CCA0356S0001	-//-	22259	downstream
LNC_000331	CCA0356S0002	-//-	46875	downstream
LNC_000332	CCA0356S0001	-//-	22208	downstream
LNC_000332	CCA0356S0002	-//-	46824	downstream
LNC_000334	CCA0362S0001	-//-	4734	downstream
LNC_000338	CCA0373S0002	sp|P56767|PSAB_ARATH Photosystem I P700 chlorophyll a apoprotein A2 OS=Arabidopsis thaliana GN=psaB PE=3 SV=1//0	3056	downstream
LNC_000338	CCA0373S0003	sp|Q332Y0|RR14_LACSA 30S ribosomal protein S14, chloroplastic OS=Lactuca sativa GN=rps14 PE=3 SV=1//2.32263e-33	2627	downstream
LNC_000338	CCA0373S0001	sp|P56766|PSAA_ARATH Photosystem I P700 chlorophyll a apoprotein A1 OS=Arabidopsis thaliana GN=psaA PE=2 SV=1//0	5271	downstream
LNC_000341	CCA0375S0002	sp|Q6KAJ4|MCM5_ORYSJ DNA replication licensing factor MCM5 OS=Oryza sativa subsp. japonica GN=MCM5 PE=2 SV=1//2.36297e-70	15675	upstream
LNC_000351	CCA0383S0001	sp|P80470|PSBY_SPIOL Photosystem II core complex proteins psbY, chloroplastic OS=Spinacia oleracea GN=PSBY PE=1 SV=2//5.45137e-48	-1132	antisense
LNC_000358	CCA0386S0001	-//-	-711	antisense
LNC_000360	CCA0390S0004	sp|Q7XYY2|MED25_ARATH Mediator of RNA polymerase II transcription subunit 25 OS=Arabidopsis thaliana GN=MED25 PE=1 SV=1//0	6191	upstream
LNC_000360	CCA0390S0001	sp|Q9C6M1|GDT14_ARATH GDT1-like protein 4 OS=Arabidopsis thaliana GN=At1g25520 PE=2 SV=1//1.33319e-07	37089	downstream
LNC_000360	CCA0390S0002	sp|Q9C6M2|LHTL6_ARATH Lysine histidine transporter-like 6 OS=Arabidopsis thaliana GN=At1g25530 PE=2 SV=1//8.60518e-176	33551	upstream
LNC_000360	CCA0390S0003	sp|Q9C6M2|LHTL6_ARATH Lysine histidine transporter-like 6 OS=Arabidopsis thaliana GN=At1g25530 PE=2 SV=1//1.43745e-24	33084	upstream
LNC_000361	CCA0391S0002	sp|Q9M338|AKRCB_ARATH Aldo-keto reductase family 4 member C11 OS=Arabidopsis thaliana GN=AKR4C11 PE=1 SV=1//9.62147e-20	-368	antisense
LNC_000362	CCA0393S0002	-//-	-413	antisense
LNC_000362	CCA0393S0001	-//-	-1082	antisense
LNC_000364	CCA0405S0001	sp|Q08891|FACR2_ARATH Fatty acyl-CoA reductase 2 OS=Arabidopsis thaliana GN=FAR2 PE=2 SV=2//2.03687e-121	7805	upstream
LNC_000369	CCA0415S0001	sp|P54729|NUB1_MOUSE NEDD8 ultimate buster 1 OS=Mus musculus GN=Nub1 PE=1 SV=2//7.95784e-11	25911	upstream
LNC_000370	CCA0415S0001	sp|P54729|NUB1_MOUSE NEDD8 ultimate buster 1 OS=Mus musculus GN=Nub1 PE=1 SV=2//7.95784e-11	25911	upstream
LNC_000373	CCA0420S0008	sp|P51428|RT10_PEA Ribosomal protein S10, mitochondrial OS=Pisum sativum GN=RPS10 PE=2 SV=1//1.75662e-39	21830	upstream
LNC_000373	CCA0420S0009	-//-	23386	upstream
LNC_000373	CCA0420S0006	sp|P92812|RM02_ORYSJ 60S ribosomal protein L2, mitochondrial OS=Oryza sativa subsp. japonica GN=RPL2 PE=2 SV=2//4.63733e-14	14194	downstream
LNC_000373	CCA0420S0007	sp|P20825|POL2_DROME Retrovirus-related Pol polyprotein from transposon 297 OS=Drosophila melanogaster GN=pol PE=3 SV=1//3.74177e-42	16120	upstream
LNC_000373	CCA0420S0004	-//-	9012	downstream
LNC_000373	CCA0420S0005	sp|P93311|RM02_ARATH 60S ribosomal protein L2, mitochondrial OS=Arabidopsis thaliana GN=RPL2 PE=3 SV=1//1.52943e-150	12992	upstream
LNC_000373	CCA0420S0002	-//-	4098	downstream
LNC_000373	CCA0420S0003	-//-	4402	downstream
LNC_000373	CCA0420S0010	sp|P51428|RT10_PEA Ribosomal protein S10, mitochondrial OS=Pisum sativum GN=RPS10 PE=2 SV=1//2.25657e-50	19477	downstream
LNC_000374	CCA0420S0008	sp|P51428|RT10_PEA Ribosomal protein S10, mitochondrial OS=Pisum sativum GN=RPS10 PE=2 SV=1//1.75662e-39	21830	upstream
LNC_000374	CCA0420S0009	-//-	23386	upstream
LNC_000374	CCA0420S0006	sp|P92812|RM02_ORYSJ 60S ribosomal protein L2, mitochondrial OS=Oryza sativa subsp. japonica GN=RPL2 PE=2 SV=2//4.63733e-14	14194	downstream
LNC_000374	CCA0420S0007	sp|P20825|POL2_DROME Retrovirus-related Pol polyprotein from transposon 297 OS=Drosophila melanogaster GN=pol PE=3 SV=1//3.74177e-42	16120	upstream
LNC_000374	CCA0420S0004	-//-	9012	downstream
LNC_000374	CCA0420S0005	sp|P93311|RM02_ARATH 60S ribosomal protein L2, mitochondrial OS=Arabidopsis thaliana GN=RPL2 PE=3 SV=1//1.52943e-150	12992	upstream
LNC_000374	CCA0420S0002	-//-	4098	downstream
LNC_000374	CCA0420S0003	-//-	4402	downstream
LNC_000374	CCA0420S0010	sp|P51428|RT10_PEA Ribosomal protein S10, mitochondrial OS=Pisum sativum GN=RPS10 PE=2 SV=1//2.25657e-50	19477	downstream
LNC_000380	CCA0430S0001	sp|Q3EBR6|PLA16_ARATH Phospholipase A1-Igamma2, chloroplastic OS=Arabidopsis thaliana GN=At2g30550 PE=1 SV=2//2.70498e-36	-417	antisense
LNC_000381	CCA0431S0001	-//-	81707	downstream
LNC_000381	CCA0431S0010	sp|Q40287|UFOG5_MANES Anthocyanidin 3-O-glucosyltransferase 5 OS=Manihot esculenta GN=GT5 PE=2 SV=1//1.97539e-09	-1473	antisense
LNC_000381	CCA0431S0003	sp|Q9SJY5|PUMP5_ARATH Mitochondrial uncoupling protein 5 OS=Arabidopsis thaliana GN=PUMP5 PE=2 SV=1//4.27439e-143	73844	upstream
LNC_000381	CCA0431S0004	-//-	73432	downstream
LNC_000381	CCA0431S0005	sp|Q9FKP5|UBP17_ARATH Ubiquitin carboxyl-terminal hydrolase 17 OS=Arabidopsis thaliana GN=UBP17 PE=2 SV=1//1.52934e-10	66321	downstream
LNC_000381	CCA0431S0006	sp|Q9FKP5|UBP17_ARATH Ubiquitin carboxyl-terminal hydrolase 17 OS=Arabidopsis thaliana GN=UBP17 PE=2 SV=1//8.33419e-172	53232	downstream
LNC_000381	CCA0431S0007	sp|P32438|YPOL_THETH IMPACT family member in pol 5&apos;region (Fragment) OS=Thermus thermophilus PE=3 SV=1//3.13339e-29	48271	downstream
LNC_000384	CCA0438S0001	sp|O22795|RK28_ARATH 50S ribosomal protein L28, chloroplastic OS=Arabidopsis thaliana GN=RPL28 PE=2 SV=2//6.72998e-60	209	downstream
LNC_000392	CCA0447S0001	sp|O22187|Y2232_ARATH Probable receptor-like protein kinase At2g23200 OS=Arabidopsis thaliana GN=At2g23200 PE=3 SV=1//4.48714e-32	-845	antisense
LNC_000393	CCA0449S0004	-//-	4419	upstream
LNC_000393	CCA0449S0001	sp|Q54I81|EI2BA_DICDI Translation initiation factor eIF-2B subunit alpha OS=Dictyostelium discoideum GN=eif2b1 PE=3 SV=1//8.74167e-36	2017	downstream
LNC_000393	CCA0449S0003	sp|Q8S905|NACK1_ARATH Kinesin-like protein NACK1 OS=Arabidopsis thaliana GN=NACK1 PE=1 SV=1//1.42125e-19	573	downstream
LNC_000393	CCA0449S0002	-//-	-195	antisense
LNC_000401	CCA0458S0001	sp|Q9FXA2|PABP8_ARATH Polyadenylate-binding protein 8 OS=Arabidopsis thaliana GN=PAB8 PE=1 SV=1//2.33525e-28	-246	antisense
LNC_000402	CCA0459S0001	sp|Q9ZR08|Y4230_ARATH G-type lectin S-receptor-like serine/threonine-protein kinase At4g03230 OS=Arabidopsis thaliana GN=At4g03230 PE=3 SV=3//9.09416e-31	-483	antisense
LNC_000403	CCA0462S0003	-//-	974	upstream
LNC_000403	CCA0462S0002	sp|O65373|BAG5_ARATH BAG family molecular chaperone regulator 5, mitochondrial OS=Arabidopsis thaliana GN=BAG5 PE=1 SV=1//3.52495e-21	646	upstream
LNC_000403	CCA0462S0005	-//-	14627	downstream
LNC_000404	CCA0462S0003	-//-	968	upstream
LNC_000404	CCA0462S0002	sp|O65373|BAG5_ARATH BAG family molecular chaperone regulator 5, mitochondrial OS=Arabidopsis thaliana GN=BAG5 PE=1 SV=1//3.52495e-21	640	upstream
LNC_000404	CCA0462S0005	-//-	14621	downstream
LNC_000405	CCA0462S0003	-//-	943	upstream
LNC_000405	CCA0462S0002	sp|O65373|BAG5_ARATH BAG family molecular chaperone regulator 5, mitochondrial OS=Arabidopsis thaliana GN=BAG5 PE=1 SV=1//3.52495e-21	615	upstream
LNC_000405	CCA0462S0005	-//-	14596	downstream
LNC_000424	CCA0480S0001	sp|P92559|M1280_ARATH Uncharacterized mitochondrial protein AtMg01280 OS=Arabidopsis thaliana GN=AtMg01280 PE=3 SV=1//1.50661e-31	-375	antisense
LNC_000425	CCA0484S0001	sp|Q96AE4|FUBP1_HUMAN Far upstream element-binding protein 1 OS=Homo sapiens GN=FUBP1 PE=1 SV=3//3.46945e-06	-237	antisense
LNC_000437	CCA0500S0028	-//-	32844	downstream
LNC_000437	CCA0500S0022	-//-	62040	downstream
LNC_000437	CCA0500S0023	-//-	16990	downstream
LNC_000437	CCA0500S0021	sp|Q9SS87|SEOB_ARATH Protein SIEVE ELEMENT OCCLUSION B OS=Arabidopsis thaliana GN=SEOB PE=1 SV=1//7.7303e-08	62551	downstream
LNC_000437	CCA0500S0026	-//-	14910	upstream
LNC_000437	CCA0500S0024	-//-	1157	upstream
LNC_000437	CCA0500S0025	sp|O22151|GOS12_ARATH Golgi SNAP receptor complex member 1-2 OS=Arabidopsis thaliana GN=GOS12 PE=1 SV=2//3.07095e-29	9830	upstream
LNC_000438	CCA0500S0040	sp|Q9FG89|PNSB5_ARATH Photosynthetic NDH subunit of subcomplex B 5, chloroplastic OS=Arabidopsis thaliana GN=PNSB5 PE=2 SV=1//1.57494e-84	91914	upstream
LNC_000438	CCA0500S0056	-//-	41856	downstream
LNC_000438	CCA0500S0039	sp|O64825|LYK4_ARATH LysM domain receptor-like kinase 4 OS=Arabidopsis thaliana GN=LYK4 PE=1 SV=1//6.38987e-68	98686	upstream
LNC_000438	CCA0500S0041	sp|Q8R146|APEH_MOUSE Acylamino-acid-releasing enzyme OS=Mus musculus GN=Apeh PE=2 SV=3//1.82317e-101	82471	downstream
LNC_000438	CCA0500S0042	sp|Q9LS88|PP250_ARATH Pentatricopeptide repeat-containing protein At3g23020 OS=Arabidopsis thaliana GN=At3g23020 PE=2 SV=1//0	78505	downstream
LNC_000438	CCA0500S0043	sp|Q9XIW0|CIPK7_ARATH CBL-interacting serine/threonine-protein kinase 7 OS=Arabidopsis thaliana GN=CIPK7 PE=1 SV=1//5.22943e-156	75467	upstream
LNC_000438	CCA0500S0044	-//-	67249	downstream
LNC_000438	CCA0500S0045	sp|O48780|KCS11_ARATH 3-ketoacyl-CoA synthase 11 OS=Arabidopsis thaliana GN=KCS11 PE=2 SV=1//0	51284	downstream
LNC_000438	CCA0500S0046	sp|P49598|P2C37_ARATH Protein phosphatase 2C 37 OS=Arabidopsis thaliana GN=PP2CA PE=1 SV=1//3.04103e-09	49412	upstream
LNC_000438	CCA0500S0047	sp|Q9LS90|LFR_ARATH Armadillo repeat-containing protein LFR OS=Arabidopsis thaliana GN=LFR PE=2 SV=1//0	45624	upstream
LNC_000438	CCA0500S0048	sp|Q2R1V8|GME2_ORYSJ GDP-mannose 3,5-epimerase 2 OS=Oryza sativa subsp. japonica GN=GME-2 PE=2 SV=2//0	39537	downstream
LNC_000438	CCA0500S0049	-//-	31913	upstream
LNC_000438	CCA0500S0055	sp|O23320|CML8_ARATH Calmodulin-like protein 8 OS=Arabidopsis thaliana GN=CML8 PE=2 SV=1//3.3249e-09	38528	upstream
LNC_000438	CCA0500S0054	-//-	3388	upstream
LNC_000438	CCA0500S0053	sp|Q55AD9|ARL5_DICDI ADP-ribosylation factor-like protein 5 OS=Dictyostelium discoideum GN=arl5 PE=3 SV=1//1.04814e-27	-1901	antisense
LNC_000438	CCA0500S0052	sp|Q55AD9|ARL5_DICDI ADP-ribosylation factor-like protein 5 OS=Dictyostelium discoideum GN=arl5 PE=3 SV=1//1.96076e-52	2832	downstream
LNC_000438	CCA0500S0051	sp|Q55AD9|ARL5_DICDI ADP-ribosylation factor-like protein 5 OS=Dictyostelium discoideum GN=arl5 PE=3 SV=1//5.78528e-47	5040	downstream
LNC_000438	CCA0500S0050	sp|Q43117|KPYA_RICCO Pyruvate kinase isozyme A, chloroplastic OS=Ricinus communis PE=1 SV=1//0	12842	upstream
LNC_000439	CCA0500S0059	sp|Q9LIK9|APS1_ARATH ATP sulfurylase 1, chloroplastic OS=Arabidopsis thaliana GN=APS1 PE=1 SV=1//0	23835	downstream
LNC_000439	CCA0500S0058	-//-	64	upstream
LNC_000439	CCA0500S0062	sp|Q54R82|MKKA_DICDI Mitogen-activated protein kinase kinase kinase A OS=Dictyostelium discoideum GN=mkkA PE=1 SV=2//4.59791e-22	92427	downstream
LNC_000439	CCA0500S0060	sp|Q9LIK9|APS1_ARATH ATP sulfurylase 1, chloroplastic OS=Arabidopsis thaliana GN=APS1 PE=1 SV=1//0	34450	downstream
LNC_000439	CCA0500S0061	sp|Q9XGW1|AGO10_ARATH Protein argonaute 10 OS=Arabidopsis thaliana GN=AGO10 PE=2 SV=1//0	55040	upstream
LNC_000439	CCA0500S0056	-//-	99393	upstream
LNC_000440	CCA0500S0084	sp|Q8LPG9|IQD14_ARATH Protein IQ-DOMAIN 14 OS=Arabidopsis thaliana GN=IQD14 PE=1 SV=1//3.18762e-15	86124	upstream
LNC_000440	CCA0500S0085	sp|Q8LPG9|IQD14_ARATH Protein IQ-DOMAIN 14 OS=Arabidopsis thaliana GN=IQD14 PE=1 SV=1//2.08588e-15	91022	upstream
LNC_000440	CCA0500S0081	sp|Q42807|STAD_SOYBN Acyl-[acyl-carrier-protein] desaturase, chloroplastic OS=Glycine max GN=ACPD PE=2 SV=1//0	53584	downstream
LNC_000440	CCA0500S0082	sp|Q42807|STAD_SOYBN Acyl-[acyl-carrier-protein] desaturase, chloroplastic OS=Glycine max GN=ACPD PE=2 SV=1//2.78808e-70	75300	downstream
LNC_000440	CCA0500S0083	sp|Q42770|STAD_GOSHI Acyl-[acyl-carrier-protein] desaturase, chloroplastic OS=Gossypium hirsutum PE=2 SV=1//7.93609e-55	76504	downstream
LNC_000440	CCA0500S0066	sp|Q7RTS9|DYM_HUMAN Dymeclin OS=Homo sapiens GN=DYM PE=1 SV=1//8.10264e-80	57713	upstream
LNC_000440	CCA0500S0067	sp|Q9LUH8|HFA6B_ARATH Heat stress transcription factor A-6b OS=Arabidopsis thaliana GN=HSFA6b PE=2 SV=1//1.24763e-112	49675	upstream
LNC_000440	CCA0500S0064	sp|Q9LIL4|P24B3_ARATH Transmembrane emp24 domain-containing protein p24beta3 OS=Arabidopsis thaliana GN=At3g22845 PE=2 SV=1//1.14304e-128	87007	upstream
LNC_000440	CCA0500S0065	sp|C6TBN2|AKR1_SOYBN Probable aldo-keto reductase 1 OS=Glycine max GN=AKR1 PE=2 SV=1//1.97993e-86	67125	downstream
LNC_000440	CCA0500S0062	sp|Q54R82|MKKA_DICDI Mitogen-activated protein kinase kinase kinase A OS=Dictyostelium discoideum GN=mkkA PE=1 SV=2//4.59791e-22	97638	upstream
LNC_000440	CCA0500S0063	sp|P24805|TSJT1_TOBAC Stem-specific protein TSJT1 OS=Nicotiana tabacum GN=TSJT1 PE=2 SV=1//2.52491e-32	91504	upstream
LNC_000440	CCA0500S0068	sp|F6HDT7|MTND2_VITVI 1,2-dihydroxy-3-keto-5-methylthiopentene dioxygenase 2 OS=Vitis vinifera GN=VIT_05s0020g04080 PE=3 SV=1//9.74887e-126	42797	upstream
LNC_000440	CCA0500S0069	-//-	40332	downstream
LNC_000440	CCA0500S0075	sp|Q8W4K5|VAB_ARATH VAN3-binding protein OS=Arabidopsis thaliana GN=VAB PE=1 SV=1//2.64501e-118	8980	downstream
LNC_000440	CCA0500S0074	sp|Q9M7I7|CLH2_ARATH Chlorophyllase-2, chloroplastic OS=Arabidopsis thaliana GN=CLH2 PE=1 SV=1//1.05644e-84	-2302	antisense
LNC_000440	CCA0500S0077	sp|P32061|STAD_CUCSA Acyl-[acyl-carrier-protein] desaturase, chloroplastic OS=Cucumis sativus PE=2 SV=1//3.53838e-130	37285	downstream
LNC_000440	CCA0500S0076	-//-	28372	downstream
LNC_000440	CCA0500S0071	sp|Q2V3I3|EPFL4_ARATH EPIDERMAL PATTERNING FACTOR-like protein 4 OS=Arabidopsis thaliana GN=EPFL4 PE=1 SV=1//1.689e-24	23210	downstream
LNC_000440	CCA0500S0070	sp|Q8GY55|TIF4B_ARATH Protein TIFY 4B OS=Arabidopsis thaliana GN=TIFY4B PE=1 SV=1//6.74269e-70	30015	upstream
LNC_000440	CCA0500S0073	sp|Q9FMR1|RGAP1_ARATH Rho GTPase-activating protein 1 OS=Arabidopsis thaliana GN=ROPGAP1 PE=2 SV=1//2.17686e-35	11347	downstream
LNC_000440	CCA0500S0072	sp|Q54LP2|RPC9_DICDI DNA-directed RNA polymerase III subunit rpc9 OS=Dictyostelium discoideum GN=rpc9 PE=3 SV=1//1.75219e-07	10918	upstream
LNC_000440	CCA0500S0078	sp|P22337|STAD_RICCO Acyl-[acyl-carrier-protein] desaturase, chloroplastic OS=Ricinus communis PE=1 SV=1//1.92084e-22	38324	downstream
LNC_000441	CCA0500S0092	sp|F4JIF4|NET1B_ARATH Protein NETWORKED 1B OS=Arabidopsis thaliana GN=NET1B PE=2 SV=1//0	85210	downstream
LNC_000441	CCA0500S0089	sp|Q9LUI1|LRX6_ARATH Leucine-rich repeat extensin-like protein 6 OS=Arabidopsis thaliana GN=LRX6 PE=2 SV=1//2.01369e-166	73576	upstream
LNC_000441	CCA0500S0088	sp|O16259|STIP1_CAEEL Stress-induced-phosphoprotein 1 OS=Caenorhabditis elegans GN=sti-1 PE=1 SV=1//5.55091e-20	60465	downstream
LNC_000441	CCA0500S0081	sp|Q42807|STAD_SOYBN Acyl-[acyl-carrier-protein] desaturase, chloroplastic OS=Glycine max GN=ACPD PE=2 SV=1//0	9227	upstream
LNC_000441	CCA0500S0075	sp|Q8W4K5|VAB_ARATH VAN3-binding protein OS=Arabidopsis thaliana GN=VAB PE=1 SV=1//2.64501e-118	51279	upstream
LNC_000441	CCA0500S0074	sp|Q9M7I7|CLH2_ARATH Chlorophyllase-2, chloroplastic OS=Arabidopsis thaliana GN=CLH2 PE=1 SV=1//1.05644e-84	64632	upstream
LNC_000441	CCA0500S0077	sp|P32061|STAD_CUCSA Acyl-[acyl-carrier-protein] desaturase, chloroplastic OS=Cucumis sativus PE=2 SV=1//3.53838e-130	26379	upstream
LNC_000441	CCA0500S0076	-//-	33660	upstream
LNC_000441	CCA0500S0071	sp|Q2V3I3|EPFL4_ARATH EPIDERMAL PATTERNING FACTOR-like protein 4 OS=Arabidopsis thaliana GN=EPFL4 PE=1 SV=1//1.689e-24	90162	downstream
LNC_000441	CCA0500S0070	sp|Q8GY55|TIF4B_ARATH Protein TIFY 4B OS=Arabidopsis thaliana GN=TIFY4B PE=1 SV=1//6.74269e-70	96967	upstream
LNC_000441	CCA0500S0073	sp|Q9FMR1|RGAP1_ARATH Rho GTPase-activating protein 1 OS=Arabidopsis thaliana GN=ROPGAP1 PE=2 SV=1//2.17686e-35	78299	downstream
LNC_000441	CCA0500S0072	sp|Q54LP2|RPC9_DICDI DNA-directed RNA polymerase III subunit rpc9 OS=Dictyostelium discoideum GN=rpc9 PE=3 SV=1//1.75219e-07	77870	upstream
LNC_000441	CCA0500S0084	sp|Q8LPG9|IQD14_ARATH Protein IQ-DOMAIN 14 OS=Arabidopsis thaliana GN=IQD14 PE=1 SV=1//3.18762e-15	20986	upstream
LNC_000441	CCA0500S0085	sp|Q8LPG9|IQD14_ARATH Protein IQ-DOMAIN 14 OS=Arabidopsis thaliana GN=IQD14 PE=1 SV=1//2.08588e-15	25884	upstream
LNC_000441	CCA0500S0086	sp|Q9SV13|SUT31_ARATH Sulfate transporter 3.1 OS=Arabidopsis thaliana GN=SULTR3;1 PE=2 SV=1//0	45854	upstream
LNC_000441	CCA0500S0090	sp|Q8GTE3|RS3A_CICAR 40S ribosomal protein S3a OS=Cicer arietinum PE=2 SV=1//1.25979e-151	80065	upstream
LNC_000441	CCA0500S0078	sp|P22337|STAD_RICCO Acyl-[acyl-carrier-protein] desaturase, chloroplastic OS=Ricinus communis PE=1 SV=1//1.92084e-22	25604	upstream
LNC_000441	CCA0500S0082	sp|Q42807|STAD_SOYBN Acyl-[acyl-carrier-protein] desaturase, chloroplastic OS=Glycine max GN=ACPD PE=2 SV=1//2.78808e-70	10162	downstream
LNC_000441	CCA0500S0083	sp|Q42770|STAD_GOSHI Acyl-[acyl-carrier-protein] desaturase, chloroplastic OS=Gossypium hirsutum PE=2 SV=1//7.93609e-55	11366	downstream
LNC_000442	CCA0500S0180	sp|Q8LAU9|GATA1_ARATH GATA transcription factor 1 OS=Arabidopsis thaliana GN=GATA1 PE=2 SV=2//7.30403e-49	38705	downstream
LNC_000442	CCA0500S0183	sp|Q9LIQ4|THIM_ARATH Hydroxyethylthiazole kinase OS=Arabidopsis thaliana GN=THIM PE=1 SV=1//2.01226e-127	68438	upstream
LNC_000442	CCA0500S0186	sp|Q9M081|SC24B_ARATH Protein transport protein Sec24-like At4g32640 OS=Arabidopsis thaliana GN=At4g32640 PE=2 SV=3//0	83704	upstream
LNC_000442	CCA0500S0181	sp|Q9T0H9|GDT12_ARATH GDT1-like protein 2, chloroplastic OS=Arabidopsis thaliana GN=At4g13590 PE=1 SV=2//2.00409e-128	46519	upstream
LNC_000442	CCA0500S0179	sp|O49318|Y2317_ARATH Probable leucine-rich repeat receptor-like protein kinase At2g33170 OS=Arabidopsis thaliana GN=At2g33170 PE=2 SV=1//0	26263	downstream
LNC_000442	CCA0500S0182	sp|Q9EPI1|XYLT1_RAT Xylosyltransferase 1 (Fragment) OS=Rattus norvegicus GN=Xylt1 PE=2 SV=1//7.23908e-18	61804	downstream
LNC_000442	CCA0500S0178	-//-	24268	upstream
LNC_000442	CCA0500S0171	sp|Q9ZNU6|DET1_SOLLC Light-mediated development protein DET1 OS=Solanum lycopersicum GN=DET1 PE=1 SV=1//0	14987	downstream
LNC_000442	CCA0500S0170	sp|O74978|YQL5_SCHPO Uncharacterized RNA-binding protein C1827.05c OS=Schizosaccharomyces pombe (strain 972 / ATCC 24843) GN=SPCC1827.05c PE=3 SV=1//4.52478e-34	33586	downstream
LNC_000442	CCA0500S0173	-//-	6126	downstream
LNC_000442	CCA0500S0172	-//-	9716	downstream
LNC_000442	CCA0500S0175	-//-	4891	upstream
LNC_000442	CCA0500S0174	sp|Q8RWV3|CCL11_ARATH Cyclin-L1-1 OS=Arabidopsis thaliana GN=CYCL1-1 PE=1 SV=2//1.28821e-122	718	upstream
LNC_000442	CCA0500S0177	-//-	21150	upstream
LNC_000442	CCA0500S0169	sp|Q9LHP4|RCH2_ARATH Receptor-like protein kinase 2 OS=Arabidopsis thaliana GN=RCH2 PE=1 SV=1//0	41851	upstream
LNC_000442	CCA0500S0166	sp|O80585|MTHR2_ARATH Methylenetetrahydrofolate reductase 2 OS=Arabidopsis thaliana GN=MTHFR2 PE=1 SV=2//0	89843	downstream
LNC_000442	CCA0500S0167	-//-	82904	upstream
LNC_000442	CCA0500S0184	sp|Q9T0H8|DIR18_ARATH Dirigent protein 18 OS=Arabidopsis thaliana GN=DIR18 PE=2 SV=1//3.58644e-121	70540	downstream
LNC_000442	CCA0500S0185	sp|Q13530|SERC3_HUMAN Serine incorporator 3 OS=Homo sapiens GN=SERINC3 PE=2 SV=2//5.24353e-31	72803	downstream
LNC_000443	CCA0500S0211	sp|Q00416|SEN1_YEAST Helicase SEN1 OS=Saccharomyces cerevisiae (strain ATCC 204508 / S288c) GN=SEN1 PE=1 SV=2//3.64939e-80	95569	upstream
LNC_000443	CCA0500S0213	sp|Q9XIN8|FB119_ARATH F-box protein At2g27310 OS=Arabidopsis thaliana GN=At2g27310 PE=2 SV=1//2.18751e-15	85506	upstream
LNC_000443	CCA0500S0214	sp|Q8GWH5|RTNLT_ARATH Reticulon-like protein B22 OS=Arabidopsis thaliana GN=RTNLB22 PE=2 SV=1//4.88175e-61	81269	upstream
LNC_000443	CCA0500S0215	sp|Q9LJX4|PUM5_ARATH Pumilio homolog 5 OS=Arabidopsis thaliana GN=APUM5 PE=1 SV=2//0	72472	upstream
LNC_000443	CCA0500S0216	-//-	65118	upstream
LNC_000443	CCA0500S0217	-//-	59708	upstream
LNC_000443	CCA0500S0218	sp|Q9FI78|HST_ARATH Shikimate O-hydroxycinnamoyltransferase OS=Arabidopsis thaliana GN=HST PE=2 SV=1//2.91431e-33	50831	downstream
LNC_000443	CCA0500S0219	sp|Q8GSM7|HST_TOBAC Shikimate O-hydroxycinnamoyltransferase OS=Nicotiana tabacum GN=HST PE=1 SV=1//1.90982e-31	38920	downstream
LNC_000443	CCA0500S0227	sp|Q9C7S5|PSYR1_ARATH Tyrosine-sulfated glycopeptide receptor 1 OS=Arabidopsis thaliana GN=PSYR1 PE=2 SV=1//0	63172	upstream
LNC_000443	CCA0500S0226	sp|Q8RXG3|M2K5_ARATH Mitogen-activated protein kinase kinase 5 OS=Arabidopsis thaliana GN=MKK5 PE=1 SV=2//8.3122e-164	57695	upstream
LNC_000443	CCA0500S0221	sp|Q8GUN5|PHL1_ARATH Protein PHR1-LIKE 1 OS=Arabidopsis thaliana GN=PHL1 PE=1 SV=1//1.72151e-42	585	downstream
LNC_000443	CCA0500S0220	-//-	5073	upstream
LNC_000443	CCA0500S0223	-//-	26153	downstream
LNC_000443	CCA0500S0222	sp|Q15024|EXOS7_HUMAN Exosome complex component RRP42 OS=Homo sapiens GN=EXOSC7 PE=1 SV=3//4.661e-57	19302	downstream
LNC_000443	CCA0500S0231	sp|Q9C8M9|SRF6_ARATH Protein STRUBBELIG-RECEPTOR FAMILY 6 OS=Arabidopsis thaliana GN=SRF6 PE=1 SV=1//0	96792	upstream
LNC_000443	CCA0500S0225	sp|Q9SSM2|MDLL_ARATH (R)-mandelonitrile lyase-like OS=Arabidopsis thaliana GN=At1g73050 PE=2 SV=1//0	52289	downstream
LNC_000443	CCA0500S0224	sp|O04130|SERA2_ARATH D-3-phosphoglycerate dehydrogenase 2, chloroplastic OS=Arabidopsis thaliana GN=PGDH2 PE=1 SV=2//0	39217	downstream
LNC_000443	CCA0500S0229	sp|Q43128|PMA10_ARATH ATPase 10, plasma membrane-type OS=Arabidopsis thaliana GN=AHA10 PE=2 SV=2//0	77100	upstream
LNC_000443	CCA0500S0212	sp|Q9LJX5|BRTL1_ARATH Probable mitochondrial adenine nucleotide transporter BTL1 OS=Arabidopsis thaliana GN=At3g20240 PE=2 SV=1//3.757e-166	86275	downstream
LNC_000443	CCA0500S0230	sp|Q9XTR8|LIP1_CAEEL Lipase ZK262.3 OS=Caenorhabditis elegans GN=ZK262.3 PE=1 SV=1//7.32508e-09	88062	downstream
LNC_000443	CCA0500S0228	-//-	75680	upstream
LNC_000444	CCA0500S0249	sp|Q6NQ79|ARID4_ARATH AT-rich interactive domain-containing protein 4 OS=Arabidopsis thaliana GN=ARID4 PE=2 SV=1//1.47857e-06	63735	downstream
LNC_000444	CCA0500S0248	-//-	81973	downstream
LNC_000444	CCA0500S0254	sp|Q9SYF0|GLIP2_ARATH GDSL esterase/lipase 2 OS=Arabidopsis thaliana GN=GLIP2 PE=2 SV=1//5.71064e-07	5352	downstream
LNC_000444	CCA0500S0255	sp|Q9SYF0|GLIP2_ARATH GDSL esterase/lipase 2 OS=Arabidopsis thaliana GN=GLIP2 PE=2 SV=1//7.22527e-128	2311	upstream
LNC_000444	CCA0500S0257	sp|Q9FLN0|GLIP1_ARATH GDSL esterase/lipase 1 OS=Arabidopsis thaliana GN=GLIP1 PE=1 SV=1//1.99676e-59	85629	upstream
LNC_000444	CCA0500S0250	sp|O49607|SBT16_ARATH Subtilisin-like protease SBT1.6 OS=Arabidopsis thaliana GN=SBT1.6 PE=2 SV=1//0	53676	downstream
LNC_000444	CCA0500S0252	sp|Q9SSA8|RA212_ARATH Ethylene-responsive transcription factor RAP2-12 OS=Arabidopsis thaliana GN=RAP2-12 PE=1 SV=1//4.48402e-69	30714	downstream
LNC_000444	CCA0500S0253	sp|Q9SSA7|GLIP5_ARATH GDSL esterase/lipase 5 OS=Arabidopsis thaliana GN=GLIP5 PE=2 SV=2//5.4015e-150	22938	downstream
LNC_000445	CCA0500S0276	sp|Q338N2|C3H62_ORYSJ Zinc finger CCCH domain-containing protein 62 OS=Oryza sativa subsp. japonica GN=Os10g0391300 PE=3 SV=2//4.20598e-64	98988	upstream
LNC_000445	CCA0500S0274	sp|Q94AU2|SEC22_ARATH 25.3 kDa vesicle transport protein OS=Arabidopsis thaliana GN=SEC22 PE=2 SV=1//1.64945e-133	83305	upstream
LNC_000445	CCA0500S0262	sp|Q9SYG1|HS174_ARATH 17.4 kDa class III heat shock protein OS=Arabidopsis thaliana GN=HSP17.4B PE=2 SV=1//9.61697e-36	9728	upstream
LNC_000445	CCA0500S0273	-//-	72830	upstream
LNC_000445	CCA0500S0270	-//-	41241	upstream
LNC_000445	CCA0500S0271	sp|Q9LJX0|AB19B_ARATH ABC transporter B family member 19 OS=Arabidopsis thaliana GN=ABCB19 PE=1 SV=1//7.47021e-89	55314	upstream
LNC_000445	CCA0500S0269	sp|Q9LJG8|ASIL2_ARATH Trihelix transcription factor ASIL2 OS=Arabidopsis thaliana GN=ASIL2 PE=2 SV=1//5.33141e-82	34672	upstream
LNC_000445	CCA0500S0275	sp|Q9C9P4|KASC2_ARATH 3-oxoacyl-[acyl-carrier-protein] synthase II, chloroplastic OS=Arabidopsis thaliana GN=KAS2 PE=1 SV=1//5.24249e-28	89937	downstream
LNC_000445	CCA0500S0258	sp|Q94A27|SAC2_ARATH Phosphoinositide phosphatase SAC2 OS=Arabidopsis thaliana GN=SAC2 PE=2 SV=1//2.78104e-60	63513	downstream
LNC_000445	CCA0500S0259	sp|O65751|RSSA_CICAR 40S ribosomal protein SA OS=Cicer arietinum GN=RAP40 PE=2 SV=1//5.64309e-147	58825	upstream
LNC_000445	CCA0500S0261	sp|Q03701|CEBPZ_HUMAN CCAAT/enhancer-binding protein zeta OS=Homo sapiens GN=CEBPZ PE=1 SV=3//2.86536e-21	9173	downstream
LNC_000445	CCA0500S0260	sp|O65751|RSSA_CICAR 40S ribosomal protein SA OS=Cicer arietinum GN=RAP40 PE=2 SV=1//1.54008e-156	27845	upstream
LNC_000445	CCA0500S0263	-//-	5771	downstream
LNC_000445	CCA0500S0257	sp|Q9FLN0|GLIP1_ARATH GDSL esterase/lipase 1 OS=Arabidopsis thaliana GN=GLIP1 PE=1 SV=1//1.99676e-59	78904	downstream
LNC_000445	CCA0500S0265	sp|O35723|DNJB3_MOUSE DnaJ homolog subfamily B member 3 OS=Mus musculus GN=Dnajb3 PE=2 SV=1//6.89083e-13	3547	upstream
LNC_000445	CCA0500S0264	-//-	-271	antisense
LNC_000445	CCA0500S0267	sp|P93092|ACP1_CASGL Acyl carrier protein 1, chloroplastic OS=Casuarina glauca GN=ACP1 PE=2 SV=1//9.87062e-17	31806	downstream
LNC_000445	CCA0500S0266	-//-	27277	upstream
LNC_000446	CCA0500S0276	sp|Q338N2|C3H62_ORYSJ Zinc finger CCCH domain-containing protein 62 OS=Oryza sativa subsp. japonica GN=Os10g0391300 PE=3 SV=2//4.20598e-64	98988	upstream
LNC_000446	CCA0500S0274	sp|Q94AU2|SEC22_ARATH 25.3 kDa vesicle transport protein OS=Arabidopsis thaliana GN=SEC22 PE=2 SV=1//1.64945e-133	83305	upstream
LNC_000446	CCA0500S0262	sp|Q9SYG1|HS174_ARATH 17.4 kDa class III heat shock protein OS=Arabidopsis thaliana GN=HSP17.4B PE=2 SV=1//9.61697e-36	9728	upstream
LNC_000446	CCA0500S0273	-//-	72830	upstream
LNC_000446	CCA0500S0270	-//-	41241	upstream
LNC_000446	CCA0500S0271	sp|Q9LJX0|AB19B_ARATH ABC transporter B family member 19 OS=Arabidopsis thaliana GN=ABCB19 PE=1 SV=1//7.47021e-89	55314	upstream
LNC_000446	CCA0500S0269	sp|Q9LJG8|ASIL2_ARATH Trihelix transcription factor ASIL2 OS=Arabidopsis thaliana GN=ASIL2 PE=2 SV=1//5.33141e-82	34672	upstream
LNC_000446	CCA0500S0275	sp|Q9C9P4|KASC2_ARATH 3-oxoacyl-[acyl-carrier-protein] synthase II, chloroplastic OS=Arabidopsis thaliana GN=KAS2 PE=1 SV=1//5.24249e-28	89937	downstream
LNC_000446	CCA0500S0258	sp|Q94A27|SAC2_ARATH Phosphoinositide phosphatase SAC2 OS=Arabidopsis thaliana GN=SAC2 PE=2 SV=1//2.78104e-60	63513	downstream
LNC_000446	CCA0500S0259	sp|O65751|RSSA_CICAR 40S ribosomal protein SA OS=Cicer arietinum GN=RAP40 PE=2 SV=1//5.64309e-147	58825	upstream
LNC_000446	CCA0500S0261	sp|Q03701|CEBPZ_HUMAN CCAAT/enhancer-binding protein zeta OS=Homo sapiens GN=CEBPZ PE=1 SV=3//2.86536e-21	9173	downstream
LNC_000446	CCA0500S0260	sp|O65751|RSSA_CICAR 40S ribosomal protein SA OS=Cicer arietinum GN=RAP40 PE=2 SV=1//1.54008e-156	27845	upstream
LNC_000446	CCA0500S0263	-//-	5771	downstream
LNC_000446	CCA0500S0257	sp|Q9FLN0|GLIP1_ARATH GDSL esterase/lipase 1 OS=Arabidopsis thaliana GN=GLIP1 PE=1 SV=1//1.99676e-59	78904	downstream
LNC_000446	CCA0500S0265	sp|O35723|DNJB3_MOUSE DnaJ homolog subfamily B member 3 OS=Mus musculus GN=Dnajb3 PE=2 SV=1//6.89083e-13	3547	upstream
LNC_000446	CCA0500S0264	-//-	-271	antisense
LNC_000446	CCA0500S0267	sp|P93092|ACP1_CASGL Acyl carrier protein 1, chloroplastic OS=Casuarina glauca GN=ACP1 PE=2 SV=1//9.87062e-17	31806	downstream
LNC_000446	CCA0500S0266	-//-	27277	upstream
LNC_000447	CCA0500S0276	sp|Q338N2|C3H62_ORYSJ Zinc finger CCCH domain-containing protein 62 OS=Oryza sativa subsp. japonica GN=Os10g0391300 PE=3 SV=2//4.20598e-64	98988	upstream
LNC_000447	CCA0500S0274	sp|Q94AU2|SEC22_ARATH 25.3 kDa vesicle transport protein OS=Arabidopsis thaliana GN=SEC22 PE=2 SV=1//1.64945e-133	83305	upstream
LNC_000447	CCA0500S0262	sp|Q9SYG1|HS174_ARATH 17.4 kDa class III heat shock protein OS=Arabidopsis thaliana GN=HSP17.4B PE=2 SV=1//9.61697e-36	9887	upstream
LNC_000447	CCA0500S0273	-//-	72830	upstream
LNC_000447	CCA0500S0270	-//-	41241	upstream
LNC_000447	CCA0500S0271	sp|Q9LJX0|AB19B_ARATH ABC transporter B family member 19 OS=Arabidopsis thaliana GN=ABCB19 PE=1 SV=1//7.47021e-89	55314	upstream
LNC_000447	CCA0500S0269	sp|Q9LJG8|ASIL2_ARATH Trihelix transcription factor ASIL2 OS=Arabidopsis thaliana GN=ASIL2 PE=2 SV=1//5.33141e-82	34672	upstream
LNC_000447	CCA0500S0275	sp|Q9C9P4|KASC2_ARATH 3-oxoacyl-[acyl-carrier-protein] synthase II, chloroplastic OS=Arabidopsis thaliana GN=KAS2 PE=1 SV=1//5.24249e-28	89937	downstream
LNC_000447	CCA0500S0258	sp|Q94A27|SAC2_ARATH Phosphoinositide phosphatase SAC2 OS=Arabidopsis thaliana GN=SAC2 PE=2 SV=1//2.78104e-60	63672	downstream
LNC_000447	CCA0500S0259	sp|O65751|RSSA_CICAR 40S ribosomal protein SA OS=Cicer arietinum GN=RAP40 PE=2 SV=1//5.64309e-147	58984	upstream
LNC_000447	CCA0500S0261	sp|Q03701|CEBPZ_HUMAN CCAAT/enhancer-binding protein zeta OS=Homo sapiens GN=CEBPZ PE=1 SV=3//2.86536e-21	9332	downstream
LNC_000447	CCA0500S0260	sp|O65751|RSSA_CICAR 40S ribosomal protein SA OS=Cicer arietinum GN=RAP40 PE=2 SV=1//1.54008e-156	28004	upstream
LNC_000447	CCA0500S0263	-//-	5930	downstream
LNC_000447	CCA0500S0257	sp|Q9FLN0|GLIP1_ARATH GDSL esterase/lipase 1 OS=Arabidopsis thaliana GN=GLIP1 PE=1 SV=1//1.99676e-59	79063	downstream
LNC_000447	CCA0500S0265	sp|O35723|DNJB3_MOUSE DnaJ homolog subfamily B member 3 OS=Mus musculus GN=Dnajb3 PE=2 SV=1//6.89083e-13	3547	upstream
LNC_000447	CCA0500S0264	-//-	-271	antisense
LNC_000447	CCA0500S0267	sp|P93092|ACP1_CASGL Acyl carrier protein 1, chloroplastic OS=Casuarina glauca GN=ACP1 PE=2 SV=1//9.87062e-17	31806	downstream
LNC_000447	CCA0500S0266	-//-	27277	upstream
LNC_000448	CCA0500S0276	sp|Q338N2|C3H62_ORYSJ Zinc finger CCCH domain-containing protein 62 OS=Oryza sativa subsp. japonica GN=Os10g0391300 PE=3 SV=2//4.20598e-64	98988	upstream
LNC_000448	CCA0500S0274	sp|Q94AU2|SEC22_ARATH 25.3 kDa vesicle transport protein OS=Arabidopsis thaliana GN=SEC22 PE=2 SV=1//1.64945e-133	83305	upstream
LNC_000448	CCA0500S0262	sp|Q9SYG1|HS174_ARATH 17.4 kDa class III heat shock protein OS=Arabidopsis thaliana GN=HSP17.4B PE=2 SV=1//9.61697e-36	10175	upstream
LNC_000448	CCA0500S0273	-//-	72830	upstream
LNC_000448	CCA0500S0270	-//-	41241	upstream
LNC_000448	CCA0500S0271	sp|Q9LJX0|AB19B_ARATH ABC transporter B family member 19 OS=Arabidopsis thaliana GN=ABCB19 PE=1 SV=1//7.47021e-89	55314	upstream
LNC_000448	CCA0500S0269	sp|Q9LJG8|ASIL2_ARATH Trihelix transcription factor ASIL2 OS=Arabidopsis thaliana GN=ASIL2 PE=2 SV=1//5.33141e-82	34672	upstream
LNC_000448	CCA0500S0275	sp|Q9C9P4|KASC2_ARATH 3-oxoacyl-[acyl-carrier-protein] synthase II, chloroplastic OS=Arabidopsis thaliana GN=KAS2 PE=1 SV=1//5.24249e-28	89937	downstream
LNC_000448	CCA0500S0258	sp|Q94A27|SAC2_ARATH Phosphoinositide phosphatase SAC2 OS=Arabidopsis thaliana GN=SAC2 PE=2 SV=1//2.78104e-60	63960	downstream
LNC_000448	CCA0500S0259	sp|O65751|RSSA_CICAR 40S ribosomal protein SA OS=Cicer arietinum GN=RAP40 PE=2 SV=1//5.64309e-147	59272	upstream
LNC_000448	CCA0500S0261	sp|Q03701|CEBPZ_HUMAN CCAAT/enhancer-binding protein zeta OS=Homo sapiens GN=CEBPZ PE=1 SV=3//2.86536e-21	9620	downstream
LNC_000448	CCA0500S0260	sp|O65751|RSSA_CICAR 40S ribosomal protein SA OS=Cicer arietinum GN=RAP40 PE=2 SV=1//1.54008e-156	28292	upstream
LNC_000448	CCA0500S0263	-//-	6218	downstream
LNC_000448	CCA0500S0257	sp|Q9FLN0|GLIP1_ARATH GDSL esterase/lipase 1 OS=Arabidopsis thaliana GN=GLIP1 PE=1 SV=1//1.99676e-59	79351	downstream
LNC_000448	CCA0500S0265	sp|O35723|DNJB3_MOUSE DnaJ homolog subfamily B member 3 OS=Mus musculus GN=Dnajb3 PE=2 SV=1//6.89083e-13	3547	upstream
LNC_000448	CCA0500S0264	-//-	-271	antisense
LNC_000448	CCA0500S0267	sp|P93092|ACP1_CASGL Acyl carrier protein 1, chloroplastic OS=Casuarina glauca GN=ACP1 PE=2 SV=1//9.87062e-17	31806	downstream
LNC_000448	CCA0500S0266	-//-	27277	upstream
LNC_000449	CCA0500S0282	sp|Q9LMA8|TI10A_ARATH Protein TIFY 10A OS=Arabidopsis thaliana GN=TIFY10A PE=1 SV=1//9.21937e-38	90768	downstream
LNC_000449	CCA0500S0281	sp|Q9LQI9|UBP1B_ARATH Oligouridylate-binding protein 1B OS=Arabidopsis thaliana GN=UBP1B PE=1 SV=1//0	73610	downstream
LNC_000449	CCA0500S0280	sp|Q940U6|FLU_ARATH Protein FLUORESCENT IN BLUE LIGHT, chloroplastic OS=Arabidopsis thaliana GN=FLU PE=1 SV=1//3.55635e-119	67726	upstream
LNC_000449	CCA0500S0278	-//-	20006	downstream
LNC_000449	CCA0500S0279	sp|Q8L748|NU107_ARATH Nuclear pore complex protein NUP107 OS=Arabidopsis thaliana GN=NUP107 PE=1 SV=1//0	34706	downstream
LNC_000450	CCA0500S0283	sp|Q9FGH9|E70B1_ARATH Exocyst complex component EXO70B1 OS=Arabidopsis thaliana GN=EXO70B1 PE=1 SV=1//3.73548e-111	95710	upstream
LNC_000450	CCA0500S0282	sp|Q9LMA8|TI10A_ARATH Protein TIFY 10A OS=Arabidopsis thaliana GN=TIFY10A PE=1 SV=1//9.21937e-38	76832	downstream
LNC_000450	CCA0500S0281	sp|Q9LQI9|UBP1B_ARATH Oligouridylate-binding protein 1B OS=Arabidopsis thaliana GN=UBP1B PE=1 SV=1//0	59674	downstream
LNC_000450	CCA0500S0280	sp|Q940U6|FLU_ARATH Protein FLUORESCENT IN BLUE LIGHT, chloroplastic OS=Arabidopsis thaliana GN=FLU PE=1 SV=1//3.55635e-119	53790	upstream
LNC_000450	CCA0500S0278	-//-	6070	downstream
LNC_000450	CCA0500S0279	sp|Q8L748|NU107_ARATH Nuclear pore complex protein NUP107 OS=Arabidopsis thaliana GN=NUP107 PE=1 SV=1//0	20770	downstream
LNC_000451	CCA0500S0346	sp|P25818|TIP11_ARATH Aquaporin TIP1-1 OS=Arabidopsis thaliana GN=TIP1-1 PE=1 SV=1//8.51858e-123	94907	upstream
LNC_000451	CCA0500S0332	sp|Q8L817|ATCA7_ARATH Alpha carbonic anhydrase 7 OS=Arabidopsis thaliana GN=ACA7 PE=2 SV=1//8.38209e-100	81247	downstream
LNC_000451	CCA0500S0344	sp|Q9LX20|ASPL1_ARATH Aspartic proteinase-like protein 1 OS=Arabidopsis thaliana GN=At5g10080 PE=1 SV=1//1.78021e-09	52618	downstream
LNC_000451	CCA0500S0342	sp|Q9AT54|SCGT_TOBAC Scopoletin glucosyltransferase OS=Nicotiana tabacum GN=TOGT1 PE=1 SV=1//5.74824e-69	16324	downstream
LNC_000451	CCA0500S0335	sp|Q8L817|ATCA7_ARATH Alpha carbonic anhydrase 7 OS=Arabidopsis thaliana GN=ACA7 PE=2 SV=1//1.21263e-72	50112	downstream
LNC_000451	CCA0500S0341	sp|Q8W491|U73B3_ARATH UDP-glycosyltransferase 73B3 OS=Arabidopsis thaliana GN=UGT73B3 PE=2 SV=1//9.94166e-48	15829	downstream
LNC_000451	CCA0500S0339	sp|Q2V6J9|UFOG7_FRAAN UDP-glucose flavonoid 3-O-glucosyltransferase 7 OS=Fragaria ananassa GN=GT7 PE=1 SV=1//4.49981e-41	8656	downstream
LNC_000451	CCA0500S0347	sp|Q9SKK4|GSL_ARATH Probable 2-oxoacid dependent dioxygenase OS=Arabidopsis thaliana GN=GSL-OH PE=2 SV=1//1.46656e-11	98423	downstream
LNC_000452	CCA0500S0040	sp|Q9FG89|PNSB5_ARATH Photosynthetic NDH subunit of subcomplex B 5, chloroplastic OS=Arabidopsis thaliana GN=PNSB5 PE=2 SV=1//1.57494e-84	85621	upstream
LNC_000452	CCA0500S0056	-//-	47376	downstream
LNC_000452	CCA0500S0039	sp|O64825|LYK4_ARATH LysM domain receptor-like kinase 4 OS=Arabidopsis thaliana GN=LYK4 PE=1 SV=1//6.38987e-68	92393	upstream
LNC_000452	CCA0500S0041	sp|Q8R146|APEH_MOUSE Acylamino-acid-releasing enzyme OS=Mus musculus GN=Apeh PE=2 SV=3//1.82317e-101	76178	downstream
LNC_000452	CCA0500S0042	sp|Q9LS88|PP250_ARATH Pentatricopeptide repeat-containing protein At3g23020 OS=Arabidopsis thaliana GN=At3g23020 PE=2 SV=1//0	72212	downstream
LNC_000452	CCA0500S0043	sp|Q9XIW0|CIPK7_ARATH CBL-interacting serine/threonine-protein kinase 7 OS=Arabidopsis thaliana GN=CIPK7 PE=1 SV=1//5.22943e-156	69174	upstream
LNC_000452	CCA0500S0044	-//-	60956	downstream
LNC_000452	CCA0500S0045	sp|O48780|KCS11_ARATH 3-ketoacyl-CoA synthase 11 OS=Arabidopsis thaliana GN=KCS11 PE=2 SV=1//0	44991	downstream
LNC_000452	CCA0500S0046	sp|P49598|P2C37_ARATH Protein phosphatase 2C 37 OS=Arabidopsis thaliana GN=PP2CA PE=1 SV=1//3.04103e-09	43119	upstream
LNC_000452	CCA0500S0047	sp|Q9LS90|LFR_ARATH Armadillo repeat-containing protein LFR OS=Arabidopsis thaliana GN=LFR PE=2 SV=1//0	39331	upstream
LNC_000452	CCA0500S0048	sp|Q2R1V8|GME2_ORYSJ GDP-mannose 3,5-epimerase 2 OS=Oryza sativa subsp. japonica GN=GME-2 PE=2 SV=2//0	33244	downstream
LNC_000452	CCA0500S0049	-//-	25620	upstream
LNC_000452	CCA0500S0055	sp|O23320|CML8_ARATH Calmodulin-like protein 8 OS=Arabidopsis thaliana GN=CML8 PE=2 SV=1//3.3249e-09	44048	upstream
LNC_000452	CCA0500S0054	-//-	8908	upstream
LNC_000452	CCA0500S0053	sp|Q55AD9|ARL5_DICDI ADP-ribosylation factor-like protein 5 OS=Dictyostelium discoideum GN=arl5 PE=3 SV=1//1.04814e-27	535	downstream
LNC_000452	CCA0500S0052	sp|Q55AD9|ARL5_DICDI ADP-ribosylation factor-like protein 5 OS=Dictyostelium discoideum GN=arl5 PE=3 SV=1//1.96076e-52	397	upstream
LNC_000452	CCA0500S0051	sp|Q55AD9|ARL5_DICDI ADP-ribosylation factor-like protein 5 OS=Dictyostelium discoideum GN=arl5 PE=3 SV=1//5.78528e-47	-1253	antisense
LNC_000452	CCA0500S0050	sp|Q43117|KPYA_RICCO Pyruvate kinase isozyme A, chloroplastic OS=Ricinus communis PE=1 SV=1//0	6549	upstream
LNC_000453	CCA0500S0075	sp|Q8W4K5|VAB_ARATH VAN3-binding protein OS=Arabidopsis thaliana GN=VAB PE=1 SV=1//2.64501e-118	23116	downstream
LNC_000453	CCA0500S0070	sp|Q8GY55|TIF4B_ARATH Protein TIFY 4B OS=Arabidopsis thaliana GN=TIFY4B PE=1 SV=1//6.74269e-70	17835	upstream
LNC_000453	CCA0500S0076	-//-	42508	downstream
LNC_000453	CCA0500S0074	sp|Q9M7I7|CLH2_ARATH Chlorophyllase-2, chloroplastic OS=Arabidopsis thaliana GN=CLH2 PE=1 SV=1//1.05644e-84	11810	downstream
LNC_000453	CCA0500S0077	sp|P32061|STAD_CUCSA Acyl-[acyl-carrier-protein] desaturase, chloroplastic OS=Cucumis sativus PE=2 SV=1//3.53838e-130	51421	downstream
LNC_000453	CCA0500S0081	sp|Q42807|STAD_SOYBN Acyl-[acyl-carrier-protein] desaturase, chloroplastic OS=Glycine max GN=ACPD PE=2 SV=1//0	67720	downstream
LNC_000453	CCA0500S0066	sp|Q7RTS9|DYM_HUMAN Dymeclin OS=Homo sapiens GN=DYM PE=1 SV=1//8.10264e-80	45533	upstream
LNC_000453	CCA0500S0067	sp|Q9LUH8|HFA6B_ARATH Heat stress transcription factor A-6b OS=Arabidopsis thaliana GN=HSFA6b PE=2 SV=1//1.24763e-112	37495	upstream
LNC_000453	CCA0500S0064	sp|Q9LIL4|P24B3_ARATH Transmembrane emp24 domain-containing protein p24beta3 OS=Arabidopsis thaliana GN=At3g22845 PE=2 SV=1//1.14304e-128	74827	upstream
LNC_000453	CCA0500S0065	sp|C6TBN2|AKR1_SOYBN Probable aldo-keto reductase 1 OS=Glycine max GN=AKR1 PE=2 SV=1//1.97993e-86	54945	downstream
LNC_000453	CCA0500S0062	sp|Q54R82|MKKA_DICDI Mitogen-activated protein kinase kinase kinase A OS=Dictyostelium discoideum GN=mkkA PE=1 SV=2//4.59791e-22	85458	upstream
LNC_000453	CCA0500S0063	sp|P24805|TSJT1_TOBAC Stem-specific protein TSJT1 OS=Nicotiana tabacum GN=TSJT1 PE=2 SV=1//2.52491e-32	79324	upstream
LNC_000453	CCA0500S0073	sp|Q9FMR1|RGAP1_ARATH Rho GTPase-activating protein 1 OS=Arabidopsis thaliana GN=ROPGAP1 PE=2 SV=1//2.17686e-35	-346	antisense
LNC_000453	CCA0500S0072	sp|Q54LP2|RPC9_DICDI DNA-directed RNA polymerase III subunit rpc9 OS=Dictyostelium discoideum GN=rpc9 PE=3 SV=1//1.75219e-07	-346	sense_overlapping
LNC_000453	CCA0500S0071	sp|Q2V3I3|EPFL4_ARATH EPIDERMAL PATTERNING FACTOR-like protein 4 OS=Arabidopsis thaliana GN=EPFL4 PE=1 SV=1//1.689e-24	11030	downstream
LNC_000453	CCA0500S0082	sp|Q42807|STAD_SOYBN Acyl-[acyl-carrier-protein] desaturase, chloroplastic OS=Glycine max GN=ACPD PE=2 SV=1//2.78808e-70	89436	downstream
LNC_000453	CCA0500S0083	sp|Q42770|STAD_GOSHI Acyl-[acyl-carrier-protein] desaturase, chloroplastic OS=Gossypium hirsutum PE=2 SV=1//7.93609e-55	90640	downstream
LNC_000453	CCA0500S0078	sp|P22337|STAD_RICCO Acyl-[acyl-carrier-protein] desaturase, chloroplastic OS=Ricinus communis PE=1 SV=1//1.92084e-22	52460	downstream
LNC_000453	CCA0500S0068	sp|F6HDT7|MTND2_VITVI 1,2-dihydroxy-3-keto-5-methylthiopentene dioxygenase 2 OS=Vitis vinifera GN=VIT_05s0020g04080 PE=3 SV=1//9.74887e-126	30617	upstream
LNC_000453	CCA0500S0069	-//-	28152	downstream
LNC_000454	CCA0500S0144	-//-	23944	upstream
LNC_000454	CCA0500S0145	sp|Q4LDF9|OEP37_PEA Outer envelope pore protein 37, chloroplastic OS=Pisum sativum GN=OEP37 PE=1 SV=1//4.23111e-148	17823	upstream
LNC_000454	CCA0500S0146	sp|O80567|LRP6B_ARATH La-related protein 6B OS=Arabidopsis thaliana GN=LARP6B PE=1 SV=2//9.0969e-08	11356	upstream
LNC_000454	CCA0500S0147	sp|Q8LAC4|URH2_ARATH Probable uridine nucleosidase 2 OS=Arabidopsis thaliana GN=URH2 PE=2 SV=1//6.69637e-179	4838	upstream
LNC_000454	CCA0500S0140	sp|Q6AWW5|Y5262_ARATH Ankyrin repeat-containing protein At5g02620 OS=Arabidopsis thaliana GN=At5g02620 PE=1 SV=1//4.6309e-139	67458	downstream
LNC_000454	CCA0500S0141	sp|O80560|IP5PC_ARATH Type I inositol polyphosphate 5-phosphatase 12 OS=Arabidopsis thaliana GN=IP5P12 PE=1 SV=2//0	59496	upstream
LNC_000454	CCA0500S0143	sp|Q9Y5Q8|TF3C5_HUMAN General transcription factor 3C polypeptide 5 OS=Homo sapiens GN=GTF3C5 PE=1 SV=2//1.62358e-30	29963	downstream
LNC_000454	CCA0500S0148	-//-	-2155	antisense
LNC_000454	CCA0500S0149	-//-	3324	upstream
LNC_000454	CCA0500S0160	sp|Q96254|GDI1_ARATH Guanosine nucleotide diphosphate dissociation inhibitor 1 OS=Arabidopsis thaliana GN=GDI1 PE=1 SV=1//0	62131	upstream
LNC_000454	CCA0500S0161	sp|Q54T05|RIO2_DICDI Serine/threonine-protein kinase rio2 OS=Dictyostelium discoideum GN=rio2 PE=3 SV=1//2.56435e-124	70683	upstream
LNC_000454	CCA0500S0137	sp|P48979|PGLR_PRUPE Polygalacturonase OS=Prunus persica PE=2 SV=1//0	94112	upstream
LNC_000454	CCA0500S0162	sp|O49621|MLO1_ARATH MLO-like protein 1 OS=Arabidopsis thaliana GN=MLO1 PE=1 SV=1//0	84986	downstream
LNC_000454	CCA0500S0139	sp|P48979|PGLR_PRUPE Polygalacturonase OS=Prunus persica PE=2 SV=1//3.69408e-153	78484	downstream
LNC_000454	CCA0500S0138	sp|P48979|PGLR_PRUPE Polygalacturonase OS=Prunus persica PE=2 SV=1//1.08957e-144	83276	downstream
LNC_000454	CCA0500S0142	sp|Q6AWU6|HOL3_ARATH Probable thiol methyltransferase 2 OS=Arabidopsis thaliana GN=HOL3 PE=1 SV=1//1.28554e-99	48586	upstream
LNC_000454	CCA0500S0157	-//-	49861	upstream
LNC_000454	CCA0500S0155	sp|F4I8U2|APS2L_ARATH Inactive glucose-1-phosphate adenylyltransferase small subunit 2, chloroplastic OS=Arabidopsis thaliana GN=APS2 PE=1 SV=1//3.37891e-92	37740	upstream
LNC_000454	CCA0500S0154	sp|F4I8U2|APS2L_ARATH Inactive glucose-1-phosphate adenylyltransferase small subunit 2, chloroplastic OS=Arabidopsis thaliana GN=APS2 PE=1 SV=1//6.15301e-86	36430	upstream
LNC_000454	CCA0500S0153	sp|O80575|RISB_ARATH 6,7-dimethyl-8-ribityllumazine synthase, chloroplastic OS=Arabidopsis thaliana GN=At2g44050 PE=2 SV=1//1.37946e-85	31227	upstream
LNC_000454	CCA0500S0152	sp|Q8LB01|DAPB2_ARATH 4-hydroxy-tetrahydrodipicolinate reductase 2, chloroplastic OS=Arabidopsis thaliana GN=DAPB2 PE=2 SV=1//1.05329e-167	21614	downstream
LNC_000454	CCA0500S0151	sp|Q9SKB3|PARG1_ARATH Poly(ADP-ribose) glycohydrolase 1 OS=Arabidopsis thaliana GN=PARG1 PE=1 SV=2//0	9481	downstream
LNC_000454	CCA0500S0150	-//-	6054	downstream
LNC_000454	CCA0500S0156	sp|P46519|LEA14_SOYBN Desiccation protectant protein Lea14 homolog OS=Glycine max PE=2 SV=1//8.64572e-19	41289	upstream
LNC_000454	CCA0500S0159	sp|Q9M1Y3|SKI35_ARATH Ankyrin repeat protein SKIP35 OS=Arabidopsis thaliana GN=SKIP35 PE=1 SV=1//0	52656	downstream
LNC_000454	CCA0500S0158	-//-	50881	upstream
LNC_000455	CCA0500S0144	-//-	69835	upstream
LNC_000455	CCA0500S0145	sp|Q4LDF9|OEP37_PEA Outer envelope pore protein 37, chloroplastic OS=Pisum sativum GN=OEP37 PE=1 SV=1//4.23111e-148	63714	upstream
LNC_000455	CCA0500S0146	sp|O80567|LRP6B_ARATH La-related protein 6B OS=Arabidopsis thaliana GN=LARP6B PE=1 SV=2//9.0969e-08	57247	upstream
LNC_000455	CCA0500S0147	sp|Q8LAC4|URH2_ARATH Probable uridine nucleosidase 2 OS=Arabidopsis thaliana GN=URH2 PE=2 SV=1//6.69637e-179	50729	upstream
LNC_000455	CCA0500S0143	sp|Q9Y5Q8|TF3C5_HUMAN General transcription factor 3C polypeptide 5 OS=Homo sapiens GN=GTF3C5 PE=1 SV=2//1.62358e-30	75854	downstream
LNC_000455	CCA0500S0166	sp|O80585|MTHR2_ARATH Methylenetetrahydrofolate reductase 2 OS=Arabidopsis thaliana GN=MTHFR2 PE=1 SV=2//0	82714	upstream
LNC_000455	CCA0500S0167	-//-	89599	downstream
LNC_000455	CCA0500S0164	-//-	63463	upstream
LNC_000455	CCA0500S0165	sp|Q945S8|ASHH3_ARATH Histone-lysine N-methyltransferase ASHH3 OS=Arabidopsis thaliana GN=ASHH3 PE=2 SV=2//2.25718e-164	66178	upstream
LNC_000455	CCA0500S0148	-//-	43736	downstream
LNC_000455	CCA0500S0163	sp|Q9M1Y1|SKI20_ARATH F-box/kelch-repeat protein SKIP20 OS=Arabidopsis thaliana GN=SKIP20 PE=1 SV=1//4.79506e-94	61348	upstream
LNC_000455	CCA0500S0160	sp|Q96254|GDI1_ARATH Guanosine nucleotide diphosphate dissociation inhibitor 1 OS=Arabidopsis thaliana GN=GDI1 PE=1 SV=1//0	17331	upstream
LNC_000455	CCA0500S0161	sp|Q54T05|RIO2_DICDI Serine/threonine-protein kinase rio2 OS=Dictyostelium discoideum GN=rio2 PE=3 SV=1//2.56435e-124	25883	upstream
LNC_000455	CCA0500S0162	sp|O49621|MLO1_ARATH MLO-like protein 1 OS=Arabidopsis thaliana GN=MLO1 PE=1 SV=1//0	40186	downstream
LNC_000455	CCA0500S0142	sp|Q6AWU6|HOL3_ARATH Probable thiol methyltransferase 2 OS=Arabidopsis thaliana GN=HOL3 PE=1 SV=1//1.28554e-99	94477	upstream
LNC_000455	CCA0500S0157	-//-	5061	upstream
LNC_000455	CCA0500S0155	sp|F4I8U2|APS2L_ARATH Inactive glucose-1-phosphate adenylyltransferase small subunit 2, chloroplastic OS=Arabidopsis thaliana GN=APS2 PE=1 SV=1//3.37891e-92	2466	downstream
LNC_000455	CCA0500S0154	sp|F4I8U2|APS2L_ARATH Inactive glucose-1-phosphate adenylyltransferase small subunit 2, chloroplastic OS=Arabidopsis thaliana GN=APS2 PE=1 SV=1//6.15301e-86	4355	downstream
LNC_000455	CCA0500S0153	sp|O80575|RISB_ARATH 6,7-dimethyl-8-ribityllumazine synthase, chloroplastic OS=Arabidopsis thaliana GN=At2g44050 PE=2 SV=1//1.37946e-85	7000	downstream
LNC_000455	CCA0500S0152	sp|Q8LB01|DAPB2_ARATH 4-hydroxy-tetrahydrodipicolinate reductase 2, chloroplastic OS=Arabidopsis thaliana GN=DAPB2 PE=2 SV=1//1.05329e-167	12508	upstream
LNC_000455	CCA0500S0151	sp|Q9SKB3|PARG1_ARATH Poly(ADP-ribose) glycohydrolase 1 OS=Arabidopsis thaliana GN=PARG1 PE=1 SV=2//0	20466	upstream
LNC_000455	CCA0500S0150	-//-	33031	upstream
LNC_000455	CCA0500S0156	sp|P46519|LEA14_SOYBN Desiccation protectant protein Lea14 homolog OS=Glycine max PE=2 SV=1//8.64572e-19	-2714	antisense
LNC_000455	CCA0500S0159	sp|Q9M1Y3|SKI35_ARATH Ankyrin repeat protein SKIP35 OS=Arabidopsis thaliana GN=SKIP35 PE=1 SV=1//0	7856	downstream
LNC_000455	CCA0500S0158	-//-	6081	upstream
LNC_000455	CCA0500S0149	-//-	37581	downstream
LNC_000456	CCA0500S0171	sp|Q9ZNU6|DET1_SOLLC Light-mediated development protein DET1 OS=Solanum lycopersicum GN=DET1 PE=1 SV=1//0	82526	upstream
LNC_000456	CCA0500S0165	sp|Q945S8|ASHH3_ARATH Histone-lysine N-methyltransferase ASHH3 OS=Arabidopsis thaliana GN=ASHH3 PE=2 SV=2//2.25718e-164	2820	upstream
LNC_000456	CCA0500S0170	sp|O74978|YQL5_SCHPO Uncharacterized RNA-binding protein C1827.05c OS=Schizosaccharomyces pombe (strain 972 / ATCC 24843) GN=SPCC1827.05c PE=3 SV=1//4.52478e-34	77320	upstream
LNC_000456	CCA0500S0162	sp|O49621|MLO1_ARATH MLO-like protein 1 OS=Arabidopsis thaliana GN=MLO1 PE=1 SV=1//0	11931	upstream
LNC_000456	CCA0500S0169	sp|Q9LHP4|RCH2_ARATH Receptor-like protein kinase 2 OS=Arabidopsis thaliana GN=RCH2 PE=1 SV=1//0	69170	downstream
LNC_000456	CCA0500S0157	-//-	55449	downstream
LNC_000456	CCA0500S0166	sp|O80585|MTHR2_ARATH Methylenetetrahydrofolate reductase 2 OS=Arabidopsis thaliana GN=MTHFR2 PE=1 SV=2//0	19356	upstream
LNC_000456	CCA0500S0155	sp|F4I8U2|APS2L_ARATH Inactive glucose-1-phosphate adenylyltransferase small subunit 2, chloroplastic OS=Arabidopsis thaliana GN=APS2 PE=1 SV=1//3.37891e-92	66196	downstream
LNC_000456	CCA0500S0154	sp|F4I8U2|APS2L_ARATH Inactive glucose-1-phosphate adenylyltransferase small subunit 2, chloroplastic OS=Arabidopsis thaliana GN=APS2 PE=1 SV=1//6.15301e-86	68085	downstream
LNC_000456	CCA0500S0153	sp|O80575|RISB_ARATH 6,7-dimethyl-8-ribityllumazine synthase, chloroplastic OS=Arabidopsis thaliana GN=At2g44050 PE=2 SV=1//1.37946e-85	70730	downstream
LNC_000456	CCA0500S0152	sp|Q8LB01|DAPB2_ARATH 4-hydroxy-tetrahydrodipicolinate reductase 2, chloroplastic OS=Arabidopsis thaliana GN=DAPB2 PE=2 SV=1//1.05329e-167	76238	upstream
LNC_000456	CCA0500S0151	sp|Q9SKB3|PARG1_ARATH Poly(ADP-ribose) glycohydrolase 1 OS=Arabidopsis thaliana GN=PARG1 PE=1 SV=2//0	84196	upstream
LNC_000456	CCA0500S0150	-//-	96761	upstream
LNC_000456	CCA0500S0160	sp|Q96254|GDI1_ARATH Guanosine nucleotide diphosphate dissociation inhibitor 1 OS=Arabidopsis thaliana GN=GDI1 PE=1 SV=1//0	37539	downstream
LNC_000456	CCA0500S0167	-//-	26241	downstream
LNC_000456	CCA0500S0164	-//-	105	upstream
LNC_000456	CCA0500S0161	sp|Q54T05|RIO2_DICDI Serine/threonine-protein kinase rio2 OS=Dictyostelium discoideum GN=rio2 PE=3 SV=1//2.56435e-124	21598	downstream
LNC_000456	CCA0500S0156	sp|P46519|LEA14_SOYBN Desiccation protectant protein Lea14 homolog OS=Glycine max PE=2 SV=1//8.64572e-19	61016	downstream
LNC_000456	CCA0500S0163	sp|Q9M1Y1|SKI20_ARATH F-box/kelch-repeat protein SKIP20 OS=Arabidopsis thaliana GN=SKIP20 PE=1 SV=1//4.79506e-94	-2010	antisense
LNC_000456	CCA0500S0159	sp|Q9M1Y3|SKI35_ARATH Ankyrin repeat protein SKIP35 OS=Arabidopsis thaliana GN=SKIP35 PE=1 SV=1//0	47470	upstream
LNC_000456	CCA0500S0158	-//-	54495	downstream
LNC_000457	CCA0500S0203	sp|Q9FWR2|AVPX_ARATH Pyrophosphate-energized membrane proton pump 3 OS=Arabidopsis thaliana GN=AVPL2 PE=3 SV=1//0	1650	downstream
LNC_000457	CCA0500S0202	-//-	16813	downstream
LNC_000457	CCA0500S0201	sp|C0LGT6|EFR_ARATH LRR receptor-like serine/threonine-protein kinase EFR OS=Arabidopsis thaliana GN=EFR PE=1 SV=1//2.48412e-08	31457	upstream
LNC_000457	CCA0500S0207	-//-	29757	downstream
LNC_000457	CCA0500S0206	-//-	4190	upstream
LNC_000457	CCA0500S0205	sp|Q9FLS0|FB253_ARATH F-box protein At5g07610 OS=Arabidopsis thaliana GN=At5g07610 PE=2 SV=1//1.62713e-40	1683	upstream
LNC_000457	CCA0500S0204	-//-	-680	antisense
LNC_000457	CCA0500S0208	sp|B6SFA4|MAA3_ARATH Probable helicase MAGATAMA 3 OS=Arabidopsis thaliana GN=MAA3 PE=2 SV=1//1.03806e-48	31477	downstream
LNC_000457	CCA0500S0193	sp|O49432|QRT3_ARATH Polygalacturonase QRT3 OS=Arabidopsis thaliana GN=QRT3 PE=2 SV=1//6.35733e-180	80529	upstream
LNC_000457	CCA0500S0192	sp|Q9SR36|GSTU8_ARATH Glutathione S-transferase U8 OS=Arabidopsis thaliana GN=GSTU8 PE=2 SV=1//1.19148e-63	89046	downstream
LNC_000457	CCA0500S0191	sp|Q03662|GSTX1_TOBAC Probable glutathione S-transferase OS=Nicotiana tabacum PE=2 SV=1//2.88872e-66	91229	downstream
LNC_000457	CCA0500S0190	-//-	94302	upstream
LNC_000457	CCA0500S0197	sp|Q2QAV0|TIO_ARATH Serine/threonine-protein kinase TIO OS=Arabidopsis thaliana GN=TIO PE=1 SV=1//0	45707	upstream
LNC_000457	CCA0500S0196	-//-	59405	upstream
LNC_000457	CCA0500S0195	sp|Q8S8S7|PUB34_ARATH U-box domain-containing protein 34 OS=Arabidopsis thaliana GN=PUB34 PE=3 SV=1//4.96212e-109	59817	downstream
LNC_000457	CCA0500S0194	sp|Q9LJY0|PRK4_ARATH Pollen receptor-like kinase 4 OS=Arabidopsis thaliana GN=PRK4 PE=1 SV=1//0	68996	downstream
LNC_000457	CCA0500S0198	-//-	42866	upstream
LNC_000457	CCA0500S0210	sp|Q9FJF7|SAU22_ARATH Auxin-responsive protein SAUR22 OS=Arabidopsis thaliana GN=SAUR22 PE=2 SV=1//1.94654e-15	41928	upstream
LNC_000457	CCA0500S0211	sp|Q00416|SEN1_YEAST Helicase SEN1 OS=Saccharomyces cerevisiae (strain ATCC 204508 / S288c) GN=SEN1 PE=1 SV=2//3.64939e-80	53016	downstream
LNC_000457	CCA0500S0213	sp|Q9XIN8|FB119_ARATH F-box protein At2g27310 OS=Arabidopsis thaliana GN=At2g27310 PE=2 SV=1//2.18751e-15	90317	downstream
LNC_000457	CCA0500S0214	sp|Q8GWH5|RTNLT_ARATH Reticulon-like protein B22 OS=Arabidopsis thaliana GN=RTNLB22 PE=2 SV=1//4.88175e-61	92968	downstream
LNC_000457	CCA0500S0215	sp|Q9LJX4|PUM5_ARATH Pumilio homolog 5 OS=Arabidopsis thaliana GN=APUM5 PE=1 SV=2//0	95821	downstream
LNC_000457	CCA0500S0200	-//-	34543	downstream
LNC_000457	CCA0500S0189	sp|O49313|NDADB_ARATH NADH dehydrogenase [ubiquinone] 1 alpha subcomplex subunit 13-B OS=Arabidopsis thaliana GN=At2g33220 PE=2 SV=1//3.86067e-83	99108	downstream
LNC_000457	CCA0500S0212	sp|Q9LJX5|BRTL1_ARATH Probable mitochondrial adenine nucleotide transporter BTL1 OS=Arabidopsis thaliana GN=At3g20240 PE=2 SV=1//3.757e-166	85185	upstream
LNC_000458	CCA0500S0238	sp|P0C035|ATL60_ARATH RING-H2 finger protein ATL60 OS=Arabidopsis thaliana GN=ATL60 PE=2 SV=1//2.12075e-46	6691	upstream
LNC_000458	CCA0500S0239	-//-	9158	downstream
LNC_000458	CCA0500S0229	sp|Q43128|PMA10_ARATH ATPase 10, plasma membrane-type OS=Arabidopsis thaliana GN=AHA10 PE=2 SV=2//0	85225	downstream
LNC_000458	CCA0500S0228	-//-	95952	downstream
LNC_000458	CCA0500S0232	sp|Q9FXT9|PRS7_ORYSJ 26S protease regulatory subunit 7 OS=Oryza sativa subsp. japonica GN=RPT1A PE=2 SV=1//0	59052	upstream
LNC_000458	CCA0500S0233	-//-	52803	upstream
LNC_000458	CCA0500S0230	sp|Q9XTR8|LIP1_CAEEL Lipase ZK262.3 OS=Caenorhabditis elegans GN=ZK262.3 PE=1 SV=1//7.32508e-09	81600	upstream
LNC_000458	CCA0500S0231	sp|Q9C8M9|SRF6_ARATH Protein STRUBBELIG-RECEPTOR FAMILY 6 OS=Arabidopsis thaliana GN=SRF6 PE=1 SV=1//0	63961	downstream
LNC_000458	CCA0500S0236	-//-	16835	upstream
LNC_000458	CCA0500S0237	sp|O22755|ATL44_ARATH RING-H2 finger protein ATL44 OS=Arabidopsis thaliana GN=ATL44 PE=2 SV=1//8.69183e-13	-561	antisense
LNC_000458	CCA0500S0234	-//-	48494	upstream
LNC_000458	CCA0500S0235	-//-	41675	upstream
LNC_000458	CCA0500S0247	-//-	89505	downstream
LNC_000458	CCA0500S0246	sp|Q9LUM0|FAB1B_ARATH 1-phosphatidylinositol-3-phosphate 5-kinase FAB1B OS=Arabidopsis thaliana GN=FAB1B PE=2 SV=1//0	75572	downstream
LNC_000458	CCA0500S0245	-//-	73167	upstream
LNC_000458	CCA0500S0244	-//-	66876	downstream
LNC_000458	CCA0500S0243	sp|Q9LDV4|ALAT2_ARATH Alanine aminotransferase 2, mitochondrial OS=Arabidopsis thaliana GN=ALAAT2 PE=2 SV=1//3.8356e-14	57706	upstream
LNC_000458	CCA0500S0242	sp|Q43111|PME3_PHAVU Pectinesterase 3 OS=Phaseolus vulgaris GN=MPE3 PE=2 SV=1//0	52830	upstream
LNC_000458	CCA0500S0241	-//-	20814	upstream
LNC_000458	CCA0500S0240	sp|Q9SHI7|UBC34_ARATH Ubiquitin-conjugating enzyme E2 34 OS=Arabidopsis thaliana GN=UBC34 PE=2 SV=1//5.44499e-124	12814	downstream
LNC_000459	CCA0500S0238	sp|P0C035|ATL60_ARATH RING-H2 finger protein ATL60 OS=Arabidopsis thaliana GN=ATL60 PE=2 SV=1//2.12075e-46	-1847	antisense
LNC_000459	CCA0500S0239	-//-	454	downstream
LNC_000459	CCA0500S0229	sp|Q43128|PMA10_ARATH ATPase 10, plasma membrane-type OS=Arabidopsis thaliana GN=AHA10 PE=2 SV=2//0	92617	downstream
LNC_000459	CCA0500S0232	sp|Q9FXT9|PRS7_ORYSJ 26S protease regulatory subunit 7 OS=Oryza sativa subsp. japonica GN=RPT1A PE=2 SV=1//0	66444	upstream
LNC_000459	CCA0500S0233	-//-	60195	upstream
LNC_000459	CCA0500S0230	sp|Q9XTR8|LIP1_CAEEL Lipase ZK262.3 OS=Caenorhabditis elegans GN=ZK262.3 PE=1 SV=1//7.32508e-09	88992	upstream
LNC_000459	CCA0500S0231	sp|Q9C8M9|SRF6_ARATH Protein STRUBBELIG-RECEPTOR FAMILY 6 OS=Arabidopsis thaliana GN=SRF6 PE=1 SV=1//0	71353	downstream
LNC_000459	CCA0500S0236	-//-	24227	upstream
LNC_000459	CCA0500S0237	sp|O22755|ATL44_ARATH RING-H2 finger protein ATL44 OS=Arabidopsis thaliana GN=ATL44 PE=2 SV=1//8.69183e-13	6831	downstream
LNC_000459	CCA0500S0234	-//-	55886	upstream
LNC_000459	CCA0500S0235	-//-	49067	upstream
LNC_000459	CCA0500S0247	-//-	80801	downstream
LNC_000459	CCA0500S0246	sp|Q9LUM0|FAB1B_ARATH 1-phosphatidylinositol-3-phosphate 5-kinase FAB1B OS=Arabidopsis thaliana GN=FAB1B PE=2 SV=1//0	66868	downstream
LNC_000459	CCA0500S0245	-//-	64463	upstream
LNC_000459	CCA0500S0244	-//-	58172	downstream
LNC_000459	CCA0500S0243	sp|Q9LDV4|ALAT2_ARATH Alanine aminotransferase 2, mitochondrial OS=Arabidopsis thaliana GN=ALAAT2 PE=2 SV=1//3.8356e-14	49002	upstream
LNC_000459	CCA0500S0242	sp|Q43111|PME3_PHAVU Pectinesterase 3 OS=Phaseolus vulgaris GN=MPE3 PE=2 SV=1//0	44126	upstream
LNC_000459	CCA0500S0241	-//-	12110	upstream
LNC_000459	CCA0500S0240	sp|Q9SHI7|UBC34_ARATH Ubiquitin-conjugating enzyme E2 34 OS=Arabidopsis thaliana GN=UBC34 PE=2 SV=1//5.44499e-124	4110	downstream
LNC_000460	CCA0500S0238	sp|P0C035|ATL60_ARATH RING-H2 finger protein ATL60 OS=Arabidopsis thaliana GN=ATL60 PE=2 SV=1//2.12075e-46	44246	downstream
LNC_000460	CCA0500S0239	-//-	41891	upstream
LNC_000460	CCA0500S0250	sp|O49607|SBT16_ARATH Subtilisin-like protease SBT1.6 OS=Arabidopsis thaliana GN=SBT1.6 PE=2 SV=1//0	90410	upstream
LNC_000460	CCA0500S0249	sp|Q6NQ79|ARID4_ARATH AT-rich interactive domain-containing protein 4 OS=Arabidopsis thaliana GN=ARID4 PE=2 SV=1//1.47857e-06	73358	upstream
LNC_000460	CCA0500S0236	-//-	70378	upstream
LNC_000460	CCA0500S0237	sp|O22755|ATL44_ARATH RING-H2 finger protein ATL44 OS=Arabidopsis thaliana GN=ATL44 PE=2 SV=1//8.69183e-13	52982	downstream
LNC_000460	CCA0500S0235	-//-	95218	upstream
LNC_000460	CCA0500S0248	-//-	63479	upstream
LNC_000460	CCA0500S0247	-//-	33732	downstream
LNC_000460	CCA0500S0246	sp|Q9LUM0|FAB1B_ARATH 1-phosphatidylinositol-3-phosphate 5-kinase FAB1B OS=Arabidopsis thaliana GN=FAB1B PE=2 SV=1//0	19799	downstream
LNC_000460	CCA0500S0245	-//-	17394	upstream
LNC_000460	CCA0500S0244	-//-	11103	downstream
LNC_000460	CCA0500S0243	sp|Q9LDV4|ALAT2_ARATH Alanine aminotransferase 2, mitochondrial OS=Arabidopsis thaliana GN=ALAAT2 PE=2 SV=1//3.8356e-14	1933	upstream
LNC_000460	CCA0500S0242	sp|Q43111|PME3_PHAVU Pectinesterase 3 OS=Phaseolus vulgaris GN=MPE3 PE=2 SV=1//0	-2943	antisense
LNC_000460	CCA0500S0241	-//-	30774	downstream
LNC_000460	CCA0500S0240	sp|Q9SHI7|UBC34_ARATH Ubiquitin-conjugating enzyme E2 34 OS=Arabidopsis thaliana GN=UBC34 PE=2 SV=1//5.44499e-124	32992	upstream
LNC_000461	CCA0500S0274	sp|Q94AU2|SEC22_ARATH 25.3 kDa vesicle transport protein OS=Arabidopsis thaliana GN=SEC22 PE=2 SV=1//1.64945e-133	94135	upstream
LNC_000461	CCA0500S0262	sp|Q9SYG1|HS174_ARATH 17.4 kDa class III heat shock protein OS=Arabidopsis thaliana GN=HSP17.4B PE=2 SV=1//9.61697e-36	3195	upstream
LNC_000461	CCA0500S0273	-//-	83660	upstream
LNC_000461	CCA0500S0270	-//-	52071	upstream
LNC_000461	CCA0500S0271	sp|Q9LJX0|AB19B_ARATH ABC transporter B family member 19 OS=Arabidopsis thaliana GN=ABCB19 PE=1 SV=1//7.47021e-89	66144	upstream
LNC_000461	CCA0500S0269	sp|Q9LJG8|ASIL2_ARATH Trihelix transcription factor ASIL2 OS=Arabidopsis thaliana GN=ASIL2 PE=2 SV=1//5.33141e-82	45502	upstream
LNC_000461	CCA0500S0258	sp|Q94A27|SAC2_ARATH Phosphoinositide phosphatase SAC2 OS=Arabidopsis thaliana GN=SAC2 PE=2 SV=1//2.78104e-60	56980	downstream
LNC_000461	CCA0500S0259	sp|O65751|RSSA_CICAR 40S ribosomal protein SA OS=Cicer arietinum GN=RAP40 PE=2 SV=1//5.64309e-147	52292	upstream
LNC_000461	CCA0500S0260	sp|O65751|RSSA_CICAR 40S ribosomal protein SA OS=Cicer arietinum GN=RAP40 PE=2 SV=1//1.54008e-156	21312	upstream
LNC_000461	CCA0500S0261	sp|Q03701|CEBPZ_HUMAN CCAAT/enhancer-binding protein zeta OS=Homo sapiens GN=CEBPZ PE=1 SV=3//2.86536e-21	2640	downstream
LNC_000461	CCA0500S0255	sp|Q9SYF0|GLIP2_ARATH GDSL esterase/lipase 2 OS=Arabidopsis thaliana GN=GLIP2 PE=2 SV=1//7.22527e-128	99306	downstream
LNC_000461	CCA0500S0263	-//-	-762	antisense
LNC_000461	CCA0500S0257	sp|Q9FLN0|GLIP1_ARATH GDSL esterase/lipase 1 OS=Arabidopsis thaliana GN=GLIP1 PE=1 SV=1//1.99676e-59	72371	downstream
LNC_000461	CCA0500S0265	sp|O35723|DNJB3_MOUSE DnaJ homolog subfamily B member 3 OS=Mus musculus GN=Dnajb3 PE=2 SV=1//6.89083e-13	14377	upstream
LNC_000461	CCA0500S0264	-//-	10559	downstream
LNC_000461	CCA0500S0267	sp|P93092|ACP1_CASGL Acyl carrier protein 1, chloroplastic OS=Casuarina glauca GN=ACP1 PE=2 SV=1//9.87062e-17	42636	downstream
LNC_000461	CCA0500S0266	-//-	38107	upstream
LNC_000462	CCA0500S0276	sp|Q338N2|C3H62_ORYSJ Zinc finger CCCH domain-containing protein 62 OS=Oryza sativa subsp. japonica GN=Os10g0391300 PE=3 SV=2//4.20598e-64	69024	upstream
LNC_000462	CCA0500S0274	sp|Q94AU2|SEC22_ARATH 25.3 kDa vesicle transport protein OS=Arabidopsis thaliana GN=SEC22 PE=2 SV=1//1.64945e-133	53341	upstream
LNC_000462	CCA0500S0275	sp|Q9C9P4|KASC2_ARATH 3-oxoacyl-[acyl-carrier-protein] synthase II, chloroplastic OS=Arabidopsis thaliana GN=KAS2 PE=1 SV=1//5.24249e-28	59973	downstream
LNC_000462	CCA0500S0273	-//-	42866	upstream
LNC_000462	CCA0500S0270	-//-	11277	upstream
LNC_000462	CCA0500S0271	sp|Q9LJX0|AB19B_ARATH ABC transporter B family member 19 OS=Arabidopsis thaliana GN=ABCB19 PE=1 SV=1//7.47021e-89	25350	upstream
LNC_000462	CCA0500S0269	sp|Q9LJG8|ASIL2_ARATH Trihelix transcription factor ASIL2 OS=Arabidopsis thaliana GN=ASIL2 PE=2 SV=1//5.33141e-82	4708	upstream
LNC_000462	CCA0500S0258	sp|Q94A27|SAC2_ARATH Phosphoinositide phosphatase SAC2 OS=Arabidopsis thaliana GN=SAC2 PE=2 SV=1//2.78104e-60	97580	downstream
LNC_000462	CCA0500S0259	sp|O65751|RSSA_CICAR 40S ribosomal protein SA OS=Cicer arietinum GN=RAP40 PE=2 SV=1//5.64309e-147	92892	upstream
LNC_000462	CCA0500S0261	sp|Q03701|CEBPZ_HUMAN CCAAT/enhancer-binding protein zeta OS=Homo sapiens GN=CEBPZ PE=1 SV=3//2.86536e-21	43240	downstream
LNC_000462	CCA0500S0260	sp|O65751|RSSA_CICAR 40S ribosomal protein SA OS=Cicer arietinum GN=RAP40 PE=2 SV=1//1.54008e-156	61912	upstream
LNC_000462	CCA0500S0263	-//-	39838	downstream
LNC_000462	CCA0500S0262	sp|Q9SYG1|HS174_ARATH 17.4 kDa class III heat shock protein OS=Arabidopsis thaliana GN=HSP17.4B PE=2 SV=1//9.61697e-36	43795	upstream
LNC_000462	CCA0500S0265	sp|O35723|DNJB3_MOUSE DnaJ homolog subfamily B member 3 OS=Mus musculus GN=Dnajb3 PE=2 SV=1//6.89083e-13	21560	downstream
LNC_000462	CCA0500S0264	-//-	27542	upstream
LNC_000462	CCA0500S0267	sp|P93092|ACP1_CASGL Acyl carrier protein 1, chloroplastic OS=Casuarina glauca GN=ACP1 PE=2 SV=1//9.87062e-17	1842	downstream
LNC_000462	CCA0500S0266	-//-	-864	antisense
LNC_000463	CCA0500S0282	sp|Q9LMA8|TI10A_ARATH Protein TIFY 10A OS=Arabidopsis thaliana GN=TIFY10A PE=1 SV=1//9.21937e-38	90666	downstream
LNC_000463	CCA0500S0281	sp|Q9LQI9|UBP1B_ARATH Oligouridylate-binding protein 1B OS=Arabidopsis thaliana GN=UBP1B PE=1 SV=1//0	73508	downstream
LNC_000463	CCA0500S0280	sp|Q940U6|FLU_ARATH Protein FLUORESCENT IN BLUE LIGHT, chloroplastic OS=Arabidopsis thaliana GN=FLU PE=1 SV=1//3.55635e-119	67624	upstream
LNC_000463	CCA0500S0278	-//-	19904	downstream
LNC_000463	CCA0500S0279	sp|Q8L748|NU107_ARATH Nuclear pore complex protein NUP107 OS=Arabidopsis thaliana GN=NUP107 PE=1 SV=1//0	34604	downstream
LNC_000464	CCA0500S0283	sp|Q9FGH9|E70B1_ARATH Exocyst complex component EXO70B1 OS=Arabidopsis thaliana GN=EXO70B1 PE=1 SV=1//3.73548e-111	95773	upstream
LNC_000464	CCA0500S0282	sp|Q9LMA8|TI10A_ARATH Protein TIFY 10A OS=Arabidopsis thaliana GN=TIFY10A PE=1 SV=1//9.21937e-38	76895	downstream
LNC_000464	CCA0500S0281	sp|Q9LQI9|UBP1B_ARATH Oligouridylate-binding protein 1B OS=Arabidopsis thaliana GN=UBP1B PE=1 SV=1//0	59737	downstream
LNC_000464	CCA0500S0280	sp|Q940U6|FLU_ARATH Protein FLUORESCENT IN BLUE LIGHT, chloroplastic OS=Arabidopsis thaliana GN=FLU PE=1 SV=1//3.55635e-119	53853	upstream
LNC_000464	CCA0500S0278	-//-	6133	downstream
LNC_000464	CCA0500S0279	sp|Q8L748|NU107_ARATH Nuclear pore complex protein NUP107 OS=Arabidopsis thaliana GN=NUP107 PE=1 SV=1//0	20833	downstream
LNC_000465	CCA0500S0293	-//-	83935	upstream
LNC_000465	CCA0500S0289	sp|Q9XG77|PSA6_TOBAC Proteasome subunit alpha type-6 OS=Nicotiana tabacum GN=PAA1 PE=2 SV=1//2.59602e-10	45833	upstream
LNC_000465	CCA0500S0288	sp|Q54DU5|Y2028_DICDI von Willebrand factor A domain-containing protein DDB_G0292028 OS=Dictyostelium discoideum GN=DDB_G0292028 PE=3 SV=1//1.94117e-09	34785	downstream
LNC_000465	CCA0500S0283	sp|Q9FGH9|E70B1_ARATH Exocyst complex component EXO70B1 OS=Arabidopsis thaliana GN=EXO70B1 PE=1 SV=1//3.73548e-111	-2241	antisense
LNC_000465	CCA0500S0282	sp|Q9LMA8|TI10A_ARATH Protein TIFY 10A OS=Arabidopsis thaliana GN=TIFY10A PE=1 SV=1//9.21937e-38	17344	upstream
LNC_000465	CCA0500S0281	sp|Q9LQI9|UBP1B_ARATH Oligouridylate-binding protein 1B OS=Arabidopsis thaliana GN=UBP1B PE=1 SV=1//0	29481	upstream
LNC_000465	CCA0500S0280	sp|Q940U6|FLU_ARATH Protein FLUORESCENT IN BLUE LIGHT, chloroplastic OS=Arabidopsis thaliana GN=FLU PE=1 SV=1//3.55635e-119	37126	downstream
LNC_000465	CCA0500S0287	-//-	18141	downstream
LNC_000465	CCA0500S0286	sp|Q8LFL8|LSM1B_ARATH Sm-like protein LSM1B OS=Arabidopsis thaliana GN=LSM1B PE=1 SV=1//4.50381e-64	14066	downstream
LNC_000465	CCA0500S0278	-//-	76267	upstream
LNC_000465	CCA0500S0279	sp|Q8L748|NU107_ARATH Nuclear pore complex protein NUP107 OS=Arabidopsis thaliana GN=NUP107 PE=1 SV=1//0	44211	upstream
LNC_000465	CCA0500S0290	sp|Q5YLM1|DGLA_RAT Sn1-specific diacylglycerol lipase alpha OS=Rattus norvegicus GN=Dagla PE=2 SV=1//8.67172e-15	52192	upstream
LNC_000465	CCA0500S0291	-//-	59582	upstream
LNC_000465	CCA0500S0284	sp|Q28EW0|TM87A_XENTR Transmembrane protein 87A OS=Xenopus tropicalis GN=tmem87a PE=2 SV=1//6.80406e-47	2194	downstream
LNC_000465	CCA0500S0292	sp|O65351|SBT17_ARATH Subtilisin-like protease SBT1.7 OS=Arabidopsis thaliana GN=SBT1.7 PE=1 SV=1//0	72496	upstream
LNC_000465	CCA0500S0294	sp|O24371|LOX31_SOLTU Linoleate 13S-lipoxygenase 3-1, chloroplastic OS=Solanum tuberosum GN=LOX3.1 PE=1 SV=1//0	96696	upstream
LNC_000466	CCA0500S0293	-//-	52901	upstream
LNC_000466	CCA0500S0289	sp|Q9XG77|PSA6_TOBAC Proteasome subunit alpha type-6 OS=Nicotiana tabacum GN=PAA1 PE=2 SV=1//2.59602e-10	14799	upstream
LNC_000466	CCA0500S0288	sp|Q54DU5|Y2028_DICDI von Willebrand factor A domain-containing protein DDB_G0292028 OS=Dictyostelium discoideum GN=DDB_G0292028 PE=3 SV=1//1.94117e-09	3751	downstream
LNC_000466	CCA0500S0283	sp|Q9FGH9|E70B1_ARATH Exocyst complex component EXO70B1 OS=Arabidopsis thaliana GN=EXO70B1 PE=1 SV=1//3.73548e-111	30268	downstream
LNC_000466	CCA0500S0282	sp|Q9LMA8|TI10A_ARATH Protein TIFY 10A OS=Arabidopsis thaliana GN=TIFY10A PE=1 SV=1//9.21937e-38	50349	upstream
LNC_000466	CCA0500S0281	sp|Q9LQI9|UBP1B_ARATH Oligouridylate-binding protein 1B OS=Arabidopsis thaliana GN=UBP1B PE=1 SV=1//0	62486	upstream
LNC_000466	CCA0500S0280	sp|Q940U6|FLU_ARATH Protein FLUORESCENT IN BLUE LIGHT, chloroplastic OS=Arabidopsis thaliana GN=FLU PE=1 SV=1//3.55635e-119	70131	downstream
LNC_000466	CCA0500S0287	-//-	10338	upstream
LNC_000466	CCA0500S0286	sp|Q8LFL8|LSM1B_ARATH Sm-like protein LSM1B OS=Arabidopsis thaliana GN=LSM1B PE=1 SV=1//4.50381e-64	14354	upstream
LNC_000466	CCA0500S0284	sp|Q28EW0|TM87A_XENTR Transmembrane protein 87A OS=Xenopus tropicalis GN=tmem87a PE=2 SV=1//6.80406e-47	24686	upstream
LNC_000466	CCA0500S0290	sp|Q5YLM1|DGLA_RAT Sn1-specific diacylglycerol lipase alpha OS=Rattus norvegicus GN=Dagla PE=2 SV=1//8.67172e-15	21158	upstream
LNC_000466	CCA0500S0291	-//-	28548	upstream
LNC_000466	CCA0500S0279	sp|Q8L748|NU107_ARATH Nuclear pore complex protein NUP107 OS=Arabidopsis thaliana GN=NUP107 PE=1 SV=1//0	77216	upstream
LNC_000466	CCA0500S0295	sp|Q9SD85|F3PH_ARATH Flavonoid 3&apos;-monooxygenase OS=Arabidopsis thaliana GN=CYP75B1 PE=1 SV=1//7.42595e-140	82638	upstream
LNC_000466	CCA0500S0292	sp|O65351|SBT17_ARATH Subtilisin-like protease SBT1.7 OS=Arabidopsis thaliana GN=SBT1.7 PE=1 SV=1//0	41462	upstream
LNC_000466	CCA0500S0294	sp|O24371|LOX31_SOLTU Linoleate 13S-lipoxygenase 3-1, chloroplastic OS=Solanum tuberosum GN=LOX3.1 PE=1 SV=1//0	65662	upstream
LNC_000467	CCA0500S0298	sp|Q9CAH1|Y1725_ARATH Putative receptor-like protein kinase At1g72540 OS=Arabidopsis thaliana GN=At1g72540 PE=2 SV=1//4.30385e-175	56446	downstream
LNC_000467	CCA0500S0299	sp|Q7PC79|XPOT_ARATH Exportin-T OS=Arabidopsis thaliana GN=PSD PE=2 SV=1//0	63559	downstream
LNC_000467	CCA0500S0289	sp|Q9XG77|PSA6_TOBAC Proteasome subunit alpha type-6 OS=Nicotiana tabacum GN=PAA1 PE=2 SV=1//2.59602e-10	21885	downstream
LNC_000467	CCA0500S0288	sp|Q54DU5|Y2028_DICDI von Willebrand factor A domain-containing protein DDB_G0292028 OS=Dictyostelium discoideum GN=DDB_G0292028 PE=3 SV=1//1.94117e-09	30630	upstream
LNC_000467	CCA0500S0283	sp|Q9FGH9|E70B1_ARATH Exocyst complex component EXO70B1 OS=Arabidopsis thaliana GN=EXO70B1 PE=1 SV=1//3.73548e-111	72270	downstream
LNC_000467	CCA0500S0282	sp|Q9LMA8|TI10A_ARATH Protein TIFY 10A OS=Arabidopsis thaliana GN=TIFY10A PE=1 SV=1//9.21937e-38	92351	upstream
LNC_000467	CCA0500S0292	sp|O65351|SBT17_ARATH Subtilisin-like protease SBT1.7 OS=Arabidopsis thaliana GN=SBT1.7 PE=1 SV=1//0	-3285	antisense
LNC_000467	CCA0500S0293	-//-	7884	upstream
LNC_000467	CCA0500S0287	-//-	52340	upstream
LNC_000467	CCA0500S0286	sp|Q8LFL8|LSM1B_ARATH Sm-like protein LSM1B OS=Arabidopsis thaliana GN=LSM1B PE=1 SV=1//4.50381e-64	56356	upstream
LNC_000467	CCA0500S0284	sp|Q28EW0|TM87A_XENTR Transmembrane protein 87A OS=Xenopus tropicalis GN=tmem87a PE=2 SV=1//6.80406e-47	66688	upstream
LNC_000467	CCA0500S0290	sp|Q5YLM1|DGLA_RAT Sn1-specific diacylglycerol lipase alpha OS=Rattus norvegicus GN=Dagla PE=2 SV=1//8.67172e-15	15351	downstream
LNC_000467	CCA0500S0291	-//-	7513	downstream
LNC_000467	CCA0500S0295	sp|Q9SD85|F3PH_ARATH Flavonoid 3&apos;-monooxygenase OS=Arabidopsis thaliana GN=CYP75B1 PE=1 SV=1//7.42595e-140	37621	upstream
LNC_000467	CCA0500S0300	sp|Q9SYH2|TAF9_ARATH Transcription initiation factor TFIID subunit 9 OS=Arabidopsis thaliana GN=TAF9 PE=1 SV=1//2.90695e-87	76873	upstream
LNC_000467	CCA0500S0294	sp|O24371|LOX31_SOLTU Linoleate 13S-lipoxygenase 3-1, chloroplastic OS=Solanum tuberosum GN=LOX3.1 PE=1 SV=1//0	20645	upstream
LNC_000468	CCA0500S0298	sp|Q9CAH1|Y1725_ARATH Putative receptor-like protein kinase At1g72540 OS=Arabidopsis thaliana GN=At1g72540 PE=2 SV=1//4.30385e-175	36613	upstream
LNC_000468	CCA0500S0299	sp|Q7PC79|XPOT_ARATH Exportin-T OS=Arabidopsis thaliana GN=PSD PE=2 SV=1//0	21049	upstream
LNC_000468	CCA0500S0302	-//-	66281	upstream
LNC_000468	CCA0500S0292	sp|O65351|SBT17_ARATH Subtilisin-like protease SBT1.7 OS=Arabidopsis thaliana GN=SBT1.7 PE=1 SV=1//0	94598	downstream
LNC_000468	CCA0500S0293	-//-	86072	downstream
LNC_000468	CCA0500S0294	sp|O24371|LOX31_SOLTU Linoleate 13S-lipoxygenase 3-1, chloroplastic OS=Solanum tuberosum GN=LOX3.1 PE=1 SV=1//0	69011	downstream
LNC_000468	CCA0500S0295	sp|Q9SD85|F3PH_ARATH Flavonoid 3&apos;-monooxygenase OS=Arabidopsis thaliana GN=CYP75B1 PE=1 SV=1//7.42595e-140	54209	downstream
LNC_000468	CCA0500S0300	sp|Q9SYH2|TAF9_ARATH Transcription initiation factor TFIID subunit 9 OS=Arabidopsis thaliana GN=TAF9 PE=1 SV=1//2.90695e-87	16466	downstream
LNC_000469	CCA0500S0320	-//-	2941	upstream
LNC_000469	CCA0500S0322	sp|Q9SJL9|XTH32_ARATH Probable xyloglucan endotransglucosylase/hydrolase protein 32 OS=Arabidopsis thaliana GN=XTH32 PE=2 SV=1//1.13225e-163	16177	upstream
LNC_000469	CCA0500S0324	-//-	98499	downstream
LNC_000469	CCA0500S0315	-//-	52401	upstream
LNC_000469	CCA0500S0314	-//-	52777	upstream
LNC_000469	CCA0500S0313	sp|O74841|FAD1_SCHPO Probable FAD synthase OS=Schizosaccharomyces pombe (strain 972 / ATCC 24843) GN=SPCC1235.04c PE=3 SV=1//5.28733e-43	77522	upstream
LNC_000470	CCA0500S0332	sp|Q8L817|ATCA7_ARATH Alpha carbonic anhydrase 7 OS=Arabidopsis thaliana GN=ACA7 PE=2 SV=1//8.38209e-100	85526	downstream
LNC_000470	CCA0500S0344	sp|Q9LX20|ASPL1_ARATH Aspartic proteinase-like protein 1 OS=Arabidopsis thaliana GN=At5g10080 PE=1 SV=1//1.78021e-09	58505	downstream
LNC_000470	CCA0500S0342	sp|Q9AT54|SCGT_TOBAC Scopoletin glucosyltransferase OS=Nicotiana tabacum GN=TOGT1 PE=1 SV=1//5.74824e-69	22211	downstream
LNC_000470	CCA0500S0335	sp|Q8L817|ATCA7_ARATH Alpha carbonic anhydrase 7 OS=Arabidopsis thaliana GN=ACA7 PE=2 SV=1//1.21263e-72	54391	downstream
LNC_000470	CCA0500S0341	sp|Q8W491|U73B3_ARATH UDP-glycosyltransferase 73B3 OS=Arabidopsis thaliana GN=UGT73B3 PE=2 SV=1//9.94166e-48	21716	downstream
LNC_000470	CCA0500S0339	sp|Q2V6J9|UFOG7_FRAAN UDP-glucose flavonoid 3-O-glucosyltransferase 7 OS=Fragaria ananassa GN=GT7 PE=1 SV=1//4.49981e-41	14543	downstream
LNC_000471	CCA0500S0350	sp|Q681X4|ZAT5_ARATH Zinc finger protein ZAT5 OS=Arabidopsis thaliana GN=ZAT5 PE=2 SV=1//1.394e-46	88813	upstream
LNC_000471	CCA0500S0353	sp|Q9C540|ACFR4_ARATH Probable transmembrane ascorbate ferrireductase 4 OS=Arabidopsis thaliana GN=CYB561D PE=2 SV=1//3.27053e-15	22137	downstream
LNC_000471	CCA0500S0355	-//-	-429	antisense
LNC_000471	CCA0500S0354	sp|Q9TU71|ANKR1_RABIT Ankyrin repeat domain-containing protein 1 OS=Oryctolagus cuniculus GN=ANKRD1 PE=2 SV=1//2.10359e-17	9857	downstream
LNC_000471	CCA0500S0357	sp|Q9FK60|SODC3_ARATH Superoxide dismutase [Cu-Zn] 3 OS=Arabidopsis thaliana GN=CSD3 PE=1 SV=1//1.31693e-07	94359	downstream
LNC_000471	CCA0500S0356	sp|A3RCV9|IF4E3_WHEAT Eukaryotic translation initiation factor NCBP OS=Triticum aestivum GN=NCBP PE=2 SV=1//7.3986e-119	24724	upstream
LNC_000472	CCA0500S0353	sp|Q9C540|ACFR4_ARATH Probable transmembrane ascorbate ferrireductase 4 OS=Arabidopsis thaliana GN=CYB561D PE=2 SV=1//3.27053e-15	36899	downstream
LNC_000472	CCA0500S0355	-//-	13921	downstream
LNC_000472	CCA0500S0354	sp|Q9TU71|ANKR1_RABIT Ankyrin repeat domain-containing protein 1 OS=Oryctolagus cuniculus GN=ANKRD1 PE=2 SV=1//2.10359e-17	24619	downstream
LNC_000472	CCA0500S0357	sp|Q9FK60|SODC3_ARATH Superoxide dismutase [Cu-Zn] 3 OS=Arabidopsis thaliana GN=CSD3 PE=1 SV=1//1.31693e-07	79443	downstream
LNC_000472	CCA0500S0356	sp|A3RCV9|IF4E3_WHEAT Eukaryotic translation initiation factor NCBP OS=Triticum aestivum GN=NCBP PE=2 SV=1//7.3986e-119	9808	upstream
LNC_000473	CCA0502S0043	sp|Q84RR0|ARI7_ARATH Probable E3 ubiquitin-protein ligase ARI7 OS=Arabidopsis thaliana GN=ARI7 PE=2 SV=1//0	7914	downstream
LNC_000473	CCA0502S0040	-//-	23844	upstream
LNC_000473	CCA0502S0038	sp|Q5QM99|RL37A_ORYSJ 60S ribosomal protein L37a OS=Oryza sativa subsp. japonica GN=Os01g0679700 PE=1 SV=1//2.27915e-38	55122	upstream
LNC_000473	CCA0502S0039	sp|Q9FLW0|Y5241_ARATH Probable receptor-like protein kinase At5g24010 OS=Arabidopsis thaliana GN=At5g24010 PE=1 SV=1//9.53293e-80	44004	downstream
LNC_000474	CCA0502S0054	sp|O22850|GPX3_ARATH Probable glutathione peroxidase 3, mitochondrial OS=Arabidopsis thaliana GN=GPX3 PE=1 SV=1//1.38268e-88	58268	upstream
LNC_000474	CCA0502S0055	sp|F4JLM5|SYIC_ARATH Isoleucine--tRNA ligase, cytoplasmic OS=Arabidopsis thaliana GN=At4g10320 PE=2 SV=1//0	70213	upstream
LNC_000474	CCA0502S0048	sp|Q8VZR6|INT1_ARATH Inositol transporter 1 OS=Arabidopsis thaliana GN=INT1 PE=1 SV=1//0	17979	downstream
LNC_000474	CCA0502S0052	-//-	46813	upstream
LNC_000474	CCA0502S0053	-//-	48266	upstream
LNC_000475	CCA0502S0068	sp|Q9T048|DRL27_ARATH Disease resistance protein At4g27190 OS=Arabidopsis thaliana GN=At4g27190 PE=2 SV=1//3.08008e-33	95929	downstream
LNC_000475	CCA0502S0061	sp|O42260|GEMI2_XENLA Gem-associated protein 2 OS=Xenopus laevis GN=gemin2 PE=2 SV=1//3.02141e-16	74251	upstream
LNC_000475	CCA0502S0060	sp|Q9CR60|GOT1B_MOUSE Vesicle transport protein GOT1B OS=Mus musculus GN=Golt1b PE=2 SV=1//2.69784e-22	91205	downstream
LNC_000475	CCA0502S0063	sp|Q9LY03|IRK_ARATH Probable LRR receptor-like serine/threonine-protein kinase IRK OS=Arabidopsis thaliana GN=IRK PE=1 SV=1//3.92492e-07	40046	upstream
LNC_000475	CCA0502S0062	sp|Q9C7S5|PSYR1_ARATH Tyrosine-sulfated glycopeptide receptor 1 OS=Arabidopsis thaliana GN=PSYR1 PE=2 SV=1//6.71502e-11	59494	upstream
LNC_000475	CCA0502S0064	sp|Q06850|CDPK1_ARATH Calcium-dependent protein kinase 1 OS=Arabidopsis thaliana GN=CPK1 PE=1 SV=1//1.33157e-65	27853	upstream
LNC_000475	CCA0502S0067	-//-	95595	downstream
LNC_000476	CCA0502S0141	sp|Q84WL9|AP2S_ARATH AP-2 complex subunit sigma OS=Arabidopsis thaliana GN=AP17 PE=2 SV=1//1.63174e-75	34082	upstream
LNC_000476	CCA0502S0140	-//-	39388	downstream
LNC_000476	CCA0502S0143	-//-	29328	upstream
LNC_000476	CCA0502S0142	sp|F4I0N3|Y1572_ARATH WEB family protein At1g75720 OS=Arabidopsis thaliana GN=At1g75720 PE=2 SV=1//6.827e-28	31922	downstream
LNC_000476	CCA0502S0145	sp|Q54UB1|TRM6_DICDI tRNA (adenine(58)-N(1))-methyltransferase non-catalytic subunit trm6 OS=Dictyostelium discoideum GN=trmt6 PE=3 SV=1//6.83954e-40	8424	downstream
LNC_000476	CCA0502S0144	-//-	22206	upstream
LNC_000476	CCA0502S0147	sp|Q8LE10|HA22I_ARATH HVA22-like protein i OS=Arabidopsis thaliana GN=HVA22I PE=2 SV=2//4.52705e-96	202	upstream
LNC_000476	CCA0502S0146	sp|Q54UB1|TRM6_DICDI tRNA (adenine(58)-N(1))-methyltransferase non-catalytic subunit trm6 OS=Dictyostelium discoideum GN=trmt6 PE=3 SV=1//2.42779e-18	6404	downstream
LNC_000476	CCA0502S0149	sp|Q9FXI9|GUN2_ARATH Endoglucanase 2 OS=Arabidopsis thaliana GN=At1g19940 PE=2 SV=1//0	12432	upstream
LNC_000476	CCA0502S0148	sp|K4BVL1|SPA_SOLLC Protein SPA, chloroplastic OS=Solanum lycopersicum GN=SPA PE=2 SV=1//3.54847e-79	9765	upstream
LNC_000476	CCA0502S0154	sp|Q0WSY2|FPP4_ARATH Filament-like plant protein 4 OS=Arabidopsis thaliana GN=FPP4 PE=1 SV=1//0	63952	downstream
LNC_000476	CCA0502S0152	sp|Q43870|APS2_ARATH ATP sulfurylase 2 OS=Arabidopsis thaliana GN=APS2 PE=1 SV=1//0	44660	upstream
LNC_000476	CCA0502S0153	-//-	57088	upstream
LNC_000476	CCA0502S0136	sp|A4GSN8|NUA_ARATH Nuclear-pore anchor OS=Arabidopsis thaliana GN=NUA PE=1 SV=1//0	67943	upstream
LNC_000476	CCA0502S0137	sp|A4GSN8|NUA_ARATH Nuclear-pore anchor OS=Arabidopsis thaliana GN=NUA PE=1 SV=1//4.52896e-29	63123	upstream
LNC_000476	CCA0502S0150	sp|Q8GW29|LOG7_ARATH Cytokinin riboside 5&apos;-monophosphate phosphoribohydrolase LOG7 OS=Arabidopsis thaliana GN=LOG7 PE=1 SV=2//2.68645e-67	18869	downstream
LNC_000476	CCA0502S0151	sp|Q9FQ03|XRN3_ARATH 5&apos;-3&apos; exoribonuclease 3 OS=Arabidopsis thaliana GN=XRN3 PE=2 SV=1//2.46113e-21	28091	downstream
LNC_000477	CCA0502S0167	sp|Q9MA75|VIP1_ARATH Transcription factor VIP1 OS=Arabidopsis thaliana GN=VIP1 PE=1 SV=1//9.8675e-27	37838	downstream
LNC_000477	CCA0502S0166	-//-	30679	downstream
LNC_000477	CCA0502S0165	sp|Q9FXI5|IQD32_ARATH Protein IQ-DOMAIN 32 OS=Arabidopsis thaliana GN=IQD32 PE=1 SV=3//7.31927e-12	20710	downstream
LNC_000477	CCA0502S0163	sp|Q56XU4|C3H6_ARATH Zinc finger CCCH domain-containing protein 6 OS=Arabidopsis thaliana GN=At1g19860 PE=2 SV=1//3.39762e-82	588	downstream
LNC_000477	CCA0502S0162	-//-	-455	antisense
LNC_000477	CCA0502S0161	-//-	-2596	antisense
LNC_000477	CCA0502S0159	-//-	20543	upstream
LNC_000477	CCA0502S0156	-//-	49141	downstream
LNC_000477	CCA0502S0157	sp|Q9SGU2|SAU71_ARATH Auxin-responsive protein SAUR71 OS=Arabidopsis thaliana GN=SAUR71 PE=2 SV=1//1.61737e-15	43948	upstream
LNC_000477	CCA0502S0154	sp|Q0WSY2|FPP4_ARATH Filament-like plant protein 4 OS=Arabidopsis thaliana GN=FPP4 PE=1 SV=1//0	69525	upstream
LNC_000477	CCA0502S0155	sp|Q9FIJ0|RBOHD_ARATH Respiratory burst oxidase homolog protein D OS=Arabidopsis thaliana GN=RBOHD PE=1 SV=1//1.41023e-33	49774	upstream
LNC_000477	CCA0502S0169	sp|P0CS93|GAOA_GIBZA Galactose oxidase OS=Gibberella zeae GN=GAOA PE=1 SV=1//3.19636e-13	54469	downstream
LNC_000477	CCA0502S0168	sp|Q8L999|BPC6_ARATH Protein BASIC PENTACYSTEINE6 OS=Arabidopsis thaliana GN=BPC6 PE=1 SV=1//5.38272e-137	41724	downstream
LNC_000477	CCA0502S0160	sp|Q38953|DHX8_ARATH Probable pre-mRNA-splicing factor ATP-dependent RNA helicase OS=Arabidopsis thaliana GN=At3g26560 PE=1 SV=2//2.36884e-23	13145	upstream
LNC_000477	CCA0502S0170	-//-	63399	downstream
LNC_000477	CCA0502S0158	sp|Q55FA4|RPA43_DICDI Probable DNA-directed RNA polymerase I subunit RPA43 OS=Dictyostelium discoideum GN=rpa43 PE=2 SV=1//9.37369e-09	24945	upstream
LNC_000477	CCA0502S0171	sp|I1S2N3|GAOA_GIBZE Galactose oxidase OS=Gibberella zeae (strain PH-1 / ATCC MYA-4620 / FGSC 9075 / NRRL 31084) GN=GAOA PE=3 SV=1//1.4948e-13	94793	downstream
LNC_000478	CCA0502S0167	sp|Q9MA75|VIP1_ARATH Transcription factor VIP1 OS=Arabidopsis thaliana GN=VIP1 PE=1 SV=1//9.8675e-27	14362	upstream
LNC_000478	CCA0502S0166	-//-	20923	upstream
LNC_000478	CCA0502S0165	sp|Q9FXI5|IQD32_ARATH Protein IQ-DOMAIN 32 OS=Arabidopsis thaliana GN=IQD32 PE=1 SV=3//7.31927e-12	27465	upstream
LNC_000478	CCA0502S0177	sp|Q0IUB5|VATL_ORYSJ V-type proton ATPase 16 kDa proteolipid subunit OS=Oryza sativa subsp. japonica GN=VATP-P1 PE=2 SV=1//1.6365e-67	78313	upstream
LNC_000478	CCA0502S0163	sp|Q56XU4|C3H6_ARATH Zinc finger CCCH domain-containing protein 6 OS=Arabidopsis thaliana GN=At1g19860 PE=2 SV=1//3.39762e-82	47176	upstream
LNC_000478	CCA0502S0162	-//-	54510	upstream
LNC_000478	CCA0502S0161	-//-	55279	upstream
LNC_000478	CCA0502S0160	sp|Q38953|DHX8_ARATH Probable pre-mRNA-splicing factor ATP-dependent RNA helicase OS=Arabidopsis thaliana GN=At3g26560 PE=1 SV=2//2.36884e-23	71020	upstream
LNC_000478	CCA0502S0159	-//-	78418	upstream
LNC_000478	CCA0502S0178	sp|Q8S950|NACK1_TOBAC Kinesin-like protein NACK1 OS=Nicotiana tabacum GN=NACK1 PE=1 SV=1//6.55742e-31	92309	downstream
LNC_000478	CCA0502S0176	sp|F4JLS1|LDL3_ARATH Lysine-specific histone demethylase 1 homolog 3 OS=Arabidopsis thaliana GN=LDL3 PE=2 SV=1//2.28101e-08	67252	upstream
LNC_000478	CCA0502S0169	sp|P0CS93|GAOA_GIBZA Galactose oxidase OS=Gibberella zeae GN=GAOA PE=1 SV=1//3.19636e-13	-1827	antisense
LNC_000478	CCA0502S0168	sp|Q8L999|BPC6_ARATH Protein BASIC PENTACYSTEINE6 OS=Arabidopsis thaliana GN=BPC6 PE=1 SV=1//5.38272e-137	8825	upstream
LNC_000478	CCA0502S0174	sp|P0CS93|GAOA_GIBZA Galactose oxidase OS=Gibberella zeae GN=GAOA PE=1 SV=1//1.25507e-11	50216	downstream
LNC_000478	CCA0502S0170	-//-	7103	downstream
LNC_000478	CCA0502S0158	sp|Q55FA4|RPA43_DICDI Probable DNA-directed RNA polymerase I subunit RPA43 OS=Dictyostelium discoideum GN=rpa43 PE=2 SV=1//9.37369e-09	82820	upstream
LNC_000478	CCA0502S0171	sp|I1S2N3|GAOA_GIBZE Galactose oxidase OS=Gibberella zeae (strain PH-1 / ATCC MYA-4620 / FGSC 9075 / NRRL 31084) GN=GAOA PE=3 SV=1//1.4948e-13	38497	downstream
LNC_000479	CCA0502S0174	sp|P0CS93|GAOA_GIBZA Galactose oxidase OS=Gibberella zeae GN=GAOA PE=1 SV=1//1.25507e-11	75933	upstream
LNC_000479	CCA0502S0176	sp|F4JLS1|LDL3_ARATH Lysine-specific histone demethylase 1 homolog 3 OS=Arabidopsis thaliana GN=LDL3 PE=2 SV=1//2.28101e-08	49487	downstream
LNC_000479	CCA0502S0177	sp|Q0IUB5|VATL_ORYSJ V-type proton ATPase 16 kDa proteolipid subunit OS=Oryza sativa subsp. japonica GN=VATP-P1 PE=2 SV=1//1.6365e-67	47296	downstream
LNC_000479	CCA0502S0171	sp|I1S2N3|GAOA_GIBZE Galactose oxidase OS=Gibberella zeae (strain PH-1 / ATCC MYA-4620 / FGSC 9075 / NRRL 31084) GN=GAOA PE=3 SV=1//1.4948e-13	87649	upstream
LNC_000479	CCA0502S0185	-//-	39796	upstream
LNC_000479	CCA0502S0181	-//-	5290	downstream
LNC_000479	CCA0502S0187	sp|Q96EZ8|MCRS1_HUMAN Microspherule protein 1 OS=Homo sapiens GN=MCRS1 PE=1 SV=1//8.53286e-11	58351	downstream
LNC_000479	CCA0502S0186	sp|Q9LQZ7|BBX21_ARATH B-box zinc finger protein 21 OS=Arabidopsis thaliana GN=BBX21 PE=1 SV=1//2.02933e-74	44319	downstream
LNC_000479	CCA0502S0178	sp|Q8S950|NACK1_TOBAC Kinesin-like protein NACK1 OS=Nicotiana tabacum GN=NACK1 PE=1 SV=1//6.55742e-31	28614	upstream
LNC_000479	CCA0502S0179	-//-	19657	downstream
LNC_000479	CCA0502S0183	-//-	26186	upstream
LNC_000479	CCA0502S0180	-//-	14702	downstream
LNC_000479	CCA0502S0184	-//-	27416	downstream
LNC_000479	CCA0502S0182	sp|O23052|Y1515_ARATH Uncharacterized TPR repeat-containing protein At1g05150 OS=Arabidopsis thaliana GN=At1g05150 PE=1 SV=1//0	20916	upstream
LNC_000480	CCA0502S0196	sp|Q9SJE8|ALMT2_ARATH Aluminum-activated malate transporter 2 OS=Arabidopsis thaliana GN=ALMT2 PE=2 SV=2//5.73213e-156	51938	downstream
LNC_000480	CCA0502S0189	sp|Q9LQZ5|SRS5_ARATH Protein SHI RELATED SEQUENCE 5 OS=Arabidopsis thaliana GN=SRS5 PE=2 SV=1//1.24227e-61	82547	downstream
LNC_000480	CCA0502S0192	sp|O94424|T2FB_SCHPO Transcription initiation factor IIF subunit beta OS=Schizosaccharomyces pombe (strain 972 / ATCC 24843) GN=tfg2 PE=1 SV=1//1.32375e-11	35692	downstream
LNC_000480	CCA0502S0193	sp|Q94AP3|WAT1_ARATH Protein WALLS ARE THIN 1 OS=Arabidopsis thaliana GN=WAT1 PE=1 SV=1//0	16269	downstream
LNC_000480	CCA0502S0190	sp|Q8W4S4|VHAA3_ARATH V-type proton ATPase subunit a3 OS=Arabidopsis thaliana GN=VHA-a3 PE=1 SV=1//0	45814	downstream
LNC_000480	CCA0502S0191	sp|P43296|RD19A_ARATH Cysteine proteinase RD19a OS=Arabidopsis thaliana GN=RD19A PE=2 SV=1//0	42551	upstream
LNC_000481	CCA0502S0005	-//-	70367	upstream
LNC_000481	CCA0502S0003	sp|Q9FUR2|IP5P2_ARATH Type I inositol polyphosphate 5-phosphatase 2 OS=Arabidopsis thaliana GN=IP5P2 PE=1 SV=2//2.79648e-13	24290	upstream
LNC_000482	CCA0502S0006	sp|Q9SZL8|FRS5_ARATH Protein FAR1-RELATED SEQUENCE 5 OS=Arabidopsis thaliana GN=FRS5 PE=2 SV=1//6.80747e-24	64510	upstream
LNC_000482	CCA0502S0005	-//-	295	upstream
LNC_000482	CCA0502S0003	sp|Q9FUR2|IP5P2_ARATH Type I inositol polyphosphate 5-phosphatase 2 OS=Arabidopsis thaliana GN=IP5P2 PE=1 SV=2//2.79648e-13	41264	downstream
LNC_000483	CCA0502S0006	sp|Q9SZL8|FRS5_ARATH Protein FAR1-RELATED SEQUENCE 5 OS=Arabidopsis thaliana GN=FRS5 PE=2 SV=1//6.80747e-24	64510	upstream
LNC_000483	CCA0502S0005	-//-	295	upstream
LNC_000483	CCA0502S0003	sp|Q9FUR2|IP5P2_ARATH Type I inositol polyphosphate 5-phosphatase 2 OS=Arabidopsis thaliana GN=IP5P2 PE=1 SV=2//2.79648e-13	41264	downstream
LNC_000484	CCA0502S0027	sp|F4IAE9|Y1591_ARATH ATPase family AAA domain-containing protein At1g05910 OS=Arabidopsis thaliana GN=At1g05910 PE=2 SV=1//0	11089	downstream
LNC_000484	CCA0502S0026	-//-	75524	downstream
LNC_000484	CCA0502S0028	-//-	2251	downstream
LNC_000485	CCA0502S0087	-//-	83976	downstream
LNC_000485	CCA0502S0085	-//-	94616	downstream
LNC_000485	CCA0502S0088	sp|P93031|GMD2_ARATH GDP-mannose 4,6 dehydratase 2 OS=Arabidopsis thaliana GN=MUR1 PE=1 SV=3//0	82236	upstream
LNC_000486	CCA0502S0087	-//-	93442	downstream
LNC_000486	CCA0502S0088	sp|P93031|GMD2_ARATH GDP-mannose 4,6 dehydratase 2 OS=Arabidopsis thaliana GN=MUR1 PE=1 SV=3//0	91702	upstream
LNC_000487	CCA0502S0113	sp|Q941Q3|C3H37_ARATH Zinc finger CCCH domain-containing protein 37 OS=Arabidopsis thaliana GN=HUA1 PE=1 SV=1//2.49862e-175	69579	upstream
LNC_000487	CCA0502S0118	sp|O32107|YUID_BACSU Uncharacterized membrane protein YuiD OS=Bacillus subtilis (strain 168) GN=yuiD PE=4 SV=1//1.24999e-07	34486	downstream
LNC_000487	CCA0502S0121	sp|O81028|PP171_ARATH Pentatricopeptide repeat-containing protein At2g26790, mitochondrial OS=Arabidopsis thaliana GN=At2g26790 PE=3 SV=1//0	24786	upstream
LNC_000487	CCA0502S0122	sp|P92943|CLCD_ARATH Chloride channel protein CLC-d OS=Arabidopsis thaliana GN=CLC-D PE=1 SV=2//1.14573e-13	29245	upstream
LNC_000488	CCA0502S0129	-//-	99745	upstream
LNC_000488	CCA0502S0128	sp|Q1PFB9|AGC17_ARATH Serine/threonine-protein kinase AGC1-7 OS=Arabidopsis thaliana GN=AGC1-7 PE=1 SV=1//0	93482	downstream
LNC_000488	CCA0502S0122	sp|P92943|CLCD_ARATH Chloride channel protein CLC-d OS=Arabidopsis thaliana GN=CLC-D PE=1 SV=2//1.14573e-13	-4548	antisense
LNC_000488	CCA0502S0121	sp|O81028|PP171_ARATH Pentatricopeptide repeat-containing protein At2g26790, mitochondrial OS=Arabidopsis thaliana GN=At2g26790 PE=3 SV=1//0	-2502	antisense
LNC_000488	CCA0502S0127	sp|P50218|IDHC_TOBAC Isocitrate dehydrogenase [NADP] OS=Nicotiana tabacum PE=2 SV=1//0	75290	downstream
LNC_000488	CCA0502S0113	sp|Q941Q3|C3H37_ARATH Zinc finger CCCH domain-containing protein 37 OS=Arabidopsis thaliana GN=HUA1 PE=1 SV=1//2.49862e-175	98829	upstream
LNC_000488	CCA0502S0118	sp|O32107|YUID_BACSU Uncharacterized membrane protein YuiD OS=Bacillus subtilis (strain 168) GN=yuiD PE=4 SV=1//1.24999e-07	63736	downstream
LNC_000489	CCA0502S0129	-//-	99356	upstream
LNC_000489	CCA0502S0128	sp|Q1PFB9|AGC17_ARATH Serine/threonine-protein kinase AGC1-7 OS=Arabidopsis thaliana GN=AGC1-7 PE=1 SV=1//0	93093	downstream
LNC_000489	CCA0502S0122	sp|P92943|CLCD_ARATH Chloride channel protein CLC-d OS=Arabidopsis thaliana GN=CLC-D PE=1 SV=2//1.14573e-13	-4548	antisense
LNC_000489	CCA0502S0121	sp|O81028|PP171_ARATH Pentatricopeptide repeat-containing protein At2g26790, mitochondrial OS=Arabidopsis thaliana GN=At2g26790 PE=3 SV=1//0	-2502	antisense
LNC_000489	CCA0502S0127	sp|P50218|IDHC_TOBAC Isocitrate dehydrogenase [NADP] OS=Nicotiana tabacum PE=2 SV=1//0	74901	downstream
LNC_000489	CCA0502S0113	sp|Q941Q3|C3H37_ARATH Zinc finger CCCH domain-containing protein 37 OS=Arabidopsis thaliana GN=HUA1 PE=1 SV=1//2.49862e-175	98829	upstream
LNC_000489	CCA0502S0118	sp|O32107|YUID_BACSU Uncharacterized membrane protein YuiD OS=Bacillus subtilis (strain 168) GN=yuiD PE=4 SV=1//1.24999e-07	63736	downstream
LNC_000490	CCA0502S0141	sp|Q84WL9|AP2S_ARATH AP-2 complex subunit sigma OS=Arabidopsis thaliana GN=AP17 PE=2 SV=1//1.63174e-75	34062	upstream
LNC_000490	CCA0502S0140	-//-	39368	downstream
LNC_000490	CCA0502S0143	-//-	29308	upstream
LNC_000490	CCA0502S0142	sp|F4I0N3|Y1572_ARATH WEB family protein At1g75720 OS=Arabidopsis thaliana GN=At1g75720 PE=2 SV=1//6.827e-28	31902	downstream
LNC_000490	CCA0502S0145	sp|Q54UB1|TRM6_DICDI tRNA (adenine(58)-N(1))-methyltransferase non-catalytic subunit trm6 OS=Dictyostelium discoideum GN=trmt6 PE=3 SV=1//6.83954e-40	8404	downstream
LNC_000490	CCA0502S0144	-//-	22186	upstream
LNC_000490	CCA0502S0147	sp|Q8LE10|HA22I_ARATH HVA22-like protein i OS=Arabidopsis thaliana GN=HVA22I PE=2 SV=2//4.52705e-96	182	upstream
LNC_000490	CCA0502S0146	sp|Q54UB1|TRM6_DICDI tRNA (adenine(58)-N(1))-methyltransferase non-catalytic subunit trm6 OS=Dictyostelium discoideum GN=trmt6 PE=3 SV=1//2.42779e-18	6384	downstream
LNC_000490	CCA0502S0149	sp|Q9FXI9|GUN2_ARATH Endoglucanase 2 OS=Arabidopsis thaliana GN=At1g19940 PE=2 SV=1//0	12428	upstream
LNC_000490	CCA0502S0148	sp|K4BVL1|SPA_SOLLC Protein SPA, chloroplastic OS=Solanum lycopersicum GN=SPA PE=2 SV=1//3.54847e-79	9761	upstream
LNC_000490	CCA0502S0154	sp|Q0WSY2|FPP4_ARATH Filament-like plant protein 4 OS=Arabidopsis thaliana GN=FPP4 PE=1 SV=1//0	63948	downstream
LNC_000490	CCA0502S0152	sp|Q43870|APS2_ARATH ATP sulfurylase 2 OS=Arabidopsis thaliana GN=APS2 PE=1 SV=1//0	44656	upstream
LNC_000490	CCA0502S0153	-//-	57084	upstream
LNC_000490	CCA0502S0136	sp|A4GSN8|NUA_ARATH Nuclear-pore anchor OS=Arabidopsis thaliana GN=NUA PE=1 SV=1//0	67923	upstream
LNC_000490	CCA0502S0137	sp|A4GSN8|NUA_ARATH Nuclear-pore anchor OS=Arabidopsis thaliana GN=NUA PE=1 SV=1//4.52896e-29	63103	upstream
LNC_000490	CCA0502S0150	sp|Q8GW29|LOG7_ARATH Cytokinin riboside 5&apos;-monophosphate phosphoribohydrolase LOG7 OS=Arabidopsis thaliana GN=LOG7 PE=1 SV=2//2.68645e-67	18865	downstream
LNC_000490	CCA0502S0151	sp|Q9FQ03|XRN3_ARATH 5&apos;-3&apos; exoribonuclease 3 OS=Arabidopsis thaliana GN=XRN3 PE=2 SV=1//2.46113e-21	28087	downstream
LNC_000492	CCA0505S0005	-//-	79254	upstream
LNC_000492	CCA0505S0004	-//-	69891	upstream
LNC_000493	CCA0505S0051	sp|P53492|ACT7_ARATH Actin-7 OS=Arabidopsis thaliana GN=ACT7 PE=1 SV=1//0	56605	upstream
LNC_000493	CCA0505S0050	sp|Q9SIT5|CHX15_ARATH Cation/H(+) antiporter 15 OS=Arabidopsis thaliana GN=CHX15 PE=2 SV=1//0	62466	upstream
LNC_000493	CCA0505S0053	sp|Q5NE24|NSP2_MEDTR Nodulation-signaling pathway 2 protein OS=Medicago truncatula GN=NSP2 PE=1 SV=1//1.24582e-33	14046	downstream
LNC_000493	CCA0505S0052	sp|Q6NQG7|ATL78_ARATH RING-H2 finger protein ATL78 OS=Arabidopsis thaliana GN=ATL78 PE=2 SV=1//1.03672e-78	22306	upstream
LNC_000493	CCA0505S0046	sp|Q9C9H7|RLP12_ARATH Receptor-like protein 12 OS=Arabidopsis thaliana GN=RLP12 PE=2 SV=2//3.02231e-53	94424	downstream
LNC_000493	CCA0505S0047	-//-	92553	downstream
LNC_000493	CCA0505S0057	sp|Q9FLV4|Y5248_ARATH G-type lectin S-receptor-like serine/threonine-protein kinase At5g24080 OS=Arabidopsis thaliana GN=At5g24080 PE=2 SV=1//5.95592e-16	51999	upstream
LNC_000493	CCA0505S0056	sp|Q39202|RLK1_ARATH G-type lectin S-receptor-like serine/threonine-protein kinase RLK1 OS=Arabidopsis thaliana GN=RLK1 PE=2 SV=2//6.72989e-13	31980	upstream
LNC_000493	CCA0505S0058	sp|Q8VYW6|GAGT1_ARATH Gamma-glutamyltranspeptidase 1 OS=Arabidopsis thaliana GN=GGT1 PE=2 SV=1//0	55959	downstream
LNC_000493	CCA0505S0048	sp|B1LWQ7|RL15_METRJ 50S ribosomal protein L15 OS=Methylobacterium radiotolerans (strain ATCC 27329 / DSM 1819 / JCM 2831) GN=rplO PE=3 SV=1//3.4186e-22	86604	downstream
LNC_000493	CCA0505S0049	sp|Q84JL2|ODBA2_ARATH 2-oxoisovalerate dehydrogenase subunit alpha 2, mitochondrial OS=Arabidopsis thaliana GN=At5g09300 PE=1 SV=1//0	66076	upstream
LNC_000493	CCA0505S0055	sp|Q9XID3|Y1343_ARATH G-type lectin S-receptor-like serine/threonine-protein kinase At1g34300 OS=Arabidopsis thaliana GN=At1g34300 PE=2 SV=1//5.30851e-08	18069	upstream
LNC_000493	CCA0505S0054	sp|Q9CRC3|CO040_MOUSE UPF0235 protein C15orf40 homolog OS=Mus musculus PE=2 SV=1//7.0605e-17	2751	upstream
LNC_000494	CCA0505S0051	sp|P53492|ACT7_ARATH Actin-7 OS=Arabidopsis thaliana GN=ACT7 PE=1 SV=1//0	56605	upstream
LNC_000494	CCA0505S0050	sp|Q9SIT5|CHX15_ARATH Cation/H(+) antiporter 15 OS=Arabidopsis thaliana GN=CHX15 PE=2 SV=1//0	62466	upstream
LNC_000494	CCA0505S0053	sp|Q5NE24|NSP2_MEDTR Nodulation-signaling pathway 2 protein OS=Medicago truncatula GN=NSP2 PE=1 SV=1//1.24582e-33	14046	downstream
LNC_000494	CCA0505S0052	sp|Q6NQG7|ATL78_ARATH RING-H2 finger protein ATL78 OS=Arabidopsis thaliana GN=ATL78 PE=2 SV=1//1.03672e-78	22306	upstream
LNC_000494	CCA0505S0046	sp|Q9C9H7|RLP12_ARATH Receptor-like protein 12 OS=Arabidopsis thaliana GN=RLP12 PE=2 SV=2//3.02231e-53	94424	downstream
LNC_000494	CCA0505S0047	-//-	92553	downstream
LNC_000494	CCA0505S0057	sp|Q9FLV4|Y5248_ARATH G-type lectin S-receptor-like serine/threonine-protein kinase At5g24080 OS=Arabidopsis thaliana GN=At5g24080 PE=2 SV=1//5.95592e-16	51999	upstream
LNC_000494	CCA0505S0056	sp|Q39202|RLK1_ARATH G-type lectin S-receptor-like serine/threonine-protein kinase RLK1 OS=Arabidopsis thaliana GN=RLK1 PE=2 SV=2//6.72989e-13	31980	upstream
LNC_000494	CCA0505S0058	sp|Q8VYW6|GAGT1_ARATH Gamma-glutamyltranspeptidase 1 OS=Arabidopsis thaliana GN=GGT1 PE=2 SV=1//0	55959	downstream
LNC_000494	CCA0505S0048	sp|B1LWQ7|RL15_METRJ 50S ribosomal protein L15 OS=Methylobacterium radiotolerans (strain ATCC 27329 / DSM 1819 / JCM 2831) GN=rplO PE=3 SV=1//3.4186e-22	86604	downstream
LNC_000494	CCA0505S0049	sp|Q84JL2|ODBA2_ARATH 2-oxoisovalerate dehydrogenase subunit alpha 2, mitochondrial OS=Arabidopsis thaliana GN=At5g09300 PE=1 SV=1//0	66076	upstream
LNC_000494	CCA0505S0055	sp|Q9XID3|Y1343_ARATH G-type lectin S-receptor-like serine/threonine-protein kinase At1g34300 OS=Arabidopsis thaliana GN=At1g34300 PE=2 SV=1//5.30851e-08	18069	upstream
LNC_000494	CCA0505S0054	sp|Q9CRC3|CO040_MOUSE UPF0235 protein C15orf40 homolog OS=Mus musculus PE=2 SV=1//7.0605e-17	2751	upstream
LNC_000495	CCA0505S0053	sp|Q5NE24|NSP2_MEDTR Nodulation-signaling pathway 2 protein OS=Medicago truncatula GN=NSP2 PE=1 SV=1//1.24582e-33	74841	downstream
LNC_000495	CCA0505S0052	sp|Q6NQG7|ATL78_ARATH RING-H2 finger protein ATL78 OS=Arabidopsis thaliana GN=ATL78 PE=2 SV=1//1.03672e-78	83101	upstream
LNC_000495	CCA0505S0055	sp|Q9XID3|Y1343_ARATH G-type lectin S-receptor-like serine/threonine-protein kinase At1g34300 OS=Arabidopsis thaliana GN=At1g34300 PE=2 SV=1//5.30851e-08	38388	downstream
LNC_000495	CCA0505S0054	sp|Q9CRC3|CO040_MOUSE UPF0235 protein C15orf40 homolog OS=Mus musculus PE=2 SV=1//7.0605e-17	53974	downstream
LNC_000495	CCA0505S0057	sp|Q9FLV4|Y5248_ARATH G-type lectin S-receptor-like serine/threonine-protein kinase At5g24080 OS=Arabidopsis thaliana GN=At5g24080 PE=2 SV=1//5.95592e-16	6421	downstream
LNC_000495	CCA0505S0056	sp|Q39202|RLK1_ARATH G-type lectin S-receptor-like serine/threonine-protein kinase RLK1 OS=Arabidopsis thaliana GN=RLK1 PE=2 SV=2//6.72989e-13	15935	downstream
LNC_000495	CCA0505S0058	sp|Q8VYW6|GAGT1_ARATH Gamma-glutamyltranspeptidase 1 OS=Arabidopsis thaliana GN=GGT1 PE=2 SV=1//0	318	upstream
LNC_000496	CCA0505S0058	sp|Q8VYW6|GAGT1_ARATH Gamma-glutamyltranspeptidase 1 OS=Arabidopsis thaliana GN=GGT1 PE=2 SV=1//0	52444	upstream
LNC_000496	CCA0505S0060	sp|H2DH18|C7A12_PANGI Cytochrome P450 CYP736A12 OS=Panax ginseng PE=2 SV=1//0	49976	upstream
LNC_000496	CCA0505S0055	sp|Q9XID3|Y1343_ARATH G-type lectin S-receptor-like serine/threonine-protein kinase At1g34300 OS=Arabidopsis thaliana GN=At1g34300 PE=2 SV=1//5.30851e-08	90514	downstream
LNC_000496	CCA0505S0057	sp|Q9FLV4|Y5248_ARATH G-type lectin S-receptor-like serine/threonine-protein kinase At5g24080 OS=Arabidopsis thaliana GN=At5g24080 PE=2 SV=1//5.95592e-16	58547	downstream
LNC_000496	CCA0505S0056	sp|Q39202|RLK1_ARATH G-type lectin S-receptor-like serine/threonine-protein kinase RLK1 OS=Arabidopsis thaliana GN=RLK1 PE=2 SV=2//6.72989e-13	68061	downstream
LNC_000497	CCA0505S0057	sp|Q9FLV4|Y5248_ARATH G-type lectin S-receptor-like serine/threonine-protein kinase At5g24080 OS=Arabidopsis thaliana GN=At5g24080 PE=2 SV=1//5.95592e-16	88899	downstream
LNC_000497	CCA0505S0056	sp|Q39202|RLK1_ARATH G-type lectin S-receptor-like serine/threonine-protein kinase RLK1 OS=Arabidopsis thaliana GN=RLK1 PE=2 SV=2//6.72989e-13	98413	downstream
LNC_000497	CCA0505S0064	sp|O81825|DRL28_ARATH Probable disease resistance protein At4g27220 OS=Arabidopsis thaliana GN=At4g27220 PE=2 SV=1//3.45758e-08	83658	upstream
LNC_000497	CCA0505S0058	sp|Q8VYW6|GAGT1_ARATH Gamma-glutamyltranspeptidase 1 OS=Arabidopsis thaliana GN=GGT1 PE=2 SV=1//0	82796	upstream
LNC_000497	CCA0505S0060	sp|H2DH18|C7A12_PANGI Cytochrome P450 CYP736A12 OS=Panax ginseng PE=2 SV=1//0	19717	upstream
LNC_000497	CCA0505S0062	sp|Q9SX38|DRL4_ARATH Putative disease resistance protein At1g50180 OS=Arabidopsis thaliana GN=At1g50180 PE=3 SV=2//1.62609e-06	82113	upstream
LNC_000497	CCA0505S0063	sp|Q9T048|DRL27_ARATH Disease resistance protein At4g27190 OS=Arabidopsis thaliana GN=At4g27190 PE=2 SV=1//1.32891e-26	83079	upstream
LNC_000498	CCA0505S0095	sp|Q9C7Z9|SCP18_ARATH Serine carboxypeptidase-like 18 OS=Arabidopsis thaliana GN=SCPL18 PE=2 SV=2//2.81518e-128	3349	upstream
LNC_000498	CCA0505S0094	sp|Q9C7Z9|SCP18_ARATH Serine carboxypeptidase-like 18 OS=Arabidopsis thaliana GN=SCPL18 PE=2 SV=2//6.96087e-133	9829	upstream
LNC_000498	CCA0505S0097	sp|Q9M2Y0|PSK3_ARATH Phytosulfokines 3 OS=Arabidopsis thaliana GN=PSK3 PE=2 SV=2//9.12913e-14	2143	downstream
LNC_000498	CCA0505S0096	sp|Q6P3E0|THYN1_RAT Thymocyte nuclear protein 1 OS=Rattus norvegicus GN=Thyn1 PE=2 SV=1//4.1346e-15	-663	antisense
LNC_000498	CCA0505S0091	sp|Q9C7Z9|SCP18_ARATH Serine carboxypeptidase-like 18 OS=Arabidopsis thaliana GN=SCPL18 PE=2 SV=2//8.36985e-147	42474	upstream
LNC_000498	CCA0505S0090	sp|Q9LJN2|MRS23_ARATH Magnesium transporter MRS2-3 OS=Arabidopsis thaliana GN=MRS2-3 PE=2 SV=1//1.12712e-171	47056	upstream
LNC_000498	CCA0505S0093	sp|Q9C7Z9|SCP18_ARATH Serine carboxypeptidase-like 18 OS=Arabidopsis thaliana GN=SCPL18 PE=2 SV=2//2.01037e-131	29719	upstream
LNC_000498	CCA0505S0092	sp|Q11J59|CLPX_CHESB ATP-dependent Clp protease ATP-binding subunit ClpX OS=Chelativorans sp. (strain BNC1) GN=clpX PE=3 SV=1//8.0213e-136	34685	upstream
LNC_000498	CCA0505S0099	sp|Q9ZUB8|SKI22_ARATH F-box protein SKIP22 OS=Arabidopsis thaliana GN=SKIP22 PE=1 SV=1//1.39384e-56	10211	upstream
LNC_000498	CCA0505S0098	-//-	7644	upstream
LNC_000498	CCA0505S0105	-//-	93985	downstream
LNC_000498	CCA0505S0103	sp|Q9SUG3|ITPK3_ARATH Inositol-tetrakisphosphate 1-kinase 3 OS=Arabidopsis thaliana GN=ITPK3 PE=1 SV=2//7.18944e-133	28816	upstream
LNC_000498	CCA0505S0086	-//-	78438	upstream
LNC_000498	CCA0505S0087	sp|P93039|NAT4_ARATH Nucleobase-ascorbate transporter 4 OS=Arabidopsis thaliana GN=NAT4 PE=2 SV=2//0	67780	downstream
LNC_000498	CCA0505S0084	sp|Q5ZKQ8|ARL8A_CHICK ADP-ribosylation factor-like protein 8A OS=Gallus gallus GN=ARL8A PE=2 SV=1//4.78598e-68	88772	downstream
LNC_000498	CCA0505S0085	sp|Q8VWK4|TRB1_ARATH Telomere repeat-binding factor 1 OS=Arabidopsis thaliana GN=TRB1 PE=1 SV=1//2.55689e-96	82146	upstream
LNC_000498	CCA0505S0083	sp|Q43295|APK1_ARATH Adenylyl-sulfate kinase 1, chloroplastic OS=Arabidopsis thaliana GN=APK1 PE=1 SV=1//2.39026e-06	96292	downstream
LNC_000498	CCA0505S0100	sp|P33629|TBA_PRUDU Tubulin alpha chain OS=Prunus dulcis GN=TUBA PE=2 SV=1//0	13627	downstream
LNC_000498	CCA0505S0101	sp|Q43117|KPYA_RICCO Pyruvate kinase isozyme A, chloroplastic OS=Ricinus communis PE=1 SV=1//0	18066	downstream
LNC_000498	CCA0505S0088	sp|P42751|CCD11_ARATH Cyclin-D1-1 OS=Arabidopsis thaliana GN=CYCD1-1 PE=1 SV=3//3.1404e-64	64682	downstream
LNC_000498	CCA0505S0089	-//-	54072	downstream
LNC_000498	CCA0505S0104	sp|Q9FR53|TOR_ARATH Serine/threonine-protein kinase TOR OS=Arabidopsis thaliana GN=TOR PE=1 SV=1//0	34856	downstream
LNC_000499	CCA0505S0119	sp|Q9LJM4|IKU2_ARATH Receptor-like protein kinase HAIKU2 OS=Arabidopsis thaliana GN=IKU2 PE=1 SV=1//0	53958	downstream
LNC_000499	CCA0505S0118	sp|P93732|PIP_ARATH Proline iminopeptidase OS=Arabidopsis thaliana GN=PIP PE=2 SV=3//0	46079	downstream
LNC_000499	CCA0505S0111	-//-	4167	upstream
LNC_000499	CCA0505S0110	-//-	9039	downstream
LNC_000499	CCA0505S0113	sp|Q9ZVK1|XTH10_ARATH Probable xyloglucan endotransglucosylase/hydrolase protein 10 OS=Arabidopsis thaliana GN=XTH10 PE=2 SV=1//3.2674e-162	463	downstream
LNC_000499	CCA0505S0112	-//-	4248	downstream
LNC_000499	CCA0505S0115	sp|Q9ZQR4|Y2452_ARATH DUF21 domain-containing protein At2g14520 OS=Arabidopsis thaliana GN=CBSDUF3 PE=2 SV=2//8.16333e-18	10810	upstream
LNC_000499	CCA0505S0114	-//-	9848	downstream
LNC_000499	CCA0505S0117	-//-	40623	downstream
LNC_000499	CCA0505S0116	sp|Q9ZQR4|Y2452_ARATH DUF21 domain-containing protein At2g14520 OS=Arabidopsis thaliana GN=CBSDUF3 PE=2 SV=2//0	36784	upstream
LNC_000499	CCA0505S0106	sp|F4JJT9|SYDM_ARATH Aspartate--tRNA ligase, chloroplastic/mitochondrial OS=Arabidopsis thaliana GN=At4g33760 PE=2 SV=1//0	17596	downstream
LNC_000499	CCA0505S0107	sp|Q9FKK2|AGL62_ARATH Agamous-like MADS-box protein AGL62 OS=Arabidopsis thaliana GN=AGL62 PE=1 SV=1//7.74602e-56	15554	downstream
LNC_000499	CCA0505S0104	sp|Q9FR53|TOR_ARATH Serine/threonine-protein kinase TOR OS=Arabidopsis thaliana GN=TOR PE=1 SV=1//0	50425	upstream
LNC_000499	CCA0505S0105	-//-	34097	upstream
LNC_000499	CCA0505S0103	sp|Q9SUG3|ITPK3_ARATH Inositol-tetrakisphosphate 1-kinase 3 OS=Arabidopsis thaliana GN=ITPK3 PE=1 SV=2//7.18944e-133	97116	downstream
LNC_000499	CCA0505S0109	-//-	9830	downstream
LNC_000499	CCA0505S0124	sp|O81884|GALDH_ARATH L-galactose dehydrogenase OS=Arabidopsis thaliana GN=LGALDH PE=1 SV=1//0	89637	downstream
LNC_000499	CCA0505S0125	sp|Q9T072|BH025_ARATH Transcription factor bHLH25 OS=Arabidopsis thaliana GN=BHLH25 PE=2 SV=2//2.17093e-60	96025	upstream
LNC_000499	CCA0505S0120	-//-	63168	downstream
LNC_000499	CCA0505S0121	sp|Q9LXC9|IPYR6_ARATH Soluble inorganic pyrophosphatase 6, chloroplastic OS=Arabidopsis thaliana GN=PPA6 PE=1 SV=1//4.84523e-156	66626	downstream
LNC_000499	CCA0505S0122	sp|Q3EC11|ZDHC2_ARATH Probable protein S-acyltransferase 23 OS=Arabidopsis thaliana GN=PAT23 PE=2 SV=2//8.21128e-06	83482	upstream
LNC_000499	CCA0505S0123	sp|Q3EC11|ZDHC2_ARATH Probable protein S-acyltransferase 23 OS=Arabidopsis thaliana GN=PAT23 PE=2 SV=2//9.43719e-07	84806	upstream
LNC_000500	CCA0505S0119	sp|Q9LJM4|IKU2_ARATH Receptor-like protein kinase HAIKU2 OS=Arabidopsis thaliana GN=IKU2 PE=1 SV=1//0	45951	downstream
LNC_000500	CCA0505S0118	sp|P93732|PIP_ARATH Proline iminopeptidase OS=Arabidopsis thaliana GN=PIP PE=2 SV=3//0	38072	downstream
LNC_000500	CCA0505S0111	-//-	13967	upstream
LNC_000500	CCA0505S0110	-//-	18839	downstream
LNC_000500	CCA0505S0113	sp|Q9ZVK1|XTH10_ARATH Probable xyloglucan endotransglucosylase/hydrolase protein 10 OS=Arabidopsis thaliana GN=XTH10 PE=2 SV=1//3.2674e-162	10263	downstream
LNC_000500	CCA0505S0112	-//-	14048	downstream
LNC_000500	CCA0505S0115	sp|Q9ZQR4|Y2452_ARATH DUF21 domain-containing protein At2g14520 OS=Arabidopsis thaliana GN=CBSDUF3 PE=2 SV=2//8.16333e-18	2803	upstream
LNC_000500	CCA0505S0114	-//-	1841	downstream
LNC_000500	CCA0505S0117	-//-	32616	downstream
LNC_000500	CCA0505S0116	sp|Q9ZQR4|Y2452_ARATH DUF21 domain-containing protein At2g14520 OS=Arabidopsis thaliana GN=CBSDUF3 PE=2 SV=2//0	28777	upstream
LNC_000500	CCA0505S0106	sp|F4JJT9|SYDM_ARATH Aspartate--tRNA ligase, chloroplastic/mitochondrial OS=Arabidopsis thaliana GN=At4g33760 PE=2 SV=1//0	27396	downstream
LNC_000500	CCA0505S0107	sp|Q9FKK2|AGL62_ARATH Agamous-like MADS-box protein AGL62 OS=Arabidopsis thaliana GN=AGL62 PE=1 SV=1//7.74602e-56	25354	downstream
LNC_000500	CCA0505S0104	sp|Q9FR53|TOR_ARATH Serine/threonine-protein kinase TOR OS=Arabidopsis thaliana GN=TOR PE=1 SV=1//0	60225	upstream
LNC_000500	CCA0505S0105	-//-	43897	upstream
LNC_000500	CCA0505S0109	-//-	19630	downstream
LNC_000500	CCA0505S0124	sp|O81884|GALDH_ARATH L-galactose dehydrogenase OS=Arabidopsis thaliana GN=LGALDH PE=1 SV=1//0	81630	downstream
LNC_000500	CCA0505S0125	sp|Q9T072|BH025_ARATH Transcription factor bHLH25 OS=Arabidopsis thaliana GN=BHLH25 PE=2 SV=2//2.17093e-60	88018	upstream
LNC_000500	CCA0505S0126	sp|Q9FGF0|PGML1_ARATH Phosphoglycerate mutase-like protein 1 OS=Arabidopsis thaliana GN=At5g64460 PE=2 SV=1//1.99453e-138	92545	upstream
LNC_000500	CCA0505S0127	sp|Q9S7T1|GTE3_ARATH Transcription factor GTE3, chloroplastic OS=Arabidopsis thaliana GN=GTE3 PE=1 SV=1//3.01761e-12	99780	upstream
LNC_000500	CCA0505S0120	-//-	55161	downstream
LNC_000500	CCA0505S0121	sp|Q9LXC9|IPYR6_ARATH Soluble inorganic pyrophosphatase 6, chloroplastic OS=Arabidopsis thaliana GN=PPA6 PE=1 SV=1//4.84523e-156	58619	downstream
LNC_000500	CCA0505S0122	sp|Q3EC11|ZDHC2_ARATH Probable protein S-acyltransferase 23 OS=Arabidopsis thaliana GN=PAT23 PE=2 SV=2//8.21128e-06	75475	upstream
LNC_000500	CCA0505S0123	sp|Q3EC11|ZDHC2_ARATH Probable protein S-acyltransferase 23 OS=Arabidopsis thaliana GN=PAT23 PE=2 SV=2//9.43719e-07	76799	upstream
LNC_000501	CCA0505S0119	sp|Q9LJM4|IKU2_ARATH Receptor-like protein kinase HAIKU2 OS=Arabidopsis thaliana GN=IKU2 PE=1 SV=1//0	38855	downstream
LNC_000501	CCA0505S0118	sp|P93732|PIP_ARATH Proline iminopeptidase OS=Arabidopsis thaliana GN=PIP PE=2 SV=3//0	30976	downstream
LNC_000501	CCA0505S0111	-//-	20946	upstream
LNC_000501	CCA0505S0110	-//-	25818	downstream
LNC_000501	CCA0505S0113	sp|Q9ZVK1|XTH10_ARATH Probable xyloglucan endotransglucosylase/hydrolase protein 10 OS=Arabidopsis thaliana GN=XTH10 PE=2 SV=1//3.2674e-162	17242	downstream
LNC_000501	CCA0505S0112	-//-	21027	downstream
LNC_000501	CCA0505S0115	sp|Q9ZQR4|Y2452_ARATH DUF21 domain-containing protein At2g14520 OS=Arabidopsis thaliana GN=CBSDUF3 PE=2 SV=2//8.16333e-18	2437	downstream
LNC_000501	CCA0505S0114	-//-	3914	upstream
LNC_000501	CCA0505S0117	-//-	25520	downstream
LNC_000501	CCA0505S0116	sp|Q9ZQR4|Y2452_ARATH DUF21 domain-containing protein At2g14520 OS=Arabidopsis thaliana GN=CBSDUF3 PE=2 SV=2//0	21681	upstream
LNC_000501	CCA0505S0106	sp|F4JJT9|SYDM_ARATH Aspartate--tRNA ligase, chloroplastic/mitochondrial OS=Arabidopsis thaliana GN=At4g33760 PE=2 SV=1//0	34375	downstream
LNC_000501	CCA0505S0107	sp|Q9FKK2|AGL62_ARATH Agamous-like MADS-box protein AGL62 OS=Arabidopsis thaliana GN=AGL62 PE=1 SV=1//7.74602e-56	32333	downstream
LNC_000501	CCA0505S0104	sp|Q9FR53|TOR_ARATH Serine/threonine-protein kinase TOR OS=Arabidopsis thaliana GN=TOR PE=1 SV=1//0	67204	upstream
LNC_000501	CCA0505S0105	-//-	50876	upstream
LNC_000501	CCA0505S0109	-//-	26609	downstream
LNC_000501	CCA0505S0128	sp|O60094|DPO5_SCHPO DNA polymerase V OS=Schizosaccharomyces pombe (strain 972 / ATCC 24843) GN=pol5 PE=1 SV=2//1.91596e-12	95140	downstream
LNC_000501	CCA0505S0124	sp|O81884|GALDH_ARATH L-galactose dehydrogenase OS=Arabidopsis thaliana GN=LGALDH PE=1 SV=1//0	74534	downstream
LNC_000501	CCA0505S0125	sp|Q9T072|BH025_ARATH Transcription factor bHLH25 OS=Arabidopsis thaliana GN=BHLH25 PE=2 SV=2//2.17093e-60	80922	upstream
LNC_000501	CCA0505S0126	sp|Q9FGF0|PGML1_ARATH Phosphoglycerate mutase-like protein 1 OS=Arabidopsis thaliana GN=At5g64460 PE=2 SV=1//1.99453e-138	85449	upstream
LNC_000501	CCA0505S0127	sp|Q9S7T1|GTE3_ARATH Transcription factor GTE3, chloroplastic OS=Arabidopsis thaliana GN=GTE3 PE=1 SV=1//3.01761e-12	92684	upstream
LNC_000501	CCA0505S0120	-//-	48065	downstream
LNC_000501	CCA0505S0121	sp|Q9LXC9|IPYR6_ARATH Soluble inorganic pyrophosphatase 6, chloroplastic OS=Arabidopsis thaliana GN=PPA6 PE=1 SV=1//4.84523e-156	51523	downstream
LNC_000501	CCA0505S0122	sp|Q3EC11|ZDHC2_ARATH Probable protein S-acyltransferase 23 OS=Arabidopsis thaliana GN=PAT23 PE=2 SV=2//8.21128e-06	68379	upstream
LNC_000501	CCA0505S0123	sp|Q3EC11|ZDHC2_ARATH Probable protein S-acyltransferase 23 OS=Arabidopsis thaliana GN=PAT23 PE=2 SV=2//9.43719e-07	69703	upstream
LNC_000502	CCA0505S0139	sp|Q9LXA5|LRK91_ARATH L-type lectin-domain containing receptor kinase IX.1 OS=Arabidopsis thaliana GN=LECRK91 PE=2 SV=1//5.91246e-148	76195	downstream
LNC_000502	CCA0505S0138	sp|Q9LXA5|LRK91_ARATH L-type lectin-domain containing receptor kinase IX.1 OS=Arabidopsis thaliana GN=LECRK91 PE=2 SV=1//1.15634e-158	86613	downstream
LNC_000503	CCA0505S0185	sp|Q93W54|ICMTB_ARATH Protein-S-isoprenylcysteine O-methyltransferase B OS=Arabidopsis thaliana GN=ICMTB PE=1 SV=1//2.59108e-99	59086	downstream
LNC_000503	CCA0505S0177	sp|P46032|PTR2_ARATH Protein NRT1/ PTR FAMILY 8.3 OS=Arabidopsis thaliana GN=NPF8.3 PE=1 SV=1//1.90698e-141	57871	downstream
LNC_000503	CCA0505S0176	-//-	63187	upstream
LNC_000503	CCA0505S0175	sp|Q9LHE9|MYO1_ARATH Myosin-1 OS=Arabidopsis thaliana GN=VIII-1 PE=1 SV=1//0	96939	upstream
LNC_000503	CCA0505S0186	sp|Q9FMX0|SODF3_ARATH Superoxide dismutase [Fe] 3, chloroplastic OS=Arabidopsis thaliana GN=FSD3 PE=1 SV=1//8.12512e-130	92152	downstream
LNC_000503	CCA0505S0184	sp|Q9LDN0|KN12A_ARATH Kinesin-like protein KIN12A OS=Arabidopsis thaliana GN=KIN12A PE=1 SV=1//9.81147e-09	46137	upstream
LNC_000503	CCA0505S0178	sp|P46032|PTR2_ARATH Protein NRT1/ PTR FAMILY 8.3 OS=Arabidopsis thaliana GN=NPF8.3 PE=1 SV=1//3.56262e-116	56554	downstream
LNC_000503	CCA0505S0183	sp|O65717|CNGC1_ARATH Cyclic nucleotide-gated ion channel 1 OS=Arabidopsis thaliana GN=CNGC1 PE=1 SV=1//1.16581e-96	17504	upstream
LNC_000503	CCA0505S0180	-//-	16627	downstream
LNC_000504	CCA0505S0188	sp|Q13888|TF2H2_HUMAN General transcription factor IIH subunit 2 OS=Homo sapiens GN=GTF2H2 PE=1 SV=1//3.96697e-99	99274	upstream
LNC_000504	CCA0505S0186	sp|Q9FMX0|SODF3_ARATH Superoxide dismutase [Fe] 3, chloroplastic OS=Arabidopsis thaliana GN=FSD3 PE=1 SV=1//8.12512e-130	31235	downstream
LNC_000504	CCA0505S0187	sp|P32746|PYRD_ARATH Dihydroorotate dehydrogenase (quinone), mitochondrial OS=Arabidopsis thaliana GN=PYRD PE=1 SV=2//3.37817e-173	47958	downstream
LNC_000504	CCA0505S0184	sp|Q9LDN0|KN12A_ARATH Kinesin-like protein KIN12A OS=Arabidopsis thaliana GN=KIN12A PE=1 SV=1//9.81147e-09	11795	downstream
LNC_000504	CCA0505S0185	sp|Q93W54|ICMTB_ARATH Protein-S-isoprenylcysteine O-methyltransferase B OS=Arabidopsis thaliana GN=ICMTB PE=1 SV=1//2.59108e-99	888	upstream
LNC_000504	CCA0505S0183	sp|O65717|CNGC1_ARATH Cyclic nucleotide-gated ion channel 1 OS=Arabidopsis thaliana GN=CNGC1 PE=1 SV=1//1.16581e-96	18666	downstream
LNC_000504	CCA0505S0180	-//-	82743	downstream
LNC_000505	CCA0505S0223	sp|Q8LPQ8|MSSP2_ARATH Monosaccharide-sensing protein 2 OS=Arabidopsis thaliana GN=MSSP2 PE=1 SV=2//0	72461	downstream
LNC_000505	CCA0505S0222	sp|Q7XPY2|PMA1_ORYSJ Plasma membrane ATPase OS=Oryza sativa subsp. japonica GN=Os04g0656100 PE=2 SV=1//4.448e-20	69281	downstream
LNC_000505	CCA0505S0218	sp|Q93YT1|GLR32_ARATH Glutamate receptor 3.2 OS=Arabidopsis thaliana GN=GLR3.2 PE=1 SV=2//0	43059	upstream
LNC_000505	CCA0505S0219	sp|Q8L7R2|KHSE_ARATH Homoserine kinase OS=Arabidopsis thaliana GN=HSK PE=1 SV=1//1.31268e-153	52424	upstream
LNC_000505	CCA0505S0209	sp|P54797|TNG2_MOUSE Transport and Golgi organization 2 homolog OS=Mus musculus GN=Tango2 PE=2 SV=1//1.1654e-24	13154	downstream
LNC_000505	CCA0505S0208	sp|Q9ULD4|BRPF3_HUMAN Bromodomain and PHD finger-containing protein 3 OS=Homo sapiens GN=BRPF3 PE=1 SV=2//8.07385e-19	18663	upstream
LNC_000505	CCA0505S0225	sp|A5A7I7|CDPK4_SOLTU Calcium-dependent protein kinase 4 OS=Solanum tuberosum GN=CPK4 PE=2 SV=1//0	94450	downstream
LNC_000505	CCA0505S0214	sp|Q9XGM8|MGAT1_ARATH Alpha-1,3-mannosyl-glycoprotein 2-beta-N-acetylglucosaminyltransferase OS=Arabidopsis thaliana GN=GNTI PE=1 SV=1//0	20328	upstream
LNC_000505	CCA0505S0205	-//-	45456	downstream
LNC_000505	CCA0505S0204	sp|Q9SII7|PP159_ARATH Pentatricopeptide repeat-containing protein At2g17210 OS=Arabidopsis thaliana GN=PCMP-E77 PE=3 SV=2//0	47162	upstream
LNC_000505	CCA0505S0207	sp|P27450|CX32_ARATH Probable serine/threonine-protein kinase Cx32, chloroplastic OS=Arabidopsis thaliana GN=At4g35600 PE=1 SV=2//5.48722e-145	26656	upstream
LNC_000505	CCA0505S0211	sp|Q9SII5|EXOL5_ARATH Protein EXORDIUM-like 5 OS=Arabidopsis thaliana GN=EXL5 PE=2 SV=1//1.15499e-165	-1720	antisense
LNC_000505	CCA0505S0216	sp|P93006|P2C27_ARATH Probable protein phosphatase 2C 27 OS=Arabidopsis thaliana GN=At2g33700 PE=2 SV=1//1.95706e-169	31437	downstream
LNC_000505	CCA0505S0203	sp|Q12200|NPC1_YEAST Niemann-Pick type C-related protein 1 OS=Saccharomyces cerevisiae (strain ATCC 204508 / S288c) GN=NCR1 PE=1 SV=1//1.53826e-43	49772	upstream
LNC_000505	CCA0505S0215	sp|Q9LUP5|FBK59_ARATH F-box/kelch-repeat protein At3g17530 OS=Arabidopsis thaliana GN=At3g17530 PE=2 SV=2//2.24906e-08	28007	upstream
LNC_000505	CCA0505S0212	sp|Q9HGL2|YHLA_SCHPO Uncharacterized calcium-binding protein C800.10c OS=Schizosaccharomyces pombe (strain 972 / ATCC 24843) GN=SPBC800.10c PE=3 SV=1//5.14235e-07	3093	upstream
LNC_000505	CCA0505S0213	sp|Q9SVG0|ANTL2_ARATH Amino acid transporter ANTL2 OS=Arabidopsis thaliana GN=At4g38250 PE=1 SV=1//0	17453	downstream
LNC_000505	CCA0505S0224	-//-	90393	upstream
LNC_000505	CCA0505S0210	sp|Q42377|EC2_ARATH EC protein homolog 2 OS=Arabidopsis thaliana GN=At2g23240 PE=2 SV=2//1.03132e-18	13157	upstream
LNC_000506	CCA0505S0223	sp|Q8LPQ8|MSSP2_ARATH Monosaccharide-sensing protein 2 OS=Arabidopsis thaliana GN=MSSP2 PE=1 SV=2//0	53109	downstream
LNC_000506	CCA0505S0222	sp|Q7XPY2|PMA1_ORYSJ Plasma membrane ATPase OS=Oryza sativa subsp. japonica GN=Os04g0656100 PE=2 SV=1//4.448e-20	49929	downstream
LNC_000506	CCA0505S0218	sp|Q93YT1|GLR32_ARATH Glutamate receptor 3.2 OS=Arabidopsis thaliana GN=GLR3.2 PE=1 SV=2//0	23707	upstream
LNC_000506	CCA0505S0219	sp|Q8L7R2|KHSE_ARATH Homoserine kinase OS=Arabidopsis thaliana GN=HSK PE=1 SV=1//1.31268e-153	33072	upstream
LNC_000506	CCA0505S0209	sp|P54797|TNG2_MOUSE Transport and Golgi organization 2 homolog OS=Mus musculus GN=Tango2 PE=2 SV=1//1.1654e-24	32780	downstream
LNC_000506	CCA0505S0208	sp|Q9ULD4|BRPF3_HUMAN Bromodomain and PHD finger-containing protein 3 OS=Homo sapiens GN=BRPF3 PE=1 SV=2//8.07385e-19	38289	upstream
LNC_000506	CCA0505S0225	sp|A5A7I7|CDPK4_SOLTU Calcium-dependent protein kinase 4 OS=Solanum tuberosum GN=CPK4 PE=2 SV=1//0	75098	downstream
LNC_000506	CCA0505S0214	sp|Q9XGM8|MGAT1_ARATH Alpha-1,3-mannosyl-glycoprotein 2-beta-N-acetylglucosaminyltransferase OS=Arabidopsis thaliana GN=GNTI PE=1 SV=1//0	976	upstream
LNC_000506	CCA0505S0205	-//-	65082	downstream
LNC_000506	CCA0505S0213	sp|Q9SVG0|ANTL2_ARATH Amino acid transporter ANTL2 OS=Arabidopsis thaliana GN=At4g38250 PE=1 SV=1//0	-1899	antisense
LNC_000506	CCA0505S0207	sp|P27450|CX32_ARATH Probable serine/threonine-protein kinase Cx32, chloroplastic OS=Arabidopsis thaliana GN=At4g35600 PE=1 SV=2//5.48722e-145	46282	upstream
LNC_000506	CCA0505S0211	sp|Q9SII5|EXOL5_ARATH Protein EXORDIUM-like 5 OS=Arabidopsis thaliana GN=EXL5 PE=2 SV=1//1.15499e-165	17592	upstream
LNC_000506	CCA0505S0216	sp|P93006|P2C27_ARATH Probable protein phosphatase 2C 27 OS=Arabidopsis thaliana GN=At2g33700 PE=2 SV=1//1.95706e-169	12085	downstream
LNC_000506	CCA0505S0203	sp|Q12200|NPC1_YEAST Niemann-Pick type C-related protein 1 OS=Saccharomyces cerevisiae (strain ATCC 204508 / S288c) GN=NCR1 PE=1 SV=1//1.53826e-43	69398	upstream
LNC_000506	CCA0505S0215	sp|Q9LUP5|FBK59_ARATH F-box/kelch-repeat protein At3g17530 OS=Arabidopsis thaliana GN=At3g17530 PE=2 SV=2//2.24906e-08	8655	upstream
LNC_000506	CCA0505S0212	sp|Q9HGL2|YHLA_SCHPO Uncharacterized calcium-binding protein C800.10c OS=Schizosaccharomyces pombe (strain 972 / ATCC 24843) GN=SPBC800.10c PE=3 SV=1//5.14235e-07	3005	downstream
LNC_000506	CCA0505S0204	sp|Q9SII7|PP159_ARATH Pentatricopeptide repeat-containing protein At2g17210 OS=Arabidopsis thaliana GN=PCMP-E77 PE=3 SV=2//0	66788	upstream
LNC_000506	CCA0505S0227	-//-	97901	downstream
LNC_000506	CCA0505S0224	-//-	71041	upstream
LNC_000506	CCA0505S0210	sp|Q42377|EC2_ARATH EC protein homolog 2 OS=Arabidopsis thaliana GN=At2g23240 PE=2 SV=2//1.03132e-18	32783	upstream
LNC_000506	CCA0505S0226	sp|A5A7I7|CDPK4_SOLTU Calcium-dependent protein kinase 4 OS=Solanum tuberosum GN=CPK4 PE=2 SV=1//0	91303	upstream
LNC_000507	CCA0505S0230	sp|O65493|XCP1_ARATH Xylem cysteine proteinase 1 OS=Arabidopsis thaliana GN=XCP1 PE=1 SV=1//0	49687	upstream
LNC_000507	CCA0505S0231	sp|Q949P3|Y2734_ARATH Uncharacterized protein At2g17340 OS=Arabidopsis thaliana GN=At2g17340 PE=1 SV=1//0	52565	downstream
LNC_000507	CCA0505S0218	sp|Q93YT1|GLR32_ARATH Glutamate receptor 3.2 OS=Arabidopsis thaliana GN=GLR3.2 PE=1 SV=2//0	33627	downstream
LNC_000507	CCA0505S0219	sp|Q8L7R2|KHSE_ARATH Homoserine kinase OS=Arabidopsis thaliana GN=HSK PE=1 SV=1//1.31268e-153	26919	downstream
LNC_000507	CCA0505S0234	sp|Q9SI53|PP147_ARATH Pentatricopeptide repeat-containing protein At2g03880, mitochondrial OS=Arabidopsis thaliana GN=PCMP-H44 PE=2 SV=1//0	65861	upstream
LNC_000507	CCA0505S0235	sp|Q9SI53|PP147_ARATH Pentatricopeptide repeat-containing protein At2g03880, mitochondrial OS=Arabidopsis thaliana GN=PCMP-H44 PE=2 SV=1//0	65652	downstream
LNC_000507	CCA0505S0236	-//-	77280	upstream
LNC_000507	CCA0505S0214	sp|Q9XGM8|MGAT1_ARATH Alpha-1,3-mannosyl-glycoprotein 2-beta-N-acetylglucosaminyltransferase OS=Arabidopsis thaliana GN=GNTI PE=1 SV=1//0	54132	downstream
LNC_000507	CCA0505S0212	sp|Q9HGL2|YHLA_SCHPO Uncharacterized calcium-binding protein C800.10c OS=Schizosaccharomyces pombe (strain 972 / ATCC 24843) GN=SPBC800.10c PE=3 SV=1//5.14235e-07	66956	downstream
LNC_000507	CCA0505S0213	sp|Q9SVG0|ANTL2_ARATH Amino acid transporter ANTL2 OS=Arabidopsis thaliana GN=At4g38250 PE=1 SV=1//0	61739	upstream
LNC_000507	CCA0505S0210	sp|Q42377|EC2_ARATH EC protein homolog 2 OS=Arabidopsis thaliana GN=At2g23240 PE=2 SV=2//1.03132e-18	96734	upstream
LNC_000507	CCA0505S0211	sp|Q9SII5|EXOL5_ARATH Protein EXORDIUM-like 5 OS=Arabidopsis thaliana GN=EXL5 PE=2 SV=1//1.15499e-165	81543	upstream
LNC_000507	CCA0505S0216	sp|P93006|P2C27_ARATH Probable protein phosphatase 2C 27 OS=Arabidopsis thaliana GN=At2g33700 PE=2 SV=1//1.95706e-169	45736	upstream
LNC_000507	CCA0505S0232	sp|Q6H9K0|PGLR2_PLAAC Exopolygalacturonase (Fragment) OS=Platanus acerifolia GN=plaa2 PE=1 SV=1//6.13767e-117	58292	downstream
LNC_000507	CCA0505S0215	sp|Q9LUP5|FBK59_ARATH F-box/kelch-repeat protein At3g17530 OS=Arabidopsis thaliana GN=At3g17530 PE=2 SV=2//2.24906e-08	50639	downstream
LNC_000507	CCA0505S0233	-//-	62451	downstream
LNC_000507	CCA0505S0227	-//-	35478	downstream
LNC_000507	CCA0505S0237	sp|Q69XV9|EXP16_ORYSJ Expansin-A16 OS=Oryza sativa subsp. japonica GN=EXPA16 PE=2 SV=1//2.73756e-67	80073	upstream
LNC_000507	CCA0505S0238	sp|Q9STF9|PP266_ARATH Pentatricopeptide repeat-containing protein At3g46870 OS=Arabidopsis thaliana GN=At3g46870 PE=1 SV=1//1.6905e-21	81988	downstream
LNC_000507	CCA0505S0239	-//-	90997	downstream
LNC_000507	CCA0505S0223	sp|Q8LPQ8|MSSP2_ARATH Monosaccharide-sensing protein 2 OS=Arabidopsis thaliana GN=MSSP2 PE=1 SV=2//0	1537	upstream
LNC_000507	CCA0505S0222	sp|Q7XPY2|PMA1_ORYSJ Plasma membrane ATPase OS=Oryza sativa subsp. japonica GN=Os04g0656100 PE=2 SV=1//4.448e-20	11731	upstream
LNC_000507	CCA0505S0209	sp|P54797|TNG2_MOUSE Transport and Golgi organization 2 homolog OS=Mus musculus GN=Tango2 PE=2 SV=1//1.1654e-24	96731	downstream
LNC_000507	CCA0505S0226	sp|A5A7I7|CDPK4_SOLTU Calcium-dependent protein kinase 4 OS=Solanum tuberosum GN=CPK4 PE=2 SV=1//0	28880	upstream
LNC_000507	CCA0505S0225	sp|A5A7I7|CDPK4_SOLTU Calcium-dependent protein kinase 4 OS=Solanum tuberosum GN=CPK4 PE=2 SV=1//0	12675	downstream
LNC_000507	CCA0505S0224	-//-	8618	upstream
LNC_000507	CCA0505S0229	sp|F4JN00|CSTR4_ARATH CMP-sialic acid transporter 4 OS=Arabidopsis thaliana GN=At4g35335 PE=2 SV=1//0	43550	upstream
LNC_000507	CCA0505S0228	-//-	40094	downstream
LNC_000507	CCA0505S0240	sp|Q9FEA2|SYEM_ARATH Glutamate--tRNA ligase, chloroplastic/mitochondrial OS=Arabidopsis thaliana GN=OVA3 PE=2 SV=1//0	95386	upstream
LNC_000508	CCA0505S0230	sp|O65493|XCP1_ARATH Xylem cysteine proteinase 1 OS=Arabidopsis thaliana GN=XCP1 PE=1 SV=1//0	8244	upstream
LNC_000508	CCA0505S0231	sp|Q949P3|Y2734_ARATH Uncharacterized protein At2g17340 OS=Arabidopsis thaliana GN=At2g17340 PE=1 SV=1//0	11122	downstream
LNC_000508	CCA0505S0218	sp|Q93YT1|GLR32_ARATH Glutamate receptor 3.2 OS=Arabidopsis thaliana GN=GLR3.2 PE=1 SV=2//0	73483	downstream
LNC_000508	CCA0505S0219	sp|Q8L7R2|KHSE_ARATH Homoserine kinase OS=Arabidopsis thaliana GN=HSK PE=1 SV=1//1.31268e-153	66775	downstream
LNC_000508	CCA0505S0234	sp|Q9SI53|PP147_ARATH Pentatricopeptide repeat-containing protein At2g03880, mitochondrial OS=Arabidopsis thaliana GN=PCMP-H44 PE=2 SV=1//0	24418	upstream
LNC_000508	CCA0505S0235	sp|Q9SI53|PP147_ARATH Pentatricopeptide repeat-containing protein At2g03880, mitochondrial OS=Arabidopsis thaliana GN=PCMP-H44 PE=2 SV=1//0	24209	downstream
LNC_000508	CCA0505S0236	-//-	35837	upstream
LNC_000508	CCA0505S0214	sp|Q9XGM8|MGAT1_ARATH Alpha-1,3-mannosyl-glycoprotein 2-beta-N-acetylglucosaminyltransferase OS=Arabidopsis thaliana GN=GNTI PE=1 SV=1//0	93988	downstream
LNC_000508	CCA0505S0238	sp|Q9STF9|PP266_ARATH Pentatricopeptide repeat-containing protein At3g46870 OS=Arabidopsis thaliana GN=At3g46870 PE=1 SV=1//1.6905e-21	40545	downstream
LNC_000508	CCA0505S0239	-//-	49554	downstream
LNC_000508	CCA0505S0216	sp|P93006|P2C27_ARATH Probable protein phosphatase 2C 27 OS=Arabidopsis thaliana GN=At2g33700 PE=2 SV=1//1.95706e-169	85592	upstream
LNC_000508	CCA0505S0232	sp|Q6H9K0|PGLR2_PLAAC Exopolygalacturonase (Fragment) OS=Platanus acerifolia GN=plaa2 PE=1 SV=1//6.13767e-117	16849	downstream
LNC_000508	CCA0505S0215	sp|Q9LUP5|FBK59_ARATH F-box/kelch-repeat protein At3g17530 OS=Arabidopsis thaliana GN=At3g17530 PE=2 SV=2//2.24906e-08	90495	downstream
LNC_000508	CCA0505S0233	-//-	21008	downstream
LNC_000508	CCA0505S0237	sp|Q69XV9|EXP16_ORYSJ Expansin-A16 OS=Oryza sativa subsp. japonica GN=EXPA16 PE=2 SV=1//2.73756e-67	38630	upstream
LNC_000508	CCA0505S0223	sp|Q8LPQ8|MSSP2_ARATH Monosaccharide-sensing protein 2 OS=Arabidopsis thaliana GN=MSSP2 PE=1 SV=2//0	41393	upstream
LNC_000508	CCA0505S0222	sp|Q7XPY2|PMA1_ORYSJ Plasma membrane ATPase OS=Oryza sativa subsp. japonica GN=Os04g0656100 PE=2 SV=1//4.448e-20	51587	upstream
LNC_000508	CCA0505S0227	-//-	1640	upstream
LNC_000508	CCA0505S0226	sp|A5A7I7|CDPK4_SOLTU Calcium-dependent protein kinase 4 OS=Solanum tuberosum GN=CPK4 PE=2 SV=1//0	5697	downstream
LNC_000508	CCA0505S0225	sp|A5A7I7|CDPK4_SOLTU Calcium-dependent protein kinase 4 OS=Solanum tuberosum GN=CPK4 PE=2 SV=1//0	21920	upstream
LNC_000508	CCA0505S0224	-//-	28500	downstream
LNC_000508	CCA0505S0229	sp|F4JN00|CSTR4_ARATH CMP-sialic acid transporter 4 OS=Arabidopsis thaliana GN=At4g35335 PE=2 SV=1//0	2107	upstream
LNC_000508	CCA0505S0228	-//-	-1292	antisense
LNC_000508	CCA0505S0241	sp|F4JSZ5|BIG1_ARATH Brefeldin A-inhibited guanine nucleotide-exchange protein 1 OS=Arabidopsis thaliana GN=BIG1 PE=2 SV=1//0	61420	upstream
LNC_000508	CCA0505S0240	sp|Q9FEA2|SYEM_ARATH Glutamate--tRNA ligase, chloroplastic/mitochondrial OS=Arabidopsis thaliana GN=OVA3 PE=2 SV=1//0	53943	upstream
LNC_000508	CCA0505S0242	sp|O64967|HMDH2_GOSHI 3-hydroxy-3-methylglutaryl-coenzyme A reductase 2 OS=Gossypium hirsutum GN=HMG2 PE=3 SV=1//0	91817	upstream
LNC_000509	CCA0505S0230	sp|O65493|XCP1_ARATH Xylem cysteine proteinase 1 OS=Arabidopsis thaliana GN=XCP1 PE=1 SV=1//0	73920	downstream
LNC_000509	CCA0505S0231	sp|Q949P3|Y2734_ARATH Uncharacterized protein At2g17340 OS=Arabidopsis thaliana GN=At2g17340 PE=1 SV=1//0	68513	upstream
LNC_000509	CCA0505S0232	sp|Q6H9K0|PGLR2_PLAAC Exopolygalacturonase (Fragment) OS=Platanus acerifolia GN=plaa2 PE=1 SV=1//6.13767e-117	64002	upstream
LNC_000509	CCA0505S0233	-//-	60644	upstream
LNC_000509	CCA0505S0234	sp|Q9SI53|PP147_ARATH Pentatricopeptide repeat-containing protein At2g03880, mitochondrial OS=Arabidopsis thaliana GN=PCMP-H44 PE=2 SV=1//0	57564	downstream
LNC_000509	CCA0505S0235	sp|Q9SI53|PP147_ARATH Pentatricopeptide repeat-containing protein At2g03880, mitochondrial OS=Arabidopsis thaliana GN=PCMP-H44 PE=2 SV=1//0	52425	upstream
LNC_000509	CCA0505S0236	-//-	46296	downstream
LNC_000509	CCA0505S0237	sp|Q69XV9|EXP16_ORYSJ Expansin-A16 OS=Oryza sativa subsp. japonica GN=EXPA16 PE=2 SV=1//2.73756e-67	44264	downstream
LNC_000509	CCA0505S0238	sp|Q9STF9|PP266_ARATH Pentatricopeptide repeat-containing protein At3g46870 OS=Arabidopsis thaliana GN=At3g46870 PE=1 SV=1//1.6905e-21	42462	upstream
LNC_000509	CCA0505S0239	-//-	31274	upstream
LNC_000509	CCA0505S0251	-//-	86297	upstream
LNC_000509	CCA0505S0227	-//-	87580	upstream
LNC_000509	CCA0505S0226	sp|A5A7I7|CDPK4_SOLTU Calcium-dependent protein kinase 4 OS=Solanum tuberosum GN=CPK4 PE=2 SV=1//0	91637	downstream
LNC_000509	CCA0505S0229	sp|F4JN00|CSTR4_ARATH CMP-sialic acid transporter 4 OS=Arabidopsis thaliana GN=At4g35335 PE=2 SV=1//0	76899	downstream
LNC_000509	CCA0505S0228	-//-	83935	upstream
LNC_000509	CCA0505S0248	sp|Q9FHG4|LRKS7_ARATH Probable L-type lectin-domain containing receptor kinase S.7 OS=Arabidopsis thaliana GN=LECRKS7 PE=2 SV=1//6.21146e-47	72179	upstream
LNC_000509	CCA0505S0241	sp|F4JSZ5|BIG1_ARATH Brefeldin A-inhibited guanine nucleotide-exchange protein 1 OS=Arabidopsis thaliana GN=BIG1 PE=2 SV=1//0	10857	downstream
LNC_000509	CCA0505S0240	sp|Q9FEA2|SYEM_ARATH Glutamate--tRNA ligase, chloroplastic/mitochondrial OS=Arabidopsis thaliana GN=OVA3 PE=2 SV=1//0	25554	downstream
LNC_000509	CCA0505S0243	sp|Q6DBQ1|AHL25_ARATH AT-hook motif nuclear-localized protein 25 OS=Arabidopsis thaliana GN=AHL25 PE=1 SV=1//1.68678e-43	20932	upstream
LNC_000509	CCA0505S0242	sp|O64967|HMDH2_GOSHI 3-hydroxy-3-methylglutaryl-coenzyme A reductase 2 OS=Gossypium hirsutum GN=HMG2 PE=3 SV=1//0	7669	upstream
LNC_000509	CCA0505S0245	sp|Q9SZL8|FRS5_ARATH Protein FAR1-RELATED SEQUENCE 5 OS=Arabidopsis thaliana GN=FRS5 PE=2 SV=1//0	56028	upstream
LNC_000509	CCA0505S0247	sp|Q9FG33|LRKS5_ARATH Probable L-type lectin-domain containing receptor kinase S.5 OS=Arabidopsis thaliana GN=LECRKS5 PE=2 SV=1//2.84566e-53	68224	upstream
LNC_000509	CCA0505S0246	-//-	62606	upstream
LNC_000510	CCA0505S0293	sp|Q9M644|LEP_ARATH Ethylene-responsive transcription factor LEP OS=Arabidopsis thaliana GN=LEP PE=2 SV=1//5.52624e-34	52261	downstream
LNC_000510	CCA0505S0290	-//-	47380	downstream
LNC_000510	CCA0505S0296	sp|Q9CA73|PP119_ARATH Putative pentatricopeptide repeat-containing protein At1g74400 OS=Arabidopsis thaliana GN=PCMP-E68 PE=3 SV=1//5.36373e-18	93866	downstream
LNC_000510	CCA0505S0279	-//-	12942	upstream
LNC_000510	CCA0505S0294	sp|Q93ZY7|NUD12_ARATH Nudix hydrolase 12, mitochondrial OS=Arabidopsis thaliana GN=NUDT12 PE=2 SV=1//4.79133e-66	63970	downstream
LNC_000510	CCA0505S0295	sp|Q9M2F1|RS272_ARATH 40S ribosomal protein S27-2 OS=Arabidopsis thaliana GN=RPS27B PE=2 SV=2//9.8699e-18	80050	downstream
LNC_000510	CCA0505S0278	sp|Q9SFX2|PUB43_ARATH U-box domain-containing protein 43 OS=Arabidopsis thaliana GN=PUB43 PE=2 SV=1//1.17662e-20	13728	upstream
LNC_000510	CCA0505S0276	sp|Q0WNJ6|CLAH1_ARATH Clathrin heavy chain 1 OS=Arabidopsis thaliana GN=CHC1 PE=1 SV=1//8.86322e-98	32274	downstream
LNC_000510	CCA0505S0277	-//-	14623	upstream
LNC_000510	CCA0505S0270	sp|Q55909|Y305_SYNY3 TVP38/TMEM64 family membrane protein slr0305 OS=Synechocystis sp. (strain PCC 6803 / Kazusa) GN=slr0305 PE=3 SV=1//4.1103e-11	90835	upstream
LNC_000510	CCA0505S0271	-//-	83888	downstream
LNC_000510	CCA0505S0272	sp|Q9SB36|PP337_ARATH Pentatricopeptide repeat-containing protein At4g25270, chloroplastic OS=Arabidopsis thaliana GN=PCMP-E53 PE=3 SV=1//1.89807e-13	74366	upstream
LNC_000510	CCA0505S0273	sp|Q9SN39|PP320_ARATH Pentatricopeptide repeat-containing protein DOT4, chloroplastic OS=Arabidopsis thaliana GN=DOT4 PE=2 SV=1//5.06101e-27	62635	downstream
LNC_000510	CCA0505S0269	sp|Q2HXL0|RBOHC_SOLTU Respiratory burst oxidase homolog protein C OS=Solanum tuberosum GN=RBOHC PE=1 SV=2//0	99039	downstream
LNC_000510	CCA0505S0297	sp|Q9SI53|PP147_ARATH Pentatricopeptide repeat-containing protein At2g03880, mitochondrial OS=Arabidopsis thaliana GN=PCMP-H44 PE=2 SV=1//1.95029e-26	95110	downstream
LNC_000510	CCA0505S0298	sp|O82380|PP175_ARATH Pentatricopeptide repeat-containing protein At2g29760, chloroplastic OS=Arabidopsis thaliana GN=PCMP-H33 PE=2 SV=1//5.09385e-21	95458	downstream
LNC_000510	CCA0505S0285	sp|Q9M7K4|POT5_ARATH Potassium transporter 5 OS=Arabidopsis thaliana GN=POT5 PE=1 SV=1//0	23548	downstream
LNC_000510	CCA0505S0284	sp|Q9SCQ6|IDD2_ARATH Protein indeterminate-domain 2 OS=Arabidopsis thaliana GN=IDD2 PE=2 SV=1//2.54991e-66	11341	downstream
LNC_000510	CCA0505S0287	sp|P93008|RH21_ARATH DEAD-box ATP-dependent RNA helicase 21 OS=Arabidopsis thaliana GN=RH21 PE=2 SV=1//0	38146	upstream
LNC_000510	CCA0505S0281	-//-	5044	upstream
LNC_000510	CCA0505S0280	sp|Q0WLB5|CLAH2_ARATH Clathrin heavy chain 2 OS=Arabidopsis thaliana GN=CHC2 PE=1 SV=1//1.00898e-06	8208	upstream
LNC_000510	CCA0505S0283	sp|Q9FLM3|ZDH23_ARATH Probable protein S-acyltransferase 6 OS=Arabidopsis thaliana GN=PAT06 PE=2 SV=1//1.13503e-12	6262	upstream
LNC_000510	CCA0505S0282	-//-	-2513	antisense
LNC_000510	CCA0505S0288	-//-	40773	downstream
LNC_000511	CCA0505S0300	sp|Q8LE94|RING3_ARATH E3 ubiquitin-protein ligase At3g02290 OS=Arabidopsis thaliana GN=At3g02290 PE=2 SV=1//7.41617e-44	63503	upstream
LNC_000511	CCA0505S0293	sp|Q9M644|LEP_ARATH Ethylene-responsive transcription factor LEP OS=Arabidopsis thaliana GN=LEP PE=2 SV=1//5.52624e-34	5343	downstream
LNC_000511	CCA0505S0290	-//-	462	downstream
LNC_000511	CCA0505S0296	sp|Q9CA73|PP119_ARATH Putative pentatricopeptide repeat-containing protein At1g74400 OS=Arabidopsis thaliana GN=PCMP-E68 PE=3 SV=1//5.36373e-18	46948	downstream
LNC_000511	CCA0505S0279	-//-	60610	upstream
LNC_000511	CCA0505S0294	sp|Q93ZY7|NUD12_ARATH Nudix hydrolase 12, mitochondrial OS=Arabidopsis thaliana GN=NUDT12 PE=2 SV=1//4.79133e-66	17052	downstream
LNC_000511	CCA0505S0295	sp|Q9M2F1|RS272_ARATH 40S ribosomal protein S27-2 OS=Arabidopsis thaliana GN=RPS27B PE=2 SV=2//9.8699e-18	33132	downstream
LNC_000511	CCA0505S0278	sp|Q9SFX2|PUB43_ARATH U-box domain-containing protein 43 OS=Arabidopsis thaliana GN=PUB43 PE=2 SV=1//1.17662e-20	61396	upstream
LNC_000511	CCA0505S0298	sp|O82380|PP175_ARATH Pentatricopeptide repeat-containing protein At2g29760, chloroplastic OS=Arabidopsis thaliana GN=PCMP-H33 PE=2 SV=1//5.09385e-21	48540	downstream
LNC_000511	CCA0505S0299	sp|Q67YC9|Y4141_ARATH Uncharacterized protein At4g14100 OS=Arabidopsis thaliana GN=At4g14100 PE=2 SV=1//5.35508e-92	61484	upstream
LNC_000511	CCA0505S0297	sp|Q9SI53|PP147_ARATH Pentatricopeptide repeat-containing protein At2g03880, mitochondrial OS=Arabidopsis thaliana GN=PCMP-H44 PE=2 SV=1//1.95029e-26	48192	downstream
LNC_000511	CCA0505S0302	sp|Q9LYR6|PTR49_ARATH Protein NRT1/ PTR FAMILY 6.1 OS=Arabidopsis thaliana GN=NPF6.1 PE=2 SV=1//0	88973	upstream
LNC_000511	CCA0505S0276	sp|Q0WNJ6|CLAH1_ARATH Clathrin heavy chain 1 OS=Arabidopsis thaliana GN=CHC1 PE=1 SV=1//8.86322e-98	79942	downstream
LNC_000511	CCA0505S0277	-//-	62291	upstream
LNC_000511	CCA0505S0285	sp|Q9M7K4|POT5_ARATH Potassium transporter 5 OS=Arabidopsis thaliana GN=POT5 PE=1 SV=1//0	17041	upstream
LNC_000511	CCA0505S0284	sp|Q9SCQ6|IDD2_ARATH Protein indeterminate-domain 2 OS=Arabidopsis thaliana GN=IDD2 PE=2 SV=1//2.54991e-66	32368	upstream
LNC_000511	CCA0505S0287	sp|P93008|RH21_ARATH DEAD-box ATP-dependent RNA helicase 21 OS=Arabidopsis thaliana GN=RH21 PE=2 SV=1//0	4121	downstream
LNC_000511	CCA0505S0281	-//-	52712	upstream
LNC_000511	CCA0505S0280	sp|Q0WLB5|CLAH2_ARATH Clathrin heavy chain 2 OS=Arabidopsis thaliana GN=CHC2 PE=1 SV=1//1.00898e-06	55876	upstream
LNC_000511	CCA0505S0283	sp|Q9FLM3|ZDH23_ARATH Probable protein S-acyltransferase 6 OS=Arabidopsis thaliana GN=PAT06 PE=2 SV=1//1.13503e-12	34549	downstream
LNC_000511	CCA0505S0282	-//-	45083	upstream
LNC_000511	CCA0505S0288	-//-	1130	upstream
LNC_000512	CCA0505S0300	sp|Q8LE94|RING3_ARATH E3 ubiquitin-protein ligase At3g02290 OS=Arabidopsis thaliana GN=At3g02290 PE=2 SV=1//7.41617e-44	61074	upstream
LNC_000512	CCA0505S0293	sp|Q9M644|LEP_ARATH Ethylene-responsive transcription factor LEP OS=Arabidopsis thaliana GN=LEP PE=2 SV=1//5.52624e-34	2914	downstream
LNC_000512	CCA0505S0290	-//-	-869	antisense
LNC_000512	CCA0505S0296	sp|Q9CA73|PP119_ARATH Putative pentatricopeptide repeat-containing protein At1g74400 OS=Arabidopsis thaliana GN=PCMP-E68 PE=3 SV=1//5.36373e-18	44519	downstream
LNC_000512	CCA0505S0297	sp|Q9SI53|PP147_ARATH Pentatricopeptide repeat-containing protein At2g03880, mitochondrial OS=Arabidopsis thaliana GN=PCMP-H44 PE=2 SV=1//1.95029e-26	45763	downstream
LNC_000512	CCA0505S0294	sp|Q93ZY7|NUD12_ARATH Nudix hydrolase 12, mitochondrial OS=Arabidopsis thaliana GN=NUDT12 PE=2 SV=1//4.79133e-66	14623	downstream
LNC_000512	CCA0505S0295	sp|Q9M2F1|RS272_ARATH 40S ribosomal protein S27-2 OS=Arabidopsis thaliana GN=RPS27B PE=2 SV=2//9.8699e-18	30703	downstream
LNC_000512	CCA0505S0278	sp|Q9SFX2|PUB43_ARATH U-box domain-containing protein 43 OS=Arabidopsis thaliana GN=PUB43 PE=2 SV=1//1.17662e-20	61396	upstream
LNC_000512	CCA0505S0298	sp|O82380|PP175_ARATH Pentatricopeptide repeat-containing protein At2g29760, chloroplastic OS=Arabidopsis thaliana GN=PCMP-H33 PE=2 SV=1//5.09385e-21	46111	downstream
LNC_000512	CCA0505S0299	sp|Q67YC9|Y4141_ARATH Uncharacterized protein At4g14100 OS=Arabidopsis thaliana GN=At4g14100 PE=2 SV=1//5.35508e-92	59055	upstream
LNC_000512	CCA0505S0279	-//-	60610	upstream
LNC_000512	CCA0505S0302	sp|Q9LYR6|PTR49_ARATH Protein NRT1/ PTR FAMILY 6.1 OS=Arabidopsis thaliana GN=NPF6.1 PE=2 SV=1//0	86544	upstream
LNC_000512	CCA0505S0276	sp|Q0WNJ6|CLAH1_ARATH Clathrin heavy chain 1 OS=Arabidopsis thaliana GN=CHC1 PE=1 SV=1//8.86322e-98	79942	downstream
LNC_000512	CCA0505S0277	-//-	62291	upstream
LNC_000512	CCA0505S0285	sp|Q9M7K4|POT5_ARATH Potassium transporter 5 OS=Arabidopsis thaliana GN=POT5 PE=1 SV=1//0	17041	upstream
LNC_000512	CCA0505S0284	sp|Q9SCQ6|IDD2_ARATH Protein indeterminate-domain 2 OS=Arabidopsis thaliana GN=IDD2 PE=2 SV=1//2.54991e-66	32368	upstream
LNC_000512	CCA0505S0287	sp|P93008|RH21_ARATH DEAD-box ATP-dependent RNA helicase 21 OS=Arabidopsis thaliana GN=RH21 PE=2 SV=1//0	4121	downstream
LNC_000512	CCA0505S0281	-//-	52712	upstream
LNC_000512	CCA0505S0280	sp|Q0WLB5|CLAH2_ARATH Clathrin heavy chain 2 OS=Arabidopsis thaliana GN=CHC2 PE=1 SV=1//1.00898e-06	55876	upstream
LNC_000512	CCA0505S0283	sp|Q9FLM3|ZDH23_ARATH Probable protein S-acyltransferase 6 OS=Arabidopsis thaliana GN=PAT06 PE=2 SV=1//1.13503e-12	34549	downstream
LNC_000512	CCA0505S0282	-//-	45083	upstream
LNC_000512	CCA0505S0288	-//-	1130	upstream
LNC_000513	CCA0505S0300	sp|Q8LE94|RING3_ARATH E3 ubiquitin-protein ligase At3g02290 OS=Arabidopsis thaliana GN=At3g02290 PE=2 SV=1//7.41617e-44	29652	upstream
LNC_000513	CCA0505S0306	sp|A9WT40|TAL_RENSM Transaldolase OS=Renibacterium salmoninarum (strain ATCC 33209 / DSM 20767 / JCM 11484 / NBRC 15589 / NCIMB 2235) GN=tal PE=3 SV=1//7.1031e-106	86365	downstream
LNC_000513	CCA0505S0304	sp|Q9SAA9|CP511_ARATH Sterol 14-demethylase OS=Arabidopsis thaliana GN=CYP51G1 PE=1 SV=1//0	77367	upstream
LNC_000513	CCA0505S0293	sp|Q9M644|LEP_ARATH Ethylene-responsive transcription factor LEP OS=Arabidopsis thaliana GN=LEP PE=2 SV=1//5.52624e-34	25869	upstream
LNC_000513	CCA0505S0290	-//-	31030	upstream
LNC_000513	CCA0505S0307	sp|Q9FZJ1|IRX10_ARATH Probable beta-1,4-xylosyltransferase IRX10 OS=Arabidopsis thaliana GN=IRX10 PE=2 SV=1//0	96938	downstream
LNC_000513	CCA0505S0296	sp|Q9CA73|PP119_ARATH Putative pentatricopeptide repeat-containing protein At1g74400 OS=Arabidopsis thaliana GN=PCMP-E68 PE=3 SV=1//5.36373e-18	13097	downstream
LNC_000513	CCA0505S0279	-//-	95228	upstream
LNC_000513	CCA0505S0294	sp|Q93ZY7|NUD12_ARATH Nudix hydrolase 12, mitochondrial OS=Arabidopsis thaliana GN=NUDT12 PE=2 SV=1//4.79133e-66	11667	upstream
LNC_000513	CCA0505S0303	sp|F4KF27|MDA2_ARATH Mediator-associated protein 2 OS=Arabidopsis thaliana GN=At5g64680 PE=1 SV=1//1.3265e-17	71257	upstream
LNC_000513	CCA0505S0278	sp|Q9SFX2|PUB43_ARATH U-box domain-containing protein 43 OS=Arabidopsis thaliana GN=PUB43 PE=2 SV=1//1.17662e-20	96014	upstream
LNC_000513	CCA0505S0298	sp|O82380|PP175_ARATH Pentatricopeptide repeat-containing protein At2g29760, chloroplastic OS=Arabidopsis thaliana GN=PCMP-H33 PE=2 SV=1//5.09385e-21	14689	downstream
LNC_000513	CCA0505S0299	sp|Q67YC9|Y4141_ARATH Uncharacterized protein At4g14100 OS=Arabidopsis thaliana GN=At4g14100 PE=2 SV=1//5.35508e-92	27633	upstream
LNC_000513	CCA0505S0305	sp|Q9LYR5|FKB19_ARATH Peptidyl-prolyl cis-trans isomerase FKBP19, chloroplastic OS=Arabidopsis thaliana GN=FKBP19 PE=1 SV=1//5.9498e-105	79592	downstream
LNC_000513	CCA0505S0297	sp|Q9SI53|PP147_ARATH Pentatricopeptide repeat-containing protein At2g03880, mitochondrial OS=Arabidopsis thaliana GN=PCMP-H44 PE=2 SV=1//1.95029e-26	14341	downstream
LNC_000513	CCA0505S0302	sp|Q9LYR6|PTR49_ARATH Protein NRT1/ PTR FAMILY 6.1 OS=Arabidopsis thaliana GN=NPF6.1 PE=2 SV=1//0	55122	upstream
LNC_000513	CCA0505S0295	sp|Q9M2F1|RS272_ARATH 40S ribosomal protein S27-2 OS=Arabidopsis thaliana GN=RPS27B PE=2 SV=2//9.8699e-18	-719	antisense
LNC_000513	CCA0505S0277	-//-	96909	upstream
LNC_000513	CCA0505S0285	sp|Q9M7K4|POT5_ARATH Potassium transporter 5 OS=Arabidopsis thaliana GN=POT5 PE=1 SV=1//0	51659	upstream
LNC_000513	CCA0505S0284	sp|Q9SCQ6|IDD2_ARATH Protein indeterminate-domain 2 OS=Arabidopsis thaliana GN=IDD2 PE=2 SV=1//2.54991e-66	66986	upstream
LNC_000513	CCA0505S0287	sp|P93008|RH21_ARATH DEAD-box ATP-dependent RNA helicase 21 OS=Arabidopsis thaliana GN=RH21 PE=2 SV=1//0	38739	downstream
LNC_000513	CCA0505S0281	-//-	87330	upstream
LNC_000513	CCA0505S0280	sp|Q0WLB5|CLAH2_ARATH Clathrin heavy chain 2 OS=Arabidopsis thaliana GN=CHC2 PE=1 SV=1//1.00898e-06	90494	upstream
LNC_000513	CCA0505S0283	sp|Q9FLM3|ZDH23_ARATH Probable protein S-acyltransferase 6 OS=Arabidopsis thaliana GN=PAT06 PE=2 SV=1//1.13503e-12	69167	downstream
LNC_000513	CCA0505S0282	-//-	79701	upstream
LNC_000513	CCA0505S0288	-//-	35748	upstream
LNC_000514	CCA0505S0350	-//-	48204	upstream
LNC_000514	CCA0505S0355	sp|Q94AG2|SERK1_ARATH Somatic embryogenesis receptor kinase 1 OS=Arabidopsis thaliana GN=SERK1 PE=1 SV=2//2.67354e-57	96792	upstream
LNC_000514	CCA0505S0349	-//-	40130	downstream
LNC_000514	CCA0505S0354	sp|Q9XIC7|SERK2_ARATH Somatic embryogenesis receptor kinase 2 OS=Arabidopsis thaliana GN=SERK2 PE=1 SV=1//2.13241e-57	81869	upstream
LNC_000514	CCA0505S0351	sp|O22800|COL14_ARATH Zinc finger protein CONSTANS-LIKE 14 OS=Arabidopsis thaliana GN=COL14 PE=2 SV=2//3.81419e-97	69240	upstream
LNC_000514	CCA0505S0352	sp|Q680Z7|PPR24_ARATH Pentatricopeptide repeat-containing protein At1g09220, mitochondrial OS=Arabidopsis thaliana GN=PCMP-E25 PE=2 SV=1//7.26078e-19	78354	downstream
LNC_000514	CCA0505S0340	sp|P44439|PCNB_HAEIN Poly(A) polymerase I OS=Haemophilus influenzae (strain ATCC 51907 / DSM 11121 / KW20 / Rd) GN=pcnB PE=3 SV=1//4.33216e-27	66733	upstream
LNC_000514	CCA0505S0353	sp|Q680Z7|PPR24_ARATH Pentatricopeptide repeat-containing protein At1g09220, mitochondrial OS=Arabidopsis thaliana GN=PCMP-E25 PE=2 SV=1//3.49786e-17	80114	downstream
LNC_000514	CCA0505S0341	sp|Q9LW31|FUS3_ARATH B3 domain-containing transcription factor FUS3 OS=Arabidopsis thaliana GN=FUS3 PE=2 SV=2//3.68904e-16	48882	upstream
LNC_000514	CCA0505S0339	sp|P93092|ACP1_CASGL Acyl carrier protein 1, chloroplastic OS=Casuarina glauca GN=ACP1 PE=2 SV=1//6.18202e-32	74293	upstream
LNC_000514	CCA0505S0338	sp|Q8LL04|CPL3_ARATH RNA polymerase II C-terminal domain phosphatase-like 3 OS=Arabidopsis thaliana GN=CPL3 PE=1 SV=2//0	84972	upstream
LNC_000514	CCA0505S0342	-//-	44950	downstream
LNC_000514	CCA0505S0343	sp|Q94AY3|DRIP2_ARATH E3 ubiquitin protein ligase DRIP2 OS=Arabidopsis thaliana GN=DRIP2 PE=1 SV=1//1.23956e-14	25284	upstream
LNC_000514	CCA0505S0344	sp|Q9LYV3|PP377_ARATH Putative pentatricopeptide repeat-containing protein At5g13230, mitochondrial OS=Arabidopsis thaliana GN=PCMP-H89 PE=3 SV=1//0	181	upstream
LNC_000514	CCA0505S0345	sp|Q93ZM9|TIF9_ARATH Protein TIFY 9 OS=Arabidopsis thaliana GN=TIFY9 PE=1 SV=1//1.0643e-34	6314	downstream
LNC_000514	CCA0505S0346	-//-	24006	downstream
LNC_000514	CCA0505S0347	sp|Q9LYV6|GEML5_ARATH GEM-like protein 5 OS=Arabidopsis thaliana GN=At5g13200 PE=1 SV=1//2.10938e-121	27567	upstream
LNC_000515	CCA0505S0023	sp|Q9LT96|Y5977_ARATH Probable leucine-rich repeat receptor-like protein kinase At5g49770 OS=Arabidopsis thaliana GN=At5g49770 PE=2 SV=1//0	55529	upstream
LNC_000515	CCA0505S0019	sp|P35135|UBC4_SOLLC Ubiquitin-conjugating enzyme E2-17 kDa OS=Solanum lycopersicum PE=2 SV=1//1.41457e-103	21187	downstream
LNC_000515	CCA0505S0021	sp|Q9SUE3|CRF4_ARATH Ethylene-responsive transcription factor CRF4 OS=Arabidopsis thaliana GN=CRF4 PE=1 SV=2//3.83909e-41	-1582	antisense
LNC_000515	CCA0505S0017	-//-	41596	downstream
LNC_000515	CCA0505S0016	-//-	58625	downstream
LNC_000515	CCA0505S0024	sp|P37574|YACP_BACSU Uncharacterized protein YacP OS=Bacillus subtilis (strain 168) GN=yacP PE=4 SV=1//1.31763e-11	89360	upstream
LNC_000515	CCA0505S0022	-//-	44183	upstream
LNC_000516	CCA0505S0036	sp|Q9LTB2|MMT1_ARATH Methionine S-methyltransferase OS=Arabidopsis thaliana GN=MMT1 PE=1 SV=1//0	93437	upstream
LNC_000516	CCA0505S0033	sp|Q9M9R9|NDB3B_ARATH NADH dehydrogenase [ubiquinone] 1 beta subcomplex subunit 3-B OS=Arabidopsis thaliana GN=At1g14450 PE=3 SV=1//1.92393e-20	62124	upstream
LNC_000516	CCA0505S0032	sp|Q9M9R6|PPR43_ARATH Pentatricopeptide repeat-containing protein At1g14470 OS=Arabidopsis thaliana GN=PCMP-A4 PE=2 SV=2//0	58444	downstream
LNC_000516	CCA0505S0031	sp|Q8LA16|ALFL7_ARATH PHD finger protein ALFIN-LIKE 7 OS=Arabidopsis thaliana GN=AL7 PE=1 SV=1//2.59629e-123	51972	upstream
LNC_000516	CCA0505S0028	sp|Q9LHP1|RL74_ARATH 60S ribosomal protein L7-4 OS=Arabidopsis thaliana GN=RPL7D PE=2 SV=1//3.40655e-62	15605	downstream
LNC_000516	CCA0505S0029	sp|A7HYV8|DER_PARL1 GTPase Der OS=Parvibaculum lavamentivorans (strain DS-1 / DSM 13023 / NCIMB 13966) GN=der PE=3 SV=1//1.72144e-96	16771	downstream
LNC_000516	CCA0505S0024	sp|P37574|YACP_BACSU Uncharacterized protein YacP OS=Bacillus subtilis (strain 168) GN=yacP PE=4 SV=1//1.31763e-11	68213	downstream
LNC_000516	CCA0505S0025	sp|Q9FIW5|NAC94_ARATH Putative NAC domain-containing protein 94 OS=Arabidopsis thaliana GN=ANAC094 PE=3 SV=1//5.75281e-55	44585	downstream
LNC_000516	CCA0505S0027	sp|O64682|PID_ARATH Protein kinase PINOID OS=Arabidopsis thaliana GN=PID PE=1 SV=1//6.97814e-51	6550	downstream
LNC_000517	CCA0505S0037	sp|B3DJT0|SART3_DANRE Squamous cell carcinoma antigen recognized by T-cells 3 OS=Danio rerio GN=sart3 PE=2 SV=1//3.7201e-27	82032	downstream
LNC_000517	CCA0505S0042	-//-	27459	upstream
LNC_000517	CCA0505S0040	sp|Q93YU2|RUS6_ARATH Protein root UVB sensitive 6 OS=Arabidopsis thaliana GN=RUS6 PE=2 SV=1//0	51189	upstream
LNC_000517	CCA0505S0041	sp|Q9FMJ0|P4KB1_ARATH Phosphatidylinositol 4-kinase beta 1 OS=Arabidopsis thaliana GN=PI4KB1 PE=1 SV=1//0	30805	upstream
LNC_000517	CCA0505S0046	sp|Q9C9H7|RLP12_ARATH Receptor-like protein 12 OS=Arabidopsis thaliana GN=RLP12 PE=2 SV=2//3.02231e-53	654	downstream
LNC_000517	CCA0505S0047	-//-	-1217	antisense
LNC_000517	CCA0505S0044	-//-	15148	upstream
LNC_000517	CCA0505S0043	-//-	16839	downstream
LNC_000517	CCA0505S0048	sp|B1LWQ7|RL15_METRJ 50S ribosomal protein L15 OS=Methylobacterium radiotolerans (strain ATCC 27329 / DSM 1819 / JCM 2831) GN=rplO PE=3 SV=1//3.4186e-22	1	upstream
LNC_000517	CCA0505S0045	sp|Q9FIC3|BOLA2_ARATH Protein BOLA2 OS=Arabidopsis thaliana GN=BOLA2 PE=1 SV=1//2.66482e-37	8269	downstream
LNC_000517	CCA0505S0053	sp|Q5NE24|NSP2_MEDTR Nodulation-signaling pathway 2 protein OS=Medicago truncatula GN=NSP2 PE=1 SV=1//1.24582e-33	73540	upstream
LNC_000517	CCA0505S0039	sp|O64722|ZHD3_ARATH Zinc-finger homeodomain protein 3 OS=Arabidopsis thaliana GN=ZHD3 PE=1 SV=1//1.15203e-66	64552	downstream
LNC_000517	CCA0505S0038	sp|O13845|RSD1_SCHPO RNA-binding protein rsd1 OS=Schizosaccharomyces pombe (strain 972 / ATCC 24843) GN=rsd1 PE=1 SV=2//5.05053e-06	78301	downstream
LNC_000517	CCA0505S0052	sp|Q6NQG7|ATL78_ARATH RING-H2 finger protein ATL78 OS=Arabidopsis thaliana GN=ATL78 PE=2 SV=1//1.03672e-78	67788	downstream
LNC_000517	CCA0505S0050	sp|Q9SIT5|CHX15_ARATH Cation/H(+) antiporter 15 OS=Arabidopsis thaliana GN=CHX15 PE=2 SV=1//0	25584	downstream
LNC_000517	CCA0505S0054	sp|Q9CRC3|CO040_MOUSE UPF0235 protein C15orf40 homolog OS=Mus musculus PE=2 SV=1//7.0605e-17	94692	upstream
LNC_000517	CCA0505S0049	sp|Q84JL2|ODBA2_ARATH 2-oxoisovalerate dehydrogenase subunit alpha 2, mitochondrial OS=Arabidopsis thaliana GN=At5g09300 PE=1 SV=1//0	18957	downstream
LNC_000517	CCA0505S0051	sp|P53492|ACT7_ARATH Actin-7 OS=Arabidopsis thaliana GN=ACT7 PE=1 SV=1//0	31688	downstream
LNC_000518	CCA0505S0037	sp|B3DJT0|SART3_DANRE Squamous cell carcinoma antigen recognized by T-cells 3 OS=Danio rerio GN=sart3 PE=2 SV=1//3.7201e-27	91382	downstream
LNC_000518	CCA0505S0042	-//-	36809	upstream
LNC_000518	CCA0505S0040	sp|Q93YU2|RUS6_ARATH Protein root UVB sensitive 6 OS=Arabidopsis thaliana GN=RUS6 PE=2 SV=1//0	60539	upstream
LNC_000518	CCA0505S0041	sp|Q9FMJ0|P4KB1_ARATH Phosphatidylinositol 4-kinase beta 1 OS=Arabidopsis thaliana GN=PI4KB1 PE=1 SV=1//0	40155	upstream
LNC_000518	CCA0505S0046	sp|Q9C9H7|RLP12_ARATH Receptor-like protein 12 OS=Arabidopsis thaliana GN=RLP12 PE=2 SV=2//3.02231e-53	10004	downstream
LNC_000518	CCA0505S0047	-//-	8133	downstream
LNC_000518	CCA0505S0044	-//-	24498	upstream
LNC_000518	CCA0505S0043	-//-	26189	downstream
LNC_000518	CCA0505S0048	sp|B1LWQ7|RL15_METRJ 50S ribosomal protein L15 OS=Methylobacterium radiotolerans (strain ATCC 27329 / DSM 1819 / JCM 2831) GN=rplO PE=3 SV=1//3.4186e-22	2184	downstream
LNC_000518	CCA0505S0045	sp|Q9FIC3|BOLA2_ARATH Protein BOLA2 OS=Arabidopsis thaliana GN=BOLA2 PE=1 SV=1//2.66482e-37	17619	downstream
LNC_000518	CCA0505S0053	sp|Q5NE24|NSP2_MEDTR Nodulation-signaling pathway 2 protein OS=Medicago truncatula GN=NSP2 PE=1 SV=1//1.24582e-33	63315	upstream
LNC_000518	CCA0505S0039	sp|O64722|ZHD3_ARATH Zinc-finger homeodomain protein 3 OS=Arabidopsis thaliana GN=ZHD3 PE=1 SV=1//1.15203e-66	73902	downstream
LNC_000518	CCA0505S0038	sp|O13845|RSD1_SCHPO RNA-binding protein rsd1 OS=Schizosaccharomyces pombe (strain 972 / ATCC 24843) GN=rsd1 PE=1 SV=2//5.05053e-06	87651	downstream
LNC_000518	CCA0505S0052	sp|Q6NQG7|ATL78_ARATH RING-H2 finger protein ATL78 OS=Arabidopsis thaliana GN=ATL78 PE=2 SV=1//1.03672e-78	57563	downstream
LNC_000518	CCA0505S0050	sp|Q9SIT5|CHX15_ARATH Cation/H(+) antiporter 15 OS=Arabidopsis thaliana GN=CHX15 PE=2 SV=1//0	15359	downstream
LNC_000518	CCA0505S0055	sp|Q9XID3|Y1343_ARATH G-type lectin S-receptor-like serine/threonine-protein kinase At1g34300 OS=Arabidopsis thaliana GN=At1g34300 PE=2 SV=1//5.30851e-08	99785	upstream
LNC_000518	CCA0505S0054	sp|Q9CRC3|CO040_MOUSE UPF0235 protein C15orf40 homolog OS=Mus musculus PE=2 SV=1//7.0605e-17	84467	upstream
LNC_000518	CCA0505S0049	sp|Q84JL2|ODBA2_ARATH 2-oxoisovalerate dehydrogenase subunit alpha 2, mitochondrial OS=Arabidopsis thaliana GN=At5g09300 PE=1 SV=1//0	8732	downstream
LNC_000518	CCA0505S0051	sp|P53492|ACT7_ARATH Actin-7 OS=Arabidopsis thaliana GN=ACT7 PE=1 SV=1//0	21463	downstream
LNC_000519	CCA0505S0037	sp|B3DJT0|SART3_DANRE Squamous cell carcinoma antigen recognized by T-cells 3 OS=Danio rerio GN=sart3 PE=2 SV=1//3.7201e-27	91479	downstream
LNC_000519	CCA0505S0042	-//-	36906	upstream
LNC_000519	CCA0505S0040	sp|Q93YU2|RUS6_ARATH Protein root UVB sensitive 6 OS=Arabidopsis thaliana GN=RUS6 PE=2 SV=1//0	60636	upstream
LNC_000519	CCA0505S0041	sp|Q9FMJ0|P4KB1_ARATH Phosphatidylinositol 4-kinase beta 1 OS=Arabidopsis thaliana GN=PI4KB1 PE=1 SV=1//0	40252	upstream
LNC_000519	CCA0505S0046	sp|Q9C9H7|RLP12_ARATH Receptor-like protein 12 OS=Arabidopsis thaliana GN=RLP12 PE=2 SV=2//3.02231e-53	10101	downstream
LNC_000519	CCA0505S0047	-//-	8230	downstream
LNC_000519	CCA0505S0044	-//-	24595	upstream
LNC_000519	CCA0505S0043	-//-	26286	downstream
LNC_000519	CCA0505S0048	sp|B1LWQ7|RL15_METRJ 50S ribosomal protein L15 OS=Methylobacterium radiotolerans (strain ATCC 27329 / DSM 1819 / JCM 2831) GN=rplO PE=3 SV=1//3.4186e-22	2281	downstream
LNC_000519	CCA0505S0045	sp|Q9FIC3|BOLA2_ARATH Protein BOLA2 OS=Arabidopsis thaliana GN=BOLA2 PE=1 SV=1//2.66482e-37	17716	downstream
LNC_000519	CCA0505S0053	sp|Q5NE24|NSP2_MEDTR Nodulation-signaling pathway 2 protein OS=Medicago truncatula GN=NSP2 PE=1 SV=1//1.24582e-33	63248	upstream
LNC_000519	CCA0505S0039	sp|O64722|ZHD3_ARATH Zinc-finger homeodomain protein 3 OS=Arabidopsis thaliana GN=ZHD3 PE=1 SV=1//1.15203e-66	73999	downstream
LNC_000519	CCA0505S0038	sp|O13845|RSD1_SCHPO RNA-binding protein rsd1 OS=Schizosaccharomyces pombe (strain 972 / ATCC 24843) GN=rsd1 PE=1 SV=2//5.05053e-06	87748	downstream
LNC_000519	CCA0505S0052	sp|Q6NQG7|ATL78_ARATH RING-H2 finger protein ATL78 OS=Arabidopsis thaliana GN=ATL78 PE=2 SV=1//1.03672e-78	57496	downstream
LNC_000519	CCA0505S0050	sp|Q9SIT5|CHX15_ARATH Cation/H(+) antiporter 15 OS=Arabidopsis thaliana GN=CHX15 PE=2 SV=1//0	15292	downstream
LNC_000519	CCA0505S0055	sp|Q9XID3|Y1343_ARATH G-type lectin S-receptor-like serine/threonine-protein kinase At1g34300 OS=Arabidopsis thaliana GN=At1g34300 PE=2 SV=1//5.30851e-08	99718	upstream
LNC_000519	CCA0505S0054	sp|Q9CRC3|CO040_MOUSE UPF0235 protein C15orf40 homolog OS=Mus musculus PE=2 SV=1//7.0605e-17	84400	upstream
LNC_000519	CCA0505S0049	sp|Q84JL2|ODBA2_ARATH 2-oxoisovalerate dehydrogenase subunit alpha 2, mitochondrial OS=Arabidopsis thaliana GN=At5g09300 PE=1 SV=1//0	8665	downstream
LNC_000519	CCA0505S0051	sp|P53492|ACT7_ARATH Actin-7 OS=Arabidopsis thaliana GN=ACT7 PE=1 SV=1//0	21396	downstream
LNC_000520	CCA0505S0051	sp|P53492|ACT7_ARATH Actin-7 OS=Arabidopsis thaliana GN=ACT7 PE=1 SV=1//0	56808	upstream
LNC_000520	CCA0505S0050	sp|Q9SIT5|CHX15_ARATH Cation/H(+) antiporter 15 OS=Arabidopsis thaliana GN=CHX15 PE=2 SV=1//0	62669	upstream
LNC_000520	CCA0505S0053	sp|Q5NE24|NSP2_MEDTR Nodulation-signaling pathway 2 protein OS=Medicago truncatula GN=NSP2 PE=1 SV=1//1.24582e-33	14249	downstream
LNC_000520	CCA0505S0052	sp|Q6NQG7|ATL78_ARATH RING-H2 finger protein ATL78 OS=Arabidopsis thaliana GN=ATL78 PE=2 SV=1//1.03672e-78	22509	upstream
LNC_000520	CCA0505S0046	sp|Q9C9H7|RLP12_ARATH Receptor-like protein 12 OS=Arabidopsis thaliana GN=RLP12 PE=2 SV=2//3.02231e-53	94627	downstream
LNC_000520	CCA0505S0047	-//-	92756	downstream
LNC_000520	CCA0505S0057	sp|Q9FLV4|Y5248_ARATH G-type lectin S-receptor-like serine/threonine-protein kinase At5g24080 OS=Arabidopsis thaliana GN=At5g24080 PE=2 SV=1//5.95592e-16	52135	upstream
LNC_000520	CCA0505S0056	sp|Q39202|RLK1_ARATH G-type lectin S-receptor-like serine/threonine-protein kinase RLK1 OS=Arabidopsis thaliana GN=RLK1 PE=2 SV=2//6.72989e-13	32116	upstream
LNC_000520	CCA0505S0058	sp|Q8VYW6|GAGT1_ARATH Gamma-glutamyltranspeptidase 1 OS=Arabidopsis thaliana GN=GGT1 PE=2 SV=1//0	56095	downstream
LNC_000520	CCA0505S0048	sp|B1LWQ7|RL15_METRJ 50S ribosomal protein L15 OS=Methylobacterium radiotolerans (strain ATCC 27329 / DSM 1819 / JCM 2831) GN=rplO PE=3 SV=1//3.4186e-22	86807	downstream
LNC_000520	CCA0505S0049	sp|Q84JL2|ODBA2_ARATH 2-oxoisovalerate dehydrogenase subunit alpha 2, mitochondrial OS=Arabidopsis thaliana GN=At5g09300 PE=1 SV=1//0	66279	upstream
LNC_000520	CCA0505S0055	sp|Q9XID3|Y1343_ARATH G-type lectin S-receptor-like serine/threonine-protein kinase At1g34300 OS=Arabidopsis thaliana GN=At1g34300 PE=2 SV=1//5.30851e-08	18205	upstream
LNC_000520	CCA0505S0054	sp|Q9CRC3|CO040_MOUSE UPF0235 protein C15orf40 homolog OS=Mus musculus PE=2 SV=1//7.0605e-17	2887	upstream
LNC_000521	CCA0505S0051	sp|P53492|ACT7_ARATH Actin-7 OS=Arabidopsis thaliana GN=ACT7 PE=1 SV=1//0	89948	upstream
LNC_000521	CCA0505S0050	sp|Q9SIT5|CHX15_ARATH Cation/H(+) antiporter 15 OS=Arabidopsis thaliana GN=CHX15 PE=2 SV=1//0	95809	upstream
LNC_000521	CCA0505S0053	sp|Q5NE24|NSP2_MEDTR Nodulation-signaling pathway 2 protein OS=Medicago truncatula GN=NSP2 PE=1 SV=1//1.24582e-33	47389	downstream
LNC_000521	CCA0505S0052	sp|Q6NQG7|ATL78_ARATH RING-H2 finger protein ATL78 OS=Arabidopsis thaliana GN=ATL78 PE=2 SV=1//1.03672e-78	55649	upstream
LNC_000521	CCA0505S0055	sp|Q9XID3|Y1343_ARATH G-type lectin S-receptor-like serine/threonine-protein kinase At1g34300 OS=Arabidopsis thaliana GN=At1g34300 PE=2 SV=1//5.30851e-08	10936	downstream
LNC_000521	CCA0505S0054	sp|Q9CRC3|CO040_MOUSE UPF0235 protein C15orf40 homolog OS=Mus musculus PE=2 SV=1//7.0605e-17	26522	downstream
LNC_000521	CCA0505S0057	sp|Q9FLV4|Y5248_ARATH G-type lectin S-receptor-like serine/threonine-protein kinase At5g24080 OS=Arabidopsis thaliana GN=At5g24080 PE=2 SV=1//5.95592e-16	17281	upstream
LNC_000521	CCA0505S0056	sp|Q39202|RLK1_ARATH G-type lectin S-receptor-like serine/threonine-protein kinase RLK1 OS=Arabidopsis thaliana GN=RLK1 PE=2 SV=2//6.72989e-13	-2538	antisense
LNC_000521	CCA0505S0058	sp|Q8VYW6|GAGT1_ARATH Gamma-glutamyltranspeptidase 1 OS=Arabidopsis thaliana GN=GGT1 PE=2 SV=1//0	21241	downstream
LNC_000521	CCA0505S0049	sp|Q84JL2|ODBA2_ARATH 2-oxoisovalerate dehydrogenase subunit alpha 2, mitochondrial OS=Arabidopsis thaliana GN=At5g09300 PE=1 SV=1//0	99419	upstream
LNC_000522	CCA0505S0051	sp|P53492|ACT7_ARATH Actin-7 OS=Arabidopsis thaliana GN=ACT7 PE=1 SV=1//0	98384	upstream
LNC_000522	CCA0505S0053	sp|Q5NE24|NSP2_MEDTR Nodulation-signaling pathway 2 protein OS=Medicago truncatula GN=NSP2 PE=1 SV=1//1.24582e-33	55825	downstream
LNC_000522	CCA0505S0052	sp|Q6NQG7|ATL78_ARATH RING-H2 finger protein ATL78 OS=Arabidopsis thaliana GN=ATL78 PE=2 SV=1//1.03672e-78	64085	upstream
LNC_000522	CCA0505S0055	sp|Q9XID3|Y1343_ARATH G-type lectin S-receptor-like serine/threonine-protein kinase At1g34300 OS=Arabidopsis thaliana GN=At1g34300 PE=2 SV=1//5.30851e-08	19372	downstream
LNC_000522	CCA0505S0054	sp|Q9CRC3|CO040_MOUSE UPF0235 protein C15orf40 homolog OS=Mus musculus PE=2 SV=1//7.0605e-17	34958	downstream
LNC_000522	CCA0505S0057	sp|Q9FLV4|Y5248_ARATH G-type lectin S-receptor-like serine/threonine-protein kinase At5g24080 OS=Arabidopsis thaliana GN=At5g24080 PE=2 SV=1//5.95592e-16	8641	upstream
LNC_000522	CCA0505S0056	sp|Q39202|RLK1_ARATH G-type lectin S-receptor-like serine/threonine-protein kinase RLK1 OS=Arabidopsis thaliana GN=RLK1 PE=2 SV=2//6.72989e-13	-2742	antisense
LNC_000522	CCA0505S0058	sp|Q8VYW6|GAGT1_ARATH Gamma-glutamyltranspeptidase 1 OS=Arabidopsis thaliana GN=GGT1 PE=2 SV=1//0	12601	downstream
LNC_000523	CCA0505S0095	sp|Q9C7Z9|SCP18_ARATH Serine carboxypeptidase-like 18 OS=Arabidopsis thaliana GN=SCPL18 PE=2 SV=2//2.81518e-128	14300	upstream
LNC_000523	CCA0505S0094	sp|Q9C7Z9|SCP18_ARATH Serine carboxypeptidase-like 18 OS=Arabidopsis thaliana GN=SCPL18 PE=2 SV=2//6.96087e-133	20780	upstream
LNC_000523	CCA0505S0097	sp|Q9M2Y0|PSK3_ARATH Phytosulfokines 3 OS=Arabidopsis thaliana GN=PSK3 PE=2 SV=2//9.12913e-14	7468	upstream
LNC_000523	CCA0505S0096	sp|Q6P3E0|THYN1_RAT Thymocyte nuclear protein 1 OS=Rattus norvegicus GN=Thyn1 PE=2 SV=1//4.1346e-15	10269	upstream
LNC_000523	CCA0505S0091	sp|Q9C7Z9|SCP18_ARATH Serine carboxypeptidase-like 18 OS=Arabidopsis thaliana GN=SCPL18 PE=2 SV=2//8.36985e-147	53425	upstream
LNC_000523	CCA0505S0090	sp|Q9LJN2|MRS23_ARATH Magnesium transporter MRS2-3 OS=Arabidopsis thaliana GN=MRS2-3 PE=2 SV=1//1.12712e-171	58007	upstream
LNC_000523	CCA0505S0093	sp|Q9C7Z9|SCP18_ARATH Serine carboxypeptidase-like 18 OS=Arabidopsis thaliana GN=SCPL18 PE=2 SV=2//2.01037e-131	40670	upstream
LNC_000523	CCA0505S0092	sp|Q11J59|CLPX_CHESB ATP-dependent Clp protease ATP-binding subunit ClpX OS=Chelativorans sp. (strain BNC1) GN=clpX PE=3 SV=1//8.0213e-136	45636	upstream
LNC_000523	CCA0505S0099	sp|Q9ZUB8|SKI22_ARATH F-box protein SKIP22 OS=Arabidopsis thaliana GN=SKIP22 PE=1 SV=1//1.39384e-56	-1718	antisense
LNC_000523	CCA0505S0098	-//-	899	downstream
LNC_000523	CCA0505S0105	-//-	81759	downstream
LNC_000523	CCA0505S0106	sp|F4JJT9|SYDM_ARATH Aspartate--tRNA ligase, chloroplastic/mitochondrial OS=Arabidopsis thaliana GN=At4g33760 PE=2 SV=1//0	91978	upstream
LNC_000523	CCA0505S0086	-//-	89389	upstream
LNC_000523	CCA0505S0087	sp|P93039|NAT4_ARATH Nucleobase-ascorbate transporter 4 OS=Arabidopsis thaliana GN=NAT4 PE=2 SV=2//0	78731	downstream
LNC_000523	CCA0505S0084	sp|Q5ZKQ8|ARL8A_CHICK ADP-ribosylation factor-like protein 8A OS=Gallus gallus GN=ARL8A PE=2 SV=1//4.78598e-68	99723	downstream
LNC_000523	CCA0505S0085	sp|Q8VWK4|TRB1_ARATH Telomere repeat-binding factor 1 OS=Arabidopsis thaliana GN=TRB1 PE=1 SV=1//2.55689e-96	93097	upstream
LNC_000523	CCA0505S0103	sp|Q9SUG3|ITPK3_ARATH Inositol-tetrakisphosphate 1-kinase 3 OS=Arabidopsis thaliana GN=ITPK3 PE=1 SV=2//7.18944e-133	16590	upstream
LNC_000523	CCA0505S0100	sp|P33629|TBA_PRUDU Tubulin alpha chain OS=Prunus dulcis GN=TUBA PE=2 SV=1//0	1401	downstream
LNC_000523	CCA0505S0101	sp|Q43117|KPYA_RICCO Pyruvate kinase isozyme A, chloroplastic OS=Ricinus communis PE=1 SV=1//0	5840	downstream
LNC_000523	CCA0505S0088	sp|P42751|CCD11_ARATH Cyclin-D1-1 OS=Arabidopsis thaliana GN=CYCD1-1 PE=1 SV=3//3.1404e-64	75633	downstream
LNC_000523	CCA0505S0089	-//-	65023	downstream
LNC_000523	CCA0505S0104	sp|Q9FR53|TOR_ARATH Serine/threonine-protein kinase TOR OS=Arabidopsis thaliana GN=TOR PE=1 SV=1//0	22630	downstream
LNC_000524	CCA0505S0119	sp|Q9LJM4|IKU2_ARATH Receptor-like protein kinase HAIKU2 OS=Arabidopsis thaliana GN=IKU2 PE=1 SV=1//0	54164	downstream
LNC_000524	CCA0505S0118	sp|P93732|PIP_ARATH Proline iminopeptidase OS=Arabidopsis thaliana GN=PIP PE=2 SV=3//0	46285	downstream
LNC_000524	CCA0505S0111	-//-	4381	upstream
LNC_000524	CCA0505S0110	-//-	9253	downstream
LNC_000524	CCA0505S0113	sp|Q9ZVK1|XTH10_ARATH Probable xyloglucan endotransglucosylase/hydrolase protein 10 OS=Arabidopsis thaliana GN=XTH10 PE=2 SV=1//3.2674e-162	677	downstream
LNC_000524	CCA0505S0112	-//-	4462	downstream
LNC_000524	CCA0505S0115	sp|Q9ZQR4|Y2452_ARATH DUF21 domain-containing protein At2g14520 OS=Arabidopsis thaliana GN=CBSDUF3 PE=2 SV=2//8.16333e-18	11016	upstream
LNC_000524	CCA0505S0114	-//-	10054	downstream
LNC_000524	CCA0505S0117	-//-	40829	downstream
LNC_000524	CCA0505S0116	sp|Q9ZQR4|Y2452_ARATH DUF21 domain-containing protein At2g14520 OS=Arabidopsis thaliana GN=CBSDUF3 PE=2 SV=2//0	36990	upstream
LNC_000524	CCA0505S0106	sp|F4JJT9|SYDM_ARATH Aspartate--tRNA ligase, chloroplastic/mitochondrial OS=Arabidopsis thaliana GN=At4g33760 PE=2 SV=1//0	17810	downstream
LNC_000524	CCA0505S0107	sp|Q9FKK2|AGL62_ARATH Agamous-like MADS-box protein AGL62 OS=Arabidopsis thaliana GN=AGL62 PE=1 SV=1//7.74602e-56	15768	downstream
LNC_000524	CCA0505S0104	sp|Q9FR53|TOR_ARATH Serine/threonine-protein kinase TOR OS=Arabidopsis thaliana GN=TOR PE=1 SV=1//0	50639	upstream
LNC_000524	CCA0505S0105	-//-	34311	upstream
LNC_000524	CCA0505S0103	sp|Q9SUG3|ITPK3_ARATH Inositol-tetrakisphosphate 1-kinase 3 OS=Arabidopsis thaliana GN=ITPK3 PE=1 SV=2//7.18944e-133	97330	downstream
LNC_000524	CCA0505S0109	-//-	10044	downstream
LNC_000524	CCA0505S0124	sp|O81884|GALDH_ARATH L-galactose dehydrogenase OS=Arabidopsis thaliana GN=LGALDH PE=1 SV=1//0	89843	downstream
LNC_000524	CCA0505S0125	sp|Q9T072|BH025_ARATH Transcription factor bHLH25 OS=Arabidopsis thaliana GN=BHLH25 PE=2 SV=2//2.17093e-60	96231	upstream
LNC_000524	CCA0505S0120	-//-	63374	downstream
LNC_000524	CCA0505S0121	sp|Q9LXC9|IPYR6_ARATH Soluble inorganic pyrophosphatase 6, chloroplastic OS=Arabidopsis thaliana GN=PPA6 PE=1 SV=1//4.84523e-156	66832	downstream
LNC_000524	CCA0505S0122	sp|Q3EC11|ZDHC2_ARATH Probable protein S-acyltransferase 23 OS=Arabidopsis thaliana GN=PAT23 PE=2 SV=2//8.21128e-06	83688	upstream
LNC_000524	CCA0505S0123	sp|Q3EC11|ZDHC2_ARATH Probable protein S-acyltransferase 23 OS=Arabidopsis thaliana GN=PAT23 PE=2 SV=2//9.43719e-07	85012	upstream
LNC_000525	CCA0505S0139	sp|Q9LXA5|LRK91_ARATH L-type lectin-domain containing receptor kinase IX.1 OS=Arabidopsis thaliana GN=LECRK91 PE=2 SV=1//5.91246e-148	8413	upstream
LNC_000525	CCA0505S0130	-//-	97061	upstream
LNC_000525	CCA0505S0134	sp|A2RVQ5|AGL16_ARATH Agamous-like MADS-box protein AGL16 OS=Arabidopsis thaliana GN=AGL16 PE=1 SV=1//1.10095e-68	69357	upstream
LNC_000525	CCA0505S0131	sp|Q9FME8|OPT4_ARATH Oligopeptide transporter 4 OS=Arabidopsis thaliana GN=OPT4 PE=1 SV=1//0	89118	downstream
LNC_000525	CCA0505S0138	sp|Q9LXA5|LRK91_ARATH L-type lectin-domain containing receptor kinase IX.1 OS=Arabidopsis thaliana GN=LECRK91 PE=2 SV=1//1.15634e-158	-2435	antisense
LNC_000526	CCA0505S0177	sp|P46032|PTR2_ARATH Protein NRT1/ PTR FAMILY 8.3 OS=Arabidopsis thaliana GN=NPF8.3 PE=1 SV=1//1.90698e-141	2986	downstream
LNC_000526	CCA0505S0176	-//-	8302	upstream
LNC_000526	CCA0505S0175	sp|Q9LHE9|MYO1_ARATH Myosin-1 OS=Arabidopsis thaliana GN=VIII-1 PE=1 SV=1//0	42054	upstream
LNC_000526	CCA0505S0174	sp|Q8VZR0|RIBF2_ARATH FAD synthetase 2, chloroplastic OS=Arabidopsis thaliana GN=RIBF2 PE=1 SV=1//4.45118e-143	89781	upstream
LNC_000526	CCA0505S0178	sp|P46032|PTR2_ARATH Protein NRT1/ PTR FAMILY 8.3 OS=Arabidopsis thaliana GN=NPF8.3 PE=1 SV=1//3.56262e-116	1669	downstream
LNC_000526	CCA0505S0183	sp|O65717|CNGC1_ARATH Cyclic nucleotide-gated ion channel 1 OS=Arabidopsis thaliana GN=CNGC1 PE=1 SV=1//1.16581e-96	75306	upstream
LNC_000526	CCA0505S0180	-//-	34262	upstream
LNC_000527	CCA0505S0186	sp|Q9FMX0|SODF3_ARATH Superoxide dismutase [Fe] 3, chloroplastic OS=Arabidopsis thaliana GN=FSD3 PE=1 SV=1//8.12512e-130	40237	downstream
LNC_000527	CCA0505S0187	sp|P32746|PYRD_ARATH Dihydroorotate dehydrogenase (quinone), mitochondrial OS=Arabidopsis thaliana GN=PYRD PE=1 SV=2//3.37817e-173	56960	downstream
LNC_000527	CCA0505S0184	sp|Q9LDN0|KN12A_ARATH Kinesin-like protein KIN12A OS=Arabidopsis thaliana GN=KIN12A PE=1 SV=1//9.81147e-09	2363	downstream
LNC_000527	CCA0505S0185	sp|Q93W54|ICMTB_ARATH Protein-S-isoprenylcysteine O-methyltransferase B OS=Arabidopsis thaliana GN=ICMTB PE=1 SV=1//2.59108e-99	7171	downstream
LNC_000527	CCA0505S0183	sp|O65717|CNGC1_ARATH Cyclic nucleotide-gated ion channel 1 OS=Arabidopsis thaliana GN=CNGC1 PE=1 SV=1//1.16581e-96	9234	downstream
LNC_000527	CCA0505S0180	-//-	73311	downstream
LNC_000528	CCA0505S0186	sp|Q9FMX0|SODF3_ARATH Superoxide dismutase [Fe] 3, chloroplastic OS=Arabidopsis thaliana GN=FSD3 PE=1 SV=1//8.12512e-130	38186	downstream
LNC_000528	CCA0505S0187	sp|P32746|PYRD_ARATH Dihydroorotate dehydrogenase (quinone), mitochondrial OS=Arabidopsis thaliana GN=PYRD PE=1 SV=2//3.37817e-173	54909	downstream
LNC_000528	CCA0505S0184	sp|Q9LDN0|KN12A_ARATH Kinesin-like protein KIN12A OS=Arabidopsis thaliana GN=KIN12A PE=1 SV=1//9.81147e-09	4391	downstream
LNC_000528	CCA0505S0185	sp|Q93W54|ICMTB_ARATH Protein-S-isoprenylcysteine O-methyltransferase B OS=Arabidopsis thaliana GN=ICMTB PE=1 SV=1//2.59108e-99	5120	downstream
LNC_000528	CCA0505S0183	sp|O65717|CNGC1_ARATH Cyclic nucleotide-gated ion channel 1 OS=Arabidopsis thaliana GN=CNGC1 PE=1 SV=1//1.16581e-96	11262	downstream
LNC_000528	CCA0505S0180	-//-	75339	downstream
LNC_000529	CCA0505S0218	sp|Q93YT1|GLR32_ARATH Glutamate receptor 3.2 OS=Arabidopsis thaliana GN=GLR3.2 PE=1 SV=2//0	79430	upstream
LNC_000529	CCA0505S0219	sp|Q8L7R2|KHSE_ARATH Homoserine kinase OS=Arabidopsis thaliana GN=HSK PE=1 SV=1//1.31268e-153	88795	upstream
LNC_000529	CCA0505S0209	sp|P54797|TNG2_MOUSE Transport and Golgi organization 2 homolog OS=Mus musculus GN=Tango2 PE=2 SV=1//1.1654e-24	16409	upstream
LNC_000529	CCA0505S0208	sp|Q9ULD4|BRPF3_HUMAN Bromodomain and PHD finger-containing protein 3 OS=Homo sapiens GN=BRPF3 PE=1 SV=2//8.07385e-19	9150	downstream
LNC_000529	CCA0505S0214	sp|Q9XGM8|MGAT1_ARATH Alpha-1,3-mannosyl-glycoprotein 2-beta-N-acetylglucosaminyltransferase OS=Arabidopsis thaliana GN=GNTI PE=1 SV=1//0	56699	upstream
LNC_000529	CCA0505S0205	-//-	10307	downstream
LNC_000529	CCA0505S0204	sp|Q9SII7|PP159_ARATH Pentatricopeptide repeat-containing protein At2g17210 OS=Arabidopsis thaliana GN=PCMP-E77 PE=3 SV=2//0	12013	upstream
LNC_000529	CCA0505S0207	sp|P27450|CX32_ARATH Probable serine/threonine-protein kinase Cx32, chloroplastic OS=Arabidopsis thaliana GN=At4g35600 PE=1 SV=2//5.48722e-145	3553	downstream
LNC_000529	CCA0505S0211	sp|Q9SII5|EXOL5_ARATH Protein EXORDIUM-like 5 OS=Arabidopsis thaliana GN=EXL5 PE=2 SV=1//1.15499e-165	34408	downstream
LNC_000529	CCA0505S0216	sp|P93006|P2C27_ARATH Probable protein phosphatase 2C 27 OS=Arabidopsis thaliana GN=At2g33700 PE=2 SV=1//1.95706e-169	67808	downstream
LNC_000529	CCA0505S0203	sp|Q12200|NPC1_YEAST Niemann-Pick type C-related protein 1 OS=Saccharomyces cerevisiae (strain ATCC 204508 / S288c) GN=NCR1 PE=1 SV=1//1.53826e-43	14623	upstream
LNC_000529	CCA0505S0202	sp|Q9LT17|BBR_ARATH E3 ubiquitin ligase BIG BROTHER-related OS=Arabidopsis thaliana GN=BBR PE=2 SV=1//7.02129e-58	87310	upstream
LNC_000529	CCA0505S0212	sp|Q9HGL2|YHLA_SCHPO Uncharacterized calcium-binding protein C800.10c OS=Schizosaccharomyces pombe (strain 972 / ATCC 24843) GN=SPBC800.10c PE=3 SV=1//5.14235e-07	39464	upstream
LNC_000529	CCA0505S0213	sp|Q9SVG0|ANTL2_ARATH Amino acid transporter ANTL2 OS=Arabidopsis thaliana GN=At4g38250 PE=1 SV=1//0	53824	downstream
LNC_000529	CCA0505S0215	sp|Q9LUP5|FBK59_ARATH F-box/kelch-repeat protein At3g17530 OS=Arabidopsis thaliana GN=At3g17530 PE=2 SV=2//2.24906e-08	64378	upstream
LNC_000529	CCA0505S0210	sp|Q42377|EC2_ARATH EC protein homolog 2 OS=Arabidopsis thaliana GN=At2g23240 PE=2 SV=2//1.03132e-18	20443	downstream
LNC_000530	CCA0505S0230	sp|O65493|XCP1_ARATH Xylem cysteine proteinase 1 OS=Arabidopsis thaliana GN=XCP1 PE=1 SV=1//0	49436	upstream
LNC_000530	CCA0505S0231	sp|Q949P3|Y2734_ARATH Uncharacterized protein At2g17340 OS=Arabidopsis thaliana GN=At2g17340 PE=1 SV=1//0	52314	downstream
LNC_000530	CCA0505S0218	sp|Q93YT1|GLR32_ARATH Glutamate receptor 3.2 OS=Arabidopsis thaliana GN=GLR3.2 PE=1 SV=2//0	33621	downstream
LNC_000530	CCA0505S0219	sp|Q8L7R2|KHSE_ARATH Homoserine kinase OS=Arabidopsis thaliana GN=HSK PE=1 SV=1//1.31268e-153	26913	downstream
LNC_000530	CCA0505S0234	sp|Q9SI53|PP147_ARATH Pentatricopeptide repeat-containing protein At2g03880, mitochondrial OS=Arabidopsis thaliana GN=PCMP-H44 PE=2 SV=1//0	65610	upstream
LNC_000530	CCA0505S0235	sp|Q9SI53|PP147_ARATH Pentatricopeptide repeat-containing protein At2g03880, mitochondrial OS=Arabidopsis thaliana GN=PCMP-H44 PE=2 SV=1//0	65401	downstream
LNC_000530	CCA0505S0236	-//-	77029	upstream
LNC_000530	CCA0505S0214	sp|Q9XGM8|MGAT1_ARATH Alpha-1,3-mannosyl-glycoprotein 2-beta-N-acetylglucosaminyltransferase OS=Arabidopsis thaliana GN=GNTI PE=1 SV=1//0	54126	downstream
LNC_000530	CCA0505S0212	sp|Q9HGL2|YHLA_SCHPO Uncharacterized calcium-binding protein C800.10c OS=Schizosaccharomyces pombe (strain 972 / ATCC 24843) GN=SPBC800.10c PE=3 SV=1//5.14235e-07	66950	downstream
LNC_000530	CCA0505S0213	sp|Q9SVG0|ANTL2_ARATH Amino acid transporter ANTL2 OS=Arabidopsis thaliana GN=At4g38250 PE=1 SV=1//0	61733	upstream
LNC_000530	CCA0505S0210	sp|Q42377|EC2_ARATH EC protein homolog 2 OS=Arabidopsis thaliana GN=At2g23240 PE=2 SV=2//1.03132e-18	96728	upstream
LNC_000530	CCA0505S0211	sp|Q9SII5|EXOL5_ARATH Protein EXORDIUM-like 5 OS=Arabidopsis thaliana GN=EXL5 PE=2 SV=1//1.15499e-165	81537	upstream
LNC_000530	CCA0505S0216	sp|P93006|P2C27_ARATH Probable protein phosphatase 2C 27 OS=Arabidopsis thaliana GN=At2g33700 PE=2 SV=1//1.95706e-169	45730	upstream
LNC_000530	CCA0505S0232	sp|Q6H9K0|PGLR2_PLAAC Exopolygalacturonase (Fragment) OS=Platanus acerifolia GN=plaa2 PE=1 SV=1//6.13767e-117	58041	downstream
LNC_000530	CCA0505S0215	sp|Q9LUP5|FBK59_ARATH F-box/kelch-repeat protein At3g17530 OS=Arabidopsis thaliana GN=At3g17530 PE=2 SV=2//2.24906e-08	50633	downstream
LNC_000530	CCA0505S0233	-//-	62200	downstream
LNC_000530	CCA0505S0227	-//-	35227	downstream
LNC_000530	CCA0505S0237	sp|Q69XV9|EXP16_ORYSJ Expansin-A16 OS=Oryza sativa subsp. japonica GN=EXPA16 PE=2 SV=1//2.73756e-67	79822	upstream
LNC_000530	CCA0505S0238	sp|Q9STF9|PP266_ARATH Pentatricopeptide repeat-containing protein At3g46870 OS=Arabidopsis thaliana GN=At3g46870 PE=1 SV=1//1.6905e-21	81737	downstream
LNC_000530	CCA0505S0239	-//-	90746	downstream
LNC_000530	CCA0505S0223	sp|Q8LPQ8|MSSP2_ARATH Monosaccharide-sensing protein 2 OS=Arabidopsis thaliana GN=MSSP2 PE=1 SV=2//0	1531	upstream
LNC_000530	CCA0505S0222	sp|Q7XPY2|PMA1_ORYSJ Plasma membrane ATPase OS=Oryza sativa subsp. japonica GN=Os04g0656100 PE=2 SV=1//4.448e-20	11725	upstream
LNC_000530	CCA0505S0209	sp|P54797|TNG2_MOUSE Transport and Golgi organization 2 homolog OS=Mus musculus GN=Tango2 PE=2 SV=1//1.1654e-24	96725	downstream
LNC_000530	CCA0505S0226	sp|A5A7I7|CDPK4_SOLTU Calcium-dependent protein kinase 4 OS=Solanum tuberosum GN=CPK4 PE=2 SV=1//0	28629	upstream
LNC_000530	CCA0505S0225	sp|A5A7I7|CDPK4_SOLTU Calcium-dependent protein kinase 4 OS=Solanum tuberosum GN=CPK4 PE=2 SV=1//0	12424	downstream
LNC_000530	CCA0505S0224	-//-	8367	upstream
LNC_000530	CCA0505S0229	sp|F4JN00|CSTR4_ARATH CMP-sialic acid transporter 4 OS=Arabidopsis thaliana GN=At4g35335 PE=2 SV=1//0	43299	upstream
LNC_000530	CCA0505S0228	-//-	39843	downstream
LNC_000530	CCA0505S0240	sp|Q9FEA2|SYEM_ARATH Glutamate--tRNA ligase, chloroplastic/mitochondrial OS=Arabidopsis thaliana GN=OVA3 PE=2 SV=1//0	95135	upstream
LNC_000531	CCA0505S0254	sp|O22446|HDA19_ARATH Histone deacetylase 19 OS=Arabidopsis thaliana GN=HDA19 PE=1 SV=2//0	92608	upstream
LNC_000531	CCA0505S0255	-//-	99499	downstream
LNC_000531	CCA0505S0252	sp|Q8LEZ8|AP1S1_ARATH AP-1 complex subunit sigma-1 OS=Arabidopsis thaliana GN=AAP19-1 PE=1 SV=1//5.98516e-95	56253	upstream
LNC_000531	CCA0505S0253	sp|P93025|PHOT2_ARATH Phototropin-2 OS=Arabidopsis thaliana GN=PHOT2 PE=1 SV=2//0	62458	downstream
LNC_000531	CCA0505S0236	-//-	95671	downstream
LNC_000531	CCA0505S0237	sp|Q69XV9|EXP16_ORYSJ Expansin-A16 OS=Oryza sativa subsp. japonica GN=EXPA16 PE=2 SV=1//2.73756e-67	93639	downstream
LNC_000531	CCA0505S0238	sp|Q9STF9|PP266_ARATH Pentatricopeptide repeat-containing protein At3g46870 OS=Arabidopsis thaliana GN=At3g46870 PE=1 SV=1//1.6905e-21	91837	upstream
LNC_000531	CCA0505S0239	-//-	80649	upstream
LNC_000531	CCA0505S0251	-//-	36419	upstream
LNC_000531	CCA0505S0248	sp|Q9FHG4|LRKS7_ARATH Probable L-type lectin-domain containing receptor kinase S.7 OS=Arabidopsis thaliana GN=LECRKS7 PE=2 SV=1//6.21146e-47	22301	upstream
LNC_000531	CCA0505S0241	sp|F4JSZ5|BIG1_ARATH Brefeldin A-inhibited guanine nucleotide-exchange protein 1 OS=Arabidopsis thaliana GN=BIG1 PE=2 SV=1//0	60232	downstream
LNC_000531	CCA0505S0240	sp|Q9FEA2|SYEM_ARATH Glutamate--tRNA ligase, chloroplastic/mitochondrial OS=Arabidopsis thaliana GN=OVA3 PE=2 SV=1//0	74929	downstream
LNC_000531	CCA0505S0243	sp|Q6DBQ1|AHL25_ARATH AT-hook motif nuclear-localized protein 25 OS=Arabidopsis thaliana GN=AHL25 PE=1 SV=1//1.68678e-43	26785	downstream
LNC_000531	CCA0505S0242	sp|O64967|HMDH2_GOSHI 3-hydroxy-3-methylglutaryl-coenzyme A reductase 2 OS=Gossypium hirsutum GN=HMG2 PE=3 SV=1//0	38205	downstream
LNC_000531	CCA0505S0245	sp|Q9SZL8|FRS5_ARATH Protein FAR1-RELATED SEQUENCE 5 OS=Arabidopsis thaliana GN=FRS5 PE=2 SV=1//0	6150	upstream
LNC_000531	CCA0505S0247	sp|Q9FG33|LRKS5_ARATH Probable L-type lectin-domain containing receptor kinase S.5 OS=Arabidopsis thaliana GN=LECRKS5 PE=2 SV=1//2.84566e-53	18346	upstream
LNC_000531	CCA0505S0246	-//-	12728	upstream
LNC_000532	CCA0505S0256	sp|Q9SAR5|AKR2_ARATH Ankyrin repeat domain-containing protein 2 OS=Arabidopsis thaliana GN=AKR2 PE=1 SV=2//2.43695e-146	87035	upstream
LNC_000532	CCA0505S0257	sp|Q9SSE8|GLYT1_ARATH Probable glycosyltransferase At3g07620 OS=Arabidopsis thaliana GN=At3g07620 PE=3 SV=1//7.00875e-45	92128	upstream
LNC_000532	CCA0505S0254	sp|O22446|HDA19_ARATH Histone deacetylase 19 OS=Arabidopsis thaliana GN=HDA19 PE=1 SV=2//0	78802	upstream
LNC_000532	CCA0505S0255	-//-	85693	downstream
LNC_000532	CCA0505S0252	sp|Q8LEZ8|AP1S1_ARATH AP-1 complex subunit sigma-1 OS=Arabidopsis thaliana GN=AAP19-1 PE=1 SV=1//5.98516e-95	42447	upstream
LNC_000532	CCA0505S0253	sp|P93025|PHOT2_ARATH Phototropin-2 OS=Arabidopsis thaliana GN=PHOT2 PE=1 SV=2//0	48652	downstream
LNC_000532	CCA0505S0251	-//-	22613	upstream
LNC_000532	CCA0505S0239	-//-	94165	upstream
LNC_000532	CCA0505S0258	sp|Q9SSE8|GLYT1_ARATH Probable glycosyltransferase At3g07620 OS=Arabidopsis thaliana GN=At3g07620 PE=3 SV=1//7.22743e-52	96044	downstream
LNC_000532	CCA0505S0259	-//-	98920	upstream
LNC_000532	CCA0505S0248	sp|Q9FHG4|LRKS7_ARATH Probable L-type lectin-domain containing receptor kinase S.7 OS=Arabidopsis thaliana GN=LECRKS7 PE=2 SV=1//6.21146e-47	8495	upstream
LNC_000532	CCA0505S0241	sp|F4JSZ5|BIG1_ARATH Brefeldin A-inhibited guanine nucleotide-exchange protein 1 OS=Arabidopsis thaliana GN=BIG1 PE=2 SV=1//0	73748	downstream
LNC_000532	CCA0505S0240	sp|Q9FEA2|SYEM_ARATH Glutamate--tRNA ligase, chloroplastic/mitochondrial OS=Arabidopsis thaliana GN=OVA3 PE=2 SV=1//0	88445	downstream
LNC_000532	CCA0505S0243	sp|Q6DBQ1|AHL25_ARATH AT-hook motif nuclear-localized protein 25 OS=Arabidopsis thaliana GN=AHL25 PE=1 SV=1//1.68678e-43	40301	downstream
LNC_000532	CCA0505S0242	sp|O64967|HMDH2_GOSHI 3-hydroxy-3-methylglutaryl-coenzyme A reductase 2 OS=Gossypium hirsutum GN=HMG2 PE=3 SV=1//0	51721	downstream
LNC_000532	CCA0505S0245	sp|Q9SZL8|FRS5_ARATH Protein FAR1-RELATED SEQUENCE 5 OS=Arabidopsis thaliana GN=FRS5 PE=2 SV=1//0	2072	downstream
LNC_000532	CCA0505S0247	sp|Q9FG33|LRKS5_ARATH Probable L-type lectin-domain containing receptor kinase S.5 OS=Arabidopsis thaliana GN=LECRKS5 PE=2 SV=1//2.84566e-53	4540	upstream
LNC_000532	CCA0505S0246	-//-	-1063	antisense
LNC_000533	CCA0505S0293	sp|Q9M644|LEP_ARATH Ethylene-responsive transcription factor LEP OS=Arabidopsis thaliana GN=LEP PE=2 SV=1//5.52624e-34	51582	downstream
LNC_000533	CCA0505S0290	-//-	46701	downstream
LNC_000533	CCA0505S0296	sp|Q9CA73|PP119_ARATH Putative pentatricopeptide repeat-containing protein At1g74400 OS=Arabidopsis thaliana GN=PCMP-E68 PE=3 SV=1//5.36373e-18	93187	downstream
LNC_000533	CCA0505S0297	sp|Q9SI53|PP147_ARATH Pentatricopeptide repeat-containing protein At2g03880, mitochondrial OS=Arabidopsis thaliana GN=PCMP-H44 PE=2 SV=1//1.95029e-26	94431	downstream
LNC_000533	CCA0505S0294	sp|Q93ZY7|NUD12_ARATH Nudix hydrolase 12, mitochondrial OS=Arabidopsis thaliana GN=NUDT12 PE=2 SV=1//4.79133e-66	63291	downstream
LNC_000533	CCA0505S0295	sp|Q9M2F1|RS272_ARATH 40S ribosomal protein S27-2 OS=Arabidopsis thaliana GN=RPS27B PE=2 SV=2//9.8699e-18	79371	downstream
LNC_000533	CCA0505S0278	sp|Q9SFX2|PUB43_ARATH U-box domain-containing protein 43 OS=Arabidopsis thaliana GN=PUB43 PE=2 SV=1//1.17662e-20	16456	upstream
LNC_000533	CCA0505S0276	sp|Q0WNJ6|CLAH1_ARATH Clathrin heavy chain 1 OS=Arabidopsis thaliana GN=CHC1 PE=1 SV=1//8.86322e-98	35002	downstream
LNC_000533	CCA0505S0277	-//-	17351	upstream
LNC_000533	CCA0505S0270	sp|Q55909|Y305_SYNY3 TVP38/TMEM64 family membrane protein slr0305 OS=Synechocystis sp. (strain PCC 6803 / Kazusa) GN=slr0305 PE=3 SV=1//4.1103e-11	93563	upstream
[truncated: 66,033 more rows]
