# Supplementary material for: Whole-Transcriptome Analysis Reveals Long Noncoding RNAs Involved in Female Floral Development of Hickory (Carya cathayensis Sarg.)
Source: Front Genet. 2022 May 11;13:910488. doi: 10.3389/fgene.2022.910488 (PMC9130753; doi:10.3389/fgene.2022.910488)
Supplement: Supplementary file 2 [file DataSheet4.xlsx]

## Sheet: C1vsC2
Table S4-1 DEGs in three developmental stages of female flowers in C1vsC2
gene ID	mRNA ID	C1 FPKM	C2 FPKM	log2(foldchange)	pvalue	qvalue	Gene_description	GO ID	GO_description	KO ID	KO_pathway
CCA0001S0004	evm.TU.Contig0.4	0.243012	2.3428	-3.26914	0.0105917	0.202912	sp|Q6AWW5|Y5262_ARATH Ankyrin repeat-containing protein At5g02620 OS=Arabidopsis thaliana GN=At5g02620 PE=1 SV=1//4.61419e-07	GO:0003674,GO:0005488,GO:0005515	molecular_function,binding,protein binding	--	--
CCA0001S0011	evm.TU.Contig0.11	40.0792	9.68445	2.04911	0.0152729	0.252031	sp|Q8GSA7|CMTA3_ARATH Calmodulin-binding transcription activator 3 OS=Arabidopsis thaliana GN=CMTA3 PE=1 SV=1//0	GO:0008152,GO:0008150,GO:0071704,GO:0003677,GO:0044238,GO:1901360,GO:0090304,GO:0006807,GO:0006259,GO:0005634,GO:0006139,GO:0046483,GO:0006725,GO:0034641,GO:0030261,GO:0009987,GO:0043170,GO:0044260,GO:0016043,GO:0044237,GO:0044699,GO:0044763,GO:0051276,GO:0007059,GO:0006996,GO:0003674,GO:0071840,GO:0006323,GO:0097159,GO:1901363,GO:0071103,GO:0005575,GO:0043227,GO:0043231,GO:0005488,GO:0043229,GO:…	metabolic process,biological_process,organic substance metabolic process,DNA binding,primary metabolic process,organic cyclic compound metabolic process,nucleic acid metabolic process,nitrogen compound metabolic process,DNA metabolic process,nucleus,nucleobase-containing compound metabolic process,heterocycle metabolic process,cellular aromatic compound metabolic process,cellular nitrogen compoun…	--	--
CCA0001S0022	evm.TU.Contig0.22	11.479	2.97786	1.94665	0.0477508	0.457868	sp|A8KBE0|OXR1_XENTR Oxidation resistance protein 1 OS=Xenopus tropicalis GN=oxr1 PE=2 SV=2//6.09229e-17	--	--	--	--
CCA0006S0006	evm.TU.Contig1005.6	0.084475	2.06938	-4.61453	0.000948202	0.0402018	sp|Q766C3|NEP1_NEPGR Aspartic proteinase nepenthesin-1 OS=Nepenthes gracilis GN=nep1 PE=1 SV=1//4.49014e-147	GO:0003824,GO:0016787,GO:0008150,GO:0008152,GO:0003674,GO:0004190,GO:0070001,GO:0006508,GO:0071704,GO:0008233,GO:0044238,GO:0070011,GO:0004175,GO:0043170,GO:0019538	catalytic activity,hydrolase activity,biological_process,metabolic process,molecular_function,aspartic-type endopeptidase activity,aspartic-type peptidase activity,proteolysis,organic substance metabolic process,peptidase activity,primary metabolic process,peptidase activity, acting on L-amino acid peptides,endopeptidase activity,macromolecule metabolic process,protein metabolic process	--	--
CCA0006S0007	evm.TU.Contig1005.7	0.99358	51.5218	-5.6964	6.57864e-08	2.1278e-05	sp|Q9ZWQ9|FLS_CITUN Flavonol synthase/flavanone 3-hydroxylase OS=Citrus unshiu GN=FLS PE=1 SV=1//5.07166e-168	GO:0003824,GO:0016491,GO:0055114,GO:0044710,GO:0008150,GO:0008152,GO:0003674	catalytic activity,oxidoreductase activity,oxidation-reduction process,single-organism metabolic process,biological_process,metabolic process,molecular_function	pop01110,pop01100,pop00941	Biosynthesis of secondary metabolites,Metabolic pathways,Flavonoid biosynthesis
CCA0006S0013	evm.TU.Contig1005.13	48.9412	8.86981	2.46407	0.0259949	0.340112	sp|Q9ZUZ3|SAU32_ARATH Auxin-responsive protein SAUR32 OS=Arabidopsis thaliana GN=SAUR32 PE=2 SV=1//1.17314e-12	GO:0008150,GO:0009733,GO:0010033,GO:0009719,GO:0009725,GO:0042221,GO:0050896	biological_process,response to auxin stimulus,response to organic substance,response to endogenous stimulus,response to hormone stimulus,response to chemical stimulus,response to stimulus	pop04075	Plant hormone signal transduction
CCA0006S0018	evm.TU.Contig1005.18	1.75705	46.635	-4.73019	1.08639e-06	0.000209765	sp|B8XCH5|QKY_ARATH Protein QUIRKY OS=Arabidopsis thaliana GN=QKY PE=2 SV=1//3.09302e-41	GO:0003674,GO:0005488,GO:0005515	molecular_function,binding,protein binding	--	--
CCA0011S0002	evm.TU.Contig1011.2	1.61603	25.9076	-4.00285	0.00163535	0.0590159	sp|Q56S59|PHYLL_TOBAC Phylloplanin OS=Nicotiana tabacum PE=1 SV=1//6.51623e-17	--	--	--	--
CCA0013S0001	evm.TU.Contig1012.1	89.0319	11.7885	2.91694	0.00487766	0.124407	-//-	GO:0008150,GO:0008152,GO:0016020,GO:0015979,GO:0009521,GO:0009523,GO:0034357,GO:0009579,GO:0044436,GO:0044425,GO:0009539,GO:0005575,GO:0044237,GO:0009987,GO:0043234,GO:0005623,GO:0044464,GO:0032991,GO:0044424,GO:0005622	biological_process,metabolic process,membrane,photosynthesis,photosystem,photosystem II,photosynthetic membrane,thylakoid,thylakoid part,membrane part,photosystem II reaction center,cellular_component,cellular metabolic process,cellular process,protein complex,cell,cell part,macromolecular complex,intracellular part,intracellular	--	--
CCA0013S0002	evm.TU.Contig1012.2	254.799	28.9058	3.13993	0.00139665	0.0528461	-//-	--	--	--	--
CCA0025S0002	evm.TU.Contig1027.2	0.862602	0.0729473	3.56377	0.0378963	0.412344	sp|Q9LMP1|WAK2_ARATH Wall-associated receptor kinase 2 OS=Arabidopsis thaliana GN=WAK2 PE=1 SV=1//3.5699e-56	GO:0003824,GO:0030246,GO:0004672,GO:0003674,GO:0016740,GO:0016773,GO:0043167,GO:0016772,GO:0043169,GO:0046872,GO:0004674,GO:0016301,GO:0005575,GO:0031224,GO:0001871,GO:0030247,GO:0016021,GO:0016020,GO:0005488,GO:0044425,GO:0005509,GO:0005515	catalytic activity,carbohydrate binding,protein kinase activity,molecular_function,transferase activity,phosphotransferase activity, alcohol group as acceptor,ion binding,transferase activity, transferring phosphorus-containing groups,cation binding,metal ion binding,protein serine/threonine kinase activity,kinase activity,cellular_component,intrinsic to membrane,pattern binding,polysaccharide bi…	--	--
CCA0040S0001	evm.TU.Contig1050.1	0.0298314	0.264343	-3.14751	0.0444941	1	sp|Q5RBU7|PCP_PONAB Lysosomal Pro-X carboxypeptidase OS=Pongo abelii GN=PRCP PE=2 SV=1//4.20031e-75	GO:0016491,GO:0055114,GO:0003824,GO:0008152,GO:0044710,GO:0008150,GO:0016787,GO:0051704,GO:0071704,GO:0006505,GO:0044238,GO:0006629,GO:0044403,GO:1901576,GO:0044419,GO:0016032,GO:0016788,GO:0009058,GO:0044249,GO:0044764,GO:0006643,GO:0046486,GO:0006664,GO:0046488,GO:0016645,GO:0006650,GO:0009987,GO:0043170,GO:0019058,GO:0044237,GO:0044699,GO:0044763,GO:0044255,GO:0003674,GO:0006644,GO:0016695,GO:…	oxidoreductase activity,oxidation-reduction process,catalytic activity,metabolic process,single-organism metabolic process,biological_process,hydrolase activity,multi-organism process,organic substance metabolic process,GPI anchor metabolic process,primary metabolic process,lipid metabolic process,symbiosis, encompassing mutualism through parasitism,organic substance biosynthetic process,interspe…	--	--
CCA0041S0007	evm.TU.Contig1059.7	9.44785	53.582	-2.50369	0.00585411	0.139844	sp|Q9SJ52|YLS9_ARATH Protein YLS9 OS=Arabidopsis thaliana GN=YLS9 PE=2 SV=1//1.95371e-13	--	--	--	--
CCA0049S0003	evm.TU.Contig1073.3	2.02751	0.156473	3.69572	0.00971414	0.19253	sp|P0C5E2|Y1839_ARATH Probable serine/threonine-protein kinase At1g18390 OS=Arabidopsis thaliana GN=At1g18390 PE=2 SV=2//1.68553e-06	GO:0008150,GO:0003824,GO:0003674,GO:0043167,GO:0005215,GO:0055085,GO:0097159,GO:1901363,GO:0022857,GO:0001871,GO:0030247,GO:0015399,GO:0015405,GO:0009987,GO:0030246,GO:0022804,GO:0042626,GO:0043492,GO:0005488,GO:0005524,GO:0044765,GO:0016820,GO:0016787,GO:0042623,GO:0044699,GO:0030554,GO:0032559,GO:0036094,GO:0035639,GO:0000166,GO:1901265,GO:0044763,GO:0043168,GO:0017076,GO:0001883,GO:0032549,GO:…	biological_process,catalytic activity,molecular_function,ion binding,transporter activity,transmembrane transport,organic cyclic compound binding,heterocyclic compound binding,transmembrane transporter activity,pattern binding,polysaccharide binding,primary active transmembrane transporter activity,P-P-bond-hydrolysis-driven transmembrane transporter activity,cellular process,carbohydrate binding…	--	--
CCA0050S0001	evm.TU.Contig1074.1	4.1483	19.3493	-2.22169	0.0391384	0.418863	sp|Q9LK88|NQR_ARATH NADPH:quinone oxidoreductase OS=Arabidopsis thaliana GN=NQR PE=1 SV=1//1.01784e-96	GO:0016491,GO:0003824,GO:0003674	oxidoreductase activity,catalytic activity,molecular_function	--	--
CCA0052S0002	evm.TU.Contig1076.2	1.71502	12.3214	-2.84487	0.00633152	0.147103	sp|Q9FF12|GSXL9_ARATH Flavin-containing monooxygenase FMO GS-OX-like 9 OS=Arabidopsis thaliana GN=At5g07800 PE=2 SV=1//0	GO:0003824,GO:0016491,GO:0055114,GO:0044710,GO:0008150,GO:0016705,GO:0008152,GO:0003674,GO:0048037,GO:0050662,GO:0006811,GO:0016614,GO:0050660,GO:0071704,GO:0090304,GO:0016709,GO:0030001,GO:0043167,GO:0016070,GO:0044699,GO:0044238,GO:0006139,GO:0006812,GO:0051287,GO:0015672,GO:0016616,GO:0004499,GO:0046483,GO:1901360,GO:0044765,GO:0006725,GO:0071949,GO:0006807,GO:0004497,GO:0050661,GO:0034641,GO:…	catalytic activity,oxidoreductase activity,oxidation-reduction process,single-organism metabolic process,biological_process,oxidoreductase activity, acting on paired donors, with incorporation or reduction of molecular oxygen,metabolic process,molecular_function,cofactor binding,coenzyme binding,ion transport,oxidoreductase activity, acting on CH-OH group of donors,flavin adenine dinucleotide bin…	--	--
CCA0063S0003	evm.TU.Contig1087.3	106.585	397.663	-1.89954	0.0255945	0.337591	sp|P27524|CB4A_SOLLC Chlorophyll a-b binding protein CP24 10A, chloroplastic OS=Solanum lycopersicum GN=CAP10A PE=3 SV=1//4.1907e-148	--	--	pop00196,pop01100	Photosynthesis - antenna proteins,Metabolic pathways
CCA0063S0009	evm.TU.Contig1087.9	9.81048	127.894	-3.70448	4.59015e-05	0.00414313	sp|A5JTQ3|XYL2_MEDSV Beta-xylosidase/alpha-L-arabinofuranosidase 2 OS=Medicago sativa subsp. varia GN=Xyl2 PE=2 SV=1//0	GO:0003824,GO:0004553,GO:0016798,GO:0005975,GO:0016787,GO:0008150,GO:0008152,GO:0003674,GO:0071704,GO:0044238	catalytic activity,hydrolase activity, hydrolyzing O-glycosyl compounds,hydrolase activity, acting on glycosyl bonds,carbohydrate metabolic process,hydrolase activity,biological_process,metabolic process,molecular_function,organic substance metabolic process,primary metabolic process	pop00500,pop00520,pop01100	Starch and sucrose metabolism,Amino sugar and nucleotide sugar metabolism,Metabolic pathways
CCA0065S0006	evm.TU.Contig1089.6	0.93594	11.7382	-3.64865	0.00626486	0.146112	sp|P49107|PSAN_ARATH Photosystem I reaction center subunit N, chloroplastic OS=Arabidopsis thaliana GN=PSAN PE=1 SV=2//7.66464e-66	GO:0008150,GO:0008152,GO:0003674,GO:0043169,GO:0046872,GO:0043167,GO:0009522,GO:0016020,GO:0015979,GO:0009521,GO:0042651,GO:0009523,GO:0034357,GO:0009579,GO:0044436,GO:0044425,GO:0009654,GO:0005516,GO:0005575,GO:0044237,GO:0019898,GO:0009987,GO:0005488,GO:0043234,GO:0005509,GO:0005623,GO:0044464,GO:0005515,GO:0032991,GO:0044424,GO:0005622	biological_process,metabolic process,molecular_function,cation binding,metal ion binding,ion binding,photosystem I,membrane,photosynthesis,photosystem,thylakoid membrane,photosystem II,photosynthetic membrane,thylakoid,thylakoid part,membrane part,oxygen evolving complex,calmodulin binding,cellular_component,cellular metabolic process,extrinsic to membrane,cellular process,binding,protein complex…	pop01100,pop00195	Metabolic pathways,Photosynthesis
CCA0075S0001	evm.TU.Contig1096.1	1.58328	0.0989318	4.00034	0.00220786	0.0725158	sp|C0LGP4|Y3475_ARATH Probable LRR receptor-like serine/threonine-protein kinase At3g47570 OS=Arabidopsis thaliana GN=At3g47570 PE=2 SV=1//1.75078e-13	GO:0008152,GO:0008150,GO:0003824,GO:0003674,GO:0071704,GO:0043167,GO:0097159,GO:1901363,GO:0044237,GO:0044238,GO:0016740,GO:0009987,GO:0004672,GO:0016773,GO:0016301,GO:0006468,GO:0005488,GO:0044260,GO:0016310,GO:0043170,GO:0006796,GO:0006793,GO:0005524,GO:0030554,GO:0032559,GO:0036094,GO:0035639,GO:0016772,GO:0000166,GO:1901265,GO:0043412,GO:0043168,GO:0006464,GO:0036211,GO:0017076,GO:0001883,GO:…	metabolic process,biological_process,catalytic activity,molecular_function,organic substance metabolic process,ion binding,organic cyclic compound binding,heterocyclic compound binding,cellular metabolic process,primary metabolic process,transferase activity,cellular process,protein kinase activity,phosphotransferase activity, alcohol group as acceptor,kinase activity,protein phosphorylation,bind…	--	--
CCA0081S0002	evm.TU.Contig1104.2	1.24332	6.68126	-2.42592	0.0290799	0.361057	sp|Q8C1A9|CD029_MOUSE Uncharacterized protein C4orf29 homolog OS=Mus musculus PE=2 SV=1//8.2365e-13	--	--	--	--
CCA0082S0011	evm.TU.Contig1105.11	0.0861612	1.61923	-4.23213	0.00213629	0.0709268	sp|Q9LZD3|E70A1_ARATH Exocyst complex component EXO70A1 OS=Arabidopsis thaliana GN=EXO70A1 PE=1 SV=1//8.89164e-42	GO:0003824,GO:0008150,GO:0008152,GO:0003674,GO:0071944,GO:0006351,GO:0032774,GO:0034654,GO:1901362,GO:0019438,GO:0044271,GO:0018130,GO:0071704,GO:0090304,GO:0016740,GO:0016070,GO:0044699,GO:0044238,GO:0006139,GO:0046483,GO:1901360,GO:0044765,GO:0006725,GO:0006807,GO:0034641,GO:0005938,GO:0003899,GO:0044448,GO:0051179,GO:0005634,GO:0044763,GO:0000145,GO:1901576,GO:0051234,GO:0006810,GO:0009058,GO:…	catalytic activity,biological_process,metabolic process,molecular_function,cell periphery,transcription, DNA-dependent,RNA biosynthetic process,nucleobase-containing compound biosynthetic process,organic cyclic compound biosynthetic process,aromatic compound biosynthetic process,cellular nitrogen compound biosynthetic process,heterocycle biosynthetic process,organic substance metabolic process,nu…	--	--
CCA0086S0009	evm.TU.Contig1109.9	65.8937	279.594	-2.08512	0.0219137	0.309573	sp|Q9M069|E137_ARATH Glucan endo-1,3-beta-glucosidase 7 OS=Arabidopsis thaliana GN=At4g34480 PE=1 SV=2//0	GO:0004553,GO:0016798,GO:0003824,GO:0005975,GO:0008152,GO:0008150,GO:0016787,GO:1901362,GO:0044271,GO:0071704,GO:0019438,GO:0018130,GO:0044238,GO:1901576,GO:1901360,GO:0006807,GO:0009058,GO:0044249,GO:0046483,GO:0006725,GO:0034641,GO:0009987,GO:0044237,GO:0033013,GO:0003674,GO:0004655,GO:0043167,GO:0043169,GO:0046872,GO:0033014,GO:0005488,GO:0016836,GO:0016829,GO:0016835,GO:1901564,GO:1901566	hydrolase activity, hydrolyzing O-glycosyl compounds,hydrolase activity, acting on glycosyl bonds,catalytic activity,carbohydrate metabolic process,metabolic process,biological_process,hydrolase activity,organic cyclic compound biosynthetic process,cellular nitrogen compound biosynthetic process,organic substance metabolic process,aromatic compound biosynthetic process,heterocycle biosynthetic pr…	--	--
CCA0086S0014	evm.TU.Contig1109.14	0.0598984	1.45697	-4.60431	0.00715361	0.159103	sp|P02877|HEVE_HEVBR Pro-hevein OS=Hevea brasiliensis GN=HEV1 PE=1 SV=2//1.10536e-83	GO:0008150,GO:0003674,GO:0009620,GO:0050832,GO:0008061,GO:0006950,GO:0097367,GO:0050896,GO:0009617,GO:0042742,GO:0006952,GO:0009607,GO:0051707,GO:0051704,GO:0005488	biological_process,molecular_function,response to fungus,defense response to fungus,chitin binding,response to stress,carbohydrate derivative binding,response to stimulus,response to bacterium,defense response to bacterium,defense response,response to biotic stimulus,response to other organism,multi-organism process,binding	--	--
CCA0090S0005	evm.TU.Contig1115.5	40.4764	523.504	-3.69305	4.41905e-05	0.00402106	sp|Q2HU68|H2A1_MEDTR Probable histone H2A.1 OS=Medicago truncatula GN=MtrDRAFT_AC149210g1v1 PE=3 SV=1//2.89314e-49	GO:0003674,GO:0003677,GO:0097159,GO:1901363,GO:0003676,GO:0005488	molecular_function,DNA binding,organic cyclic compound binding,heterocyclic compound binding,nucleic acid binding,binding	--	--
CCA0090S0012	evm.TU.Contig1115.12	380.215	3238.62	-3.09049	0.000449396	0.0233264	sp|P0CG89|H4_SOYBN Histone H4 OS=Glycine max PE=3 SV=1//3.58019e-51	GO:0032774,GO:0006351,GO:0008152,GO:0008150,GO:0034654,GO:1901362,GO:0009059,GO:0034645,GO:0044271,GO:0071704,GO:0019438,GO:0006352,GO:0018130,GO:0003677,GO:0044238,GO:1901576,GO:1901360,GO:0090304,GO:0006807,GO:0009058,GO:0044249,GO:0005634,GO:0006139,GO:0046483,GO:0006725,GO:0034641,GO:0009987,GO:0043170,GO:0044260,GO:0016070,GO:0044237,GO:0003674,GO:0097159,GO:1901363,GO:0005575,GO:0043227,GO:…	RNA biosynthetic process,transcription, DNA-dependent,metabolic process,biological_process,nucleobase-containing compound biosynthetic process,organic cyclic compound biosynthetic process,macromolecule biosynthetic process,cellular macromolecule biosynthetic process,cellular nitrogen compound biosynthetic process,organic substance metabolic process,aromatic compound biosynthetic process,DNA-depen…	--	--
CCA0095S0005	evm.TU.Contig1125.5	13.9516	2.74869	2.34361	0.0166554	0.26493	sp|O24629|SIGA_ARATH RNA polymerase sigma factor sigA OS=Arabidopsis thaliana GN=SIGA PE=1 SV=1//0	GO:0001071,GO:0003700,GO:0003824,GO:0032774,GO:0006351,GO:0008152,GO:0019219,GO:0051171,GO:0008150,GO:2001141,GO:0051252,GO:0006355,GO:0034654,GO:1901362,GO:0009059,GO:0034645,GO:0010556,GO:0031326,GO:0009889,GO:2000112,GO:0044271,GO:0031323,GO:0071704,GO:0019438,GO:0019222,GO:0080090,GO:0006352,GO:0018130,GO:0060255,GO:0003677,GO:0010468,GO:0044238,GO:1901576,GO:0000990,GO:0000996,GO:0016987,GO:…	nucleic acid binding transcription factor activity,sequence-specific DNA binding transcription factor activity,catalytic activity,RNA biosynthetic process,transcription, DNA-dependent,metabolic process,regulation of nucleobase-containing compound metabolic process,regulation of nitrogen compound metabolic process,biological_process,regulation of RNA biosynthetic process,regulation of RNA metaboli…	--	--
CCA0104S0003	evm.TU.Contig1141.3	129.011	34.7421	1.89274	0.0420939	0.432855	-//-	GO:0003674,GO:0005488,GO:0005515	molecular_function,binding,protein binding	--	--
CCA0108S0011	evm.TU.Contig1145.11	127.014	16.7814	2.92005	0.000881608	0.0381255	sp|Q41596|CHI1_THECC Endochitinase 1 OS=Theobroma cacao GN=CHIA1 PE=2 SV=1//1.18356e-162	GO:0008152,GO:0008150,GO:0003824,GO:1901565,GO:0008061,GO:0004568,GO:0006032,GO:0046348,GO:1901072,GO:0097367,GO:0004553,GO:0016798,GO:0006807,GO:0006026,GO:0016998,GO:0006030,GO:1901071,GO:0003674,GO:0006040,GO:0044036,GO:0071704,GO:0071554,GO:0044237,GO:0044248,GO:1901136,GO:0006022,GO:0009987,GO:0009056,GO:1901575,GO:0005488,GO:0044260,GO:0043170,GO:1901564,GO:0009057,GO:1901135,GO:0016787,GO:…	metabolic process,biological_process,catalytic activity,organonitrogen compound catabolic process,chitin binding,chitinase activity,chitin catabolic process,amino sugar catabolic process,glucosamine-containing compound catabolic process,carbohydrate derivative binding,hydrolase activity, hydrolyzing O-glycosyl compounds,hydrolase activity, acting on glycosyl bonds,nitrogen compound metabolic proc…	pop01110,pop00520	Biosynthesis of secondary metabolites,Amino sugar and nucleotide sugar metabolism
CCA0108S0015	evm.TU.Contig1145.15	11.8777	1.89171	2.65049	0.0214482	0.305895	sp|Q8LBB7|LOG5_ARATH Cytokinin riboside 5&apos;-monophosphate phosphoribohydrolase LOG5 OS=Arabidopsis thaliana GN=LOG5 PE=1 SV=1//3.85437e-126	--	--	--	--
CCA0112S0004	evm.TU.Contig1149.4	0.377139	0.042623	3.14539	0.0297386	0.365199	sp|C0LGP4|Y3475_ARATH Probable LRR receptor-like serine/threonine-protein kinase At3g47570 OS=Arabidopsis thaliana GN=At3g47570 PE=2 SV=1//0	GO:0003824,GO:0008152,GO:0008150,GO:0071704,GO:0044238,GO:0009987,GO:0043170,GO:0044260,GO:0044237,GO:0006468,GO:0004672,GO:0003674,GO:0016310,GO:0016740,GO:0016773,GO:0005524,GO:0097159,GO:1901363,GO:0035639,GO:0043167,GO:0000166,GO:1901265,GO:0036094,GO:0032559,GO:0006793,GO:0016772,GO:0006464,GO:0036211,GO:0030554,GO:0001882,GO:0006796,GO:0001883,GO:0032549,GO:0032550,GO:0032555,GO:0016301,GO:…	catalytic activity,metabolic process,biological_process,organic substance metabolic process,primary metabolic process,cellular process,macromolecule metabolic process,cellular macromolecule metabolic process,cellular metabolic process,protein phosphorylation,protein kinase activity,molecular_function,phosphorylation,transferase activity,phosphotransferase activity, alcohol group as acceptor,ATP b…	--	--
CCA0121S0001	evm.TU.Contig11595.1	0.92134	0.0813484	3.50155	0.0476485	0.457417	sp|Q9NUD9|PIGV_HUMAN GPI mannosyltransferase 2 OS=Homo sapiens GN=PIGV PE=1 SV=1//2.0245e-20	GO:0003824,GO:0016757,GO:0016758,GO:0008152,GO:0044710,GO:0008150,GO:0009059,GO:0034645,GO:0071704,GO:0006505,GO:0044238,GO:0006629,GO:1901576,GO:0009058,GO:0044249,GO:0006643,GO:0008610,GO:0046486,GO:0006664,GO:0046488,GO:0006650,GO:0009987,GO:0043170,GO:0044260,GO:0042157,GO:0042158,GO:0044237,GO:0044255,GO:0045017,GO:0006497,GO:0006506,GO:0006661,GO:0003674,GO:0006644,GO:0016740,GO:0046474,GO:…	catalytic activity,transferase activity, transferring glycosyl groups,transferase activity, transferring hexosyl groups,metabolic process,single-organism metabolic process,biological_process,macromolecule biosynthetic process,cellular macromolecule biosynthetic process,organic substance metabolic process,GPI anchor metabolic process,primary metabolic process,lipid metabolic process,organic substa…	pop01100,pop00563	Metabolic pathways,Glycosylphosphatidylinositol(GPI)-anchor biosynthesis
CCA0122S0001	evm.TU.Contig1161.1	0.850015	8.1309	-3.25786	0.00558885	0.135632	sp|P17407|21KD_DAUCA 21 kDa protein OS=Daucus carota PE=2 SV=1//1.33506e-48	GO:0004857,GO:0003674,GO:0030234	enzyme inhibitor activity,molecular_function,enzyme regulator activity	--	--
CCA0126S0006	evm.TU.Contig1165.6	2.09763	11.8822	-2.50197	0.00816813	0.173012	sp|Q6S001|KIF11_DICDI Kinesin-related protein 11 OS=Dictyostelium discoideum GN=kif11 PE=3 SV=1//1.54125e-110	GO:0007018,GO:0003777,GO:0008017,GO:0007017,GO:0003774,GO:0015631,GO:0008092,GO:0006928,GO:0003824,GO:0008150,GO:0016787,GO:0016462,GO:0016818,GO:0017111,GO:0016817,GO:0009987,GO:0044699,GO:0044763,GO:0003674,GO:0005524,GO:0097159,GO:1901363,GO:0035639,GO:0043167,GO:0000166,GO:1901265,GO:0036094,GO:0032559,GO:0030554,GO:0001882,GO:0001883,GO:0032549,GO:0032550,GO:0032555,GO:0017076,GO:0043168,GO:…	microtubule-based movement,microtubule motor activity,microtubule binding,microtubule-based process,motor activity,tubulin binding,cytoskeletal protein binding,cellular component movement,catalytic activity,biological_process,hydrolase activity,pyrophosphatase activity,hydrolase activity, acting on acid anhydrides, in phosphorus-containing anhydrides,nucleoside-triphosphatase activity,hydrolase a…	--	--
CCA0129S0003	evm.TU.Contig1169.3	0.846582	162.158	-7.58154	2.23799e-11	3.1704e-08	sp|P34800|CCN1_ANTMA G2/mitotic-specific cyclin-1 OS=Antirrhinum majus PE=2 SV=1//5.77588e-19	GO:0005634,GO:0005575,GO:0043231,GO:0043227,GO:0005623,GO:0044464,GO:0043229,GO:0043226,GO:0044424,GO:0005622	nucleus,cellular_component,intracellular membrane-bounded organelle,membrane-bounded organelle,cell,cell part,intracellular organelle,organelle,intracellular part,intracellular	--	--
CCA0133S0005	evm.TU.Contig1180.5	0.923138	23.7724	-4.6866	0.0061387	0.144234	sp|O80786|MCM5_ARATH DNA replication licensing factor MCM5 OS=Arabidopsis thaliana GN=MCM5 PE=1 SV=1//1.98442e-24	--	--	pop03030	DNA replication
CCA0138S0008	evm.TU.Contig1189.8	8.69069	0.0713222	6.92898	1.85599e-05	0.00202537	sp|Q9LHA8|MD37C_ARATH Probable mediator of RNA polymerase II transcription subunit 37c OS=Arabidopsis thaliana GN=MED37C PE=1 SV=1//8.57203e-06	--	--	pop04144,pop04141,pop03040	Endocytosis,Protein processing in endoplasmic reticulum,Spliceosome
CCA0163S0005	evm.TU.Contig1223.5	0.316574	0.0279835	3.4999	0.0479228	0.458502	sp|Q8CIA9|HIAL1_MOUSE Hippocampus abundant transcript-like protein 1 OS=Mus musculus GN=Hiatl1 PE=2 SV=3//5.89334e-07	GO:0008150,GO:0055085,GO:0009987,GO:0044765,GO:0044699,GO:0044763,GO:0016020,GO:0051179,GO:0031224,GO:0016021,GO:0006810,GO:0051234,GO:0005575,GO:0044425	biological_process,transmembrane transport,cellular process,single-organism transport,single-organism process,single-organism cellular process,membrane,localization,intrinsic to membrane,integral to membrane,transport,establishment of localization,cellular_component,membrane part	--	--
CCA0170S0001	evm.TU.Contig1230.1	6.83185	0.657084	3.37813	0.00230389	0.0747521	sp|Q9M9V7|PTR8_ARATH Protein NRT1/ PTR FAMILY 2.9 OS=Arabidopsis thaliana GN=NPF2.9 PE=1 SV=1//0	GO:0008150,GO:0003674,GO:0005215,GO:0016020,GO:0051179,GO:0006810,GO:0051234,GO:0005575	biological_process,molecular_function,transporter activity,membrane,localization,transport,establishment of localization,cellular_component	--	--
CCA0176S0003	evm.TU.Contig1245.3	1.77822	10.9984	-2.62879	0.00857398	0.1785	sp|Q6N075|MFSD5_HUMAN Molybdate-anion transporter OS=Homo sapiens GN=MFSD5 PE=1 SV=2//1.65461e-64	GO:0008150,GO:0003674,GO:0005215,GO:0055085,GO:0022857,GO:0009987,GO:0022891,GO:0015075,GO:0022892,GO:0006811,GO:0044765,GO:0044699,GO:0044763,GO:0015098,GO:0015689,GO:0006820,GO:0016020,GO:0051179,GO:0031224,GO:0016021,GO:0006810,GO:0051234,GO:0005575,GO:0015103,GO:0015698,GO:0008509,GO:0044425	biological_process,molecular_function,transporter activity,transmembrane transport,transmembrane transporter activity,cellular process,substrate-specific transmembrane transporter activity,ion transmembrane transporter activity,substrate-specific transporter activity,ion transport,single-organism transport,single-organism process,single-organism cellular process,molybdate ion transmembrane transp…	--	--
CCA0179S0001	evm.TU.Contig1248.1	1.30447	0.115259	3.50052	0.047714	0.457763	sp|Q8S2T1|DDPS6_ARATH Dehydrodolichyl diphosphate synthase 6 OS=Arabidopsis thaliana GN=At2g17570 PE=2 SV=2//2.04172e-48	GO:0003824,GO:0003674,GO:0016740,GO:0016765	catalytic activity,molecular_function,transferase activity,transferase activity, transferring alkyl or aryl (other than methyl) groups	pop01110,pop00900	Biosynthesis of secondary metabolites,Terpenoid backbone biosynthesis
CCA0183S0015	evm.TU.Contig1251.15	9.76739	47.8648	-2.29292	0.0142891	0.242727	-//-	--	--	--	--
CCA0196S0005	evm.TU.Contig1277.5	0.519136	5.82331	-3.48766	0.0027071	0.0834259	sp|Q9P1Y6|PHRF1_HUMAN PHD and RING finger domain-containing protein 1 OS=Homo sapiens GN=PHRF1 PE=1 SV=3//1.15951e-07	GO:0005634,GO:0003674,GO:0005575,GO:0043227,GO:0043231,GO:0005488,GO:0043229,GO:0043226,GO:0005623,GO:0044464,GO:0005515,GO:0044424,GO:0005622	nucleus,molecular_function,cellular_component,membrane-bounded organelle,intracellular membrane-bounded organelle,binding,intracellular organelle,organelle,cell,cell part,protein binding,intracellular part,intracellular	--	--
CCA0209S0001	evm.TU.Contig1301.1	137.29	13.9793	3.29586	0.000654885	0.0308864	-//-	GO:0019031,GO:0036338,GO:0019012,GO:0044423,GO:0005575	viral envelope,viral membrane,virion,virion part,cellular_component	--	--
CCA0230S0001	evm.TU.Contig1349.1	1.03956	7.71084	-2.89091	0.0466678	0.453281	sp|Q94BT9|ATOX1_ARATH Copper transport protein ATX1 OS=Arabidopsis thaliana GN=ATX1 PE=1 SV=1//1.0134e-09	GO:0003824,GO:0016491,GO:0055114,GO:0044710,GO:0008150,GO:0008152,GO:0003674,GO:0043169,GO:0046872,GO:0006811,GO:0030001,GO:0043167,GO:0044699,GO:0006812,GO:0044765,GO:0051179,GO:0051234,GO:0006810,GO:0005488	catalytic activity,oxidoreductase activity,oxidation-reduction process,single-organism metabolic process,biological_process,metabolic process,molecular_function,cation binding,metal ion binding,ion transport,metal ion transport,ion binding,single-organism process,cation transport,single-organism transport,localization,establishment of localization,transport,binding	--	--
CCA0239S0001	evm.TU.Contig1370.1	0.163962	2.41599	-3.88118	0.0132243	0.231753	sp|Q500U8|TKPR1_ARATH Tetraketide alpha-pyrone reductase 1 OS=Arabidopsis thaliana GN=TKPR1 PE=1 SV=1//8.19474e-34	GO:0016491,GO:0055114,GO:0044710,GO:0008152,GO:0008150,GO:0003824,GO:1901362,GO:0003674,GO:0006629,GO:1901360,GO:0071704,GO:0048037,GO:1901576,GO:0050662,GO:0044238,GO:0009058,GO:0016616,GO:0008610,GO:0016614,GO:0005488,GO:0006694,GO:0008202,GO:0003854,GO:0016229,GO:0033764	oxidoreductase activity,oxidation-reduction process,single-organism metabolic process,metabolic process,biological_process,catalytic activity,organic cyclic compound biosynthetic process,molecular_function,lipid metabolic process,organic cyclic compound metabolic process,organic substance metabolic process,cofactor binding,organic substance biosynthetic process,coenzyme binding,primary metabolic …	--	--
CCA0246S0002	evm.TU.Contig1380.2	23.0713	5.7983	1.9924	0.0411694	0.428479	-//-	--	--	--	--
CCA0256S0002	evm.TU.Contig1414.2	1.20029	7.83192	-2.70598	0.0109201	0.206844	sp|Q00624|ASOL_BRANA L-ascorbate oxidase homolog OS=Brassica napus GN=Bp10 PE=2 SV=1//0	GO:0016491,GO:0055114,GO:0044710,GO:0008152,GO:0008150,GO:0005507,GO:0003824,GO:0043169,GO:0003674,GO:0046872,GO:0043167,GO:0046914,GO:0005488	oxidoreductase activity,oxidation-reduction process,single-organism metabolic process,metabolic process,biological_process,copper ion binding,catalytic activity,cation binding,molecular_function,metal ion binding,ion binding,transition metal ion binding,binding	--	--
CCA0260S0001	evm.TU.Contig1422.1	14.1579	1.67011	3.08359	0.0064292	0.148635	sp|Q8VWZ7|C76B6_CATRO Geraniol 8-hydroxylase OS=Catharanthus roseus GN=CYP76B6 PE=1 SV=1//2.4257e-78	GO:0016491,GO:0055114,GO:0044710,GO:0008152,GO:0020037,GO:0046906,GO:0008150,GO:0016705,GO:0005506,GO:0003824,GO:0043169,GO:0003674,GO:0046872,GO:0043167,GO:0097159,GO:1901363,GO:0046914,GO:0005488	oxidoreductase activity,oxidation-reduction process,single-organism metabolic process,metabolic process,heme binding,tetrapyrrole binding,biological_process,oxidoreductase activity, acting on paired donors, with incorporation or reduction of molecular oxygen,iron ion binding,catalytic activity,cation binding,molecular_function,metal ion binding,ion binding,organic cyclic compound binding,heterocy…	--	--
CCA0260S0002	evm.TU.Contig1422.2	18.2504	2.1537	3.08304	0.0106329	0.203436	sp|O64635|C76C4_ARATH Cytochrome P450 76C4 OS=Arabidopsis thaliana GN=CYP76C4 PE=3 SV=1//1.68e-70	GO:0016491,GO:0055114,GO:0044710,GO:0008152,GO:0020037,GO:0046906,GO:0008150,GO:0016705,GO:0005506,GO:0003824,GO:0065007,GO:0043169,GO:0003674,GO:0046872,GO:0043167,GO:0005576,GO:0097159,GO:1901363,GO:0046914,GO:0051704,GO:0005488,GO:0051701,GO:0044403,GO:0044419,GO:0044003,GO:0051817,GO:0001897,GO:0001907,GO:0019836,GO:0044004,GO:0051801,GO:0051818,GO:0051883,GO:0052331,GO:0065008,GO:0035821,GO:…	oxidoreductase activity,oxidation-reduction process,single-organism metabolic process,metabolic process,heme binding,tetrapyrrole binding,biological_process,oxidoreductase activity, acting on paired donors, with incorporation or reduction of molecular oxygen,iron ion binding,catalytic activity,biological regulation,cation binding,molecular_function,metal ion binding,ion binding,extracellular regi…	--	--
CCA0282S0002	evm.TU.Contig1478.2	19.7065	1.50963	3.70641	0.000608349	0.0291695	-//-	GO:0016020,GO:0031224,GO:0016021,GO:0005575,GO:0044425	membrane,intrinsic to membrane,integral to membrane,cellular_component,membrane part	--	--
CCA0310S0002	evm.TU.Contig1528.2	0.0187522	3.13684	-7.38611	0.013781	0.237766	-//-	--	--	--	--
CCA0327S0002	evm.TU.Contig1571.2	0.16057	21.2066	-7.04517	4.1477e-08	1.45553e-05	sp|Q9SBQ9|F3PH_PETHY Flavonoid 3&apos;-monooxygenase OS=Petunia hybrida GN=CYP75B2 PE=2 SV=1//8.97474e-123	GO:0003824,GO:0016491,GO:0055114,GO:0044710,GO:0008150,GO:0020037,GO:0046906,GO:0016705,GO:0008152,GO:0003674,GO:0005506,GO:0043169,GO:0046872,GO:0046914,GO:0043167,GO:0097159,GO:1901363,GO:0005488	catalytic activity,oxidoreductase activity,oxidation-reduction process,single-organism metabolic process,biological_process,heme binding,tetrapyrrole binding,oxidoreductase activity, acting on paired donors, with incorporation or reduction of molecular oxygen,metabolic process,molecular_function,iron ion binding,cation binding,metal ion binding,transition metal ion binding,ion binding,organic cyc…	--	--
CCA0358S0001	evm.TU.Contig1720.1	0.290727	1.97854	-2.7667	0.0316532	0.377039	sp|Q9SCP2|PLY12_ARATH Probable pectate lyase 12 OS=Arabidopsis thaliana GN=At3g53190 PE=2 SV=2//0	--	--	pop00040	Pentose and glucuronate interconversions
CCA0366S0001	evm.TU.Contig1759.1	0.171471	5.51828	-5.00818	0.00318803	0.0933414	-//-	GO:0003677,GO:0003674,GO:0097159,GO:1901363,GO:0005488,GO:0003676	DNA binding,molecular_function,organic cyclic compound binding,heterocyclic compound binding,binding,nucleic acid binding	--	--
CCA0370S0001	evm.TU.Contig17781.1	0.48837	8.08139	-4.04856	0.00345243	0.0985999	sp|O81635|ATK4_ARATH Kinesin-4 OS=Arabidopsis thaliana GN=ATK4 PE=1 SV=2//9.04852e-44	GO:0007018,GO:0003777,GO:0008017,GO:0007017,GO:0003774,GO:0015631,GO:0008092,GO:0006928,GO:0003824,GO:0008152,GO:0008150,GO:0016787,GO:0071704,GO:0044238,GO:0016462,GO:0016818,GO:1901360,GO:0017111,GO:0090304,GO:0006807,GO:0016817,GO:0006259,GO:0006139,GO:0046483,GO:0006725,GO:0034641,GO:0065007,GO:0006950,GO:0009987,GO:0043170,GO:0044260,GO:0000723,GO:0032200,GO:0060249,GO:0016043,GO:0044237,GO:…	microtubule-based movement,microtubule motor activity,microtubule binding,microtubule-based process,motor activity,tubulin binding,cytoskeletal protein binding,cellular component movement,catalytic activity,metabolic process,biological_process,hydrolase activity,organic substance metabolic process,primary metabolic process,pyrophosphatase activity,hydrolase activity, acting on acid anhydrides, in…	--	--
CCA0373S0001	evm.TU.Contig18.1	225.707	63.7953	1.82293	0.0450573	0.446475	sp|P56766|PSAA_ARATH Photosystem I P700 chlorophyll a apoprotein A1 OS=Arabidopsis thaliana GN=psaA PE=2 SV=1//0	GO:0001071,GO:0003700,GO:0032774,GO:0006351,GO:0008152,GO:0019219,GO:0051171,GO:0008150,GO:2001141,GO:0051252,GO:0006355,GO:0034654,GO:0043565,GO:1901362,GO:0009059,GO:0034645,GO:0010556,GO:0031326,GO:0009889,GO:2000112,GO:0044271,GO:0031323,GO:0071704,GO:0019438,GO:0019222,GO:0080090,GO:0018130,GO:0060255,GO:0003677,GO:0010468,GO:0044238,GO:1901576,GO:1901360,GO:0090304,GO:0006807,GO:0009058,GO:…	nucleic acid binding transcription factor activity,sequence-specific DNA binding transcription factor activity,RNA biosynthetic process,transcription, DNA-dependent,metabolic process,regulation of nucleobase-containing compound metabolic process,regulation of nitrogen compound metabolic process,biological_process,regulation of RNA biosynthetic process,regulation of RNA metabolic process,regulatio…	pop01100,pop00195	Metabolic pathways,Photosynthesis
CCA0375S0002	evm.TU.Contig1804.2	0.266928	2.98573	-3.48356	0.0130696	0.230261	sp|Q6KAJ4|MCM5_ORYSJ DNA replication licensing factor MCM5 OS=Oryza sativa subsp. japonica GN=MCM5 PE=2 SV=1//2.36297e-70	--	--	pop03030	DNA replication
CCA0376S0003	evm.TU.Contig1805.3	0.0908642	2.53466	-4.80193	0.000144401	0.0100263	sp|O81123|ZIP1_ARATH Zinc transporter 1 OS=Arabidopsis thaliana GN=ZIP1 PE=2 SV=1//1.89551e-22	GO:0003824,GO:0008150,GO:0008152,GO:0003674,GO:0006351,GO:0032774,GO:0034654,GO:0050896,GO:1901362,GO:0006811,GO:0019438,GO:0065007,GO:0044271,GO:0018130,GO:0005215,GO:0050794,GO:0003677,GO:0050789,GO:0022857,GO:0007275,GO:0071704,GO:0090304,GO:0016740,GO:0030001,GO:0032502,GO:0016070,GO:0022891,GO:0044699,GO:0044238,GO:0006139,GO:0006812,GO:0046483,GO:1901360,GO:0044765,GO:0006725,GO:0022892,GO:…	catalytic activity,biological_process,metabolic process,molecular_function,transcription, DNA-dependent,RNA biosynthetic process,nucleobase-containing compound biosynthetic process,response to stimulus,organic cyclic compound biosynthetic process,ion transport,aromatic compound biosynthetic process,biological regulation,cellular nitrogen compound biosynthetic process,heterocycle biosynthetic proc…	--	--
CCA0403S0001	evm.TU.Contig1923.1	5.67345	71.5316	-3.65628	7.37587e-05	0.00599513	sp|Q9SU40|SKU5_ARATH Monocopper oxidase-like protein SKU5 OS=Arabidopsis thaliana GN=SKU5 PE=1 SV=1//0	GO:0003824,GO:0016491,GO:0055114,GO:0005507,GO:0044710,GO:0008150,GO:0008152,GO:0003674,GO:0043169,GO:0046872,GO:0046914,GO:0071704,GO:0043167,GO:0044238,GO:0006807,GO:0006541,GO:0043436,GO:0006082,GO:0019752,GO:0009064,GO:0044281,GO:0044711,GO:0044283,GO:1901576,GO:0006542,GO:0016053,GO:0046394,GO:0009058,GO:0016879,GO:0004356,GO:0016211,GO:0016880,GO:0044249,GO:0044237,GO:1901564,GO:0009084,GO:…	catalytic activity,oxidoreductase activity,oxidation-reduction process,copper ion binding,single-organism metabolic process,biological_process,metabolic process,molecular_function,cation binding,metal ion binding,transition metal ion binding,organic substance metabolic process,ion binding,primary metabolic process,nitrogen compound metabolic process,glutamine metabolic process,oxoacid metabolic p…	--	--
CCA0405S0001	evm.TU.Contig1926.1	0.593315	3.58605	-2.59553	0.0429101	0.437048	sp|Q08891|FACR2_ARATH Fatty acyl-CoA reductase 2 OS=Arabidopsis thaliana GN=FAR2 PE=2 SV=2//2.03687e-121	GO:0016491,GO:0003824,GO:0003674,GO:0080019,GO:0016903,GO:0016620	oxidoreductase activity,catalytic activity,molecular_function,fatty-acyl-CoA reductase (alcohol-forming) activity,oxidoreductase activity, acting on the aldehyde or oxo group of donors,oxidoreductase activity, acting on the aldehyde or oxo group of donors, NAD or NADP as acceptor	pop00073,pop04146	Cutin, suberine and wax biosynthesis,Peroxisome
CCA0406S0001	evm.TU.Contig19280.1	0.236452	0.0176534	3.74353	0.0327982	1	sp|Q8GUK7|RMA3_ARATH E3 ubiquitin-protein ligase RMA3 OS=Arabidopsis thaliana GN=RMA3 PE=1 SV=1//2.97734e-24	GO:0016879,GO:0003824,GO:0016874,GO:0043234,GO:0005634,GO:0046872,GO:0043169,GO:0000152,GO:0005680,GO:0031461,GO:0004842,GO:0019787,GO:0000151,GO:0046914,GO:0044428,GO:0016881,GO:0005575,GO:0008270,GO:0043231,GO:0043227,GO:0032991,GO:0043167,GO:0003682,GO:0044446,GO:0044422,GO:0003674,GO:0044424,GO:0043229,GO:0043226,GO:0005623,GO:0044464,GO:0005622,GO:0005488,GO:0005515	ligase activity, forming carbon-nitrogen bonds,catalytic activity,ligase activity,protein complex,nucleus,metal ion binding,cation binding,nuclear ubiquitin ligase complex,anaphase-promoting complex,cullin-RING ubiquitin ligase complex,ubiquitin-protein ligase activity,small conjugating protein ligase activity,ubiquitin ligase complex,transition metal ion binding,nuclear part,acid-amino acid liga…	pop04141	Protein processing in endoplasmic reticulum
CCA0420S0008	evm.TU.Contig2.8	1808.43	480.788	1.91126	0.0232194	0.319638	sp|P51428|RT10_PEA Ribosomal protein S10, mitochondrial OS=Pisum sativum GN=RPS10 PE=2 SV=1//1.75662e-39	--	--	--	--
CCA0426S0001	evm.TU.Contig201.1	424.291	134.801	1.65422	0.0495879	0.464794	sp|Q0ZIY0|RR3_VITVI 30S ribosomal protein S3, chloroplastic OS=Vitis vinifera GN=rps3 PE=3 SV=1//1.61963e-144	--	--	pop03010	Ribosome
CCA0455S0001	evm.TU.Contig2128.1	12.2297	51.7428	-2.08097	0.0258851	0.339459	sp|P17783|MDHM_CITLA Malate dehydrogenase, mitochondrial OS=Citrullus lanatus GN=MMDH PE=1 SV=1//0	GO:0016491,GO:0004553,GO:0055114,GO:0016798,GO:0003824,GO:0005975,GO:0008152,GO:0044710,GO:0008150,GO:0016787,GO:0003854,GO:0016229,GO:0033764,GO:0008202,GO:1901362,GO:0006694,GO:0071704,GO:0016614,GO:0044238,GO:0006629,GO:1901576,GO:0016616,GO:1901360,GO:0006807,GO:0009058,GO:0044249,GO:0008839,GO:0008610,GO:0009987,GO:0009085,GO:0009089,GO:0046451,GO:0044237,GO:0006553,GO:0009067,GO:0043648,GO:…	oxidoreductase activity,hydrolase activity, hydrolyzing O-glycosyl compounds,oxidation-reduction process,hydrolase activity, acting on glycosyl bonds,catalytic activity,carbohydrate metabolic process,metabolic process,single-organism metabolic process,biological_process,hydrolase activity,3-beta-hydroxy-delta5-steroid dehydrogenase activity,steroid dehydrogenase activity,steroid dehydrogenase act…	pop01110,pop00270,pop01100,pop00630,pop00710,pop00620,pop00020,pop01200	Biosynthesis of secondary metabolites,Cysteine and methionine metabolism,Metabolic pathways,Glyoxylate and dicarboxylate metabolism,Carbon fixation in photosynthetic organisms,Pyruvate metabolism,Citrate cycle (TCA cycle),Carbon metabolism
CCA0471S0001	evm.TU.Contig2201.1	10.383	1.04069	3.31861	0.0254871	0.336779	sp|Q10J20|D14L_ORYSJ Probable esterase D14L OS=Oryza sativa subsp. japonica GN=D14L PE=2 SV=1//4.32766e-68	--	--	--	--
CCA0475S0001	evm.TU.Contig2236.1	0.0649558	0.736749	-3.50364	0.0240823	0.326499	sp|O24648|G3OX_PEA Gibberellin 3-beta-dioxygenase 1 OS=Pisum sativum GN=LE PE=1 SV=1//0	GO:0016491,GO:0055114,GO:0003824,GO:0008152,GO:0044710,GO:0008150,GO:0003674	oxidoreductase activity,oxidation-reduction process,catalytic activity,metabolic process,single-organism metabolic process,biological_process,molecular_function	pop01110,pop00904	Biosynthesis of secondary metabolites,Diterpenoid biosynthesis
CCA0480S0001	evm.TU.Contig225.1	1848.7	355.67	2.3779	0.00548442	0.134159	sp|P92559|M1280_ARATH Uncharacterized mitochondrial protein AtMg01280 OS=Arabidopsis thaliana GN=AtMg01280 PE=3 SV=1//1.50661e-31	--	--	--	--
CCA0488S0001	evm.TU.Contig2264.1	14.7254	1.22159	3.59147	0.000841919	0.0368982	sp|Q651X6|CSLE6_ORYSJ Cellulose synthase-like protein E6 OS=Oryza sativa subsp. japonica GN=CSLE6 PE=2 SV=1//6.45233e-125	GO:0003824,GO:0044262,GO:0005975,GO:0005976,GO:0006073,GO:0044042,GO:0044264,GO:0008150,GO:0046527,GO:0034637,GO:0035251,GO:0008152,GO:0016758,GO:0016757,GO:0003674,GO:0016051,GO:0016759,GO:0016760,GO:0000271,GO:0033692,GO:0009250,GO:0030244,GO:0030243,GO:0051274,GO:0051273,GO:0008194,GO:0044723,GO:0071704,GO:0016740,GO:0044238,GO:0016020,GO:1901576,GO:0009058,GO:0034645,GO:0009059,GO:0044249,GO:…	catalytic activity,cellular carbohydrate metabolic process,carbohydrate metabolic process,polysaccharide metabolic process,cellular glucan metabolic process,glucan metabolic process,cellular polysaccharide metabolic process,biological_process,glucosyltransferase activity,cellular carbohydrate biosynthetic process,UDP-glucosyltransferase activity,metabolic process,transferase activity, transferrin…	--	--
CCA0500S0012	evm.TU.Contig232.12	9.18464	0	inf	0.0444218	0.443855	-//-	--	--	--	--
CCA0500S0056	evm.TU.Contig232.56	0.0444181	0.561261	-3.65945	0.0129179	0.228813	-//-	--	--	--	--
CCA0500S0063	evm.TU.Contig232.63	2.11553	9.965	-2.23585	0.0473561	0.456433	sp|P24805|TSJT1_TOBAC Stem-specific protein TSJT1 OS=Nicotiana tabacum GN=TSJT1 PE=2 SV=1//2.52491e-32	--	--	--	--
CCA0500S0067	evm.TU.Contig232.67	0.706112	0.0403977	4.12755	0.0173638	0.271099	sp|Q9LUH8|HFA6B_ARATH Heat stress transcription factor A-6b OS=Arabidopsis thaliana GN=HSFA6b PE=2 SV=1//1.24763e-112	GO:0001071,GO:0003700,GO:0032774,GO:0006351,GO:0008152,GO:0019219,GO:0051171,GO:0008150,GO:2001141,GO:0051252,GO:0006355,GO:0034654,GO:0043565,GO:1901362,GO:0009059,GO:0034645,GO:0010556,GO:0031326,GO:0009889,GO:2000112,GO:0044271,GO:0031323,GO:0071704,GO:0019438,GO:0019222,GO:0080090,GO:0018130,GO:0060255,GO:0003677,GO:0010468,GO:0044238,GO:1901576,GO:1901360,GO:0090304,GO:0006807,GO:0009058,GO:…	nucleic acid binding transcription factor activity,sequence-specific DNA binding transcription factor activity,RNA biosynthetic process,transcription, DNA-dependent,metabolic process,regulation of nucleobase-containing compound metabolic process,regulation of nitrogen compound metabolic process,biological_process,regulation of RNA biosynthetic process,regulation of RNA metabolic process,regulatio…	--	--
CCA0500S0084	evm.TU.Contig232.84	0.0510709	1.52249	-4.89779	0.00117317	0.046805	sp|Q8LPG9|IQD14_ARATH Protein IQ-DOMAIN 14 OS=Arabidopsis thaliana GN=IQD14 PE=1 SV=1//3.18762e-15	GO:0003674,GO:0019031,GO:0036338,GO:0019012,GO:0044423,GO:0005575,GO:0005488,GO:0005515	molecular_function,viral envelope,viral membrane,virion,virion part,cellular_component,binding,protein binding	--	--
CCA0500S0085	evm.TU.Contig232.85	0.0363291	1.23654	-5.08904	0.00268708	0.0829985	sp|Q8LPG9|IQD14_ARATH Protein IQ-DOMAIN 14 OS=Arabidopsis thaliana GN=IQD14 PE=1 SV=1//2.08588e-15	GO:0003674,GO:0005488,GO:0005515	molecular_function,binding,protein binding	--	--
CCA0500S0096	evm.TU.Contig232.96	34.5477	1.03386	5.06247	4.51623e-06	0.000660286	sp|Q8LAX0|HMT3_ARATH Homocysteine S-methyltransferase 3 OS=Arabidopsis thaliana GN=HMT3 PE=1 SV=2//8.31289e-170	--	--	pop01110,pop00270,pop01100	Biosynthesis of secondary metabolites,Cysteine and methionine metabolism,Metabolic pathways
CCA0500S0129	evm.TU.Contig232.129	14.1634	51.611	-1.86551	0.0270278	0.347395	sp|Q9MA41|CTL1_ARATH Chitinase-like protein 1 OS=Arabidopsis thaliana GN=CTL1 PE=1 SV=1//1.1368e-165	GO:0004553,GO:0055114,GO:0016798,GO:0003824,GO:0008152,GO:0044710,GO:0008150,GO:0016787,GO:0071704,GO:0071554,GO:0006807,GO:0009987,GO:0043170,GO:0004568,GO:0044260,GO:1901565,GO:0044237,GO:0044699,GO:0044763,GO:0006032,GO:0046348,GO:1901072,GO:0016998,GO:0006026,GO:0006030,GO:1901071,GO:0003674,GO:1901136,GO:0071840,GO:0006040,GO:0044036,GO:0006022,GO:1901135,GO:0044248,GO:0009057,GO:1901575,GO:…	hydrolase activity, hydrolyzing O-glycosyl compounds,oxidation-reduction process,hydrolase activity, acting on glycosyl bonds,catalytic activity,metabolic process,single-organism metabolic process,biological_process,hydrolase activity,organic substance metabolic process,cell wall organization or biogenesis,nitrogen compound metabolic process,cellular process,macromolecule metabolic process,chitin…	--	--
CCA0500S0163	evm.TU.Contig232.163	40.006	2.23352	4.16283	1.8973e-05	0.0020571	sp|Q9M1Y1|SKI20_ARATH F-box/kelch-repeat protein SKIP20 OS=Arabidopsis thaliana GN=SKIP20 PE=1 SV=1//4.79506e-94	GO:0003674,GO:0005488,GO:0005515	molecular_function,binding,protein binding	--	--
CCA0500S0172	evm.TU.Contig232.172	55.6303	0.423522	7.03729	4.53715e-08	1.57118e-05	-//-	--	--	--	--
CCA0500S0197	evm.TU.Contig232.197	0.315726	12.5812	-5.31646	4.21892e-07	9.68497e-05	sp|Q2QAV0|TIO_ARATH Serine/threonine-protein kinase TIO OS=Arabidopsis thaliana GN=TIO PE=1 SV=1//0	GO:0003824,GO:0008150,GO:0008152,GO:0003674,GO:0016043,GO:0071840,GO:0003677,GO:0022607,GO:0071704,GO:0016740,GO:0043167,GO:0044238,GO:0044085,GO:0016020,GO:0043623,GO:0034622,GO:0006461,GO:0070271,GO:0065003,GO:0043248,GO:0071822,GO:0043933,GO:0097159,GO:1901363,GO:0043170,GO:0036094,GO:0005575,GO:0044237,GO:0043168,GO:0000166,GO:1901265,GO:0005524,GO:0003676,GO:0044260,GO:0032559,GO:0009987,GO:…	catalytic activity,biological_process,metabolic process,molecular_function,cellular component organization,cellular component organization or biogenesis,DNA binding,cellular component assembly,organic substance metabolic process,transferase activity,ion binding,primary metabolic process,cellular component biogenesis,membrane,cellular protein complex assembly,cellular macromolecular complex assemb…	--	--
CCA0500S0216	evm.TU.Contig232.216	0.445338	3.67949	-3.04653	0.00779372	0.168089	-//-	--	--	--	--
CCA0500S0224	evm.TU.Contig232.224	28.859	192.023	-2.73419	0.00231093	0.0749093	sp|O04130|SERA2_ARATH D-3-phosphoglycerate dehydrogenase 2, chloroplastic OS=Arabidopsis thaliana GN=PGDH2 PE=1 SV=2//0	GO:0016491,GO:0055114,GO:0003824,GO:0008152,GO:0044710,GO:0008150,GO:0016614,GO:0016616,GO:0048037,GO:0050662,GO:0016597,GO:0031406,GO:0051287,GO:0003674,GO:0004616,GO:0097159,GO:1901363,GO:0043167,GO:0000166,GO:1901265,GO:0036094,GO:0043168,GO:0005488	oxidoreductase activity,oxidation-reduction process,catalytic activity,metabolic process,single-organism metabolic process,biological_process,oxidoreductase activity, acting on CH-OH group of donors,oxidoreductase activity, acting on the CH-OH group of donors, NAD or NADP as acceptor,cofactor binding,coenzyme binding,amino acid binding,carboxylic acid binding,NAD binding,molecular_function,phosph…	pop01100,pop00260,pop01200,pop01230	Metabolic pathways,Glycine, serine and threonine metabolism,Carbon metabolism,Biosynthesis of amino acids
CCA0500S0227	evm.TU.Contig232.227	1.79812	0.319993	2.49038	0.0306087	0.371013	sp|Q9C7S5|PSYR1_ARATH Tyrosine-sulfated glycopeptide receptor 1 OS=Arabidopsis thaliana GN=PSYR1 PE=2 SV=1//0	GO:0008152,GO:0008150,GO:0003824,GO:0003674,GO:0071704,GO:0043167,GO:0097159,GO:1901363,GO:0044237,GO:0044238,GO:0016740,GO:0009987,GO:0004672,GO:0016773,GO:0016301,GO:0006468,GO:0005488,GO:0044260,GO:0016310,GO:0043170,GO:0006796,GO:0006793,GO:0005524,GO:0030554,GO:0032559,GO:0036094,GO:0035639,GO:0016772,GO:0000166,GO:1901265,GO:0043412,GO:0043168,GO:0006464,GO:0036211,GO:0017076,GO:0001883,GO:…	metabolic process,biological_process,catalytic activity,molecular_function,organic substance metabolic process,ion binding,organic cyclic compound binding,heterocyclic compound binding,cellular metabolic process,primary metabolic process,transferase activity,cellular process,protein kinase activity,phosphotransferase activity, alcohol group as acceptor,kinase activity,protein phosphorylation,bind…	--	--
CCA0500S0239	evm.TU.Contig232.239	0.369918	2.15802	-2.54443	0.0474982	0.456856	-//-	--	--	--	--
CCA0500S0242	evm.TU.Contig232.242	4.59239	19.3514	-2.07512	0.0272631	0.349028	sp|Q43111|PME3_PHAVU Pectinesterase 3 OS=Phaseolus vulgaris GN=MPE3 PE=2 SV=1//0	GO:0030312,GO:0003824,GO:0005618,GO:0008150,GO:0016787,GO:0071944,GO:0071555,GO:0005261,GO:0004857,GO:0045229,GO:0071554,GO:0030599,GO:0042545,GO:0005262,GO:0052689,GO:0005216,GO:0015267,GO:0022803,GO:0022838,GO:0015085,GO:0016788,GO:0009987,GO:0022836,GO:0022839,GO:0016043,GO:0044699,GO:0044763,GO:0030234,GO:0005244,GO:0022832,GO:0022891,GO:0003674,GO:0005215,GO:0022857,GO:0071840,GO:0015075,GO:…	external encapsulating structure,catalytic activity,cell wall,biological_process,hydrolase activity,cell periphery,cell wall organization,cation channel activity,enzyme inhibitor activity,external encapsulating structure organization,cell wall organization or biogenesis,pectinesterase activity,cell wall modification,calcium channel activity,carboxylic ester hydrolase activity,ion channel activity…	--	--
CCA0500S0248	evm.TU.Contig232.248	73.6985	3.30809	4.47757	7.83663e-06	0.0010217	-//-	GO:0043169,GO:0003674,GO:0046872,GO:0043167,GO:0046914,GO:0005488,GO:0008270	cation binding,molecular_function,metal ion binding,ion binding,transition metal ion binding,binding,zinc ion binding	--	--
CCA0500S0265	evm.TU.Contig232.265	59.9785	12.5968	2.25138	0.0114843	0.213201	sp|O35723|DNJB3_MOUSE DnaJ homolog subfamily B member 3 OS=Mus musculus GN=Dnajb3 PE=2 SV=1//6.89083e-13	--	--	--	--
CCA0500S0322	evm.TU.Contig232.322	1.10027	14.139	-3.68376	0.000636315	0.0302224	sp|Q9SJL9|XTH32_ARATH Probable xyloglucan endotransglucosylase/hydrolase protein 32 OS=Arabidopsis thaliana GN=XTH32 PE=2 SV=1//1.13225e-163	GO:0003824,GO:0004553,GO:0044262,GO:0016798,GO:0005975,GO:0005618,GO:0016787,GO:0030312,GO:0005976,GO:0006073,GO:0044042,GO:0044264,GO:0008150,GO:0016762,GO:0048046,GO:0008152,GO:0016758,GO:0016757,GO:0003674,GO:0071944,GO:0005576,GO:0071704,GO:0016740,GO:0044238,GO:0043170,GO:0005575,GO:0044237,GO:0044260,GO:0009987,GO:0005623,GO:0044464	catalytic activity,hydrolase activity, hydrolyzing O-glycosyl compounds,cellular carbohydrate metabolic process,hydrolase activity, acting on glycosyl bonds,carbohydrate metabolic process,cell wall,hydrolase activity,external encapsulating structure,polysaccharide metabolic process,cellular glucan metabolic process,glucan metabolic process,cellular polysaccharide metabolic process,biological_proc…	--	--
CCA0500S0331	evm.TU.Contig232.331	4.61666	80.9784	-4.13262	1.18318e-05	0.00141257	sp|Q9SCP2|PLY12_ARATH Probable pectate lyase 12 OS=Arabidopsis thaliana GN=At3g53190 PE=2 SV=2//0	--	--	pop00040	Pentose and glucuronate interconversions
CCA0500S0348	evm.TU.Contig232.348	9.19799	38.7293	-2.07403	0.0186802	0.283081	sp|P25818|TIP11_ARATH Aquaporin TIP1-1 OS=Arabidopsis thaliana GN=TIP1-1 PE=1 SV=1//1.18366e-126	GO:0008150,GO:0003674,GO:0005215,GO:0016020,GO:0051179,GO:0051234,GO:0006810,GO:0005575	biological_process,molecular_function,transporter activity,membrane,localization,establishment of localization,transport,cellular_component	--	--
CCA0502S0010	evm.TU.Contig233.10	16.3676	69.9697	-2.09589	0.0158097	0.25719	sp|O22845|CML5_ARATH Calmodulin-like protein 5 OS=Arabidopsis thaliana GN=CML5 PE=2 SV=2//2.74537e-73	GO:0008150,GO:0050794,GO:0065007,GO:0050789,GO:0043169,GO:0003674,GO:0046872,GO:0005509,GO:0043167,GO:0005576,GO:0005578,GO:0044421,GO:0050896,GO:0009987,GO:0031012,GO:0005488,GO:0044699,GO:0051716,GO:0044763,GO:0007165,GO:0007154,GO:0044700,GO:0023052,GO:0005515,GO:0005575	biological_process,regulation of cellular process,biological regulation,regulation of biological process,cation binding,molecular_function,metal ion binding,calcium ion binding,ion binding,extracellular region,proteinaceous extracellular matrix,extracellular region part,response to stimulus,cellular process,extracellular matrix,binding,single-organism process,cellular response to stimulus,single-…	pop04626	Plant-pathogen interaction
CCA0502S0036	evm.TU.Contig233.36	0.0317988	2.21015	-6.11902	0.000186674	0.0121806	sp|Q9SRQ7|NPC4_ARATH Non-specific phospholipase C4 OS=Arabidopsis thaliana GN=NPC4 PE=1 SV=1//0	GO:0003824,GO:0016787,GO:0016788,GO:0003674	catalytic activity,hydrolase activity,hydrolase activity, acting on ester bonds,molecular_function	pop01100,pop00565,pop00564,pop00562	Metabolic pathways,Ether lipid metabolism,Glycerophospholipid metabolism,Inositol phosphate metabolism
CCA0502S0088	evm.TU.Contig233.88	50.8006	182.837	-1.84764	0.0284428	0.356906	sp|P93031|GMD2_ARATH GDP-mannose 4,6 dehydratase 2 OS=Arabidopsis thaliana GN=MUR1 PE=1 SV=3//0	GO:0003824,GO:0008152,GO:0008150,GO:0071704,GO:0048037,GO:0050662,GO:0009987,GO:0044237,GO:0015716,GO:0019634,GO:0044699,GO:0003674,GO:0006793,GO:0019637,GO:0044765,GO:0005488,GO:0051179,GO:0051234,GO:0006810,GO:0071702	catalytic activity,metabolic process,biological_process,organic substance metabolic process,cofactor binding,coenzyme binding,cellular process,cellular metabolic process,organic phosphonate transport,organic phosphonate metabolic process,single-organism process,molecular_function,phosphorus metabolic process,organophosphate metabolic process,single-organism transport,binding,localization,establis…	pop01100,pop00520,pop00051	Metabolic pathways,Amino sugar and nucleotide sugar metabolism,Fructose and mannose metabolism
CCA0502S0133	evm.TU.Contig233.133	3.12181	17.0361	-2.44814	0.0114534	0.212907	sp|Q9LS40|ASPG1_ARATH Protein ASPARTIC PROTEASE IN GUARD CELL 1 OS=Arabidopsis thaliana GN=ASPG1 PE=1 SV=1//5.59658e-38	GO:0003824,GO:0016787,GO:0008150,GO:0008152,GO:0003674,GO:0005576,GO:0004190,GO:0070001,GO:0044403,GO:0016032,GO:0044419,GO:0006508,GO:0044764,GO:0018995,GO:0033643,GO:0043657,GO:0042025,GO:0043245,GO:0044215,GO:0044216,GO:0044217,GO:0033647,GO:0033648,GO:0044421,GO:0071704,GO:0019058,GO:0008233,GO:0044238,GO:0033646,GO:0043656,GO:0070011,GO:0051704,GO:0004175,GO:0043170,GO:0005575,GO:0009987,GO:…	catalytic activity,hydrolase activity,biological_process,metabolic process,molecular_function,extracellular region,aspartic-type endopeptidase activity,aspartic-type peptidase activity,symbiosis, encompassing mutualism through parasitism,viral process,interspecies interaction between organisms,proteolysis,multi-organism cellular process,host,host cell part,host cell,host cell nucleus,extraorganis…	--	--
CCA0502S0149	evm.TU.Contig233.149	23.8178	86.6929	-1.86387	0.0276304	0.351647	sp|Q9FXI9|GUN2_ARATH Endoglucanase 2 OS=Arabidopsis thaliana GN=At1g19940 PE=2 SV=1//0	GO:0004553,GO:0016798,GO:0003824,GO:0005975,GO:0008152,GO:0008150,GO:0016787,GO:0071704,GO:0044238,GO:0003674	hydrolase activity, hydrolyzing O-glycosyl compounds,hydrolase activity, acting on glycosyl bonds,catalytic activity,carbohydrate metabolic process,metabolic process,biological_process,hydrolase activity,organic substance metabolic process,primary metabolic process,molecular_function	--	--
CCA0502S0178	evm.TU.Contig233.178	0.0108996	0.127131	-3.54397	0.0438976	1	sp|Q8S950|NACK1_TOBAC Kinesin-like protein NACK1 OS=Nicotiana tabacum GN=NACK1 PE=1 SV=1//6.55742e-31	GO:0007018,GO:0003777,GO:0008017,GO:0007017,GO:0003774,GO:0015631,GO:0008092,GO:0006928,GO:0003824,GO:0016757,GO:0008150,GO:0016787,GO:0005576,GO:0051704,GO:0071554,GO:0016462,GO:0016818,GO:0017111,GO:0006952,GO:0016817,GO:0006950,GO:0009987,GO:0044699,GO:0044763,GO:0009405,GO:0003674,GO:0042546,GO:0052636,GO:0071766,GO:0071840,GO:0016740,GO:0005524,GO:0097159,GO:1901363,GO:0035639,GO:0043167,GO:…	microtubule-based movement,microtubule motor activity,microtubule binding,microtubule-based process,motor activity,tubulin binding,cytoskeletal protein binding,cellular component movement,catalytic activity,transferase activity, transferring glycosyl groups,biological_process,hydrolase activity,extracellular region,multi-organism process,cell wall organization or biogenesis,pyrophosphatase activi…	--	--
CCA0505S0016	evm.TU.Contig234.16	0.0366696	0.463595	-3.66021	0.0369829	0.407095	-//-	GO:0003824,GO:0016787,GO:0003674,GO:0008238,GO:0008233,GO:0070011,GO:0016020,GO:0031224,GO:0016021,GO:0044425,GO:0004177,GO:0005575,GO:0005488,GO:0005515	catalytic activity,hydrolase activity,molecular_function,exopeptidase activity,peptidase activity,peptidase activity, acting on L-amino acid peptides,membrane,intrinsic to membrane,integral to membrane,membrane part,aminopeptidase activity,cellular_component,binding,protein binding	--	--
CCA0505S0025	evm.TU.Contig234.25	0.299501	2.41905	-3.01381	0.0184104	0.280537	sp|Q9FIW5|NAC94_ARATH Putative NAC domain-containing protein 94 OS=Arabidopsis thaliana GN=ANAC094 PE=3 SV=1//5.75281e-55	GO:0008150,GO:0008152,GO:0003674,GO:0019219,GO:0051171,GO:0006355,GO:2001141,GO:0051252,GO:0006351,GO:0032774,GO:0034654,GO:0031323,GO:2000112,GO:0010556,GO:0031326,GO:0080090,GO:0009889,GO:1901362,GO:0060255,GO:0019438,GO:0019222,GO:0065007,GO:0044271,GO:0018130,GO:0010468,GO:0050794,GO:0003677,GO:0050789,GO:0071704,GO:0090304,GO:0016070,GO:0044238,GO:0006139,GO:0046483,GO:1901360,GO:0006725,GO:…	biological_process,metabolic process,molecular_function,regulation of nucleobase-containing compound metabolic process,regulation of nitrogen compound metabolic process,regulation of transcription, DNA-dependent,regulation of RNA biosynthetic process,regulation of RNA metabolic process,transcription, DNA-dependent,RNA biosynthetic process,nucleobase-containing compound biosynthetic process,regula…	--	--
CCA0505S0039	evm.TU.Contig234.39	1.88984	11.8119	-2.6439	0.0230828	0.318588	sp|O64722|ZHD3_ARATH Zinc-finger homeodomain protein 3 OS=Arabidopsis thaliana GN=ZHD3 PE=1 SV=1//1.15203e-66	--	--	--	--
CCA0505S0042	evm.TU.Contig234.42	31.192	1.84485	4.0796	0.000136859	0.00964191	-//-	GO:0003674,GO:0005216,GO:0015267,GO:0022803,GO:0022838,GO:0005215,GO:0005261,GO:0022857,GO:0022891,GO:0022836,GO:0022839,GO:0022892,GO:0015075,GO:0016020,GO:0005244,GO:0022832,GO:0008324,GO:0005262,GO:0015085,GO:0031224,GO:0016021,GO:0046873,GO:0044425,GO:0005575,GO:0022890,GO:0072509	molecular_function,ion channel activity,channel activity,passive transmembrane transporter activity,substrate-specific channel activity,transporter activity,cation channel activity,transmembrane transporter activity,substrate-specific transmembrane transporter activity,gated channel activity,ion gated channel activity,substrate-specific transporter activity,ion transmembrane transporter activity,…	--	--
CCA0505S0100	evm.TU.Contig234.100	22.9511	624.594	-4.76629	1.65747e-06	0.000294082	sp|P33629|TBA_PRUDU Tubulin alpha chain OS=Prunus dulcis GN=TUBA PE=2 SV=1//0	GO:0003824,GO:0016787,GO:0003674,GO:0016818,GO:0016462,GO:0016817,GO:0017111,GO:0003924	catalytic activity,hydrolase activity,molecular_function,hydrolase activity, acting on acid anhydrides, in phosphorus-containing anhydrides,pyrophosphatase activity,hydrolase activity, acting on acid anhydrides,nucleoside-triphosphatase activity,GTPase activity	pop04145	Phagosome
CCA0505S0105	evm.TU.Contig234.105	0.146571	34.2828	-7.86974	7.51132e-12	1.38952e-08	-//-	--	--	--	--
CCA0505S0113	evm.TU.Contig234.113	0.0541249	1.78928	-5.04695	0.00247612	0.0785193	sp|Q9ZVK1|XTH10_ARATH Probable xyloglucan endotransglucosylase/hydrolase protein 10 OS=Arabidopsis thaliana GN=XTH10 PE=2 SV=1//3.2674e-162	GO:0003824,GO:0004553,GO:0044262,GO:0016798,GO:0005975,GO:0005618,GO:0016787,GO:0030312,GO:0005976,GO:0006073,GO:0044042,GO:0044264,GO:0008150,GO:0016762,GO:0048046,GO:0008152,GO:0016758,GO:0016757,GO:0003674,GO:0071944,GO:0005576,GO:0071704,GO:0016740,GO:0044238,GO:0043170,GO:0005575,GO:0044237,GO:0044260,GO:0009987,GO:0005623,GO:0044464	catalytic activity,hydrolase activity, hydrolyzing O-glycosyl compounds,cellular carbohydrate metabolic process,hydrolase activity, acting on glycosyl bonds,carbohydrate metabolic process,cell wall,hydrolase activity,external encapsulating structure,polysaccharide metabolic process,cellular glucan metabolic process,glucan metabolic process,cellular polysaccharide metabolic process,biological_proc…	--	--
CCA0505S0119	evm.TU.Contig234.119	18.7025	1.50554	3.63488	0.000169409	0.0113385	sp|Q9LJM4|IKU2_ARATH Receptor-like protein kinase HAIKU2 OS=Arabidopsis thaliana GN=IKU2 PE=1 SV=1//0	GO:0008152,GO:0008150,GO:0003824,GO:0003674,GO:0071704,GO:0043167,GO:0097159,GO:1901363,GO:0044237,GO:0044238,GO:0016740,GO:0009987,GO:0004672,GO:0016773,GO:0016301,GO:0006468,GO:0005488,GO:0044260,GO:0016310,GO:0043170,GO:0006796,GO:0006793,GO:0005524,GO:0030554,GO:0032559,GO:0036094,GO:0035639,GO:0016772,GO:0000166,GO:1901265,GO:0043412,GO:0043168,GO:0006464,GO:0036211,GO:0017076,GO:0001883,GO:…	metabolic process,biological_process,catalytic activity,molecular_function,organic substance metabolic process,ion binding,organic cyclic compound binding,heterocyclic compound binding,cellular metabolic process,primary metabolic process,transferase activity,cellular process,protein kinase activity,phosphotransferase activity, alcohol group as acceptor,kinase activity,protein phosphorylation,bind…	--	--
CCA0505S0145	evm.TU.Contig234.145	43.285	6.58058	2.71758	0.00268716	0.0829985	sp|F4K2F0|EML3_ARATH Protein EMSY-LIKE 3 OS=Arabidopsis thaliana GN=EML3 PE=1 SV=1//1.20465e-167	GO:0008150,GO:0050794,GO:0065007,GO:0050789,GO:0006928,GO:0008092,GO:0015631,GO:0003674,GO:0009790,GO:0009987,GO:0040011,GO:0007275,GO:0005488,GO:0044767,GO:0048856,GO:0048870,GO:0051674,GO:0032502,GO:0045995,GO:0050793,GO:0030155,GO:0051082,GO:0044699,GO:0007021,GO:0072668,GO:0032501,GO:0007155,GO:2000026,GO:0016477,GO:0030334,GO:0051270,GO:2000145,GO:0022610,GO:0044763,GO:0040012,GO:0071840,GO:…	biological_process,regulation of cellular process,biological regulation,regulation of biological process,cellular component movement,cytoskeletal protein binding,tubulin binding,molecular_function,embryo development,cellular process,locomotion,multicellular organismal development,binding,single-organism developmental process,anatomical structure development,cell motility,localization of cell,deve…	--	--
CCA0505S0160	evm.TU.Contig234.160	0.0949143	0.907268	-3.25683	0.0210001	0.30213	sp|O81032|GGLO6_ARATH Probable L-gulonolactone oxidase 6 OS=Arabidopsis thaliana GN=GULLO6 PE=3 SV=1//0	GO:0003824,GO:0016491,GO:0055114,GO:0044710,GO:0008150,GO:0008152,GO:0003674,GO:0048037,GO:0050662,GO:0016614,GO:0050660,GO:0043167,GO:0003885,GO:0016899,GO:0016020,GO:0097159,GO:1901363,GO:0036094,GO:0005575,GO:0043168,GO:0000166,GO:1901265,GO:0005488	catalytic activity,oxidoreductase activity,oxidation-reduction process,single-organism metabolic process,biological_process,metabolic process,molecular_function,cofactor binding,coenzyme binding,oxidoreductase activity, acting on CH-OH group of donors,flavin adenine dinucleotide binding,ion binding,D-arabinono-1,4-lactone oxidase activity,oxidoreductase activity, acting on the CH-OH group of dono…	--	--
CCA0505S0218	evm.TU.Contig234.218	31.2919	6.86388	2.18869	0.0118183	0.216952	sp|Q93YT1|GLR32_ARATH Glutamate receptor 3.2 OS=Arabidopsis thaliana GN=GLR3.2 PE=1 SV=2//0	GO:0032774,GO:0006351,GO:0008152,GO:0019219,GO:0051171,GO:0008150,GO:2001141,GO:0051252,GO:0006355,GO:0034654,GO:1901362,GO:0009059,GO:0034645,GO:0010556,GO:0031326,GO:0009889,GO:2000112,GO:0044271,GO:0031323,GO:0071704,GO:0019438,GO:0019222,GO:0080090,GO:0018130,GO:0060255,GO:0003677,GO:0010468,GO:0044238,GO:1901576,GO:0005216,GO:0015267,GO:0022803,GO:0022838,GO:1901360,GO:0090304,GO:0006807,GO:…	RNA biosynthetic process,transcription, DNA-dependent,metabolic process,regulation of nucleobase-containing compound metabolic process,regulation of nitrogen compound metabolic process,biological_process,regulation of RNA biosynthetic process,regulation of RNA metabolic process,regulation of transcription, DNA-dependent,nucleobase-containing compound biosynthetic process,organic cyclic compound b…	--	--
CCA0505S0230	evm.TU.Contig234.230	0.41786	8.7489	-4.38801	0.000283205	0.0166472	sp|O65493|XCP1_ARATH Xylem cysteine proteinase 1 OS=Arabidopsis thaliana GN=XCP1 PE=1 SV=1//0	GO:0003824,GO:0016491,GO:0055114,GO:0016787,GO:0044710,GO:0008150,GO:0008152,GO:0016682,GO:0003674,GO:0016679,GO:0009916,GO:0006508,GO:0071704,GO:0008233,GO:0044238,GO:0070011,GO:0004175,GO:0004197,GO:0008234,GO:0043170,GO:0019538	catalytic activity,oxidoreductase activity,oxidation-reduction process,hydrolase activity,single-organism metabolic process,biological_process,metabolic process,oxidoreductase activity, acting on diphenols and related substances as donors, oxygen as acceptor,molecular_function,oxidoreductase activity, acting on diphenols and related substances as donors,alternative oxidase activity,proteolysis,or…	--	--
CCA0505S0246	evm.TU.Contig234.246	0.220534	5.04004	-4.51436	0.000975841	0.0409953	-//-	GO:0003824,GO:0016491,GO:0055114,GO:0044710,GO:0008150,GO:0008152,GO:0003674,GO:0043169,GO:0046872,GO:0050896,GO:0065007,GO:0046914,GO:0050794,GO:0050789,GO:0016667,GO:0043167,GO:0051539,GO:0044699,GO:0016668,GO:0047134,GO:0051716,GO:0044763,GO:0016651,GO:0007165,GO:0044700,GO:0023052,GO:0035556,GO:0007154,GO:0009987,GO:0051536,GO:0051540,GO:0005488,GO:0008270,GO:0005515	catalytic activity,oxidoreductase activity,oxidation-reduction process,single-organism metabolic process,biological_process,metabolic process,molecular_function,cation binding,metal ion binding,response to stimulus,biological regulation,transition metal ion binding,regulation of cellular process,regulation of biological process,oxidoreductase activity, acting on a sulfur group of donors,ion bindi…	--	--
CCA0505S0281	evm.TU.Contig234.281	0.546025	3.76634	-2.78612	0.0341932	0.391661	-//-	--	--	--	--
CCA0505S0282	evm.TU.Contig234.282	18.4106	3.01192	2.61178	0.00569587	0.137344	-//-	GO:0003674,GO:0005488,GO:0005515	molecular_function,binding,protein binding	--	--
CCA0505S0311	evm.TU.Contig234.311	0.165854	1.00761	-2.60295	0.0458002	0.449936	sp|Q8VYZ0|ORTH2_ARATH E3 ubiquitin-protein ligase ORTHRUS 2 OS=Arabidopsis thaliana GN=ORTH2 PE=1 SV=1//0	GO:0008150,GO:0065007,GO:0046914,GO:0050794,GO:0009987,GO:0050789,GO:0044699,GO:0044763,GO:0016055,GO:0003674,GO:0043167,GO:0043169,GO:0046872,GO:0050896,GO:0005488,GO:0042393,GO:0007154,GO:0007166,GO:0051716,GO:0007165,GO:0044700,GO:0023052,GO:0008270,GO:0005515	biological_process,biological regulation,transition metal ion binding,regulation of cellular process,cellular process,regulation of biological process,single-organism process,single-organism cellular process,Wnt receptor signaling pathway,molecular_function,ion binding,cation binding,metal ion binding,response to stimulus,binding,histone binding,cell communication,cell surface receptor signaling …	--	--
CCA0507S0005	evm.TU.Contig235.5	4.44015	24.1214	-2.44164	0.0234397	0.321372	-//-	GO:0006260,GO:0008152,GO:0008150,GO:0009059,GO:0034645,GO:0071704,GO:0044238,GO:1901576,GO:1901360,GO:0000808,GO:0090304,GO:0006807,GO:0006259,GO:0009058,GO:0044249,GO:0005634,GO:0006139,GO:0046483,GO:0006725,GO:0034641,GO:0009987,GO:0043170,GO:0044260,GO:0016043,GO:0044237,GO:0044427,GO:0044699,GO:0044763,GO:0005777,GO:0042579,GO:0006996,GO:0005694,GO:0007031,GO:0071840,GO:0016558,GO:0016560,GO:…	DNA replication,metabolic process,biological_process,macromolecule biosynthetic process,cellular macromolecule biosynthetic process,organic substance metabolic process,primary metabolic process,organic substance biosynthetic process,organic cyclic compound metabolic process,origin recognition complex,nucleic acid metabolic process,nitrogen compound metabolic process,DNA metabolic process,biosynth…	--	--
CCA0507S0026	evm.TU.Contig235.25_evm.TU.Contig235.26	4.13728	16.2187	-1.9709	0.0239818	0.325657	sp|A2YU42|CSLD2_ORYSI Cellulose synthase-like protein D2 OS=Oryza sativa subsp. indica GN=CSLD2 PE=3 SV=1//0	GO:0044264,GO:0044262,GO:0005976,GO:0006073,GO:0044042,GO:0016758,GO:0016757,GO:0033692,GO:0000271,GO:0005975,GO:0046527,GO:0034637,GO:0009250,GO:0016759,GO:0016760,GO:0035251,GO:0008194,GO:0016051,GO:0030244,GO:0030243,GO:0051274,GO:0051273,GO:0008152,GO:0044260,GO:0034645,GO:0009059,GO:0044723,GO:0044238,GO:0071704,GO:0043170,GO:0003674,GO:0009058,GO:1901576,GO:0003824,GO:0044249,GO:0008150,GO:…	cellular polysaccharide metabolic process,cellular carbohydrate metabolic process,polysaccharide metabolic process,cellular glucan metabolic process,glucan metabolic process,transferase activity, transferring hexosyl groups,transferase activity, transferring glycosyl groups,cellular polysaccharide biosynthetic process,polysaccharide biosynthetic process,carbohydrate metabolic process,glucosyltran…	--	--
CCA0507S0029	evm.TU.Contig235.29	0.0501155	1.99878	-5.31772	0.00163386	0.0589862	sp|Q9LHZ7|CSLD2_ORYSJ Cellulose synthase-like protein D2 OS=Oryza sativa subsp. japonica GN=CSLD2 PE=2 SV=1//6.66317e-73	GO:0003824,GO:0044262,GO:0005975,GO:0005976,GO:0006073,GO:0044042,GO:0044264,GO:0008150,GO:0046527,GO:0034637,GO:0035251,GO:0008152,GO:0016758,GO:0016757,GO:0003674,GO:0016051,GO:0016759,GO:0016760,GO:0000271,GO:0033692,GO:0009250,GO:0030244,GO:0030243,GO:0051274,GO:0051273,GO:0008194,GO:0044723,GO:0071704,GO:0016740,GO:0044238,GO:0016020,GO:1901576,GO:0009058,GO:0034645,GO:0009059,GO:0044249,GO:…	catalytic activity,cellular carbohydrate metabolic process,carbohydrate metabolic process,polysaccharide metabolic process,cellular glucan metabolic process,glucan metabolic process,cellular polysaccharide metabolic process,biological_process,glucosyltransferase activity,cellular carbohydrate biosynthetic process,UDP-glucosyltransferase activity,metabolic process,transferase activity, transferrin…	--	--
CCA0507S0075	evm.TU.Contig235.75	36.1977	7.11771	2.34642	0.0164389	0.26292	sp|Q9ZU70|ATB21_ARATH Homeobox-leucine zipper protein ATHB-21 OS=Arabidopsis thaliana GN=ATHB-21 PE=2 SV=1//6.32887e-46	GO:0008150,GO:0008152,GO:0003674,GO:0001071,GO:0003700,GO:0071944,GO:0019219,GO:0051171,GO:0006355,GO:2001141,GO:0051252,GO:0006351,GO:0032774,GO:0034654,GO:0031323,GO:2000112,GO:0010556,GO:0031326,GO:0080090,GO:0009889,GO:1901362,GO:0060255,GO:0019438,GO:0019222,GO:0065007,GO:0044271,GO:0018130,GO:0010468,GO:0050794,GO:0003677,GO:0050789,GO:0071704,GO:0090304,GO:0016070,GO:0044238,GO:0006139,GO:…	biological_process,metabolic process,molecular_function,nucleic acid binding transcription factor activity,sequence-specific DNA binding transcription factor activity,cell periphery,regulation of nucleobase-containing compound metabolic process,regulation of nitrogen compound metabolic process,regulation of transcription, DNA-dependent,regulation of RNA biosynthetic process,regulation of RNA meta…	--	--
CCA0507S0078	evm.TU.Contig235.78	9.93553	2.65266	1.90516	0.0458118	0.449991	sp|Q9FGH9|E70B1_ARATH Exocyst complex component EXO70B1 OS=Arabidopsis thaliana GN=EXO70B1 PE=1 SV=1//1.93521e-91	GO:0008150,GO:0071944,GO:0009987,GO:0044699,GO:0044763,GO:0044448,GO:0005938,GO:0000145,GO:0005575,GO:0044765,GO:0006887,GO:0043234,GO:0005623,GO:0044464,GO:0032991,GO:0032940,GO:0046903,GO:0044424,GO:0051179,GO:0005622,GO:0051234,GO:0006810,GO:0016192,GO:0044444,GO:0005737,GO:0051641,GO:0051649	biological_process,cell periphery,cellular process,single-organism process,single-organism cellular process,cell cortex part,cell cortex,exocyst,cellular_component,single-organism transport,exocytosis,protein complex,cell,cell part,macromolecular complex,secretion by cell,secretion,intracellular part,localization,intracellular,establishment of localization,transport,vesicle-mediated transport,cyt…	--	--
CCA0507S0084	evm.TU.Contig235.84	1.53169	68.8094	-5.48941	4.5955e-08	1.58478e-05	sp|Q9SD82|RFA1B_ARATH Replication protein A 70 kDa DNA-binding subunit B OS=Arabidopsis thaliana GN=RPA1B PE=3 SV=1//0	GO:0008150,GO:0008152,GO:0003674,GO:0003677,GO:0071704,GO:0090304,GO:0006260,GO:0044238,GO:0006139,GO:0046483,GO:1901360,GO:0006725,GO:0006807,GO:0006259,GO:0034641,GO:0005634,GO:1901576,GO:0097159,GO:1901363,GO:0009058,GO:0034645,GO:0009059,GO:0044249,GO:0043170,GO:0005575,GO:0044237,GO:0003676,GO:0043231,GO:0043227,GO:0044260,GO:0009987,GO:0005488,GO:0005623,GO:0044464,GO:0043229,GO:0043226,GO:…	biological_process,metabolic process,molecular_function,DNA binding,organic substance metabolic process,nucleic acid metabolic process,DNA replication,primary metabolic process,nucleobase-containing compound metabolic process,heterocycle metabolic process,organic cyclic compound metabolic process,cellular aromatic compound metabolic process,nitrogen compound metabolic process,DNA metabolic proces…	pop03030,pop03440,pop03430,pop03420	DNA replication,Homologous recombination,Mismatch repair,Nucleotide excision repair
CCA0507S0109	evm.TU.Contig235.109	105.361	389.88	-1.88769	0.0313542	0.375505	sp|O04300|UPTG_PEA Alpha-1,4-glucan-protein synthase [UDP-forming] OS=Pisum sativum GN=UPTG PE=1 SV=1//0	GO:0044262,GO:0005976,GO:0006073,GO:0044042,GO:0044264,GO:0003824,GO:0005975,GO:0030244,GO:0034637,GO:0030243,GO:0000271,GO:0009250,GO:0033692,GO:0051274,GO:0051273,GO:0008152,GO:0008150,GO:0016051,GO:0009059,GO:0034645,GO:0071704,GO:0044238,GO:1901576,GO:0044723,GO:0009058,GO:0044249,GO:0009987,GO:0043170,GO:0044260,GO:0044237,GO:0003674,GO:0016866,GO:0016853	cellular carbohydrate metabolic process,polysaccharide metabolic process,cellular glucan metabolic process,glucan metabolic process,cellular polysaccharide metabolic process,catalytic activity,carbohydrate metabolic process,cellulose biosynthetic process,cellular carbohydrate biosynthetic process,cellulose metabolic process,polysaccharide biosynthetic process,glucan biosynthetic process,cellular …	--	--
CCA0507S0127	evm.TU.Contig235.127	24.4095	126.331	-2.37169	0.00601162	0.142401	sp|P27524|CB4A_SOLLC Chlorophyll a-b binding protein CP24 10A, chloroplastic OS=Solanum lycopersicum GN=CAP10A PE=3 SV=1//2.89287e-138	--	--	pop00196,pop01100	Photosynthesis - antenna proteins,Metabolic pathways
CCA0507S0170	evm.TU.Contig235.170	3.68122	0.591473	2.6378	0.0210756	0.302769	sp|Q9LU85|PAP4_ARATH Probable plastid-lipid-associated protein 4, chloroplastic OS=Arabidopsis thaliana GN=PAP4 PE=2 SV=1//4.14655e-76	--	--	--	--
CCA0507S0171	evm.TU.Contig235.171	13.3793	3.45277	1.95417	0.0352313	0.397821	-//-	--	--	--	--
CCA0507S0174	evm.TU.Contig235.174	0.10476	1.37581	-3.71512	0.0296386	0.364557	sp|P0CH30|RING1_GOSHI E3 ubiquitin-protein ligase RING1 OS=Gossypium hirsutum GN=RING1 PE=1 SV=1//6.78091e-20	GO:0003824,GO:0008150,GO:0008152,GO:0003674,GO:0043169,GO:0046872,GO:0046914,GO:0071704,GO:0043167,GO:0044238,GO:0005634,GO:0016879,GO:0043170,GO:0005575,GO:0016151,GO:0044237,GO:0016881,GO:0000152,GO:0005680,GO:0031461,GO:0043231,GO:0043227,GO:0044260,GO:0000151,GO:0009987,GO:0004842,GO:0019787,GO:0016874,GO:0005488,GO:0043234,GO:0044428,GO:0006464,GO:0036211,GO:0044446,GO:0008270,GO:0043412,GO:…	catalytic activity,biological_process,metabolic process,molecular_function,cation binding,metal ion binding,transition metal ion binding,organic substance metabolic process,ion binding,primary metabolic process,nucleus,ligase activity, forming carbon-nitrogen bonds,macromolecule metabolic process,cellular_component,nickel cation binding,cellular metabolic process,acid-amino acid ligase activity,n…	--	--
CCA0507S0177	evm.TU.Contig235.177	0.534276	13.0478	-4.61008	3.89173e-05	0.0036373	sp|Q9SAC4|FB2_ARATH F-box protein At1g10780 OS=Arabidopsis thaliana GN=At1g10780 PE=2 SV=1//0	GO:0003674,GO:0005488,GO:0005515	molecular_function,binding,protein binding	--	--
CCA0507S0206	evm.TU.Contig235.206	1.15901	10.0945	-3.12261	0.00637292	0.147721	sp|P21226|CHI2_PEA Endochitinase A2 OS=Pisum sativum GN=CHI2 PE=1 SV=2//1.0472e-132	GO:0003824,GO:0004553,GO:0016798,GO:0016787,GO:0008150,GO:0008152,GO:0071554,GO:0003674,GO:0008092,GO:0008061,GO:0006026,GO:0004568,GO:0006040,GO:0006030,GO:1901071,GO:0016043,GO:0097367,GO:0006032,GO:0046348,GO:1901072,GO:0071840,GO:1901136,GO:0006022,GO:0016998,GO:0071704,GO:1901565,GO:0007010,GO:0044699,GO:0044036,GO:1901135,GO:0003779,GO:0006996,GO:0006807,GO:0009057,GO:0044763,GO:0043170,GO:…	catalytic activity,hydrolase activity, hydrolyzing O-glycosyl compounds,hydrolase activity, acting on glycosyl bonds,hydrolase activity,biological_process,metabolic process,cell wall organization or biogenesis,molecular_function,cytoskeletal protein binding,chitin binding,aminoglycan catabolic process,chitinase activity,amino sugar metabolic process,chitin metabolic process,glucosamine-containing…	pop01110,pop00520	Biosynthesis of secondary metabolites,Amino sugar and nucleotide sugar metabolism
CCA0507S0207	evm.TU.Contig235.207	0.0432582	5.34343	-6.94865	2.32625e-05	0.00241973	sp|P36907|CHIX_PEA Endochitinase OS=Pisum sativum PE=2 SV=1//1.79958e-146	GO:0003824,GO:0004553,GO:0016798,GO:0016787,GO:0008150,GO:0008152,GO:0071554,GO:0003674,GO:0008061,GO:0006026,GO:0004568,GO:0006040,GO:0006030,GO:1901071,GO:0097367,GO:0006032,GO:0046348,GO:1901072,GO:0071840,GO:1901136,GO:0006022,GO:0016998,GO:0071704,GO:1901565,GO:0044699,GO:0044036,GO:1901135,GO:0006807,GO:0009057,GO:0044763,GO:0043170,GO:0044237,GO:1901575,GO:1901564,GO:0044248,GO:0044260,GO:…	catalytic activity,hydrolase activity, hydrolyzing O-glycosyl compounds,hydrolase activity, acting on glycosyl bonds,hydrolase activity,biological_process,metabolic process,cell wall organization or biogenesis,molecular_function,chitin binding,aminoglycan catabolic process,chitinase activity,amino sugar metabolic process,chitin metabolic process,glucosamine-containing compound metabolic process,c…	pop01110,pop00520	Biosynthesis of secondary metabolites,Amino sugar and nucleotide sugar metabolism
CCA0507S0232	evm.TU.Contig235.232	0.811284	4.91851	-2.59994	0.0444802	0.444042	sp|Q94CL9|KRP7_ARATH Cyclin-dependent kinase inhibitor 7 OS=Arabidopsis thaliana GN=KRP7 PE=1 SV=2//7.73434e-19	GO:0008150,GO:0004857,GO:0051726,GO:0022402,GO:0007049,GO:0005634,GO:0048523,GO:0016538,GO:0065007,GO:0045786,GO:0050794,GO:0009987,GO:0050789,GO:0048519,GO:0044699,GO:0044763,GO:0030234,GO:0004861,GO:0003674,GO:0030291,GO:0007050,GO:0019207,GO:0019887,GO:0005575,GO:0004860,GO:0019210,GO:0043227,GO:0043231,GO:0043229,GO:0043226,GO:0005623,GO:0044464,GO:0044424,GO:0005622	biological_process,enzyme inhibitor activity,regulation of cell cycle,cell cycle process,cell cycle,nucleus,negative regulation of cellular process,cyclin-dependent protein serine/threonine kinase regulator activity,biological regulation,negative regulation of cell cycle,regulation of cellular process,cellular process,regulation of biological process,negative regulation of biological process,sing…	--	--
CCA0507S0238	evm.TU.Contig235.238	156.022	17.5507	3.15215	0.00126423	0.0493193	-//-	--	--	--	--
CCA0507S0239	evm.TU.Contig235.239	266.515	84.5708	1.65598	0.0485051	0.460997	-//-	--	--	--	--
CCA0507S0246	evm.TU.Contig235.246	125.278	27.3633	2.19481	0.00966115	0.192031	sp|Q940H6|SRK2E_ARATH Serine/threonine-protein kinase SRK2E OS=Arabidopsis thaliana GN=SRK2E PE=1 SV=1//0	GO:0003824,GO:0008152,GO:0008150,GO:0071704,GO:0044238,GO:0009987,GO:0043170,GO:0044260,GO:0044237,GO:0006468,GO:0004672,GO:0003674,GO:0016310,GO:0016740,GO:0016773,GO:0005524,GO:0097159,GO:1901363,GO:0035639,GO:0043167,GO:0000166,GO:1901265,GO:0036094,GO:0032559,GO:0006793,GO:0016772,GO:0006464,GO:0036211,GO:0030554,GO:0001882,GO:0006796,GO:0001883,GO:0032549,GO:0032550,GO:0032555,GO:0016301,GO:…	catalytic activity,metabolic process,biological_process,organic substance metabolic process,primary metabolic process,cellular process,macromolecule metabolic process,cellular macromolecule metabolic process,cellular metabolic process,protein phosphorylation,protein kinase activity,molecular_function,phosphorylation,transferase activity,phosphotransferase activity, alcohol group as acceptor,ATP b…	pop04075	Plant hormone signal transduction
CCA0507S0274	evm.TU.Contig235.274	0.447373	3.69814	-3.04725	0.0179047	0.276022	sp|Q8LFL4|CLE25_ARATH CLAVATA3/ESR (CLE)-related protein 25 OS=Arabidopsis thaliana GN=CLE25 PE=2 SV=1//2.59721e-06	--	--	--	--
CCA0507S0279	evm.TU.Contig235.279	281.191	75.0972	1.90472	0.0276651	0.351847	sp|Q2V9B0|MY1R1_SOLTU Transcription factor MYB1R1 OS=Solanum tuberosum PE=2 SV=1//2.45708e-46	--	--	--	--
CCA0507S0287	evm.TU.Contig235.287	0.0868767	2.74622	-4.98234	0.00284241	0.0863063	sp|P92998|GL11_ARATH Germin-like protein subfamily 1 member 1 OS=Arabidopsis thaliana GN=GLP7 PE=2 SV=2//9.0117e-68	GO:0003674,GO:0045735,GO:0019012,GO:0044423,GO:0005575,GO:0019028,GO:0005198	molecular_function,nutrient reservoir activity,virion,virion part,cellular_component,viral capsid,structural molecule activity	--	--
CCA0507S0293	evm.TU.Contig235.293	0.193484	14.0354	-6.18072	0.000158257	0.0107593	-//-	--	--	--	--
CCA0507S0294	evm.TU.Contig235.294	2.24702	10.7074	-2.25252	0.0327906	0.383811	sp|O04529|2MMP_ARATH Metalloendoproteinase 2-MMP OS=Arabidopsis thaliana GN=2MMP PE=1 SV=1//2.18985e-137	GO:0003824,GO:0016787,GO:0008150,GO:0008152,GO:0003674,GO:0043169,GO:0046872,GO:0046914,GO:0006508,GO:0071704,GO:0043167,GO:0008233,GO:0044699,GO:0044238,GO:0070011,GO:0004175,GO:0051179,GO:0044763,GO:0051234,GO:0006810,GO:0043170,GO:0005575,GO:0031012,GO:0009987,GO:0005488,GO:0004222,GO:0008237,GO:0008270,GO:0051641,GO:0051649,GO:0046907,GO:0019538	catalytic activity,hydrolase activity,biological_process,metabolic process,molecular_function,cation binding,metal ion binding,transition metal ion binding,proteolysis,organic substance metabolic process,ion binding,peptidase activity,single-organism process,primary metabolic process,peptidase activity, acting on L-amino acid peptides,endopeptidase activity,localization,single-organism cellular p…	--	--
CCA0507S0311	evm.TU.Contig235.311	0.282756	6.28999	-4.47543	0.00061559	0.029425	sp|P42751|CCD11_ARATH Cyclin-D1-1 OS=Arabidopsis thaliana GN=CYCD1-1 PE=1 SV=3//1.60336e-122	GO:0005634,GO:0005575,GO:0043231,GO:0043227,GO:0005623,GO:0044464,GO:0043229,GO:0043226,GO:0044424,GO:0005622	nucleus,cellular_component,intracellular membrane-bounded organelle,membrane-bounded organelle,cell,cell part,intracellular organelle,organelle,intracellular part,intracellular	--	--
CCA0507S0313	evm.TU.Contig235.313	16.3668	3.53302	2.21179	0.0387114	0.416523	-//-	--	--	--	--
CCA0507S0323	evm.TU.Contig235.323	10.3802	37.2064	-1.84171	0.0312875	0.375148	-//-	GO:0003674,GO:0005575,GO:0016020,GO:0005488,GO:0005515	molecular_function,cellular_component,membrane,binding,protein binding	--	--
CCA0510S0041	evm.TU.Contig236.41	0.798198	0.109105	2.87102	0.033	0.385047	sp|Q9SCZ4|FERON_ARATH Receptor-like protein kinase FERONIA OS=Arabidopsis thaliana GN=FER PE=1 SV=1//0	GO:0003824,GO:0008150,GO:0008152,GO:0003674,GO:0005576,GO:0006950,GO:0016043,GO:0050896,GO:0071840,GO:0065007,GO:0050794,GO:0022607,GO:0050789,GO:0065008,GO:0044421,GO:0005615,GO:0071704,GO:0016740,GO:0043167,GO:0044699,GO:0044238,GO:0044085,GO:0043623,GO:0034622,GO:0006461,GO:0070271,GO:0065003,GO:0032501,GO:0051716,GO:0005102,GO:0071822,GO:0044763,GO:0043933,GO:0097159,GO:1901363,GO:0030674,GO:…	catalytic activity,biological_process,metabolic process,molecular_function,extracellular region,response to stress,cellular component organization,response to stimulus,cellular component organization or biogenesis,biological regulation,regulation of cellular process,cellular component assembly,regulation of biological process,regulation of biological quality,extracellular region part,extracellula…	--	--
CCA0510S0054	evm.TU.Contig236.54	5.5698	0.357985	3.95965	0.0101692	0.197977	sp|Q9SS87|SEOB_ARATH Protein SIEVE ELEMENT OCCLUSION B OS=Arabidopsis thaliana GN=SEOB PE=1 SV=1//6.77505e-28	--	--	--	--
CCA0510S0055	evm.TU.Contig236.55	2.75271	0.085191	5.01401	0.00108323	0.0442225	sp|Q9SS87|SEOB_ARATH Protein SIEVE ELEMENT OCCLUSION B OS=Arabidopsis thaliana GN=SEOB PE=1 SV=1//3.02273e-67	--	--	--	--
CCA0510S0057	evm.TU.Contig236.57	16.3435	1.60944	3.34409	0.00095419	0.0403633	sp|Q9SS87|SEOB_ARATH Protein SIEVE ELEMENT OCCLUSION B OS=Arabidopsis thaliana GN=SEOB PE=1 SV=1//6.98558e-114	--	--	--	--
CCA0510S0062	evm.TU.Contig236.62	41.9404	148.613	-1.82515	0.0385947	0.415883	sp|Q9SS87|SEOB_ARATH Protein SIEVE ELEMENT OCCLUSION B OS=Arabidopsis thaliana GN=SEOB PE=1 SV=1//1.13702e-101	--	--	--	--
CCA0510S0086	evm.TU.Contig236.86	76.6149	289.581	-1.91827	0.028029	0.353984	sp|Q8RY18|Y5436_ARATH MATH domain-containing protein At5g43560 OS=Arabidopsis thaliana GN=At5g43560 PE=1 SV=1//1.81546e-165	GO:0007155,GO:0022610,GO:0016020,GO:0003824,GO:0008150,GO:0051704,GO:0043903,GO:0050792,GO:0004518,GO:0044699,GO:0044425,GO:0044763,GO:0016021,GO:0031224,GO:0044764,GO:0043900,GO:0005575,GO:0016788,GO:0016032,GO:0044403,GO:0044419,GO:0016787,GO:0003674,GO:0009987,GO:0005488,GO:0065007,GO:0050794,GO:0050789,GO:0005515	cell adhesion,biological adhesion,membrane,catalytic activity,biological_process,multi-organism process,regulation of symbiosis, encompassing mutualism through parasitism,regulation of viral process,nuclease activity,single-organism process,membrane part,single-organism cellular process,integral to membrane,intrinsic to membrane,multi-organism cellular process,regulation of multi-organism process…	--	--
CCA0510S0090	evm.TU.Contig236.90	16.8347	2.90735	2.53367	0.00774284	0.167336	sp|Q8VYR4|CSLG2_ARATH Cellulose synthase-like protein G2 OS=Arabidopsis thaliana GN=CSLG2 PE=2 SV=1//4.24602e-148	GO:0008152,GO:0008150,GO:0003824,GO:0044262,GO:0016758,GO:0003674,GO:0006073,GO:0044042,GO:0071704,GO:0044264,GO:0046527,GO:0035251,GO:0005976,GO:0005975,GO:0016757,GO:0034637,GO:1901576,GO:0008194,GO:0044237,GO:0044238,GO:0044249,GO:0016740,GO:0009058,GO:0009987,GO:0034645,GO:0016051,GO:0009059,GO:0044723,GO:0030244,GO:0051274,GO:0030243,GO:0051273,GO:0009250,GO:0044260,GO:0000271,GO:0033692,GO:…	metabolic process,biological_process,catalytic activity,cellular carbohydrate metabolic process,transferase activity, transferring hexosyl groups,molecular_function,cellular glucan metabolic process,glucan metabolic process,organic substance metabolic process,cellular polysaccharide metabolic process,glucosyltransferase activity,UDP-glucosyltransferase activity,polysaccharide metabolic process,ca…	--	--
CCA0510S0106	evm.TU.Contig236.106	37.5907	9.90983	1.92344	0.0291524	0.361467	sp|Q84MB3|ACCH1_ARATH 1-aminocyclopropane-1-carboxylate oxidase homolog 1 OS=Arabidopsis thaliana GN=At1g06620 PE=2 SV=1//8.89545e-125	GO:0016491,GO:0055114,GO:0003824,GO:0008152,GO:0044710,GO:0008150,GO:0003674	oxidoreductase activity,oxidation-reduction process,catalytic activity,metabolic process,single-organism metabolic process,biological_process,molecular_function	--	--
CCA0510S0107	evm.TU.Contig236.107	10.7998	1.34897	3.00108	0.00633801	0.147215	sp|Q8H1S4|ACCH3_ARATH 1-aminocyclopropane-1-carboxylate oxidase homolog 3 OS=Arabidopsis thaliana GN=At1g06650 PE=2 SV=1//2.19043e-133	GO:0016491,GO:0055114,GO:0003824,GO:0008152,GO:0044710,GO:0008150,GO:0003674	oxidoreductase activity,oxidation-reduction process,catalytic activity,metabolic process,single-organism metabolic process,biological_process,molecular_function	--	--
CCA0510S0114	evm.TU.Contig236.114	1.29867	8.91534	-2.77926	0.00970886	0.192493	sp|P93823|ATL1_ARATH RING-H2 finger protein ATL1 OS=Arabidopsis thaliana GN=ATL1 PE=2 SV=1//1.76056e-102	GO:0003824,GO:0008150,GO:0009055,GO:0005634,GO:0046914,GO:0045158,GO:0016043,GO:0009579,GO:0044436,GO:0003674,GO:0071840,GO:0022607,GO:0043167,GO:0017004,GO:0043169,GO:0046872,GO:0009512,GO:0005575,GO:0016879,GO:0043227,GO:0043231,GO:0043623,GO:0044085,GO:0044428,GO:0034622,GO:0000152,GO:0005680,GO:0031461,GO:0016881,GO:0000151,GO:0005488,GO:0044422,GO:0043234,GO:0044446,GO:0071822,GO:0043933,GO:…	catalytic activity,biological_process,electron carrier activity,nucleus,transition metal ion binding,electron transporter, transferring electrons within cytochrome b6/f complex of photosystem II activity,cellular component organization,thylakoid,thylakoid part,molecular_function,cellular component organization or biogenesis,cellular component assembly,ion binding,cytochrome complex assembly,catio…	--	--
CCA0510S0118	evm.TU.Contig236.118	5.06206	0.391053	3.69429	0.00974232	0.192932	-//-	--	--	--	--
CCA0510S0119	evm.TU.Contig236.119	19.5079	3.2101	2.60337	0.0108896	0.206447	-//-	GO:0046872,GO:0043169,GO:0046914,GO:0009617,GO:0042742,GO:0043167,GO:0003674,GO:0051707,GO:0008150,GO:0008270,GO:0009607,GO:0006952,GO:0005488,GO:0006950,GO:0015743,GO:0006820,GO:0015740,GO:0006835,GO:0006811,GO:0050896,GO:0051704,GO:0044699,GO:0051179,GO:0044765,GO:0006810,GO:0051234,GO:0071702,GO:0015849,GO:0046942,GO:0015711	metal ion binding,cation binding,transition metal ion binding,response to bacterium,defense response to bacterium,ion binding,molecular_function,response to other organism,biological_process,zinc ion binding,response to biotic stimulus,defense response,binding,response to stress,malate transport,anion transport,C4-dicarboxylate transport,dicarboxylic acid transport,ion transport,response to stimu…	--	--
CCA0510S0121	evm.TU.Contig236.121	345.287	2.31055	7.22341	1.82712e-11	2.66857e-08	-//-	--	--	--	--
CCA0510S0136	evm.TU.Contig236.136	0.0210123	0.38813	-4.20723	0.0149122	0.248776	sp|P13744|11SB_CUCMA 11S globulin subunit beta OS=Cucurbita maxima PE=1 SV=1//1.35337e-145	GO:0010309,GO:1901362,GO:0016491,GO:0044710,GO:0044271,GO:0016779,GO:0003824,GO:0055114,GO:0045735,GO:0051213,GO:1901360,GO:0018130,GO:0008150,GO:0051704,GO:0016701,GO:0019438,GO:0006725,GO:0046872,GO:0043169,GO:0046483,GO:0044764,GO:0016702,GO:0019083,GO:0034641,GO:0009058,GO:0046914,GO:0034654,GO:0006807,GO:0019058,GO:0019080,GO:0008270,GO:1901576,GO:0006139,GO:0016032,GO:0043167,GO:0032774,GO:…	acireductone dioxygenase [iron(II)-requiring] activity,organic cyclic compound biosynthetic process,oxidoreductase activity,single-organism metabolic process,cellular nitrogen compound biosynthetic process,nucleotidyltransferase activity,catalytic activity,oxidation-reduction process,nutrient reservoir activity,dioxygenase activity,organic cyclic compound metabolic process,heterocycle biosyntheti…	--	--
CCA0510S0144	evm.TU.Contig236.144	26.0806	92.834	-1.83168	0.0317972	0.378051	sp|Q940J9|PMT8_ARATH Probable methyltransferase PMT8 OS=Arabidopsis thaliana GN=At1g04430 PE=2 SV=1//0	GO:0003824,GO:0008152,GO:0008150,GO:0003674,GO:0016740,GO:0016741,GO:0008168	catalytic activity,metabolic process,biological_process,molecular_function,transferase activity,transferase activity, transferring one-carbon groups,methyltransferase activity	--	--
CCA0510S0166	evm.TU.Contig236.166	0.317867	3.67327	-3.53057	0.0022577	0.0737119	-//-	GO:0008152,GO:0008150,GO:0071704,GO:0044238,GO:1901360,GO:0090304,GO:0006807,GO:0006139,GO:0046483,GO:0006725,GO:0034641,GO:0009987,GO:0043170,GO:0044260,GO:0016070,GO:0044237,GO:0031124,GO:0010467,GO:0031123,GO:0006397,GO:0016071,GO:0006396	metabolic process,biological_process,organic substance metabolic process,primary metabolic process,organic cyclic compound metabolic process,nucleic acid metabolic process,nitrogen compound metabolic process,nucleobase-containing compound metabolic process,heterocycle metabolic process,cellular aromatic compound metabolic process,cellular nitrogen compound metabolic process,cellular process,macro…	--	--
CCA0513S0007	evm.TU.Contig237.7	0.0434843	2.11378	-5.60318	0.000693785	0.0321876	-//-	--	--	--	--
CCA0513S0009	evm.TU.Contig237.9	0.847356	18.1447	-4.42044	3.73659e-05	0.00352396	sp|Q84WJ2|PRI2_ARATH Probable DNA primase large subunit OS=Arabidopsis thaliana GN=At1g67320 PE=2 SV=2//0	GO:0003824,GO:0008150,GO:0008152,GO:0003674,GO:0032774,GO:0034654,GO:1901362,GO:0019438,GO:0044271,GO:0018130,GO:0071704,GO:0090304,GO:0016740,GO:0016070,GO:0006260,GO:0044238,GO:0006139,GO:0046483,GO:1901360,GO:0006725,GO:0006269,GO:0006807,GO:0006259,GO:0003896,GO:0034641,GO:0003899,GO:0006261,GO:1901576,GO:0009058,GO:0034645,GO:0016779,GO:0009059,GO:0044249,GO:0034062,GO:0043170,GO:0044237,GO:…	catalytic activity,biological_process,metabolic process,molecular_function,RNA biosynthetic process,nucleobase-containing compound biosynthetic process,organic cyclic compound biosynthetic process,aromatic compound biosynthetic process,cellular nitrogen compound biosynthetic process,heterocycle biosynthetic process,organic substance metabolic process,nucleic acid metabolic process,transferase act…	pop01100,pop03030,pop00240,pop00230	Metabolic pathways,DNA replication,Pyrimidine metabolism,Purine metabolism
CCA0513S0027	evm.TU.Contig237.27	80.2669	23.3177	1.78338	0.0349611	0.396131	sp|Q6NMK1|GXM1_ARATH Glucuronoxylan 4-O-methyltransferase 1 OS=Arabidopsis thaliana GN=GXM1 PE=1 SV=1//2.68647e-69	--	--	--	--
CCA0513S0034	evm.TU.Contig237.34	116.34	27.068	2.10369	0.0132914	0.232539	sp|Q9FYF7|Y1736_ARATH REF/SRPP-like protein At1g67360 OS=Arabidopsis thaliana GN=At1g67360 PE=2 SV=1//3.26204e-73	GO:0005976,GO:0005975,GO:0000271,GO:0008152,GO:0008150,GO:0016051,GO:0009059,GO:0071704,GO:0044238,GO:1901576,GO:0044723,GO:0009058,GO:0043170,GO:0005575,GO:0016020	polysaccharide metabolic process,carbohydrate metabolic process,polysaccharide biosynthetic process,metabolic process,biological_process,carbohydrate biosynthetic process,macromolecule biosynthetic process,organic substance metabolic process,primary metabolic process,organic substance biosynthetic process,single-organism carbohydrate metabolic process,biosynthetic process,macromolecule metabolic …	--	--
CCA0513S0038	evm.TU.Contig237.38	1.33872	6.0209	-2.16912	0.0454694	0.448494	sp|Q9C7G0|MA658_ARATH 65-kDa microtubule-associated protein 8 OS=Arabidopsis thaliana GN=MAP65-8 PE=1 SV=2//0	GO:0008017,GO:0007017,GO:0015631,GO:0008092,GO:0008150,GO:0022402,GO:0007049,GO:0000910,GO:0009987,GO:0007010,GO:0016043,GO:0051301,GO:0000226,GO:0044699,GO:0044763,GO:0006996,GO:0003674,GO:0071840,GO:0005488,GO:0005515	microtubule binding,microtubule-based process,tubulin binding,cytoskeletal protein binding,biological_process,cell cycle process,cell cycle,cytokinesis,cellular process,cytoskeleton organization,cellular component organization,cell division,microtubule cytoskeleton organization,single-organism process,single-organism cellular process,organelle organization,molecular_function,cellular component or…	--	--
CCA0513S0069	evm.TU.Contig237.69	1.93614	23.8873	-3.62498	0.000203849	0.0130189	sp|Q14181|DPOA2_HUMAN DNA polymerase alpha subunit B OS=Homo sapiens GN=POLA2 PE=1 SV=2//7.55374e-62	GO:0044710,GO:0008152,GO:0008150,GO:0003824,GO:0005216,GO:0015267,GO:0022803,GO:0022838,GO:0019076,GO:0019067,GO:0006807,GO:0003674,GO:0006725,GO:0032801,GO:0006629,GO:0046483,GO:1901360,GO:0043112,GO:0071704,GO:0006139,GO:0090304,GO:0005576,GO:0005215,GO:0034641,GO:1901576,GO:0097159,GO:1901363,GO:0022857,GO:0044237,GO:0044248,GO:0033644,GO:0044238,GO:0044249,GO:0016740,GO:0044421,GO:0005261,GO:…	single-organism metabolic process,metabolic process,biological_process,catalytic activity,ion channel activity,channel activity,passive transmembrane transporter activity,substrate-specific channel activity,viral release from host cell,viral assembly, maturation, egress, and release,nitrogen compound metabolic process,molecular_function,cellular aromatic compound metabolic process,receptor catabo…	pop03030,pop01100,pop00230,pop00240	DNA replication,Metabolic pathways,Purine metabolism,Pyrimidine metabolism
CCA0513S0070	evm.TU.Contig237.70	7.50538	0.773188	3.27903	0.00202088	0.0681926	sp|Q5ZLC8|ANR52_CHICK Serine/threonine-protein phosphatase 6 regulatory ankyrin repeat subunit C OS=Gallus gallus GN=ANKRD52 PE=2 SV=1//4.15186e-12	GO:0003674,GO:0005488,GO:0005515	molecular_function,binding,protein binding	--	--
CCA0513S0078	evm.TU.Contig237.78	0.480699	2.51161	-2.3854	0.0426147	0.435532	sp|Q93ZF5|PHO11_ARATH Phosphate transporter PHO1 homolog 1 OS=Arabidopsis thaliana GN=PHO1-H1 PE=2 SV=1//0	GO:0008150,GO:0044699,GO:0003674,GO:0005315,GO:1901677,GO:0005215,GO:0022857,GO:0006817,GO:0005575,GO:0006811,GO:0031224,GO:0022804,GO:0015698,GO:0016021,GO:0006820,GO:0016020,GO:0044765,GO:0015291,GO:0044425,GO:0051179,GO:0051234,GO:0006810	biological_process,single-organism process,molecular_function,inorganic phosphate transmembrane transporter activity,phosphate transmembrane transporter activity,transporter activity,transmembrane transporter activity,phosphate ion transport,cellular_component,ion transport,intrinsic to membrane,active transmembrane transporter activity,inorganic anion transport,integral to membrane,anion transpo…	--	--
CCA0513S0094	evm.TU.Contig237.94	3.31004	0.240287	3.78402	0.00797306	0.170489	sp|Q9ZT50|RHA2A_ARATH E3 ubiquitin-protein ligase RHA2A OS=Arabidopsis thaliana GN=RHA2A PE=1 SV=1//8.15926e-11	GO:0046872,GO:0043169,GO:0046914,GO:0004842,GO:0019787,GO:0016881,GO:0016879,GO:0016874,GO:0043167,GO:0003674,GO:0003824,GO:0008270,GO:0005488,GO:0005634,GO:0000152,GO:0005680,GO:0031461,GO:0000151,GO:0005575,GO:0043231,GO:0043227,GO:0005623,GO:0044464,GO:0043234,GO:0005515,GO:0043229,GO:0043226,GO:0044424,GO:0005622,GO:0044422,GO:0044428,GO:0044446,GO:0005737,GO:0032991,GO:0005739,GO:0044444	metal ion binding,cation binding,transition metal ion binding,ubiquitin-protein ligase activity,small conjugating protein ligase activity,acid-amino acid ligase activity,ligase activity, forming carbon-nitrogen bonds,ligase activity,ion binding,molecular_function,catalytic activity,zinc ion binding,binding,nucleus,nuclear ubiquitin ligase complex,anaphase-promoting complex,cullin-RING ubiquitin l…	--	--
CCA0513S0112	evm.TU.Contig237.112	8.20605	0.379922	4.43291	0.000217134	0.0136423	sp|Q9CYH2|F213A_MOUSE Redox-regulatory protein FAM213A OS=Mus musculus GN=Fam213a PE=1 SV=2//1.66866e-27	GO:0003824,GO:0016491,GO:0055114,GO:0044710,GO:0008150,GO:0008152,GO:0003674,GO:0016209	catalytic activity,oxidoreductase activity,oxidation-reduction process,single-organism metabolic process,biological_process,metabolic process,molecular_function,antioxidant activity	--	--
CCA0513S0132	evm.TU.Contig237.132	10.3119	0.921176	3.48469	0.00122148	0.0481506	sp|H2DH17|C7A22_PANGI Cytochrome P450 CYP749A22 OS=Panax ginseng PE=2 SV=1//0	GO:0016491,GO:0055114,GO:0044710,GO:0008152,GO:0020037,GO:0046906,GO:0008150,GO:0016705,GO:0005506,GO:0003824,GO:0043169,GO:0003674,GO:0046872,GO:0043167,GO:0097159,GO:1901363,GO:0046914,GO:0000287,GO:0030145,GO:0005488,GO:0016788,GO:0016787,GO:0004721,GO:0042578,GO:0016791	oxidoreductase activity,oxidation-reduction process,single-organism metabolic process,metabolic process,heme binding,tetrapyrrole binding,biological_process,oxidoreductase activity, acting on paired donors, with incorporation or reduction of molecular oxygen,iron ion binding,catalytic activity,cation binding,molecular_function,metal ion binding,ion binding,organic cyclic compound binding,heterocy…	--	--
CCA0513S0135	evm.TU.Contig237.135	2.33927	18.0743	-2.94981	0.0104765	0.201692	-//-	GO:0003824,GO:0008150,GO:0003674,GO:0006950,GO:0050896,GO:0008716,GO:0016879,GO:0016881,GO:0016874	catalytic activity,biological_process,molecular_function,response to stress,response to stimulus,D-alanine-D-alanine ligase activity,ligase activity, forming carbon-nitrogen bonds,acid-amino acid ligase activity,ligase activity	--	--
CCA0513S0141	evm.TU.Contig237.141	17.8534	4.92965	1.85664	0.0399141	0.422534	sp|Q94JW8|SPL6_ARATH Squamosa promoter-binding-like protein 6 OS=Arabidopsis thaliana GN=SPL6 PE=2 SV=2//4.19638e-46	GO:0003677,GO:0005634,GO:0003674,GO:0097159,GO:1901363,GO:0005575,GO:0043227,GO:0043231,GO:0005488,GO:0043229,GO:0043226,GO:0005623,GO:0044464,GO:0003676,GO:0044424,GO:0005622	DNA binding,nucleus,molecular_function,organic cyclic compound binding,heterocyclic compound binding,cellular_component,membrane-bounded organelle,intracellular membrane-bounded organelle,binding,intracellular organelle,organelle,cell,cell part,nucleic acid binding,intracellular part,intracellular	--	--
CCA0513S0153	evm.TU.Contig237.153	4.26395	0.600935	2.82691	0.0130899	0.230409	sp|Q9ZQ89|UPS2_ARATH Ureide permease 2 OS=Arabidopsis thaliana GN=UPS2 PE=1 SV=2//0	GO:0008150,GO:0003674,GO:0015144,GO:1901476,GO:0005215,GO:0008643,GO:0022857,GO:0071705,GO:0022891,GO:0044699,GO:0044765,GO:0022892,GO:0016020,GO:0055085,GO:0034219,GO:0031224,GO:0051179,GO:0044763,GO:0016021,GO:0051234,GO:0006810,GO:0044425,GO:0005575,GO:0009987,GO:0071702	biological_process,molecular_function,carbohydrate transmembrane transporter activity,carbohydrate transporter activity,transporter activity,carbohydrate transport,transmembrane transporter activity,nitrogen compound transport,substrate-specific transmembrane transporter activity,single-organism process,single-organism transport,substrate-specific transporter activity,membrane,transmembrane trans…	--	--
CCA0513S0161	evm.TU.Contig237.161	1.634	10.0544	-2.62135	0.0112418	0.210596	sp|Q9C5W6|14312_ARATH 14-3-3-like protein GF14 iota OS=Arabidopsis thaliana GN=GRF12 PE=2 SV=1//2.36635e-142	--	--	--	--
CCA0513S0196	evm.TU.Contig237.196	4.32037	19.7037	-2.18924	0.0305925	0.370854	sp|Q9M015|Y5161_ARATH Uncharacterized protein At5g01610 OS=Arabidopsis thaliana GN=At5g01610 PE=1 SV=1//1.37994e-52	--	--	--	--
CCA0513S0200	evm.TU.Contig237.200	6.58648	1.35958	2.27635	0.0326431	0.383015	sp|Q9XI90|WRKY4_ARATH Probable WRKY transcription factor 4 OS=Arabidopsis thaliana GN=WRKY4 PE=1 SV=2//2.03555e-146	GO:0001071,GO:0003700,GO:0032774,GO:0006351,GO:0008152,GO:0019219,GO:0051171,GO:0008150,GO:2001141,GO:0051252,GO:0006355,GO:0034654,GO:0043565,GO:1901362,GO:0009059,GO:0034645,GO:0010556,GO:0031326,GO:0009889,GO:2000112,GO:0044271,GO:0031323,GO:0071704,GO:0019438,GO:0019222,GO:0080090,GO:0018130,GO:0060255,GO:0003677,GO:0010468,GO:0044238,GO:1901576,GO:1901360,GO:0090304,GO:0006807,GO:0009058,GO:…	nucleic acid binding transcription factor activity,sequence-specific DNA binding transcription factor activity,RNA biosynthetic process,transcription, DNA-dependent,metabolic process,regulation of nucleobase-containing compound metabolic process,regulation of nitrogen compound metabolic process,biological_process,regulation of RNA biosynthetic process,regulation of RNA metabolic process,regulatio…	--	--
CCA0513S0235	evm.TU.Contig237.235	1.95378	22.6764	-3.53686	0.00221367	0.0726666	-//-	--	--	--	--
CCA0513S0282	evm.TU.Contig237.282	7.68558	37.918	-2.30265	0.00893705	0.183051	sp|Q9C7U5|E132_ARATH Glucan endo-1,3-beta-glucosidase 2 OS=Arabidopsis thaliana GN=At1g66250 PE=1 SV=2//0	GO:0004553,GO:0016798,GO:0003824,GO:0005975,GO:0008152,GO:0008150,GO:0016787,GO:0071704,GO:0044238,GO:0003674	hydrolase activity, hydrolyzing O-glycosyl compounds,hydrolase activity, acting on glycosyl bonds,catalytic activity,carbohydrate metabolic process,metabolic process,biological_process,hydrolase activity,organic substance metabolic process,primary metabolic process,molecular_function	--	--
CCA0513S0295	evm.TU.Contig237.295	2.79573	32.3819	-3.53389	0.000211113	0.0133591	sp|Q9C8D1|PUB20_ARATH U-box domain-containing protein 20 OS=Arabidopsis thaliana GN=PUB20 PE=2 SV=1//1.081e-133	GO:0044710,GO:0008152,GO:0008150,GO:0003824,GO:0043169,GO:0003674,GO:0046872,GO:0006629,GO:0071704,GO:0043167,GO:1901576,GO:0044255,GO:0044237,GO:0046914,GO:0044238,GO:0044249,GO:0009058,GO:0009987,GO:0034645,GO:0009059,GO:0008610,GO:0005488,GO:0044260,GO:0045017,GO:0043170,GO:0006796,GO:0006793,GO:1901135,GO:0046474,GO:0042157,GO:0046486,GO:0006505,GO:0008654,GO:0006664,GO:0006643,GO:0016879,GO:…	single-organism metabolic process,metabolic process,biological_process,catalytic activity,cation binding,molecular_function,metal ion binding,lipid metabolic process,organic substance metabolic process,ion binding,organic substance biosynthetic process,cellular lipid metabolic process,cellular metabolic process,transition metal ion binding,primary metabolic process,cellular biosynthetic process,b…	--	--
CCA0513S0310	evm.TU.Contig237.310	10.4718	38.2085	-1.86738	0.0341528	0.391472	-//-	GO:0003674,GO:0005488,GO:0005515	molecular_function,binding,protein binding	--	--
CCA0513S0311	evm.TU.Contig237.311	3.65229	14.7697	-2.01577	0.0283312	0.356013	sp|Q94KD8|BXL2_ARATH Probable beta-D-xylosidase 2 OS=Arabidopsis thaliana GN=BXL2 PE=2 SV=1//0	GO:0003824,GO:0004553,GO:0016798,GO:0005975,GO:0016787,GO:0008150,GO:0008152,GO:0003674,GO:0071704,GO:0044238	catalytic activity,hydrolase activity, hydrolyzing O-glycosyl compounds,hydrolase activity, acting on glycosyl bonds,carbohydrate metabolic process,hydrolase activity,biological_process,metabolic process,molecular_function,organic substance metabolic process,primary metabolic process	--	--
CCA0513S0323	evm.TU.Contig237.323	7.08715	44.1532	-2.63924	0.00278075	0.0849659	sp|B8BMI1|MCM7_ORYSI DNA replication licensing factor MCM7 OS=Oryza sativa subsp. indica GN=MCM7 PE=3 SV=1//0	GO:0003824,GO:0006260,GO:0008152,GO:0008150,GO:0016787,GO:0009059,GO:0034645,GO:0071704,GO:0003677,GO:0044238,GO:1901576,GO:0016462,GO:0016818,GO:1901360,GO:0017111,GO:0090304,GO:0006807,GO:0016817,GO:0006259,GO:0009058,GO:0044249,GO:0006139,GO:0046483,GO:0006725,GO:0034641,GO:0009987,GO:0043170,GO:0044260,GO:0044237,GO:0003674,GO:0005524,GO:0097159,GO:1901363,GO:0035639,GO:0043167,GO:0000166,GO:…	catalytic activity,DNA replication,metabolic process,biological_process,hydrolase activity,macromolecule biosynthetic process,cellular macromolecule biosynthetic process,organic substance metabolic process,DNA binding,primary metabolic process,organic substance biosynthetic process,pyrophosphatase activity,hydrolase activity, acting on acid anhydrides, in phosphorus-containing anhydrides,organic …	pop03030	DNA replication
CCA0513S0341	evm.TU.Contig237.341	2.21577	20.653	-3.22047	0.00150808	0.0557957	-//-	GO:0003824,GO:0016757,GO:0003674,GO:0016740	catalytic activity,transferase activity, transferring glycosyl groups,molecular_function,transferase activity	--	--
CCA0514S0009	evm.TU.Contig238.9	4.80542	0.438013	3.45561	0.00453447	0.118426	sp|Q54R82|MKKA_DICDI Mitogen-activated protein kinase kinase kinase A OS=Dictyostelium discoideum GN=mkkA PE=1 SV=2//8.17422e-59	GO:0008152,GO:0008150,GO:0003824,GO:0003674,GO:0071704,GO:0043167,GO:0097159,GO:1901363,GO:0044237,GO:0044238,GO:0016740,GO:0009987,GO:0004672,GO:0016773,GO:0016301,GO:0006468,GO:0005488,GO:0044260,GO:0016310,GO:0043170,GO:0006796,GO:0006793,GO:0005524,GO:0030554,GO:0032559,GO:0036094,GO:0035639,GO:0016772,GO:0000166,GO:1901265,GO:0043412,GO:0043168,GO:0006464,GO:0036211,GO:0017076,GO:0001883,GO:…	metabolic process,biological_process,catalytic activity,molecular_function,organic substance metabolic process,ion binding,organic cyclic compound binding,heterocyclic compound binding,cellular metabolic process,primary metabolic process,transferase activity,cellular process,protein kinase activity,phosphotransferase activity, alcohol group as acceptor,kinase activity,protein phosphorylation,bind…	--	--
CCA0514S0013	evm.TU.Contig238.13	0.382917	2.51835	-2.71738	0.0294669	0.363554	-//-	--	--	--	--
CCA0514S0090	evm.TU.Contig238.90	47.0206	6.44949	2.86604	0.00255098	0.0800025	sp|Q8LDW9|XTH9_ARATH Xyloglucan endotransglucosylase/hydrolase protein 9 OS=Arabidopsis thaliana GN=XTH9 PE=2 SV=2//5.87554e-154	GO:0044262,GO:0005976,GO:0006073,GO:0044042,GO:0044264,GO:0004553,GO:0030312,GO:0016798,GO:0003824,GO:0005975,GO:0005618,GO:0016762,GO:0048046,GO:0016757,GO:0016758,GO:0008152,GO:0008150,GO:0016787,GO:0005576,GO:0071944,GO:0071704,GO:0044238,GO:0009987,GO:0043170,GO:0044260,GO:0044237,GO:0003674,GO:0016740,GO:0005575,GO:0005623,GO:0044464	cellular carbohydrate metabolic process,polysaccharide metabolic process,cellular glucan metabolic process,glucan metabolic process,cellular polysaccharide metabolic process,hydrolase activity, hydrolyzing O-glycosyl compounds,external encapsulating structure,hydrolase activity, acting on glycosyl bonds,catalytic activity,carbohydrate metabolic process,cell wall,xyloglucan:xyloglucosyl transferas…	--	--
CCA0514S0114	evm.TU.Contig238.114	8.78391	0.705694	3.63775	0.00248936	0.0787998	sp|C0LGE0|Y1765_ARATH Probable LRR receptor-like serine/threonine-protein kinase At1g07650 OS=Arabidopsis thaliana GN=At1g07650 PE=1 SV=1//8.07472e-78	--	--	--	--
CCA0514S0115	evm.TU.Contig238.115	15.1826	0.48108	4.98	3.92672e-05	0.00366285	sp|C0LGN2|Y3148_ARATH Probable leucine-rich repeat receptor-like serine/threonine-protein kinase At3g14840 OS=Arabidopsis thaliana GN=LRR-RLK PE=2 SV=1//6.2558e-16	GO:0003674,GO:0005488,GO:0005179,GO:0005515,GO:0005102	molecular_function,binding,hormone activity,protein binding,receptor binding	--	--
CCA0514S0121	evm.TU.Contig238.121	1.17077	0.156991	2.8987	0.0335352	0.387908	sp|C0LGN2|Y3148_ARATH Probable leucine-rich repeat receptor-like serine/threonine-protein kinase At3g14840 OS=Arabidopsis thaliana GN=LRR-RLK PE=2 SV=1//0	GO:0008152,GO:0008150,GO:0003824,GO:0003674,GO:0071704,GO:0043167,GO:0097159,GO:1901363,GO:0044237,GO:0044238,GO:0016740,GO:0009987,GO:0004672,GO:0016773,GO:0016301,GO:0006468,GO:0005488,GO:0044260,GO:0016310,GO:0043170,GO:0006796,GO:0006793,GO:0005524,GO:0030554,GO:0032559,GO:0036094,GO:0035639,GO:0016772,GO:0000166,GO:1901265,GO:0043412,GO:0043168,GO:0006464,GO:0036211,GO:0017076,GO:0001883,GO:…	metabolic process,biological_process,catalytic activity,molecular_function,organic substance metabolic process,ion binding,organic cyclic compound binding,heterocyclic compound binding,cellular metabolic process,primary metabolic process,transferase activity,cellular process,protein kinase activity,phosphotransferase activity, alcohol group as acceptor,kinase activity,protein phosphorylation,bind…	--	--
CCA0514S0131	evm.TU.Contig238.131	44.1073	13.7936	1.67702	0.0450484	0.446454	sp|Q94BT6|ADO1_ARATH Adagio protein 1 OS=Arabidopsis thaliana GN=ADO1 PE=1 SV=2//1.42478e-06	GO:0003824,GO:0005975,GO:0032774,GO:0006351,GO:0008152,GO:0019219,GO:0051171,GO:0008150,GO:2001141,GO:0051252,GO:0006355,GO:0034654,GO:1901362,GO:0009059,GO:0034645,GO:0010556,GO:0031326,GO:0009889,GO:2000112,GO:0044271,GO:0031323,GO:0071704,GO:0019438,GO:0019222,GO:0080090,GO:0018130,GO:0060255,GO:0010468,GO:0044238,GO:1901576,GO:1901360,GO:0090304,GO:0006807,GO:0044723,GO:0009058,GO:0044249,GO:…	catalytic activity,carbohydrate metabolic process,RNA biosynthetic process,transcription, DNA-dependent,metabolic process,regulation of nucleobase-containing compound metabolic process,regulation of nitrogen compound metabolic process,biological_process,regulation of RNA biosynthetic process,regulation of RNA metabolic process,regulation of transcription, DNA-dependent,nucleobase-containing compo…	pop04712	Circadian rhythm - plant
CCA0514S0146	evm.TU.Contig238.146	0.109914	7.21242	-6.03604	4.71534e-06	0.000680525	sp|Q9FKM5|XRCC3_ARATH DNA repair protein XRCC3 homolog OS=Arabidopsis thaliana GN=XRCC3 PE=1 SV=1//2.61124e-107	GO:0003824,GO:0016787,GO:0008150,GO:0008152,GO:0003674,GO:0006950,GO:0050896,GO:0003677,GO:0009432,GO:0009991,GO:0031668,GO:0071496,GO:0009605,GO:0016818,GO:0016462,GO:0071704,GO:0090304,GO:0043167,GO:0016817,GO:0017111,GO:0044699,GO:0006974,GO:0006260,GO:0044238,GO:0006139,GO:0033554,GO:0006281,GO:0046483,GO:1901360,GO:0006725,GO:0006807,GO:0006259,GO:0003697,GO:0034641,GO:0051716,GO:0044763,GO:…	catalytic activity,hydrolase activity,biological_process,metabolic process,molecular_function,response to stress,response to stimulus,DNA binding,SOS response,response to extracellular stimulus,cellular response to extracellular stimulus,cellular response to external stimulus,response to external stimulus,hydrolase activity, acting on acid anhydrides, in phosphorus-containing anhydrides,pyrophosp…	pop03440	Homologous recombination
CCA0514S0148	evm.TU.Contig238.148	52.9191	12.013	2.13919	0.0115583	0.214089	sp|Q54DY9|BCS1B_DICDI Probable mitochondrial chaperone BCS1-B OS=Dictyostelium discoideum GN=bcsl1b PE=3 SV=1//2.59755e-29	GO:0003824,GO:0016787,GO:0008150,GO:0008152,GO:0003674,GO:0022804,GO:0015293,GO:0015294,GO:0006950,GO:0050896,GO:0006811,GO:0005215,GO:0016818,GO:0022857,GO:0015291,GO:0016462,GO:0071704,GO:0090304,GO:0043167,GO:0071705,GO:0016817,GO:0015081,GO:0022891,GO:0017111,GO:0044699,GO:0006974,GO:0044238,GO:0006139,GO:0033554,GO:0006281,GO:0046483,GO:0015370,GO:1901360,GO:0044765,GO:0006725,GO:0006820,GO:…	catalytic activity,hydrolase activity,biological_process,metabolic process,molecular_function,active transmembrane transporter activity,symporter activity,solute:cation symporter activity,response to stress,response to stimulus,ion transport,transporter activity,hydrolase activity, acting on acid anhydrides, in phosphorus-containing anhydrides,transmembrane transporter activity,secondary active t…	--	--
CCA0514S0182	evm.TU.Contig238.182	3.40726	0.174914	4.2839	0.01318	0.23132	sp|Q9ZP41|EGC_CITJA EG45-like domain containing protein OS=Citrus jambhiri GN=CjBAp12 PE=1 SV=1//1.77331e-35	GO:0016491,GO:0055114,GO:0003824,GO:0008152,GO:0044710,GO:0008150,GO:0009987,GO:0044237,GO:0003674,GO:0016310,GO:0006793,GO:0006796,GO:0022900,GO:0016651,GO:0006091,GO:0022904,GO:0015980,GO:0045333,GO:0006119,GO:0042773	oxidoreductase activity,oxidation-reduction process,catalytic activity,metabolic process,single-organism metabolic process,biological_process,cellular process,cellular metabolic process,molecular_function,phosphorylation,phosphorus metabolic process,phosphate-containing compound metabolic process,electron transport chain,oxidoreductase activity, acting on NAD(P)H,generation of precursor metabolit…	--	--
CCA0514S0188	evm.TU.Contig238.188	1.65344	9.8337	-2.57227	0.0264826	0.34352	-//-	--	--	--	--
CCA0514S0206	evm.TU.Contig238.206	0.324641	3.7783	-3.54082	0.00639494	0.148097	sp|Q40479|ERF2_TOBAC Ethylene-responsive transcription factor 2 OS=Nicotiana tabacum GN=ERF2 PE=2 SV=1//2.8608e-65	GO:0001071,GO:0003700,GO:0006351,GO:0019438,GO:0032774,GO:0018130,GO:1901362,GO:0044271,GO:0019219,GO:0051171,GO:0006355,GO:2001141,GO:0051252,GO:0008152,GO:0034654,GO:0044260,GO:0031323,GO:2000112,GO:0080090,GO:0010556,GO:0031326,GO:0009889,GO:0019222,GO:0034645,GO:0060255,GO:0009059,GO:0016070,GO:0010468,GO:0044238,GO:0046483,GO:0071704,GO:0006725,GO:0043170,GO:1901360,GO:0034641,GO:0003674,GO:…	nucleic acid binding transcription factor activity,sequence-specific DNA binding transcription factor activity,transcription, DNA-dependent,aromatic compound biosynthetic process,RNA biosynthetic process,heterocycle biosynthetic process,organic cyclic compound biosynthetic process,cellular nitrogen compound biosynthetic process,regulation of nucleobase-containing compound metabolic process,regula…	--	--
CCA0514S0218	evm.TU.Contig238.218	3.73121	26.4293	-2.82443	0.00355337	0.100497	sp|Q9LU64|SODF2_ARATH Superoxide dismutase [Fe] 2, chloroplastic OS=Arabidopsis thaliana GN=FSD2 PE=1 SV=1//1.47009e-121	GO:0016491,GO:0055114,GO:0044710,GO:0008152,GO:0008150,GO:0003824,GO:0043169,GO:0003674,GO:0046872,GO:0043167,GO:0016209,GO:0044237,GO:0009987,GO:0005488,GO:0004784,GO:0016721,GO:0006801,GO:0072593	oxidoreductase activity,oxidation-reduction process,single-organism metabolic process,metabolic process,biological_process,catalytic activity,cation binding,molecular_function,metal ion binding,ion binding,antioxidant activity,cellular metabolic process,cellular process,binding,superoxide dismutase activity,oxidoreductase activity, acting on superoxide radicals as acceptor,superoxide metabolic pr…	--	--
CCA0514S0220	evm.TU.Contig238.220	29.2296	7.72627	1.91959	0.0378783	0.412223	-//-	GO:0003824,GO:0005506,GO:0032774,GO:0006351,GO:0008152,GO:0008150,GO:0034654,GO:1901362,GO:0009059,GO:0034645,GO:0044271,GO:0071704,GO:0019438,GO:0018130,GO:0003677,GO:0044238,GO:1901576,GO:1901360,GO:0090304,GO:0006807,GO:0009058,GO:0044249,GO:0006139,GO:0046483,GO:0006725,GO:0034641,GO:0065007,GO:0046914,GO:0050794,GO:0009987,GO:0043170,GO:0044260,GO:0016070,GO:0050789,GO:0044237,GO:0044699,GO:…	catalytic activity,iron ion binding,RNA biosynthetic process,transcription, DNA-dependent,metabolic process,biological_process,nucleobase-containing compound biosynthetic process,organic cyclic compound biosynthetic process,macromolecule biosynthetic process,cellular macromolecule biosynthetic process,cellular nitrogen compound biosynthetic process,organic substance metabolic process,aromatic com…	--	--
CCA0514S0221	evm.TU.Contig238.221	185.144	703.214	-1.92532	0.0388544	0.417411	sp|P41127|RL131_ARATH 60S ribosomal protein L13-1 OS=Arabidopsis thaliana GN=RPL13B PE=1 SV=1//4.54997e-120	GO:0003824,GO:0008152,GO:0008150,GO:0016787,GO:0009059,GO:0034645,GO:0071704,GO:0044238,GO:1901576,GO:0009058,GO:0044249,GO:0009987,GO:0043170,GO:0044260,GO:0044237,GO:0003674,GO:0043167,GO:0004668,GO:0043169,GO:0046872,GO:0016813,GO:0005575,GO:0031224,GO:0016021,GO:0010467,GO:0016020,GO:0043228,GO:0043232,GO:0005488,GO:0044425,GO:0005509,GO:0043229,GO:0043226,GO:0005623,GO:0044464,GO:0016810,GO:…	catalytic activity,metabolic process,biological_process,hydrolase activity,macromolecule biosynthetic process,cellular macromolecule biosynthetic process,organic substance metabolic process,primary metabolic process,organic substance biosynthetic process,biosynthetic process,cellular biosynthetic process,cellular process,macromolecule metabolic process,cellular macromolecule metabolic process,cel…	pop03010	Ribosome
CCA0514S0224	evm.TU.Contig238.224	1.3796	0.0935951	3.88167	0.0118821	0.217653	sp|Q67XC9|TPPD_ARATH Probable trehalose-phosphate phosphatase D OS=Arabidopsis thaliana GN=TPPD PE=2 SV=1//6.5509e-131	GO:0044262,GO:0003824,GO:0005975,GO:0034637,GO:0008152,GO:0008150,GO:0016051,GO:0005984,GO:0071704,GO:0044238,GO:1901576,GO:0005991,GO:0005992,GO:0009311,GO:0044723,GO:0009058,GO:0044249,GO:0046351,GO:0009987,GO:0044237,GO:0003674,GO:0009312	cellular carbohydrate metabolic process,catalytic activity,carbohydrate metabolic process,cellular carbohydrate biosynthetic process,metabolic process,biological_process,carbohydrate biosynthetic process,disaccharide metabolic process,organic substance metabolic process,primary metabolic process,organic substance biosynthetic process,trehalose metabolic process,trehalose biosynthetic process,olig…	pop00500,pop01100	Starch and sucrose metabolism,Metabolic pathways
CCA0514S0233	evm.TU.Contig238.233	41.3805	7.115	2.54001	0.00648671	0.149457	-//-	GO:0003674,GO:0005488,GO:0005515	molecular_function,binding,protein binding	--	--
CCA0514S0251	evm.TU.Contig238.251	0.0126841	0.530157	-5.38532	0.0014048	0.0530504	sp|Q8BGI7|LRC39_MOUSE Leucine-rich repeat-containing protein 39 OS=Mus musculus GN=Lrrc39 PE=2 SV=1//3.83922e-07	GO:0003674,GO:0005488,GO:0005515	molecular_function,binding,protein binding	--	--
CCA0514S0273	evm.TU.Contig238.273	28.3223	8.29699	1.77128	0.0357666	0.400813	sp|O65351|SBT17_ARATH Subtilisin-like protease SBT1.7 OS=Arabidopsis thaliana GN=SBT1.7 PE=1 SV=1//0	GO:0003824,GO:0008152,GO:0008150,GO:0016787,GO:0071704,GO:0044238,GO:0043170,GO:0003674,GO:0004252,GO:0004175,GO:0008233,GO:0070011,GO:0006508,GO:0008236,GO:0017171,GO:0019538	catalytic activity,metabolic process,biological_process,hydrolase activity,organic substance metabolic process,primary metabolic process,macromolecule metabolic process,molecular_function,serine-type endopeptidase activity,endopeptidase activity,peptidase activity,peptidase activity, acting on L-amino acid peptides,proteolysis,serine-type peptidase activity,serine hydrolase activity,protein metab…	--	--
CCA0514S0274	evm.TU.Contig238.274	0.140698	3.4733	-4.62564	0.000214354	0.0135134	sp|F4I241|BUB33_ARATH Mitotic checkpoint protein BUB3.3 OS=Arabidopsis thaliana GN=BUB3.3 PE=2 SV=1//4.68246e-20	GO:0008150,GO:0003674,GO:0005216,GO:0015267,GO:0022803,GO:0022838,GO:0006811,GO:0005215,GO:0005261,GO:0022857,GO:0022891,GO:0044699,GO:0022836,GO:0022839,GO:0044765,GO:0022892,GO:0015075,GO:0016020,GO:0015077,GO:0005244,GO:0022832,GO:0005267,GO:0008324,GO:0051179,GO:0015079,GO:0051234,GO:0005249,GO:0006810,GO:0046873,GO:0005575,GO:0022843,GO:0022890,GO:0005488,GO:0005515	biological_process,molecular_function,ion channel activity,channel activity,passive transmembrane transporter activity,substrate-specific channel activity,ion transport,transporter activity,cation channel activity,transmembrane transporter activity,substrate-specific transmembrane transporter activity,single-organism process,gated channel activity,ion gated channel activity,single-organism transp…	--	--
CCA0514S0290	evm.TU.Contig238.290	0.0458496	1.82719	-5.31657	0.000179597	0.0118469	sp|Q6R8G7|PHO13_ARATH Phosphate transporter PHO1 homolog 3 OS=Arabidopsis thaliana GN=PHO1;H3 PE=2 SV=2//0	GO:0016020,GO:0031224,GO:0016021,GO:0044425,GO:0005575	membrane,intrinsic to membrane,integral to membrane,membrane part,cellular_component	--	--
CCA0516S0075	evm.TU.Contig239.75	0	3.47775	#NAME?	0.0318293	0.378207	sp|Q8LSZ4|E2FE_ARATH E2F transcription factor-like E2FE OS=Arabidopsis thaliana GN=E2FE PE=2 SV=1//1.89958e-98	GO:0008150,GO:0008152,GO:0003674,GO:0001071,GO:0003700,GO:0019219,GO:0051171,GO:0006355,GO:2001141,GO:0051252,GO:0006351,GO:0032774,GO:0034654,GO:0031323,GO:2000112,GO:0010556,GO:0031326,GO:0080090,GO:0009889,GO:1901362,GO:0060255,GO:0019438,GO:0019222,GO:0065007,GO:0044271,GO:0018130,GO:0010468,GO:0050794,GO:0050789,GO:0071704,GO:0090304,GO:0016070,GO:0044238,GO:0006139,GO:0046483,GO:1901360,GO:…	biological_process,metabolic process,molecular_function,nucleic acid binding transcription factor activity,sequence-specific DNA binding transcription factor activity,regulation of nucleobase-containing compound metabolic process,regulation of nitrogen compound metabolic process,regulation of transcription, DNA-dependent,regulation of RNA biosynthetic process,regulation of RNA metabolic process,t…	--	--
CCA0516S0111	evm.TU.Contig239.111	14.6808	2.22159	2.72427	0.0242475	0.327585	-//-	GO:0008152,GO:0003674,GO:0003824,GO:0008150,GO:0046983,GO:0016651,GO:0055114,GO:0016491,GO:0005488,GO:0044710,GO:0016655,GO:0005515	metabolic process,molecular_function,catalytic activity,biological_process,protein dimerization activity,oxidoreductase activity, acting on NAD(P)H,oxidation-reduction process,oxidoreductase activity,binding,single-organism metabolic process,oxidoreductase activity, acting on NAD(P)H, quinone or similar compound as acceptor,protein binding	--	--
CCA0520S0006	evm.TU.Contig240.6	0.975261	61.0082	-5.96707	1.02868e-08	4.60314e-06	-//-	GO:0003824,GO:0016491,GO:0055114,GO:0044710,GO:0008150,GO:0008152,GO:0003674,GO:0005506,GO:0051213,GO:0016702,GO:0016701,GO:0000334,GO:0043169,GO:0046872,GO:0046914,GO:0043167,GO:0005488	catalytic activity,oxidoreductase activity,oxidation-reduction process,single-organism metabolic process,biological_process,metabolic process,molecular_function,iron ion binding,dioxygenase activity,oxidoreductase activity, acting on single donors with incorporation of molecular oxygen, incorporation of two atoms of oxygen,oxidoreductase activity, acting on single donors with incorporation of mol…	--	--
CCA0520S0017	evm.TU.Contig240.17	16.2228	0.686455	4.56272	0.000187153	0.0122045	sp|Q2JW78|DNAJ_SYNJA Chaperone protein DnaJ OS=Synechococcus sp. (strain JA-3-3Ab) GN=dnaJ PE=3 SV=1//4.49479e-11	GO:0003674,GO:0030234,GO:0005096,GO:0008047,GO:0060589,GO:0030695	molecular_function,enzyme regulator activity,GTPase activator activity,enzyme activator activity,nucleoside-triphosphatase regulator activity,GTPase regulator activity	--	--
CCA0520S0025	evm.TU.Contig240.25	0.153028	1.94013	-3.66428	0.0367473	0.406027	sp|Q9SS98|OLEO5_ARATH Oleosin 5 OS=Arabidopsis thaliana GN=At3g01570 PE=2 SV=1//8.89053e-40	GO:0005811,GO:0012511,GO:0005575,GO:0031224,GO:0043227,GO:0043231,GO:0016021,GO:0016020,GO:0044425,GO:0043229,GO:0043226,GO:0005623,GO:0044464,GO:0044424,GO:0005622,GO:0044444,GO:0005737	lipid particle,monolayer-surrounded lipid storage body,cellular_component,intrinsic to membrane,membrane-bounded organelle,intracellular membrane-bounded organelle,integral to membrane,membrane,membrane part,intracellular organelle,organelle,cell,cell part,intracellular part,intracellular,cytoplasmic part,cytoplasm	--	--
CCA0520S0028	evm.TU.Contig240.28	0.304922	5.5046	-4.17413	0.000336281	0.0188785	sp|Q5ZJW8|DTL_CHICK Denticleless protein homolog OS=Gallus gallus GN=DTL PE=2 SV=1//1.56946e-64	GO:0003674,GO:0005488,GO:0005515	molecular_function,binding,protein binding	--	--
CCA0520S0032	evm.TU.Contig240.32	1.05862	18.4305	-4.12184	0.000207777	0.0132077	-//-	--	--	--	--
CCA0520S0075	evm.TU.Contig240.75	0.0799691	0.660817	-3.04674	0.0412602	0.428845	sp|Q6F4F5|C724B_ORYSJ Cytochrome P450 724B1 OS=Oryza sativa subsp. japonica GN=CYP724B1 PE=1 SV=1//0	GO:0016491,GO:0055114,GO:0003824,GO:0020037,GO:0046906,GO:0005506,GO:0016705,GO:0008152,GO:0044710,GO:0008150,GO:0046914,GO:0003674,GO:0097159,GO:1901363,GO:0043167,GO:0043169,GO:0046872,GO:0005488	oxidoreductase activity,oxidation-reduction process,catalytic activity,heme binding,tetrapyrrole binding,iron ion binding,oxidoreductase activity, acting on paired donors, with incorporation or reduction of molecular oxygen,metabolic process,single-organism metabolic process,biological_process,transition metal ion binding,molecular_function,organic cyclic compound binding,heterocyclic compound bi…	pop01110,pop01100,pop00905	Biosynthesis of secondary metabolites,Metabolic pathways,Brassinosteroid biosynthesis
CCA0520S0078	evm.TU.Contig240.78	1.45699	19.6025	-3.74997	0.000153325	0.0105024	sp|Q9SS87|SEOB_ARATH Protein SIEVE ELEMENT OCCLUSION B OS=Arabidopsis thaliana GN=SEOB PE=1 SV=1//0	GO:0008150,GO:0008152,GO:0003674,GO:0001071,GO:0003700,GO:0019219,GO:0051171,GO:0006355,GO:2001141,GO:0051252,GO:0006351,GO:0032774,GO:0043169,GO:0046872,GO:0034654,GO:0031323,GO:2000112,GO:0010556,GO:0031326,GO:0080090,GO:0009889,GO:1901362,GO:0060255,GO:0019438,GO:0019222,GO:0065007,GO:0044271,GO:0018130,GO:0046914,GO:0010468,GO:0050794,GO:0003677,GO:0050789,GO:0071704,GO:0090304,GO:0043167,GO:…	biological_process,metabolic process,molecular_function,nucleic acid binding transcription factor activity,sequence-specific DNA binding transcription factor activity,regulation of nucleobase-containing compound metabolic process,regulation of nitrogen compound metabolic process,regulation of transcription, DNA-dependent,regulation of RNA biosynthetic process,regulation of RNA metabolic process,t…	--	--
CCA0520S0087	evm.TU.Contig240.87	0.57464	4.91022	-3.09506	0.0143156	0.24298	sp|Q0WPX7|BAG2_ARATH BAG family molecular chaperone regulator 2 OS=Arabidopsis thaliana GN=BAG2 PE=1 SV=1//2.12284e-19	GO:0003674,GO:0005488,GO:0005515	molecular_function,binding,protein binding	--	--
CCA0520S0101	evm.TU.Contig240.101	1.33337	38.2353	-4.84175	1.22895e-06	0.000231885	sp|Q84ZT9|WVD2_ARATH Protein WAVE-DAMPENED 2 OS=Arabidopsis thaliana GN=WVD2 PE=2 SV=1//2.58583e-12	--	--	--	--
CCA0520S0144	evm.TU.Contig240.144	0.357052	2.86382	-3.00374	0.0159724	0.258633	sp|Q9SD53|Y3720_ARATH UPF0481 protein At3g47200 OS=Arabidopsis thaliana GN=At3g47200 PE=2 SV=1//2.28979e-27	--	--	--	--
CCA0520S0152	evm.TU.Contig240.152	0.11799	2.35336	-4.31798	0.0105389	0.202378	sp|Q41001|BCP_PEA Blue copper protein OS=Pisum sativum PE=2 SV=1//1.1328e-20	GO:0055114,GO:0005507,GO:0044710,GO:0008150,GO:0008152,GO:0003674,GO:0043169,GO:0046872,GO:0046914,GO:0009055,GO:0043167,GO:0005488	oxidation-reduction process,copper ion binding,single-organism metabolic process,biological_process,metabolic process,molecular_function,cation binding,metal ion binding,transition metal ion binding,electron carrier activity,ion binding,binding	--	--
CCA0520S0176	evm.TU.Contig240.176	8.16081	98.7391	-3.59684	0.000149959	0.0103164	sp|P49730|RIR2_TOBAC Ribonucleoside-diphosphate reductase small chain OS=Nicotiana tabacum PE=2 SV=1//0	GO:0055114,GO:0044710,GO:0008152,GO:0008150,GO:0003824,GO:0006807,GO:0003674,GO:0006725,GO:0046483,GO:1901360,GO:0071704,GO:0006139,GO:0016747,GO:0016746,GO:0034641,GO:0044237,GO:0044238,GO:0016740,GO:0009987,GO:0044281,GO:0009186,GO:0009132,GO:0006796,GO:0006793,GO:0055086,GO:0004379,GO:0019107,GO:0006753,GO:0016410,GO:0019637	oxidation-reduction process,single-organism metabolic process,metabolic process,biological_process,catalytic activity,nitrogen compound metabolic process,molecular_function,cellular aromatic compound metabolic process,heterocycle metabolic process,organic cyclic compound metabolic process,organic substance metabolic process,nucleobase-containing compound metabolic process,transferase activity, tr…	pop00480,pop01100,pop00230,pop00240	Glutathione metabolism,Metabolic pathways,Purine metabolism,Pyrimidine metabolism
CCA0520S0200	evm.TU.Contig240.200	20.5373	5.76142	1.83375	0.0301213	0.36777	sp|Q9LSD5|TCP20_ARATH Transcription factor TCP20 OS=Arabidopsis thaliana GN=TCP20 PE=1 SV=1//3.05226e-64	--	--	--	--
CCA0520S0201	evm.TU.Contig240.201	3.43322	0.541827	2.66366	0.0185621	0.282007	sp|Q9SGA0|ACR6_ARATH ACT domain-containing protein ACR6 OS=Arabidopsis thaliana GN=ACR6 PE=2 SV=1//0	GO:0016491,GO:0055114,GO:0044710,GO:0008152,GO:0008150,GO:0003824,GO:0006807,GO:0003674,GO:0006725,GO:0046483,GO:1901360,GO:0071704,GO:0006139,GO:0090304,GO:0043167,GO:0034641,GO:0097159,GO:1901363,GO:0044237,GO:0044238,GO:0071944,GO:0031406,GO:0050896,GO:0016972,GO:0009987,GO:0016670,GO:0006950,GO:0016597,GO:0016667,GO:0005488,GO:0044260,GO:0016010,GO:0043170,GO:0044459,GO:0005886,GO:0005524,GO:…	oxidoreductase activity,oxidation-reduction process,single-organism metabolic process,metabolic process,biological_process,catalytic activity,nitrogen compound metabolic process,molecular_function,cellular aromatic compound metabolic process,heterocycle metabolic process,organic cyclic compound metabolic process,organic substance metabolic process,nucleobase-containing compound metabolic process,…	--	--
CCA0520S0211	evm.TU.Contig240.211	0.493575	3.99273	-3.01604	0.00991942	0.19524	sp|Q9FYG7|TCP1_ARATH Transcription factor TCP1 OS=Arabidopsis thaliana GN=TCP1 PE=2 SV=1//1.68072e-29	GO:0008150,GO:0019067,GO:0016043,GO:0019068,GO:0071840,GO:0044403,GO:0016032,GO:0044419,GO:0044764,GO:0022607,GO:0019058,GO:0019031,GO:0036338,GO:0044085,GO:0051704,GO:0000003,GO:0019012,GO:0044423,GO:0048610,GO:0005575,GO:0009987	biological_process,viral assembly, maturation, egress, and release,cellular component organization,virion assembly,cellular component organization or biogenesis,symbiosis, encompassing mutualism through parasitism,viral process,interspecies interaction between organisms,multi-organism cellular process,cellular component assembly,viral infectious cycle,viral envelope,viral membrane,cellular compon…	--	--
CCA0520S0245	evm.TU.Contig240.245	0.143527	1.78308	-3.63498	0.00194877	0.0665942	sp|P48972|MYBB_MOUSE Myb-related protein B OS=Mus musculus GN=Mybl2 PE=1 SV=1//3.82714e-24	GO:0003824,GO:0016787,GO:0008150,GO:0008152,GO:0003674,GO:0019219,GO:0051171,GO:0006355,GO:2001141,GO:0051252,GO:0006351,GO:0032774,GO:0043169,GO:0046872,GO:0016043,GO:0034654,GO:0031323,GO:2000112,GO:0010556,GO:0031326,GO:0080090,GO:0009889,GO:0071840,GO:1901362,GO:0060255,GO:0019438,GO:0019222,GO:0065007,GO:0044271,GO:0018130,GO:0046914,GO:0010468,GO:0050794,GO:0016818,GO:0051276,GO:0050789,GO:…	catalytic activity,hydrolase activity,biological_process,metabolic process,molecular_function,regulation of nucleobase-containing compound metabolic process,regulation of nitrogen compound metabolic process,regulation of transcription, DNA-dependent,regulation of RNA biosynthetic process,regulation of RNA metabolic process,transcription, DNA-dependent,RNA biosynthetic process,cation binding,metal…	--	--
CCA0520S0281	evm.TU.Contig240.281	0	1.1689	#NAME?	0.0488648	0.462096	sp|P47082|AVT1_YEAST Vacuolar amino acid transporter 1 OS=Saccharomyces cerevisiae (strain ATCC 204508 / S288c) GN=AVT1 PE=1 SV=1//1.86258e-32	--	--	--	--
CCA0522S0031	evm.TU.Contig241.31	1.7578	15.1745	-3.10981	0.00910374	0.185171	sp|Q9ZNT3|ADF5_ARATH Actin-depolymerizing factor 5 OS=Arabidopsis thaliana GN=ADF5 PE=1 SV=1//3.98246e-84	GO:0003674,GO:0008092,GO:0003779,GO:0005575,GO:0005488,GO:0005623,GO:0044464,GO:0005515,GO:0005622	molecular_function,cytoskeletal protein binding,actin binding,cellular_component,binding,cell,cell part,protein binding,intracellular	--	--
CCA0522S0036	evm.TU.Contig241.36	12.8189	2.78695	2.20151	0.0126732	0.226111	sp|Q38967|AAP2_ARATH Amino acid permease 2 OS=Arabidopsis thaliana GN=AAP2 PE=1 SV=1//0	--	--	--	--
CCA0522S0069	evm.TU.Contig241.69	0.489229	12.1671	-4.63633	6.44016e-05	0.00539253	sp|A6T923|HPXO_KLEP7 FAD-dependent urate hydroxylase OS=Klebsiella pneumoniae subsp. pneumoniae (strain ATCC 700721 / MGH 78578) GN=hpxO PE=1 SV=1//1.93618e-22	GO:0003824,GO:0016491,GO:0055114,GO:0044710,GO:0008150,GO:0016705,GO:0008152,GO:0003674,GO:0048037,GO:0044255,GO:0050662,GO:0006629,GO:0008610,GO:0050660,GO:0071704,GO:0090304,GO:0016709,GO:0016108,GO:0016109,GO:0016116,GO:0016117,GO:0043167,GO:0016070,GO:0044238,GO:0006139,GO:0006721,GO:0016114,GO:0046483,GO:1901360,GO:0004506,GO:0006725,GO:0071949,GO:0016020,GO:0006807,GO:0006720,GO:0008299,GO:…	catalytic activity,oxidoreductase activity,oxidation-reduction process,single-organism metabolic process,biological_process,oxidoreductase activity, acting on paired donors, with incorporation or reduction of molecular oxygen,metabolic process,molecular_function,cofactor binding,cellular lipid metabolic process,coenzyme binding,lipid metabolic process,lipid biosynthetic process,flavin adenine din…	--	--
CCA0522S0122	evm.TU.Contig241.122	0.0204495	29.9002	-10.5139	1.44575e-11	2.22365e-08	-//-	GO:0003824,GO:0016787,GO:0008150,GO:0003674,GO:0022804,GO:0004427,GO:0009678,GO:0015399,GO:0015405,GO:0006811,GO:0005215,GO:0016818,GO:0022857,GO:0016462,GO:0016817,GO:0044699,GO:0006812,GO:0015672,GO:0044765,GO:0006818,GO:0015992,GO:0016020,GO:0051179,GO:0051234,GO:0006810,GO:0005575	catalytic activity,hydrolase activity,biological_process,molecular_function,active transmembrane transporter activity,inorganic diphosphatase activity,hydrogen-translocating pyrophosphatase activity,primary active transmembrane transporter activity,P-P-bond-hydrolysis-driven transmembrane transporter activity,ion transport,transporter activity,hydrolase activity, acting on acid anhydrides, in pho…	--	--
CCA0522S0133	evm.TU.Contig241.133	9.82078	47.8312	-2.28404	0.00769788	0.166751	sp|O48788|Y2267_ARATH Probable inactive receptor kinase At2g26730 OS=Arabidopsis thaliana GN=At2g26730 PE=1 SV=1//0	GO:0003824,GO:0008150,GO:0008152,GO:0003674,GO:0071704,GO:0016740,GO:0043167,GO:0044238,GO:0097159,GO:1901363,GO:0043170,GO:0036094,GO:0044237,GO:0043168,GO:0000166,GO:1901265,GO:0005524,GO:0044260,GO:0032559,GO:0009987,GO:0030554,GO:0005488,GO:0006796,GO:0006793,GO:0035639,GO:0001882,GO:0001883,GO:0032549,GO:0032550,GO:0032555,GO:0032553,GO:0006468,GO:0016310,GO:0017076,GO:0016773,GO:0006464,GO:…	catalytic activity,biological_process,metabolic process,molecular_function,organic substance metabolic process,transferase activity,ion binding,primary metabolic process,organic cyclic compound binding,heterocyclic compound binding,macromolecule metabolic process,small molecule binding,cellular metabolic process,anion binding,nucleotide binding,nucleoside phosphate binding,ATP binding,cellular ma…	--	--
CCA0522S0152	evm.TU.Contig241.152	0.415185	39.026	-6.55454	1.07242e-09	7.14485e-07	-//-	GO:0008150,GO:0071944,GO:0016043,GO:0071840,GO:0065007,GO:0050794,GO:0022607,GO:0050789,GO:0065008,GO:0007010,GO:0044699,GO:0048523,GO:0030479,GO:0030863,GO:0030864,GO:0044085,GO:0030029,GO:0030036,GO:0006996,GO:0043623,GO:0048519,GO:0034622,GO:0006461,GO:0070271,GO:0065003,GO:0005938,GO:0030042,GO:0030834,GO:0030835,GO:0030837,GO:0031333,GO:0032272,GO:0051016,GO:0051261,GO:0051494,GO:0051693,GO:…	biological_process,cell periphery,cellular component organization,cellular component organization or biogenesis,biological regulation,regulation of cellular process,cellular component assembly,regulation of biological process,regulation of biological quality,cytoskeleton organization,single-organism process,negative regulation of cellular process,actin cortical patch,cortical cytoskeleton,cortica…	--	--
CCA0522S0170	evm.TU.Contig241.170	8.91481	29.9016	-1.74595	0.0401977	0.423843	sp|Q9LHF1|LRX4_ARATH Leucine-rich repeat extensin-like protein 4 OS=Arabidopsis thaliana GN=LRX4 PE=2 SV=1//0	GO:0003674,GO:0005488,GO:0005515	molecular_function,binding,protein binding	--	--
CCA0522S0192	evm.TU.Contig241.192	6.98892	33.4043	-2.25689	0.0277232	0.352121	-//-	--	--	--	--
CCA0522S0207	evm.TU.Contig241.207	0.161955	1.54845	-3.25716	0.0209871	0.302038	-//-	--	--	--	--
CCA0522S0208	evm.TU.Contig241.208	1.26544	12.3332	-3.28483	0.00294282	0.0883928	sp|Q3E9B4|OFP8_ARATH Transcription repressor OFP8 OS=Arabidopsis thaliana GN=OFP8 PE=2 SV=1//1.26234e-23	GO:0003824,GO:0016787,GO:0004190,GO:0070001,GO:0003674,GO:0004175,GO:0008233,GO:0070011,GO:0005575,GO:0031224,GO:0016021,GO:0016020,GO:0044425	catalytic activity,hydrolase activity,aspartic-type endopeptidase activity,aspartic-type peptidase activity,molecular_function,endopeptidase activity,peptidase activity,peptidase activity, acting on L-amino acid peptides,cellular_component,intrinsic to membrane,integral to membrane,membrane,membrane part	--	--
CCA0522S0231	evm.TU.Contig241.231	50.3865	4.68259	3.42766	0.0036028	0.101516	-//-	GO:0007017,GO:0008150,GO:0005875,GO:0015630,GO:0009987,GO:0044699,GO:0044763,GO:0005856,GO:0044430,GO:0005575,GO:0043228,GO:0043232,GO:0044422,GO:0043234,GO:0044446,GO:0043229,GO:0043226,GO:0005623,GO:0044464,GO:0032991,GO:0044424,GO:0005622	microtubule-based process,biological_process,microtubule associated complex,microtubule cytoskeleton,cellular process,single-organism process,single-organism cellular process,cytoskeleton,cytoskeletal part,cellular_component,non-membrane-bounded organelle,intracellular non-membrane-bounded organelle,organelle part,protein complex,intracellular organelle part,intracellular organelle,organelle,cell…	--	--
CCA0522S0232	evm.TU.Contig241.232	7.15904	1.86665	1.93932	0.0489825	0.462649	-//-	GO:0005575,GO:0031224,GO:0016021,GO:0016020,GO:0044425	cellular_component,intrinsic to membrane,integral to membrane,membrane,membrane part	--	--
CCA0522S0276	evm.TU.Contig241.276	18.4854	5.50072	1.7487	0.0419363	0.432039	-//-	GO:0016491,GO:0003824,GO:0008150,GO:0071944,GO:0016679,GO:0009055,GO:0009987,GO:0044699,GO:0044763,GO:0022891,GO:0003674,GO:0005215,GO:0022857,GO:0015075,GO:0022892,GO:0044448,GO:0008324,GO:0015077,GO:0022890,GO:0005938,GO:0000145,GO:0008121,GO:0016681,GO:0005575,GO:0015078,GO:0044765,GO:0006887,GO:0005488,GO:0043234,GO:0005623,GO:0044464,GO:0005102,GO:0032991,GO:0032940,GO:0046903,GO:0005515,GO:…	oxidoreductase activity,catalytic activity,biological_process,cell periphery,oxidoreductase activity, acting on diphenols and related substances as donors,electron carrier activity,cellular process,single-organism process,single-organism cellular process,substrate-specific transmembrane transporter activity,molecular_function,transporter activity,transmembrane transporter activity,ion transmembra…	--	--
CCA0524S0025	evm.TU.Contig242.25	0.55284	21.8152	-5.30233	2.56561e-05	0.00261807	sp|Q9SK27|ENL1_ARATH Early nodulin-like protein 1 OS=Arabidopsis thaliana GN=At2g25060 PE=1 SV=2//2.34209e-29	GO:0030312,GO:0008150,GO:0003674,GO:0071944,GO:0005576,GO:0048609,GO:0032504,GO:0048646,GO:0044702,GO:0019953,GO:0009653,GO:0007276,GO:0048856,GO:0030154,GO:0009055,GO:0032502,GO:0044699,GO:0048869,GO:0000003,GO:0044767,GO:0032501,GO:0048468,GO:0042600,GO:0005213,GO:0007292,GO:0007304,GO:0030703,GO:0030707,GO:0048477,GO:0022412,GO:0048610,GO:0044763,GO:0003006,GO:0022414,GO:0005575,GO:0009987,GO:…	external encapsulating structure,biological_process,molecular_function,cell periphery,extracellular region,multicellular organismal reproductive process,multicellular organism reproduction,anatomical structure formation involved in morphogenesis,single organism reproductive process,sexual reproduction,anatomical structure morphogenesis,gamete generation,anatomical structure development,cell diffe…	--	--
CCA0524S0044	evm.TU.Contig242.44	0.151335	3.43891	-4.50614	0.000558813	0.0273721	-//-	--	--	--	--
CCA0524S0056	evm.TU.Contig242.56	46.6169	0.809279	5.84807	2.63357e-08	1.00049e-05	sp|O48780|KCS11_ARATH 3-ketoacyl-CoA synthase 11 OS=Arabidopsis thaliana GN=KCS11 PE=2 SV=1//0	GO:0003824,GO:0044710,GO:0008150,GO:0008152,GO:0003674,GO:0044255,GO:0016746,GO:0006629,GO:0006633,GO:0072330,GO:0032787,GO:0008610,GO:0016747,GO:0004315,GO:0071704,GO:0016740,GO:0004312,GO:0006631,GO:0044238,GO:0016020,GO:0043436,GO:0006082,GO:0019752,GO:0044281,GO:0044711,GO:0044283,GO:1901576,GO:0016053,GO:0046394,GO:0009058,GO:0044249,GO:0005575,GO:0044237,GO:0009987	catalytic activity,single-organism metabolic process,biological_process,metabolic process,molecular_function,cellular lipid metabolic process,transferase activity, transferring acyl groups,lipid metabolic process,fatty acid biosynthetic process,monocarboxylic acid biosynthetic process,monocarboxylic acid metabolic process,lipid biosynthetic process,transferase activity, transferring acyl groups o…	pop01110,pop00062	Biosynthesis of secondary metabolites,Fatty acid elongation
CCA0524S0057	evm.TU.Contig242.57	11.1081	51.5496	-2.21435	0.0146682	0.246554	sp|Q93ZH0|LYM1_ARATH LysM domain-containing GPI-anchored protein 1 OS=Arabidopsis thaliana GN=LYM1 PE=1 SV=1//0	GO:0003674,GO:0005488,GO:0005515	molecular_function,binding,protein binding	--	--
CCA0524S0058	evm.TU.Contig242.58	5.18512	32.5956	-2.65223	0.00432221	0.11464	sp|Q93ZH0|LYM1_ARATH LysM domain-containing GPI-anchored protein 1 OS=Arabidopsis thaliana GN=LYM1 PE=1 SV=1//0	--	--	--	--
CCA0524S0072	evm.TU.Contig242.72	34.6937	8.46495	2.0351	0.0266248	0.34456	sp|Q94KL8|SILD_PODPE Secoisolariciresinol dehydrogenase (Fragment) OS=Podophyllum peltatum PE=1 SV=1//6.04964e-83	GO:0016491,GO:0055114,GO:0003824,GO:0008152,GO:0044710,GO:0008150,GO:0003854,GO:0016229,GO:0033764,GO:0008202,GO:1901362,GO:0006694,GO:0071704,GO:0016614,GO:0044238,GO:0006629,GO:1901576,GO:0016616,GO:1901360,GO:0048037,GO:0050662,GO:0009058,GO:0008610,GO:0051287,GO:0034062,GO:0016779,GO:0003674,GO:0003968,GO:0016740,GO:0097159,GO:1901363,GO:0000166,GO:1901265,GO:0036094,GO:0016772,GO:0005488,GO:…	oxidoreductase activity,oxidation-reduction process,catalytic activity,metabolic process,single-organism metabolic process,biological_process,3-beta-hydroxy-delta5-steroid dehydrogenase activity,steroid dehydrogenase activity,steroid dehydrogenase activity, acting on the CH-OH group of donors, NAD or NADP as acceptor,steroid metabolic process,organic cyclic compound biosynthetic process,steroid b…	--	--
CCA0524S0082	evm.TU.Contig242.82	13.9623	3.42451	2.02756	0.030574	0.370735	-//-	GO:0003674,GO:0005488,GO:0005515	molecular_function,binding,protein binding	--	--
CCA0524S0090	evm.TU.Contig242.90	1.58315	0.276502	2.51744	0.0216978	0.307701	sp|P0CT39|TF26_SCHPO Transposon Tf2-6 polyprotein OS=Schizosaccharomyces pombe (strain 972 / ATCC 24843) GN=Tf2-6 PE=3 SV=1//1.01663e-86	GO:0032774,GO:0006351,GO:0008152,GO:0019219,GO:0051171,GO:0008150,GO:2001141,GO:0051252,GO:0006355,GO:0034654,GO:1901362,GO:0022414,GO:0009059,GO:0034645,GO:0010556,GO:0031326,GO:0009889,GO:2000112,GO:0044271,GO:0000003,GO:0031323,GO:0048610,GO:0071704,GO:0019438,GO:0019222,GO:0080090,GO:0018130,GO:0060255,GO:0003677,GO:0010468,GO:0044238,GO:1901576,GO:1901360,GO:0090304,GO:0006807,GO:0006259,GO:…	RNA biosynthetic process,transcription, DNA-dependent,metabolic process,regulation of nucleobase-containing compound metabolic process,regulation of nitrogen compound metabolic process,biological_process,regulation of RNA biosynthetic process,regulation of RNA metabolic process,regulation of transcription, DNA-dependent,nucleobase-containing compound biosynthetic process,organic cyclic compound b…	--	--
CCA0524S0101	evm.TU.Contig242.101	0.887404	13.9474	-3.97427	0.000117682	0.00858759	sp|O50064|FIMB2_ARATH Fimbrin-2 OS=Arabidopsis thaliana GN=FIM2 PE=2 SV=1//0	GO:0003674,GO:0005488,GO:0005515	molecular_function,binding,protein binding	--	--
CCA0524S0104	evm.TU.Contig242.104	0.0359535	0.594391	-4.04721	0.0196687	0.29132	sp|Q9SKX1|IBH1_ARATH Transcription factor IBH1 OS=Arabidopsis thaliana GN=IBH1 PE=1 SV=1//5.31847e-15	--	--	--	--
CCA0524S0110	evm.TU.Contig242.110	31.897	8.40225	1.92457	0.0243338	0.328313	sp|Q9ASS4|Y5838_ARATH Probably inactive leucine-rich repeat receptor-like protein kinase At5g48380 OS=Arabidopsis thaliana GN=At5g48380 PE=1 SV=1//0	GO:0044710,GO:0008152,GO:0008150,GO:0003824,GO:0006807,GO:0003674,GO:0071704,GO:0043167,GO:1901576,GO:0097159,GO:1901363,GO:0044237,GO:0044238,GO:0044249,GO:0016740,GO:0009058,GO:0009987,GO:0044281,GO:0004672,GO:0043436,GO:0006082,GO:0019752,GO:0016773,GO:0016301,GO:0006468,GO:0005488,GO:0044260,GO:0016310,GO:1901605,GO:0043170,GO:1901564,GO:0006796,GO:0006793,GO:0005524,GO:0030554,GO:0032559,GO:…	single-organism metabolic process,metabolic process,biological_process,catalytic activity,nitrogen compound metabolic process,molecular_function,organic substance metabolic process,ion binding,organic substance biosynthetic process,organic cyclic compound binding,heterocyclic compound binding,cellular metabolic process,primary metabolic process,cellular biosynthetic process,transferase activity,b…	--	--
CCA0524S0137	evm.TU.Contig242.137	0.211076	10.0099	-5.56753	8.31189e-06	0.00107251	sp|Q9FHB2|Y5828_ARATH Putative B3 domain-containing protein At5g58280 OS=Arabidopsis thaliana GN=At5g58280 PE=3 SV=1//4.59423e-60	GO:0003674,GO:0003677,GO:0097159,GO:1901363,GO:0003676,GO:0005488	molecular_function,DNA binding,organic cyclic compound binding,heterocyclic compound binding,nucleic acid binding,binding	--	--
CCA0524S0139	evm.TU.Contig242.139	5.26466	0.455852	3.5297	0.0170071	0.268168	sp|C0LGD7|Y1684_ARATH Probable LRR receptor-like serine/threonine-protein kinase At1g06840 OS=Arabidopsis thaliana GN=At1g06840 PE=2 SV=2//7.92032e-36	--	--	--	--
CCA0524S0141	evm.TU.Contig242.141	3.47488	26.1446	-2.91148	0.00132481	0.0509007	sp|Q9LVM0|Y5830_ARATH Probable inactive receptor kinase At5g58300 OS=Arabidopsis thaliana GN=At5g58300 PE=2 SV=1//0	GO:0003824,GO:0008152,GO:0008150,GO:0071704,GO:0044238,GO:0009987,GO:0043170,GO:0044260,GO:0044237,GO:0044699,GO:0006468,GO:0004672,GO:0003674,GO:0016310,GO:0005215,GO:0016740,GO:0016773,GO:0005524,GO:0097159,GO:1901363,GO:0035639,GO:0043167,GO:0000166,GO:1901265,GO:0036094,GO:0032559,GO:0006793,GO:0016772,GO:0006464,GO:0036211,GO:0030554,GO:0001882,GO:0006796,GO:0001883,GO:0032549,GO:0032550,GO:…	catalytic activity,metabolic process,biological_process,organic substance metabolic process,primary metabolic process,cellular process,macromolecule metabolic process,cellular macromolecule metabolic process,cellular metabolic process,single-organism process,protein phosphorylation,protein kinase activity,molecular_function,phosphorylation,transporter activity,transferase activity,phosphotransfer…	--	--
CCA0524S0145	evm.TU.Contig242.145	1.10631	0.0566506	4.28752	0.0131028	0.23051	sp|Q9SG92|MES17_ARATH Methylesterase 17 OS=Arabidopsis thaliana GN=MES17 PE=1 SV=1//8.27144e-95	GO:0003824,GO:0008152,GO:0044710,GO:0008150,GO:0016787,GO:0071704,GO:0006505,GO:0044238,GO:0006629,GO:0016788,GO:0006643,GO:0046486,GO:0006664,GO:0046488,GO:0006650,GO:0009987,GO:0044237,GO:0044699,GO:0044763,GO:0044255,GO:0003674,GO:0006644,GO:0006793,GO:0006796,GO:1901135,GO:0019637,GO:0051179,GO:0051234,GO:0006810,GO:0071702,GO:0033036,GO:0006886,GO:0034613,GO:0070727,GO:0046907,GO:0008104,GO:…	catalytic activity,metabolic process,single-organism metabolic process,biological_process,hydrolase activity,organic substance metabolic process,GPI anchor metabolic process,primary metabolic process,lipid metabolic process,hydrolase activity, acting on ester bonds,membrane lipid metabolic process,glycerolipid metabolic process,glycolipid metabolic process,phosphatidylinositol metabolic process,g…	--	--
CCA0524S0174	evm.TU.Contig242.174	5.91476	35.647	-2.59139	0.00691454	0.155731	sp|Q6S4P4|RF2B_ORYSJ Transcription factor RF2b OS=Oryza sativa subsp. japonica GN=RF2b PE=1 SV=2//1.01621e-87	GO:0001071,GO:0003700,GO:0006260,GO:0032774,GO:0006351,GO:0008152,GO:0019219,GO:0051171,GO:0008150,GO:2001141,GO:0051252,GO:0006355,GO:0034654,GO:0043565,GO:1901362,GO:0009059,GO:0034645,GO:0010556,GO:0031326,GO:0009889,GO:2000112,GO:0044271,GO:0000003,GO:0031323,GO:0071704,GO:0019438,GO:0019222,GO:0080090,GO:0018130,GO:0060255,GO:0003677,GO:0010468,GO:0044238,GO:0010948,GO:1901576,GO:0000075,GO:…	nucleic acid binding transcription factor activity,sequence-specific DNA binding transcription factor activity,DNA replication,RNA biosynthetic process,transcription, DNA-dependent,metabolic process,regulation of nucleobase-containing compound metabolic process,regulation of nitrogen compound metabolic process,biological_process,regulation of RNA biosynthetic process,regulation of RNA metabolic p…	--	--
CCA0524S0178	evm.TU.Contig242.178	6.47487	68.7751	-3.40896	0.00155682	0.0570684	sp|Q40636|EXPA2_ORYSJ Expansin-A2 OS=Oryza sativa subsp. japonica GN=EXPA2 PE=2 SV=2//9.26538e-61	--	--	--	--
CCA0524S0183	evm.TU.Contig242.183	4.80462	0.308424	3.96144	0.000757929	0.0342662	sp|Q9LVL5|WNK4_ARATH Probable serine/threonine-protein kinase WNK4 OS=Arabidopsis thaliana GN=WNK4 PE=1 SV=1//0	GO:0019219,GO:0051171,GO:0006355,GO:2001141,GO:0051252,GO:0008152,GO:0008150,GO:0031323,GO:2000112,GO:0010556,GO:0031326,GO:0009889,GO:0080090,GO:0010468,GO:0019222,GO:0060255,GO:0003824,GO:0006351,GO:0032774,GO:0034654,GO:0050794,GO:0044271,GO:0018130,GO:0019438,GO:1901362,GO:0065007,GO:0050789,GO:0006807,GO:0016070,GO:0043169,GO:0003674,GO:0006725,GO:0046872,GO:0046483,GO:1901360,GO:0071704,GO:…	regulation of nucleobase-containing compound metabolic process,regulation of nitrogen compound metabolic process,regulation of transcription, DNA-dependent,regulation of RNA biosynthetic process,regulation of RNA metabolic process,metabolic process,biological_process,regulation of cellular metabolic process,regulation of cellular macromolecule biosynthetic process,regulation of macromolecule bios…	--	--
CCA0524S0184	evm.TU.Contig242.184	0.308353	3.45915	-3.48776	0.00570726	0.137538	sp|F4HNU8|OFP4_ARATH Transcription repressor OFP4 OS=Arabidopsis thaliana GN=OFP4 PE=1 SV=1//1.06646e-26	GO:0008150,GO:0008152,GO:0003674,GO:0003677,GO:0009522,GO:0016020,GO:0015979,GO:0009521,GO:0034357,GO:0031224,GO:0009579,GO:0044436,GO:0016021,GO:0097159,GO:1901363,GO:0044425,GO:0005575,GO:0044237,GO:0003676,GO:0009987,GO:0005488,GO:0043234,GO:0005623,GO:0044464,GO:0032991,GO:0044424,GO:0005622	biological_process,metabolic process,molecular_function,DNA binding,photosystem I,membrane,photosynthesis,photosystem,photosynthetic membrane,intrinsic to membrane,thylakoid,thylakoid part,integral to membrane,organic cyclic compound binding,heterocyclic compound binding,membrane part,cellular_component,cellular metabolic process,nucleic acid binding,cellular process,binding,protein complex,cell,…	--	--
CCA0524S0192	evm.TU.Contig242.192	0.430722	3.32229	-2.94735	0.0174586	0.271848	sp|Q9SZ46|C82C4_ARATH Cytochrome P450 82C4 OS=Arabidopsis thaliana GN=CYP82C4 PE=2 SV=1//2.62495e-67	GO:0016491,GO:0055114,GO:0003824,GO:0020037,GO:0046906,GO:0005506,GO:0016705,GO:0008152,GO:0044710,GO:0008150,GO:0046914,GO:0003674,GO:0097159,GO:1901363,GO:0043167,GO:0043169,GO:0046872,GO:0005488	oxidoreductase activity,oxidation-reduction process,catalytic activity,heme binding,tetrapyrrole binding,iron ion binding,oxidoreductase activity, acting on paired donors, with incorporation or reduction of molecular oxygen,metabolic process,single-organism metabolic process,biological_process,transition metal ion binding,molecular_function,organic cyclic compound binding,heterocyclic compound bi…	--	--
CCA0524S0201	evm.TU.Contig242.201	23.3908	5.06948	2.20603	0.0179761	0.276617	sp|Q8S8P5|WRK33_ARATH Probable WRKY transcription factor 33 OS=Arabidopsis thaliana GN=WRKY33 PE=1 SV=2//5.79474e-102	GO:0001071,GO:0003700,GO:0019219,GO:0051171,GO:0006355,GO:2001141,GO:0051252,GO:0008152,GO:0008150,GO:0031323,GO:2000112,GO:0010556,GO:0031326,GO:0009889,GO:0080090,GO:0010468,GO:0019222,GO:0060255,GO:0043565,GO:0006351,GO:0032774,GO:0034654,GO:0050794,GO:0044271,GO:0018130,GO:0019438,GO:1901362,GO:0065007,GO:0050789,GO:0006807,GO:0016070,GO:0003674,GO:0006725,GO:0046483,GO:1901360,GO:0071704,GO:…	nucleic acid binding transcription factor activity,sequence-specific DNA binding transcription factor activity,regulation of nucleobase-containing compound metabolic process,regulation of nitrogen compound metabolic process,regulation of transcription, DNA-dependent,regulation of RNA biosynthetic process,regulation of RNA metabolic process,metabolic process,biological_process,regulation of cellul…	pop04626	Plant-pathogen interaction
CCA0524S0203	evm.TU.Contig242.203	0.12506	0.00714988	4.12856	0.0173363	1	sp|Q9SIT5|CHX15_ARATH Cation/H(+) antiporter 15 OS=Arabidopsis thaliana GN=CHX15 PE=2 SV=1//3.57279e-136	GO:0008150,GO:0003674,GO:0022804,GO:0006950,GO:0050896,GO:0006811,GO:0005215,GO:0022857,GO:0015291,GO:0022891,GO:0044699,GO:0006812,GO:0044765,GO:0022892,GO:0015075,GO:0016020,GO:0055085,GO:0015077,GO:0015297,GO:0008324,GO:0015078,GO:0015298,GO:0015299,GO:0031224,GO:0051179,GO:0044763,GO:0016021,GO:0051234,GO:0006810,GO:0044425,GO:0005575,GO:0022890,GO:0009987	biological_process,molecular_function,active transmembrane transporter activity,response to stress,response to stimulus,ion transport,transporter activity,transmembrane transporter activity,secondary active transmembrane transporter activity,substrate-specific transmembrane transporter activity,single-organism process,cation transport,single-organism transport,substrate-specific transporter activ…	--	--
CCA0524S0218	evm.TU.Contig242.218	0.0314707	1.37726	-5.45165	0.00121095	0.0478301	sp|Q948P6|FRI3_SOYBN Ferritin-3, chloroplastic OS=Glycine max PE=2 SV=1//2.49625e-103	GO:0008150,GO:0003674,GO:0005506,GO:0043169,GO:0046872,GO:0065007,GO:0046914,GO:0065008,GO:0048878,GO:0042592,GO:0043167,GO:0006879,GO:0046916,GO:0055072,GO:0055076,GO:0019725,GO:0044699,GO:0006873,GO:0006875,GO:0030003,GO:0050801,GO:0055065,GO:0055080,GO:0055082,GO:0008199,GO:0044763,GO:0009987,GO:0005488	biological_process,molecular_function,iron ion binding,cation binding,metal ion binding,biological regulation,transition metal ion binding,regulation of biological quality,chemical homeostasis,homeostatic process,ion binding,cellular iron ion homeostasis,cellular transition metal ion homeostasis,iron ion homeostasis,transition metal ion homeostasis,cellular homeostasis,single-organism process,cel…	--	--
CCA0524S0256	evm.TU.Contig242.256	0.459802	4.34823	-3.24134	0.00658671	0.15089	sp|P48619|FAD3C_RICCO Omega-3 fatty acid desaturase, chloroplastic OS=Ricinus communis GN=FAD7A-1 PE=2 SV=1//0	GO:0003824,GO:0016491,GO:0055114,GO:0016787,GO:0044710,GO:0008150,GO:0016705,GO:0008152,GO:0003674,GO:0006629,GO:0008236,GO:0017171,GO:0006508,GO:0016717,GO:0071704,GO:0008233,GO:0044238,GO:0070011,GO:0004252,GO:0004175,GO:0043170,GO:0019538	catalytic activity,oxidoreductase activity,oxidation-reduction process,hydrolase activity,single-organism metabolic process,biological_process,oxidoreductase activity, acting on paired donors, with incorporation or reduction of molecular oxygen,metabolic process,molecular_function,lipid metabolic process,serine-type peptidase activity,serine hydrolase activity,proteolysis,oxidoreductase activity,…	pop01040,pop01212	Biosynthesis of unsaturated fatty acids,Fatty acid metabolism
CCA0524S0257	evm.TU.Contig242.257	0.0704641	7.83272	-6.79648	2.87948e-06	0.000457385	-//-	--	--	--	--
CCA0524S0268	evm.TU.Contig242.268	0.464479	0.0265658	4.12797	0.0173523	0.271015	sp|Q4FE47|XB35_ARATH Putative E3 ubiquitin-protein ligase XBAT35 OS=Arabidopsis thaliana GN=XBAT35 PE=2 SV=1//6.71356e-07	GO:0043169,GO:0003674,GO:0046872,GO:0043167,GO:0046914,GO:0005488,GO:0005515,GO:0008270	cation binding,molecular_function,metal ion binding,ion binding,transition metal ion binding,binding,protein binding,zinc ion binding	--	--
CCA0524S0274	evm.TU.Contig242.274	3.3212	13.2372	-1.99482	0.0404206	0.425032	sp|Q93Z81|CAX3_ARATH Vacuolar cation/proton exchanger 3 OS=Arabidopsis thaliana GN=CAX3 PE=1 SV=1//3.75401e-178	GO:0008150,GO:0044699,GO:0044765,GO:0016020,GO:0055085,GO:0031224,GO:0051179,GO:0044763,GO:0016021,GO:0051234,GO:0006810,GO:0044425,GO:0005575,GO:0009987	biological_process,single-organism process,single-organism transport,membrane,transmembrane transport,intrinsic to membrane,localization,single-organism cellular process,integral to membrane,establishment of localization,transport,membrane part,cellular_component,cellular process	--	--
CCA0524S0276	evm.TU.Contig242.276	125.554	27.1409	2.20977	0.00968912	0.192258	sp|Q8L7Y9|NPC1_ARATH Non-specific phospholipase C1 OS=Arabidopsis thaliana GN=NPC1 PE=2 SV=1//0	GO:0003824,GO:0016787,GO:0016788,GO:0003674	catalytic activity,hydrolase activity,hydrolase activity, acting on ester bonds,molecular_function	pop01100,pop00565,pop00562,pop00564	Metabolic pathways,Ether lipid metabolism,Inositol phosphate metabolism,Glycerophospholipid metabolism
CCA0524S0277	evm.TU.Contig242.277	0.0713747	4.74191	-6.05391	4.03319e-05	0.00374271	sp|Q8W032|CDC6B_ARATH Cell division control protein 6 homolog B OS=Arabidopsis thaliana GN=CDC6B PE=2 SV=1//0	GO:0003824,GO:0016787,GO:0008150,GO:0008152,GO:0003674,GO:0006950,GO:0016043,GO:0050896,GO:0071840,GO:0065007,GO:0016818,GO:0051276,GO:0065008,GO:0016462,GO:0071704,GO:0090304,GO:0042592,GO:0043167,GO:0016817,GO:0017111,GO:0044699,GO:0006974,GO:0044238,GO:0006139,GO:0033554,GO:0006281,GO:0046483,GO:1901360,GO:0006725,GO:0006996,GO:0006807,GO:0006259,GO:0034641,GO:0000723,GO:0032200,GO:0060249,GO:…	catalytic activity,hydrolase activity,biological_process,metabolic process,molecular_function,response to stress,cellular component organization,response to stimulus,cellular component organization or biogenesis,biological regulation,hydrolase activity, acting on acid anhydrides, in phosphorus-containing anhydrides,chromosome organization,regulation of biological quality,pyrophosphatase activity,…	--	--
CCA0524S0281	evm.TU.Contig242.281	0.0166967	0.211001	-3.65962	0.0370134	1	sp|Q84L09|GONS2_ARATH GDP-mannose transporter GONST2 OS=Arabidopsis thaliana GN=GONST2 PE=2 SV=1//2.45923e-157	--	--	--	--
CCA0524S0303	evm.TU.Contig242.303	8.315	1.27344	2.70699	0.00486254	0.124157	sp|P53537|PHSH_VICFA Alpha-glucan phosphorylase, H isozyme OS=Vicia faba PE=2 SV=1//0	GO:0003824,GO:0005975,GO:0016757,GO:0016758,GO:0008152,GO:0008150,GO:0071704,GO:0044238,GO:0004645,GO:0008184,GO:0003674,GO:0016740	catalytic activity,carbohydrate metabolic process,transferase activity, transferring glycosyl groups,transferase activity, transferring hexosyl groups,metabolic process,biological_process,organic substance metabolic process,primary metabolic process,phosphorylase activity,glycogen phosphorylase activity,molecular_function,transferase activity	pop00500,pop01110,pop01100	Starch and sucrose metabolism,Biosynthesis of secondary metabolites,Metabolic pathways
CCA0524S0308	evm.TU.Contig242.308	11.4418	84.5213	-2.88501	0.00152143	0.0561519	sp|Q00268|PCNA1_DAUCA Proliferating cell nuclear antigen OS=Daucus carota PE=3 SV=1//0	GO:0019219,GO:0051171,GO:0008152,GO:0008150,GO:0031323,GO:2000112,GO:0010556,GO:0031326,GO:0009889,GO:0080090,GO:0019222,GO:0060255,GO:0050794,GO:0065007,GO:0050789,GO:0006807,GO:0003674,GO:0006725,GO:0046483,GO:1901360,GO:0071704,GO:0006139,GO:0090304,GO:0006275,GO:0051052,GO:0034641,GO:1901576,GO:0097159,GO:1901363,GO:0044237,GO:0044238,GO:0044249,GO:0009058,GO:0003677,GO:0050896,GO:0009987,GO:…	regulation of nucleobase-containing compound metabolic process,regulation of nitrogen compound metabolic process,metabolic process,biological_process,regulation of cellular metabolic process,regulation of cellular macromolecule biosynthetic process,regulation of macromolecule biosynthetic process,regulation of cellular biosynthetic process,regulation of biosynthetic process,regulation of primary …	pop03030,pop03410,pop03430,pop03420	DNA replication,Base excision repair,Mismatch repair,Nucleotide excision repair
CCA0524S0311	evm.TU.Contig242.311	62.866	18.0169	1.80293	0.0367167	0.405808	-//-	GO:0003824,GO:0008150,GO:0071944,GO:0015144,GO:1901476,GO:0046914,GO:0008643,GO:0008982,GO:0005887,GO:0044699,GO:0031226,GO:0044459,GO:0009401,GO:0022891,GO:0003674,GO:0005215,GO:0022857,GO:0016740,GO:0022892,GO:0016773,GO:0043167,GO:0005886,GO:0016772,GO:0043169,GO:0046872,GO:0005575,GO:0031224,GO:0022804,GO:0016021,GO:0016020,GO:0044765,GO:0005488,GO:0044425,GO:0005623,GO:0044464,GO:0008270,GO:…	catalytic activity,biological_process,cell periphery,carbohydrate transmembrane transporter activity,carbohydrate transporter activity,transition metal ion binding,carbohydrate transport,protein-N(PI)-phosphohistidine-sugar phosphotransferase activity,integral to plasma membrane,single-organism process,intrinsic to plasma membrane,plasma membrane part,phosphoenolpyruvate-dependent sugar phosphotr…	--	--
CCA0524S0317	evm.TU.Contig242.317	54.483	8.23787	2.72546	0.00493619	0.125377	sp|Q8GWP3|COPT6_ARATH Copper transporter 6 OS=Arabidopsis thaliana GN=COPT6 PE=2 SV=1//2.61462e-31	GO:0008150,GO:0009987,GO:0005375,GO:0035434,GO:0044699,GO:0034220,GO:0044763,GO:0006825,GO:0022891,GO:0003674,GO:0005215,GO:0022857,GO:0015075,GO:0022892,GO:0008324,GO:0046873,GO:0022890,GO:0055085,GO:0005575,GO:0006811,GO:0046915,GO:0031224,GO:0000041,GO:0030001,GO:0016021,GO:0016020,GO:0044765,GO:0006812,GO:0044425,GO:0051179,GO:0051234,GO:0006810	biological_process,cellular process,copper ion transmembrane transporter activity,copper ion transmembrane transport,single-organism process,ion transmembrane transport,single-organism cellular process,copper ion transport,substrate-specific transmembrane transporter activity,molecular_function,transporter activity,transmembrane transporter activity,ion transmembrane transporter activity,substrat…	--	--
CCA0524S0318	evm.TU.Contig242.318	22.6993	4.23746	2.42138	0.0114259	0.212638	-//-	--	--	--	--
CCA0524S0351	evm.TU.Contig242.351	0.0983415	4.40043	-5.4837	0.000923904	0.0394194	-//-	GO:0003674,GO:0005576,GO:0005102,GO:0005179,GO:0005575,GO:0005488,GO:0005515	molecular_function,extracellular region,receptor binding,hormone activity,cellular_component,binding,protein binding	--	--
CCA0524S0356	evm.TU.Contig242.356	26.0476	7.15739	1.86364	0.0305156	0.370367	sp|Q9XE58|SCL14_ARATH Scarecrow-like protein 14 OS=Arabidopsis thaliana GN=SCL14 PE=2 SV=2//0	GO:0003674,GO:0043233,GO:0070013,GO:0031974,GO:0000314,GO:0005763,GO:0015935,GO:0044391,GO:0005759,GO:0000313,GO:0005761,GO:0005575,GO:0043227,GO:0043231,GO:0043228,GO:0043232,GO:0044422,GO:0044446,GO:0043229,GO:0043226,GO:0005623,GO:0044464,GO:0032991,GO:0044429,GO:0005198,GO:0005840,GO:0044424,GO:0003735,GO:0005622,GO:0030529,GO:0005739,GO:0044444,GO:0005737	molecular_function,organelle lumen,intracellular organelle lumen,membrane-enclosed lumen,organellar small ribosomal subunit,mitochondrial small ribosomal subunit,small ribosomal subunit,ribosomal subunit,mitochondrial matrix,organellar ribosome,mitochondrial ribosome,cellular_component,membrane-bounded organelle,intracellular membrane-bounded organelle,non-membrane-bounded organelle,intracellular…	--	--
CCA0525S0013	evm.TU.Contig243.13	0.244815	1.69559	-2.79203	0.0260043	0.340185	sp|Q38914|ANT_ARATH AP2-like ethylene-responsive transcription factor ANT OS=Arabidopsis thaliana GN=ANT PE=1 SV=2//1.16166e-10	GO:0001071,GO:0003700,GO:0019219,GO:0051171,GO:0006355,GO:2001141,GO:0051252,GO:0008152,GO:0008150,GO:0031323,GO:2000112,GO:0010556,GO:0031326,GO:0009889,GO:0080090,GO:0010468,GO:0019222,GO:0060255,GO:0006351,GO:0032774,GO:0034654,GO:0050794,GO:0044271,GO:0018130,GO:0019438,GO:1901362,GO:0065007,GO:0050789,GO:0006807,GO:0016070,GO:0003674,GO:0006725,GO:0046483,GO:1901360,GO:0071704,GO:0006139,GO:…	nucleic acid binding transcription factor activity,sequence-specific DNA binding transcription factor activity,regulation of nucleobase-containing compound metabolic process,regulation of nitrogen compound metabolic process,regulation of transcription, DNA-dependent,regulation of RNA biosynthetic process,regulation of RNA metabolic process,metabolic process,biological_process,regulation of cellul…	--	--
CCA0525S0040	evm.TU.Contig243.40	1.53036	11.2076	-2.87253	0.00457367	0.11906	sp|O65399|E131_ARATH Glucan endo-1,3-beta-glucosidase 1 OS=Arabidopsis thaliana GN=At1g11820 PE=1 SV=3//2.04668e-39	GO:0003824,GO:0004553,GO:0016798,GO:0005975,GO:0016787,GO:0008150,GO:0008152,GO:0003674,GO:0071704,GO:0044238	catalytic activity,hydrolase activity, hydrolyzing O-glycosyl compounds,hydrolase activity, acting on glycosyl bonds,carbohydrate metabolic process,hydrolase activity,biological_process,metabolic process,molecular_function,organic substance metabolic process,primary metabolic process	--	--
CCA0525S0049	evm.TU.Contig243.49	104.615	11.0085	3.2484	0.000259564	0.015643	sp|Q50228|FMDA_METME Formamidase OS=Methylophilus methylotrophus GN=fmdA PE=1 SV=1//4.66079e-143	GO:0003824,GO:0003674,GO:0016811,GO:0016810,GO:0016787	catalytic activity,molecular_function,hydrolase activity, acting on carbon-nitrogen (but not peptide) bonds, in linear amides,hydrolase activity, acting on carbon-nitrogen (but not peptide) bonds,hydrolase activity	pop00910,pop00460,pop00630,pop01200	Nitrogen metabolism,Cyanoamino acid metabolism,Glyoxylate and dicarboxylate metabolism,Carbon metabolism
CCA0525S0055	evm.TU.Contig243.55	0.0363713	0.42445	-3.54472	0.0438527	0.441497	sp|Q9SZE7|PER51_ARATH Peroxidase 51 OS=Arabidopsis thaliana GN=PER51 PE=2 SV=1//2.72458e-162	GO:0003824,GO:0016491,GO:0055114,GO:0044710,GO:0008150,GO:0020037,GO:0046906,GO:0008152,GO:0003674,GO:0006979,GO:0006950,GO:0004601,GO:0016684,GO:0050896,GO:0016209,GO:0071704,GO:0090304,GO:0044699,GO:0044238,GO:0006139,GO:0046483,GO:1901360,GO:0006725,GO:0006807,GO:0006259,GO:0034641,GO:0044763,GO:0097159,GO:1901363,GO:0043170,GO:0044237,GO:0044260,GO:0009987,GO:0005488,GO:0006313,GO:0032196,GO:…	catalytic activity,oxidoreductase activity,oxidation-reduction process,single-organism metabolic process,biological_process,heme binding,tetrapyrrole binding,metabolic process,molecular_function,response to oxidative stress,response to stress,peroxidase activity,oxidoreductase activity, acting on peroxide as acceptor,response to stimulus,antioxidant activity,organic substance metabolic process,nu…	pop00940,pop01110,pop00360,pop01100	Phenylpropanoid biosynthesis,Biosynthesis of secondary metabolites,Phenylalanine metabolism,Metabolic pathways
CCA0525S0065	evm.TU.Contig243.65	61.9703	14.0659	2.13938	0.0152131	0.2516	sp|Q9SZU7|KAI2_ARATH Probable esterase KAI2 OS=Arabidopsis thaliana GN=KAI2 PE=1 SV=1//4.54428e-165	--	--	--	--
CCA0525S0066	evm.TU.Contig243.66	29.3625	146.431	-2.31818	0.00667383	0.152179	-//-	GO:0005575,GO:0016020	cellular_component,membrane	--	--
CCA0525S0093	evm.TU.Contig243.93	0.0592478	1.06579	-4.16901	0.013791	0.237848	sp|Q9FH92|IX15L_ARATH Protein IRX15-LIKE OS=Arabidopsis thaliana GN=IRX15-L PE=2 SV=1//1.55641e-151	--	--	--	--
CCA0525S0104	evm.TU.Contig243.104	52.0084	10.9349	2.2498	0.00992657	0.195309	sp|Q40541|NPK1_TOBAC Mitogen-activated protein kinase kinase kinase NPK1 OS=Nicotiana tabacum GN=NPK1 PE=1 SV=1//1.80932e-43	GO:0003824,GO:0008150,GO:0008152,GO:0003674,GO:0071704,GO:0016740,GO:0043167,GO:0044238,GO:0097159,GO:1901363,GO:0043170,GO:0036094,GO:0044237,GO:0043168,GO:0000166,GO:1901265,GO:0005524,GO:0044260,GO:0032559,GO:0009987,GO:0030554,GO:0005488,GO:0006796,GO:0006793,GO:0035639,GO:0001882,GO:0001883,GO:0032549,GO:0032550,GO:0032555,GO:0032553,GO:0006468,GO:0016310,GO:0017076,GO:0016773,GO:0006464,GO:…	catalytic activity,biological_process,metabolic process,molecular_function,organic substance metabolic process,transferase activity,ion binding,primary metabolic process,organic cyclic compound binding,heterocyclic compound binding,macromolecule metabolic process,small molecule binding,cellular metabolic process,anion binding,nucleotide binding,nucleoside phosphate binding,ATP binding,cellular ma…	--	--
CCA0525S0111	evm.TU.Contig243.111	146.359	38.025	1.94449	0.0215411	0.306611	-//-	--	--	--	--
CCA0525S0120	evm.TU.Contig243.120	7.61016	1.8735	2.02219	0.0467382	0.45367	-//-	--	--	--	--
CCA0525S0126	evm.TU.Contig243.126	0.557976	3.29713	-2.56294	0.0257292	0.338502	-//-	GO:0008150,GO:0051704,GO:0006952,GO:0009607,GO:0051707,GO:0065007,GO:0006950,GO:0009617,GO:0042742,GO:0044699,GO:0032501,GO:0065008,GO:0006959,GO:0042381,GO:0044707,GO:0050896,GO:0045087,GO:0002376,GO:0007599,GO:0050817,GO:0050878,GO:0042060,GO:0009611,GO:0006955	biological_process,multi-organism process,defense response,response to biotic stimulus,response to other organism,biological regulation,response to stress,response to bacterium,defense response to bacterium,single-organism process,multicellular organismal process,regulation of biological quality,humoral immune response,hemolymph coagulation,single-multicellular organism process,response to stimul…	--	--
CCA0525S0158	evm.TU.Contig243.158	5.68095	1.34767	2.07566	0.0392992	0.419495	sp|O80462|XLG1_ARATH Extra-large guanine nucleotide-binding protein 1 OS=Arabidopsis thaliana GN=XLG1 PE=1 SV=2//3.15468e-17	GO:0003824,GO:0008150,GO:0016787,GO:0016462,GO:0016818,GO:0017111,GO:0016817,GO:0065007,GO:0050794,GO:0009987,GO:0050789,GO:0044699,GO:0044763,GO:0003674,GO:0097159,GO:1901363,GO:0000166,GO:1901265,GO:0036094,GO:0050896,GO:0017076,GO:0003924,GO:0005488,GO:0031683,GO:0007154,GO:0032403,GO:0007166,GO:0051716,GO:0007186,GO:0007165,GO:0044700,GO:0023052,GO:0005515,GO:0019001,GO:0004871,GO:0060089	catalytic activity,biological_process,hydrolase activity,pyrophosphatase activity,hydrolase activity, acting on acid anhydrides, in phosphorus-containing anhydrides,nucleoside-triphosphatase activity,hydrolase activity, acting on acid anhydrides,biological regulation,regulation of cellular process,cellular process,regulation of biological process,single-organism process,single-organism cellular p…	--	--
CCA0525S0176	evm.TU.Contig243.176	14.6224	116.717	-2.99677	0.000699981	0.0323953	sp|P38279|YPQ3_YEAST Probable vacuolar amino acid transporter YPQ3 OS=Saccharomyces cerevisiae (strain ATCC 204508 / S288c) GN=RTC2 PE=1 SV=1//5.73896e-26	GO:0008150,GO:0065007,GO:0050789,GO:0003674,GO:0006952,GO:0048029,GO:0009607,GO:0050896,GO:0009987,GO:0030246,GO:0051704,GO:0006950,GO:0005488,GO:0051707,GO:0002697,GO:0005537,GO:0050688,GO:0050690,GO:0065008,GO:0044699,GO:0005048,GO:0009615,GO:0051607,GO:0042277,GO:0044763,GO:0006621,GO:0035437,GO:0046923,GO:0072595,GO:0002252,GO:0033218,GO:0043900,GO:0032507,GO:0045185,GO:0051235,GO:0051651,GO:…	biological_process,biological regulation,regulation of biological process,molecular_function,defense response,monosaccharide binding,response to biotic stimulus,response to stimulus,cellular process,carbohydrate binding,multi-organism process,response to stress,binding,response to other organism,regulation of immune effector process,mannose binding,regulation of defense response to virus,regulati…	--	--
CCA0525S0213	evm.TU.Contig243.213	5.28719	0.679435	2.96009	0.0275581	0.351092	-//-	--	--	--	--
CCA0525S0218	evm.TU.Contig243.218	0.0264227	0.822102	-4.95946	0.00352073	0.0998879	sp|Q55CU8|RSC5_DICDI Random slug protein 5 OS=Dictyostelium discoideum GN=rsc5 PE=2 SV=1//7.54971e-29	--	--	--	--
CCA0526S0003	evm.TU.Contig244.3	26.999	2.55557	3.40119	0.000503576	0.0253184	-//-	GO:0003674,GO:0005488,GO:0005515	molecular_function,binding,protein binding	--	--
CCA0526S0009	evm.TU.Contig244.9	0.046179	7.0712	-7.25857	6.30995e-06	0.000859941	sp|Q8L868|E1311_ARATH Glucan endo-1,3-beta-glucosidase 11 OS=Arabidopsis thaliana GN=At1g32860 PE=1 SV=1//4.70349e-110	GO:0003824,GO:0004553,GO:0016798,GO:0005975,GO:0016787,GO:0008150,GO:0008152,GO:0003674,GO:1901362,GO:0015926,GO:0018130,GO:0071704,GO:0051539,GO:0044238,GO:0046483,GO:1901360,GO:0006807,GO:0019008,GO:0019637,GO:0006777,GO:0019720,GO:0032324,GO:0043545,GO:1901576,GO:0051189,GO:0009058,GO:0009108,GO:0090407,GO:0044249,GO:0043170,GO:0006732,GO:0005575,GO:0044237,GO:1901564,GO:0044260,GO:0051188,GO:…	catalytic activity,hydrolase activity, hydrolyzing O-glycosyl compounds,hydrolase activity, acting on glycosyl bonds,carbohydrate metabolic process,hydrolase activity,biological_process,metabolic process,molecular_function,organic cyclic compound biosynthetic process,glucosidase activity,heterocycle biosynthetic process,organic substance metabolic process,4 iron, 4 sulfur cluster binding,primary …	--	--
CCA0526S0017	evm.TU.Contig244.17	5.14554	34.0698	-2.7271	0.00414107	0.111431	sp|Q9LVZ7|PDCT1_ARATH Phosphatidylcholine:diacylglycerol cholinephosphotransferase 1 OS=Arabidopsis thaliana GN=ROD1 PE=1 SV=1//8.70787e-116	--	--	--	--
CCA0526S0039	evm.TU.Contig244.39	85.6726	17.3933	2.30031	0.00942894	0.18925	sp|Q39224|SRG1_ARATH Protein SRG1 OS=Arabidopsis thaliana GN=SRG1 PE=2 SV=1//3.09467e-62	GO:0003824,GO:0016491,GO:0055114,GO:0044710,GO:0008150,GO:0008152,GO:0003674	catalytic activity,oxidoreductase activity,oxidation-reduction process,single-organism metabolic process,biological_process,metabolic process,molecular_function	--	--
CCA0526S0042	evm.TU.Contig244.42	20.8253	5.43335	1.93842	0.0354051	0.398762	sp|Q8N1E6|FXL14_HUMAN F-box/LRR-repeat protein 14 OS=Homo sapiens GN=FBXL14 PE=1 SV=1//3.42604e-15	GO:0003674,GO:0005488,GO:0005515	molecular_function,binding,protein binding	--	--
CCA0526S0058	evm.TU.Contig244.58	0.609183	0.0623278	3.28893	0.0199098	0.293356	sp|Q8VZG8|Y4885_ARATH Probable LRR receptor-like serine/threonine-protein kinase At4g08850 OS=Arabidopsis thaliana GN=At4g08850 PE=2 SV=3//1.38174e-76	GO:0008152,GO:0008150,GO:0003824,GO:0050794,GO:0065007,GO:0050789,GO:0003674,GO:0071704,GO:0043167,GO:0097159,GO:1901363,GO:0044237,GO:0044238,GO:0016740,GO:0050896,GO:0009987,GO:0004672,GO:0016773,GO:0016301,GO:0006468,GO:0005488,GO:0044260,GO:0016310,GO:0043170,GO:0006796,GO:0006793,GO:0005524,GO:0044699,GO:0030554,GO:0032559,GO:0036094,GO:0051716,GO:0035639,GO:0016772,GO:0000166,GO:1901265,GO:…	metabolic process,biological_process,catalytic activity,regulation of cellular process,biological regulation,regulation of biological process,molecular_function,organic substance metabolic process,ion binding,organic cyclic compound binding,heterocyclic compound binding,cellular metabolic process,primary metabolic process,transferase activity,response to stimulus,cellular process,protein kinase a…	--	--
CCA0526S0068	evm.TU.Contig244.68	15.7703	2.73361	2.52833	0.0133159	0.232824	sp|Q9LSD5|TCP20_ARATH Transcription factor TCP20 OS=Arabidopsis thaliana GN=TCP20 PE=1 SV=1//1.03694e-65	--	--	--	--
CCA0526S0078	evm.TU.Contig244.78	0.185126	6.34445	-5.09892	7.36857e-05	0.00599135	sp|Q9SGA2|GDPD1_ARATH Glycerophosphodiester phosphodiesterase GDPD1, chloroplastic OS=Arabidopsis thaliana GN=GDPD1 PE=1 SV=1//2.01391e-149	GO:0003824,GO:0016787,GO:0044710,GO:0008150,GO:0008152,GO:0016788,GO:0003674,GO:0006629,GO:0071704,GO:0044238,GO:0008081,GO:0042578	catalytic activity,hydrolase activity,single-organism metabolic process,biological_process,metabolic process,hydrolase activity, acting on ester bonds,molecular_function,lipid metabolic process,organic substance metabolic process,primary metabolic process,phosphoric diester hydrolase activity,phosphoric ester hydrolase activity	--	--
CCA0526S0084	evm.TU.Contig244.84	44.4622	8.92733	2.31628	0.00873308	0.180523	sp|O22800|COL14_ARATH Zinc finger protein CONSTANS-LIKE 14 OS=Arabidopsis thaliana GN=COL14 PE=2 SV=2//2.93287e-91	GO:0008150,GO:0019076,GO:0019067,GO:0043169,GO:0003674,GO:0046872,GO:0043167,GO:0044163,GO:0075519,GO:0075521,GO:0075606,GO:0075733,GO:0005576,GO:0046914,GO:0044421,GO:0044766,GO:0018995,GO:0033643,GO:0043657,GO:0009987,GO:0043245,GO:0044215,GO:0044216,GO:0044217,GO:0044764,GO:0030260,GO:0044409,GO:0046718,GO:0051806,GO:0051828,GO:0051704,GO:0040011,GO:0005488,GO:0051701,GO:0019058,GO:0052126,GO:…	biological_process,viral release from host cell,viral assembly, maturation, egress, and release,cation binding,molecular_function,metal ion binding,ion binding,host cytoskeleton,microtubule-dependent intracellular transport of viral material,microtubule-dependent intracellular transport of viral material to nucleus,transport of viral material to nucleus,intracellular transport of viral material,e…	--	--
CCA0526S0093	evm.TU.Contig244.93	3.79087	24.7573	-2.70725	0.00957113	0.190968	sp|P93092|ACP1_CASGL Acyl carrier protein 1, chloroplastic OS=Casuarina glauca GN=ACP1 PE=2 SV=1//1.91255e-34	GO:0008150,GO:0008152,GO:0003674,GO:0071704,GO:0044238,GO:1901576,GO:0009058,GO:0034645,GO:0009059,GO:0044249,GO:0043170,GO:0005575,GO:0044237,GO:0044260,GO:0009987,GO:0010467,GO:0005623,GO:0044464,GO:0043229,GO:0043226,GO:0032991,GO:0044424,GO:0005737,GO:0005622,GO:0044444,GO:0043228,GO:0043232,GO:0019538,GO:0005198,GO:0005840,GO:0030529,GO:0003735,GO:0044267,GO:0006412	biological_process,metabolic process,molecular_function,organic substance metabolic process,primary metabolic process,organic substance biosynthetic process,biosynthetic process,cellular macromolecule biosynthetic process,macromolecule biosynthetic process,cellular biosynthetic process,macromolecule metabolic process,cellular_component,cellular metabolic process,cellular macromolecule metabolic p…	--	--
CCA0526S0119	evm.TU.Contig244.119	0.972287	8.05322	-3.05011	0.00539517	0.132708	sp|Q9FZJ1|IRX10_ARATH Probable beta-1,4-xylosyltransferase IRX10 OS=Arabidopsis thaliana GN=IRX10 PE=2 SV=1//0	--	--	--	--
CCA0526S0135	evm.TU.Contig244.135	12.211	50.1752	-2.03879	0.026091	0.340804	sp|Q9FTZ2|EBP_ORYSJ Probable 3-beta-hydroxysteroid-Delta(8),Delta(7)-isomerase OS=Oryza sativa subsp. japonica GN=Os01g0103600 PE=2 SV=1//1.54796e-85	GO:0003824,GO:0008152,GO:0044710,GO:0008150,GO:0008202,GO:0071704,GO:0044238,GO:0006629,GO:1901360,GO:0006066,GO:1901615,GO:0047750,GO:0016863,GO:0003674,GO:0016125,GO:0005575,GO:0031224,GO:0016021,GO:0016020,GO:0044425,GO:0044281,GO:0016860,GO:0016853	catalytic activity,metabolic process,single-organism metabolic process,biological_process,steroid metabolic process,organic substance metabolic process,primary metabolic process,lipid metabolic process,organic cyclic compound metabolic process,alcohol metabolic process,organic hydroxy compound metabolic process,cholestenol delta-isomerase activity,intramolecular oxidoreductase activity, transposi…	pop01110,pop01100,pop00100	Biosynthesis of secondary metabolites,Metabolic pathways,Steroid biosynthesis
CCA0526S0136	evm.TU.Contig244.136	0.245952	2.15288	-3.12982	0.0269984	0.347141	-//-	--	--	--	--
CCA0526S0138	evm.TU.Contig244.138	13.8195	72.7151	-2.39555	0.00543227	0.13331	sp|B8BKI8|MCM2_ORYSI DNA replication licensing factor MCM2 OS=Oryza sativa subsp. indica GN=OsI_36121 PE=3 SV=1//0	GO:0019219,GO:0051171,GO:0006355,GO:2001141,GO:0051252,GO:0008152,GO:0008150,GO:0031323,GO:2000112,GO:0010556,GO:0031326,GO:0009889,GO:0080090,GO:0010468,GO:0019222,GO:0060255,GO:0003824,GO:0006351,GO:0032774,GO:0034654,GO:0050794,GO:0044271,GO:0018130,GO:0019438,GO:1901362,GO:0065007,GO:0050789,GO:0006807,GO:0016070,GO:0003674,GO:0006725,GO:0046483,GO:1901360,GO:0071704,GO:0006139,GO:0090304,GO:…	regulation of nucleobase-containing compound metabolic process,regulation of nitrogen compound metabolic process,regulation of transcription, DNA-dependent,regulation of RNA biosynthetic process,regulation of RNA metabolic process,metabolic process,biological_process,regulation of cellular metabolic process,regulation of cellular macromolecule biosynthetic process,regulation of macromolecule bios…	pop03030	DNA replication
CCA0526S0178	evm.TU.Contig244.178	0.675148	7.31357	-3.4373	0.00225202	0.073571	sp|O65493|XCP1_ARATH Xylem cysteine proteinase 1 OS=Arabidopsis thaliana GN=XCP1 PE=1 SV=1//0	GO:0003824,GO:0016787,GO:0008150,GO:0008152,GO:0003674,GO:0006508,GO:0071704,GO:0008233,GO:0044238,GO:0070011,GO:0004175,GO:0004197,GO:0008234,GO:0043170,GO:0019538	catalytic activity,hydrolase activity,biological_process,metabolic process,molecular_function,proteolysis,organic substance metabolic process,peptidase activity,primary metabolic process,peptidase activity, acting on L-amino acid peptides,endopeptidase activity,cysteine-type endopeptidase activity,cysteine-type peptidase activity,macromolecule metabolic process,protein metabolic process	--	--
CCA0526S0208	evm.TU.Contig244.208	0	3.66883	#NAME?	0.0414984	0.429885	sp|Q0V7Z5|SAU64_ARATH Auxin-responsive protein SAUR64 OS=Arabidopsis thaliana GN=SAUR64 PE=2 SV=1//1.93232e-37	GO:0008150,GO:0008092,GO:0003674,GO:0009733,GO:0010033,GO:0003779,GO:0009725,GO:0009719,GO:0050896,GO:0009987,GO:0042221,GO:0007010,GO:0005488,GO:0044699,GO:0044763,GO:0006996,GO:0071840,GO:0016043,GO:0005515	biological_process,cytoskeletal protein binding,molecular_function,response to auxin stimulus,response to organic substance,actin binding,response to hormone stimulus,response to endogenous stimulus,response to stimulus,cellular process,response to chemical stimulus,cytoskeleton organization,binding,single-organism process,single-organism cellular process,organelle organization,cellular component…	--	--
CCA0526S0210	evm.TU.Contig244.210	8.93499	0.885951	3.33417	0.00315361	0.0926612	sp|Q8LBB7|LOG5_ARATH Cytokinin riboside 5&apos;-monophosphate phosphoribohydrolase LOG5 OS=Arabidopsis thaliana GN=LOG5 PE=1 SV=1//1.06084e-117	--	--	--	--
CCA0526S0245	evm.TU.Contig244.245	9.74281	0.0999759	6.60661	1.72452e-06	0.000302984	sp|Q9CAI3|CADH1_ARATH Probable cinnamyl alcohol dehydrogenase 1 OS=Arabidopsis thaliana GN=CAD1 PE=2 SV=1//0	GO:0055114,GO:0044710,GO:0008150,GO:0008152,GO:0003674,GO:0048037,GO:0050662,GO:0051287,GO:0097159,GO:1901363,GO:0036094,GO:0000166,GO:1901265,GO:0005488	oxidation-reduction process,single-organism metabolic process,biological_process,metabolic process,molecular_function,cofactor binding,coenzyme binding,NAD binding,organic cyclic compound binding,heterocyclic compound binding,small molecule binding,nucleotide binding,nucleoside phosphate binding,binding	--	--
CCA0526S0248	evm.TU.Contig244.248	0.437322	0.0283486	3.94735	0.0236552	0.323142	sp|Q9CAI3|CADH1_ARATH Probable cinnamyl alcohol dehydrogenase 1 OS=Arabidopsis thaliana GN=CAD1 PE=2 SV=1//1.45449e-169	GO:0055114,GO:0044710,GO:0008152,GO:0008150,GO:0003674,GO:0048037,GO:0097159,GO:1901363,GO:0050662,GO:0005488,GO:0051287,GO:0036094,GO:0000166,GO:1901265	oxidation-reduction process,single-organism metabolic process,metabolic process,biological_process,molecular_function,cofactor binding,organic cyclic compound binding,heterocyclic compound binding,coenzyme binding,binding,NAD binding,small molecule binding,nucleotide binding,nucleoside phosphate binding	--	--
CCA0526S0313	evm.TU.Contig244.313	0.415187	3.75177	-3.17574	0.00992567	0.195309	sp|O22264|MYB12_ARATH Transcription factor MYB12 OS=Arabidopsis thaliana GN=MYB12 PE=2 SV=1//1.82101e-65	--	--	--	--
CCA0526S0316	evm.TU.Contig244.316	0.589325	30.7471	-5.70524	1.02661e-06	0.000200596	-//-	--	--	--	--
CCA0526S0324	evm.TU.Contig244.324	0.604601	64.7802	-6.74342	1.07429e-10	1.13617e-07	sp|Q9SRW9|CSLD5_ARATH Cellulose synthase-like protein D5 OS=Arabidopsis thaliana GN=CSLD5 PE=2 SV=1//0	GO:0003824,GO:0044262,GO:0005975,GO:0005976,GO:0006073,GO:0044042,GO:0044264,GO:0008150,GO:0046527,GO:0034637,GO:0035251,GO:0008152,GO:0016758,GO:0016757,GO:0003674,GO:0016051,GO:0016759,GO:0016760,GO:0008092,GO:0000271,GO:0033692,GO:0009250,GO:0030244,GO:0019219,GO:0051171,GO:0030243,GO:0051274,GO:0006355,GO:0051273,GO:2001141,GO:0051252,GO:0008194,GO:0006351,GO:0032774,GO:0043169,GO:0046872,GO:…	catalytic activity,cellular carbohydrate metabolic process,carbohydrate metabolic process,polysaccharide metabolic process,cellular glucan metabolic process,glucan metabolic process,cellular polysaccharide metabolic process,biological_process,glucosyltransferase activity,cellular carbohydrate biosynthetic process,UDP-glucosyltransferase activity,metabolic process,transferase activity, transferrin…	pop00500,pop00520,pop01100	Starch and sucrose metabolism,Amino sugar and nucleotide sugar metabolism,Metabolic pathways
CCA0526S0327	evm.TU.Contig244.327	0.601639	8.21375	-3.77107	0.00117029	0.0467141	sp|O81635|ATK4_ARATH Kinesin-4 OS=Arabidopsis thaliana GN=ATK4 PE=1 SV=2//9.61381e-169	GO:0007018,GO:0003777,GO:0008017,GO:0007017,GO:0003774,GO:0015631,GO:0008092,GO:0006928,GO:0001071,GO:0003700,GO:0003824,GO:0032774,GO:0006351,GO:0008152,GO:0019219,GO:0051171,GO:0008150,GO:2001141,GO:0016787,GO:0051252,GO:0006355,GO:0034654,GO:0043565,GO:1901362,GO:0009059,GO:0034645,GO:0010556,GO:0031326,GO:0009889,GO:2000112,GO:0044271,GO:0031323,GO:0071704,GO:0019438,GO:0019222,GO:0080090,GO:…	microtubule-based movement,microtubule motor activity,microtubule binding,microtubule-based process,motor activity,tubulin binding,cytoskeletal protein binding,cellular component movement,nucleic acid binding transcription factor activity,sequence-specific DNA binding transcription factor activity,catalytic activity,RNA biosynthetic process,transcription, DNA-dependent,metabolic process,regulatio…	--	--
CCA0526S0328	evm.TU.Contig244.328	0.904854	8.19071	-3.17823	0.00399029	0.108839	sp|O81635|ATK4_ARATH Kinesin-4 OS=Arabidopsis thaliana GN=ATK4 PE=1 SV=2//1.22509e-115	GO:0007018,GO:0003777,GO:0008017,GO:0007017,GO:0003774,GO:0015631,GO:0008092,GO:0006928,GO:0003824,GO:0008150,GO:0016787,GO:0051704,GO:0044403,GO:0016462,GO:0016818,GO:0044419,GO:0017111,GO:0016032,GO:0016817,GO:0044764,GO:0009987,GO:0019058,GO:0044699,GO:0044763,GO:0003674,GO:0005524,GO:0097159,GO:1901363,GO:0035639,GO:0043167,GO:0000166,GO:1901265,GO:0036094,GO:0032559,GO:0006858,GO:0030554,GO:…	microtubule-based movement,microtubule motor activity,microtubule binding,microtubule-based process,motor activity,tubulin binding,cytoskeletal protein binding,cellular component movement,catalytic activity,biological_process,hydrolase activity,multi-organism process,symbiosis, encompassing mutualism through parasitism,pyrophosphatase activity,hydrolase activity, acting on acid anhydrides, in pho…	--	--
CCA0526S0333	evm.TU.Contig244.333	1.8868	15.4165	-3.03047	0.00708263	0.158033	sp|O22259|ERF71_ARATH Ethylene-responsive transcription factor ERF071 OS=Arabidopsis thaliana GN=ERF071 PE=2 SV=1//1.07918e-29	GO:0001071,GO:0003700,GO:0019219,GO:0051171,GO:0006355,GO:2001141,GO:0051252,GO:0008152,GO:0008150,GO:0031323,GO:2000112,GO:0010556,GO:0031326,GO:0009889,GO:0080090,GO:0010468,GO:0019222,GO:0060255,GO:0006351,GO:0032774,GO:0034654,GO:0050794,GO:0044271,GO:0018130,GO:0019438,GO:1901362,GO:0065007,GO:0050789,GO:0006807,GO:0016070,GO:0003674,GO:0006725,GO:0046483,GO:1901360,GO:0071704,GO:0006139,GO:…	nucleic acid binding transcription factor activity,sequence-specific DNA binding transcription factor activity,regulation of nucleobase-containing compound metabolic process,regulation of nitrogen compound metabolic process,regulation of transcription, DNA-dependent,regulation of RNA biosynthetic process,regulation of RNA metabolic process,metabolic process,biological_process,regulation of cellul…	--	--
CCA0526S0337	evm.TU.Contig244.337	1.26555	6.96543	-2.46045	0.023918	0.325134	sp|O81301|PME40_ARATH Probable pectinesterase/pectinesterase inhibitor 40 OS=Arabidopsis thaliana GN=PME40 PE=2 SV=1//0	GO:0030312,GO:0003824,GO:0005618,GO:0008150,GO:0016787,GO:0071944,GO:0071555,GO:0004857,GO:0045229,GO:0071554,GO:0030599,GO:0042545,GO:0052689,GO:0016788,GO:0009987,GO:0016043,GO:0044699,GO:0044763,GO:0030234,GO:0003674,GO:0071840,GO:0005575,GO:0005623,GO:0044464	external encapsulating structure,catalytic activity,cell wall,biological_process,hydrolase activity,cell periphery,cell wall organization,enzyme inhibitor activity,external encapsulating structure organization,cell wall organization or biogenesis,pectinesterase activity,cell wall modification,carboxylic ester hydrolase activity,hydrolase activity, acting on ester bonds,cellular process,cellular c…	pop00500,pop00040,pop01100	Starch and sucrose metabolism,Pentose and glucuronate interconversions,Metabolic pathways
CCA0526S0345	evm.TU.Contig244.345	0.0374148	0.90966	-4.60365	0.00716195	0.159196	sp|Q9LZJ6|ATL5_ARATH RING-H2 finger protein ATL5 OS=Arabidopsis thaliana GN=ATL5 PE=2 SV=1//2.60261e-41	GO:0003824,GO:0008150,GO:0008152,GO:0003674,GO:0043169,GO:0046872,GO:0046914,GO:0071704,GO:0090304,GO:0002097,GO:0002098,GO:0043167,GO:0016070,GO:0044238,GO:0006139,GO:0034227,GO:0046483,GO:1901360,GO:0006725,GO:0006807,GO:0034641,GO:0008033,GO:0005634,GO:0097159,GO:1901363,GO:0016879,GO:0006400,GO:0000049,GO:0043170,GO:0005575,GO:0044237,GO:0034470,GO:0006399,GO:0016881,GO:0003676,GO:0000152,GO:…	catalytic activity,biological_process,metabolic process,molecular_function,cation binding,metal ion binding,transition metal ion binding,organic substance metabolic process,nucleic acid metabolic process,tRNA wobble base modification,tRNA wobble uridine modification,ion binding,RNA metabolic process,primary metabolic process,nucleobase-containing compound metabolic process,tRNA thio-modification,…	--	--
CCA0529S0010	evm.TU.Contig245.10	0.344388	28.1616	-6.35355	4.65493e-06	0.000673793	sp|Q9LU93|MAD2_ARATH Mitotic spindle checkpoint protein MAD2 OS=Arabidopsis thaliana GN=MAD2 PE=1 SV=1//2.59599e-133	--	--	--	--
CCA0529S0011	evm.TU.Contig245.11	40.1806	5.60527	2.84164	0.00210729	0.0702614	sp|Q9FX53|TGT1_ARATH Trihelix transcription factor GT-1 OS=Arabidopsis thaliana GN=GT-1 PE=1 SV=1//0	--	--	--	--
CCA0529S0048	evm.TU.Contig245.48	69.4834	9.35634	2.89265	0.00103232	0.0426851	sp|P54583|GUN1_ACIC1 Endoglucanase E1 OS=Acidothermus cellulolyticus (strain ATCC 43068 / 11B) GN=Acel_0614 PE=1 SV=1//3.37084e-14	GO:0008152,GO:0008150,GO:0003824,GO:0004553,GO:0016798,GO:0003674,GO:0071704,GO:0005975,GO:0044238,GO:0016787	metabolic process,biological_process,catalytic activity,hydrolase activity, hydrolyzing O-glycosyl compounds,hydrolase activity, acting on glycosyl bonds,molecular_function,organic substance metabolic process,carbohydrate metabolic process,primary metabolic process,hydrolase activity	--	--
CCA0529S0062	evm.TU.Contig245.62	2.32995	0.193827	3.58746	0.0153374	0.252559	sp|Q9LIP6|C71BV_ARATH Cytochrome P450 71B34 OS=Arabidopsis thaliana GN=CYP71B34 PE=2 SV=1//3.56251e-82	GO:0016491,GO:0055114,GO:0003824,GO:0020037,GO:0046906,GO:0005506,GO:0016705,GO:0008152,GO:0044710,GO:0008150,GO:0046914,GO:0003674,GO:0097159,GO:1901363,GO:0043167,GO:0043169,GO:0046872,GO:0005488	oxidoreductase activity,oxidation-reduction process,catalytic activity,heme binding,tetrapyrrole binding,iron ion binding,oxidoreductase activity, acting on paired donors, with incorporation or reduction of molecular oxygen,metabolic process,single-organism metabolic process,biological_process,transition metal ion binding,molecular_function,organic cyclic compound binding,heterocyclic compound bi…	--	--
CCA0533S0022	evm.TU.Contig246.22	0.156148	19.4684	-6.96208	1.29538e-08	5.57863e-06	sp|Q803A0|JADE1_DANRE Protein Jade-1 OS=Danio rerio GN=jade1 PE=2 SV=1//5.05507e-34	GO:0008150,GO:0003674,GO:0050896,GO:0065007,GO:0050794,GO:0050789,GO:0044699,GO:0051716,GO:0044763,GO:0007165,GO:0044700,GO:0023052,GO:0035556,GO:0007154,GO:0009987,GO:0005488,GO:0005515	biological_process,molecular_function,response to stimulus,biological regulation,regulation of cellular process,regulation of biological process,single-organism process,cellular response to stimulus,single-organism cellular process,signal transduction,single organism signaling,signaling,intracellular signal transduction,cell communication,cellular process,binding,protein binding	--	--
CCA0533S0030	evm.TU.Contig246.30	0.613168	5.46775	-3.15659	0.0138884	0.23879	sp|Q9C8L2|FAP3_ARATH Fatty-acid-binding protein 3 OS=Arabidopsis thaliana GN=FAP3 PE=1 SV=1//6.04053e-94	GO:0003824,GO:0008150,GO:0005261,GO:0005262,GO:0005216,GO:0015267,GO:0022803,GO:0022838,GO:0015085,GO:0065007,GO:0006873,GO:0006875,GO:0030003,GO:0050801,GO:0055065,GO:0055080,GO:0055082,GO:0009987,GO:0022836,GO:0022839,GO:0048878,GO:0042592,GO:0044699,GO:0044763,GO:0005217,GO:0005218,GO:0005219,GO:0015278,GO:0006874,GO:0055074,GO:0072503,GO:0072507,GO:0065008,GO:0022891,GO:0003674,GO:0005215,GO:…	catalytic activity,biological_process,cation channel activity,calcium channel activity,ion channel activity,channel activity,passive transmembrane transporter activity,substrate-specific channel activity,calcium ion transmembrane transporter activity,biological regulation,cellular ion homeostasis,cellular metal ion homeostasis,cellular cation homeostasis,ion homeostasis,metal ion homeostasis,cati…	--	--
CCA0533S0051	evm.TU.Contig246.51	0.377398	55.8591	-7.20956	6.82728e-09	3.28441e-06	sp|P14009|14KD_DAUCA 14 kDa proline-rich protein DC2.15 OS=Daucus carota PE=2 SV=1//3.81679e-30	--	--	--	--
CCA0533S0052	evm.TU.Contig246.52	3.8258	111.826	-4.86935	7.71541e-07	0.000157982	sp|Q00451|PRF1_SOLLC 36.4 kDa proline-rich protein OS=Solanum lycopersicum GN=TPRP-F1 PE=2 SV=1//2.55263e-12	--	--	--	--
CCA0533S0064	evm.TU.Contig246.64	0.0502977	0.855801	-4.08871	0.0158889	0.257903	-//-	GO:0008150,GO:0008152,GO:0003674,GO:0005576,GO:0006351,GO:0006950,GO:0032774,GO:0034654,GO:0050896,GO:0009617,GO:0042742,GO:1901362,GO:0019438,GO:0044271,GO:0018130,GO:0006952,GO:0003677,GO:0009607,GO:0071704,GO:0090304,GO:0051707,GO:0016070,GO:0044238,GO:0006139,GO:0046483,GO:1901360,GO:0051704,GO:0043565,GO:0006725,GO:0006807,GO:0034641,GO:1901576,GO:0097159,GO:1901363,GO:0009058,GO:0034645,GO:…	biological_process,metabolic process,molecular_function,extracellular region,transcription, DNA-dependent,response to stress,RNA biosynthetic process,nucleobase-containing compound biosynthetic process,response to stimulus,response to bacterium,defense response to bacterium,organic cyclic compound biosynthetic process,aromatic compound biosynthetic process,cellular nitrogen compound biosynthetic …	--	--
CCA0533S0065	evm.TU.Contig246.65	0.408567	4.60058	-3.49317	0.00288612	0.0871956	sp|Q9SU39|TPPF_ARATH Probable trehalose-phosphate phosphatase F OS=Arabidopsis thaliana GN=TPPF PE=2 SV=1//0	GO:0003824,GO:0044262,GO:0005975,GO:0008150,GO:0034637,GO:0005984,GO:0008152,GO:0046351,GO:0003674,GO:0005992,GO:0016051,GO:0009311,GO:0005991,GO:0044723,GO:0009312,GO:0071704,GO:0044238,GO:1901576,GO:0097159,GO:1901363,GO:0009058,GO:0044249,GO:0044237,GO:0003676,GO:0009987,GO:0005488,GO:0003723	catalytic activity,cellular carbohydrate metabolic process,carbohydrate metabolic process,biological_process,cellular carbohydrate biosynthetic process,disaccharide metabolic process,metabolic process,disaccharide biosynthetic process,molecular_function,trehalose biosynthetic process,carbohydrate biosynthetic process,oligosaccharide metabolic process,trehalose metabolic process,single-organism ca…	pop00500,pop01100	Starch and sucrose metabolism,Metabolic pathways
CCA0533S0068	evm.TU.Contig246.68	14.9932	76.1398	-2.34434	0.00638642	0.147964	sp|Q9SU40|SKU5_ARATH Monocopper oxidase-like protein SKU5 OS=Arabidopsis thaliana GN=SKU5 PE=1 SV=1//0	GO:0016491,GO:0055114,GO:0005507,GO:0003824,GO:0008152,GO:0044710,GO:0008150,GO:0046914,GO:0030054,GO:0003674,GO:0043167,GO:0005921,GO:0043169,GO:0046872,GO:0005575,GO:0005911,GO:0005488	oxidoreductase activity,oxidation-reduction process,copper ion binding,catalytic activity,metabolic process,single-organism metabolic process,biological_process,transition metal ion binding,cell junction,molecular_function,ion binding,gap junction,cation binding,metal ion binding,cellular_component,cell-cell junction,binding	--	--
CCA0533S0075	evm.TU.Contig246.75	16.0174	1.75836	3.18734	0.00101459	0.0421398	sp|P49042|VPE_RICCO Vacuolar-processing enzyme OS=Ricinus communis PE=1 SV=1//0	GO:0003824,GO:0008152,GO:0008150,GO:0016787,GO:0071704,GO:0044238,GO:0043170,GO:0003674,GO:0004197,GO:0004175,GO:0008234,GO:0008233,GO:0070011,GO:0006508,GO:0019538	catalytic activity,metabolic process,biological_process,hydrolase activity,organic substance metabolic process,primary metabolic process,macromolecule metabolic process,molecular_function,cysteine-type endopeptidase activity,endopeptidase activity,cysteine-type peptidase activity,peptidase activity,peptidase activity, acting on L-amino acid peptides,proteolysis,protein metabolic process	--	--
CCA0533S0095	evm.TU.Contig246.95	1.67049	0.185614	3.16989	0.0192625	0.288002	sp|O04773|C75A6_CAMME Flavonoid 3&apos;,5&apos;-hydroxylase OS=Campanula medium GN=CYP75A6 PE=2 SV=1//6.46117e-96	GO:0016491,GO:0055114,GO:0044710,GO:0008152,GO:0020037,GO:0046906,GO:0008150,GO:0016705,GO:0005506,GO:0003824,GO:0043169,GO:0003674,GO:0046872,GO:0043167,GO:0097159,GO:1901363,GO:0046914,GO:0005488	oxidoreductase activity,oxidation-reduction process,single-organism metabolic process,metabolic process,heme binding,tetrapyrrole binding,biological_process,oxidoreductase activity, acting on paired donors, with incorporation or reduction of molecular oxygen,iron ion binding,catalytic activity,cation binding,molecular_function,metal ion binding,ion binding,organic cyclic compound binding,heterocy…	--	--
CCA0533S0103	evm.TU.Contig246.103	90.3936	10.2417	3.14177	0.000337059	0.0189084	sp|Q8H1H9|AMO_ARATH Primary amine oxidase OS=Arabidopsis thaliana GN=At1g62810 PE=2 SV=1//0	GO:0016491,GO:0055114,GO:0044710,GO:0008152,GO:0008150,GO:0005507,GO:0003824,GO:0006807,GO:0043169,GO:0003674,GO:0046872,GO:0071704,GO:0048037,GO:0043167,GO:0046914,GO:0016641,GO:0048038,GO:0008131,GO:0005488,GO:1901564,GO:0016638,GO:0009308	oxidoreductase activity,oxidation-reduction process,single-organism metabolic process,metabolic process,biological_process,copper ion binding,catalytic activity,nitrogen compound metabolic process,cation binding,molecular_function,metal ion binding,organic substance metabolic process,cofactor binding,ion binding,transition metal ion binding,oxidoreductase activity, acting on the CH-NH2 group of d…	pop00360,pop01110,pop00410,pop00960,pop00350,pop00260,pop00950,pop01100	Phenylalanine metabolism,Biosynthesis of secondary metabolites,beta-Alanine metabolism,Tropane, piperidine and pyridine alkaloid biosynthesis,Tyrosine metabolism,Glycine, serine and threonine metabolism,Isoquinoline alkaloid biosynthesis,Metabolic pathways
CCA0533S0151	evm.TU.Contig246.151	8.76478	1.87023	2.2285	0.020063	0.294471	sp|Q8VWZ7|C76B6_CATRO Geraniol 8-hydroxylase OS=Catharanthus roseus GN=CYP76B6 PE=1 SV=1//4.65841e-129	GO:0016491,GO:0055114,GO:0003824,GO:0020037,GO:0046906,GO:0005506,GO:0016705,GO:0008152,GO:0044710,GO:0008150,GO:0033179,GO:0046914,GO:0009987,GO:0015988,GO:0015991,GO:0033176,GO:0044699,GO:0034220,GO:0044763,GO:0006818,GO:0015992,GO:0033177,GO:0022891,GO:0015672,GO:0003674,GO:0005215,GO:0022857,GO:0016469,GO:0015075,GO:0022892,GO:0008324,GO:0015077,GO:0097159,GO:1901363,GO:0022890,GO:0043167,GO:…	oxidoreductase activity,oxidation-reduction process,catalytic activity,heme binding,tetrapyrrole binding,iron ion binding,oxidoreductase activity, acting on paired donors, with incorporation or reduction of molecular oxygen,metabolic process,single-organism metabolic process,biological_process,proton-transporting V-type ATPase, V0 domain,transition metal ion binding,cellular process,energy couple…	--	--
CCA0533S0165	evm.TU.Contig246.165	0.0967848	1.48206	-3.93668	0.00714289	0.158943	-//-	--	--	--	--
CCA0533S0170	evm.TU.Contig246.170	37.0938	8.85022	2.06739	0.0191024	0.2866	sp|O22193|PUB4_ARATH U-box domain-containing protein 4 OS=Arabidopsis thaliana GN=PUB4 PE=1 SV=3//7.89449e-73	GO:0030312,GO:0003824,GO:0008150,GO:0016787,GO:0007276,GO:0005576,GO:0071944,GO:0022414,GO:0000003,GO:0048610,GO:0048609,GO:0044702,GO:0019953,GO:0032504,GO:0016817,GO:0005213,GO:0007292,GO:0007304,GO:0030703,GO:0030707,GO:0048477,GO:0048646,GO:0003006,GO:0042600,GO:0009987,GO:0015988,GO:0015991,GO:0033176,GO:0044699,GO:0048869,GO:0032501,GO:0034220,GO:0044763,GO:0009653,GO:0006818,GO:0015992,GO:…	external encapsulating structure,catalytic activity,biological_process,hydrolase activity,gamete generation,extracellular region,cell periphery,reproductive process,reproduction,cellular process involved in reproduction,multicellular organismal reproductive process,single organism reproductive process,sexual reproduction,multicellular organism reproduction,hydrolase activity, acting on acid anhyd…	--	--
CCA0533S0200	evm.TU.Contig246.200	0.49783	10.229	-4.36086	4.30258e-05	0.0039357	sp|Q02224|CENPE_HUMAN Centromere-associated protein E OS=Homo sapiens GN=CENPE PE=1 SV=2//4.82261e-104	GO:0003824,GO:0016787,GO:0044710,GO:0008150,GO:0003777,GO:0007018,GO:0003774,GO:0008017,GO:0008152,GO:0007017,GO:0015631,GO:0003674,GO:0006928,GO:0005576,GO:0008092,GO:0008171,GO:0006351,GO:0032774,GO:0046983,GO:0034654,GO:1901362,GO:0046406,GO:0019438,GO:0065007,GO:0044271,GO:0018130,GO:0003677,GO:0016818,GO:0050789,GO:0008168,GO:0065008,GO:0016741,GO:0016462,GO:0071704,GO:0090304,GO:0016740,GO:…	catalytic activity,hydrolase activity,single-organism metabolic process,biological_process,microtubule motor activity,microtubule-based movement,motor activity,microtubule binding,metabolic process,microtubule-based process,tubulin binding,molecular_function,cellular component movement,extracellular region,cytoskeletal protein binding,O-methyltransferase activity,transcription, DNA-dependent,RNA …	--	--
CCA0535S0065	evm.TU.Contig247.65	0.40395	2.19399	-2.44131	0.029224	0.361915	sp|Q6NZQ4|PAXI1_MOUSE PAX-interacting protein 1 OS=Mus musculus GN=Paxip1 PE=1 SV=1//1.41795e-27	--	--	--	--
CCA0535S0075	evm.TU.Contig247.75	50.4314	13.4018	1.91189	0.0371552	0.407949	sp|Q8L9T7|AHP5_ARATH Histidine-containing phosphotransfer protein 5 OS=Arabidopsis thaliana GN=AHP5 PE=1 SV=2//2.48253e-46	GO:0008150,GO:0065007,GO:0050794,GO:0009987,GO:0050789,GO:0044699,GO:0044763,GO:0003674,GO:0050896,GO:0007154,GO:0051716,GO:0000160,GO:0007165,GO:0044700,GO:0023052,GO:0004871,GO:0060089	biological_process,biological regulation,regulation of cellular process,cellular process,regulation of biological process,single-organism process,single-organism cellular process,molecular_function,response to stimulus,cell communication,cellular response to stimulus,phosphorelay signal transduction system,signal transduction,single organism signaling,signaling,signal transducer activity,molecula…	pop04075	Plant hormone signal transduction
CCA0535S0083	evm.TU.Contig247.83	3.09234	0.485476	2.67123	0.0254575	0.33659	-//-	--	--	--	--
CCA0535S0088	evm.TU.Contig247.88	0.119172	2.95491	-4.63199	0.00130436	0.0503487	-//-	GO:0003824,GO:0005975,GO:0008150,GO:0008152,GO:0003674,GO:0019219,GO:0051171,GO:0006355,GO:2001141,GO:0051252,GO:0006351,GO:0032774,GO:0034654,GO:0031323,GO:2000112,GO:0010556,GO:0031326,GO:0080090,GO:0009889,GO:1901362,GO:0060255,GO:0019438,GO:0019222,GO:0065007,GO:0044271,GO:0018130,GO:0010468,GO:0050794,GO:0003677,GO:0050789,GO:0071704,GO:0090304,GO:0016070,GO:0044238,GO:0006139,GO:0046483,GO:…	catalytic activity,carbohydrate metabolic process,biological_process,metabolic process,molecular_function,regulation of nucleobase-containing compound metabolic process,regulation of nitrogen compound metabolic process,regulation of transcription, DNA-dependent,regulation of RNA biosynthetic process,regulation of RNA metabolic process,transcription, DNA-dependent,RNA biosynthetic process,nucleoba…	--	--
CCA0535S0100	evm.TU.Contig247.100	33.6196	10.657	1.6575	0.0481125	0.4591	sp|Q8L735|ISOA2_ARATH Isoamylase 2, chloroplastic OS=Arabidopsis thaliana GN=ISA2 PE=1 SV=2//0	GO:0008152,GO:0008150,GO:0003824,GO:0004553,GO:0016798,GO:0006807,GO:0043169,GO:0003674,GO:0006725,GO:0046483,GO:1901360,GO:0071704,GO:0006139,GO:0090304,GO:0043167,GO:0005975,GO:0034641,GO:1901576,GO:0044237,GO:0044238,GO:0044249,GO:0016740,GO:0009058,GO:0009987,GO:0034645,GO:0009059,GO:0006260,GO:0005488,GO:0044260,GO:0043170,GO:0005727,GO:0046821,GO:0016787,GO:0006261,GO:0006270,GO:0016772,GO:…	metabolic process,biological_process,catalytic activity,hydrolase activity, hydrolyzing O-glycosyl compounds,hydrolase activity, acting on glycosyl bonds,nitrogen compound metabolic process,cation binding,molecular_function,cellular aromatic compound metabolic process,heterocycle metabolic process,organic cyclic compound metabolic process,organic substance metabolic process,nucleobase-containing …	--	--
CCA0535S0122	evm.TU.Contig247.122	0.137611	2.94301	-4.41862	0.000734519	0.0335433	-//-	GO:0008017,GO:0015631,GO:0003674,GO:0008092,GO:0005488,GO:0005515	microtubule binding,tubulin binding,molecular_function,cytoskeletal protein binding,binding,protein binding	--	--
CCA0535S0134	evm.TU.Contig247.134	1.22137	16.364	-3.74396	0.000723511	0.0332067	sp|Q8GXU9|FAF2_ARATH Protein FANTASTIC FOUR 2 OS=Arabidopsis thaliana GN=FAF2 PE=2 SV=1//3.63096e-14	GO:0008150,GO:0050794,GO:0065007,GO:0050789,GO:0003674,GO:0050896,GO:0009987,GO:0005057,GO:0044699,GO:0051716,GO:0044763,GO:0007165,GO:0004871,GO:0060089,GO:0007154,GO:0044700,GO:0023052,GO:0016020,GO:0031224,GO:0016021,GO:0005575,GO:0044425	biological_process,regulation of cellular process,biological regulation,regulation of biological process,molecular_function,response to stimulus,cellular process,receptor signaling protein activity,single-organism process,cellular response to stimulus,single-organism cellular process,signal transduction,signal transducer activity,molecular transducer activity,cell communication,single organism si…	--	--
CCA0535S0135	evm.TU.Contig247.135	3.63589	20.3582	-2.48523	0.0108509	0.205996	sp|Q93ZQ3|PLP9_ARATH Probable inactive patatin-like protein 9 OS=Arabidopsis thaliana GN=PLP9 PE=2 SV=1//0	GO:0008152,GO:0044710,GO:0008150,GO:0071704,GO:0044238,GO:0006629	metabolic process,single-organism metabolic process,biological_process,organic substance metabolic process,primary metabolic process,lipid metabolic process	--	--
CCA0535S0136	evm.TU.Contig247.136	0.614138	0.0849048	2.85464	0.0466538	0.453226	sp|O04408|KSA_PEA Ent-copalyl diphosphate synthase, chloroplastic OS=Pisum sativum PE=2 SV=1//6.90945e-11	GO:0046872,GO:0043169,GO:0016835,GO:0008152,GO:0043167,GO:0003674,GO:0003824,GO:0008150,GO:0016829,GO:0010333,GO:0016838,GO:0000287,GO:0005488	metal ion binding,cation binding,carbon-oxygen lyase activity,metabolic process,ion binding,molecular_function,catalytic activity,biological_process,lyase activity,terpene synthase activity,carbon-oxygen lyase activity, acting on phosphates,magnesium ion binding,binding	pop00904,pop01110,pop01100	Diterpenoid biosynthesis,Biosynthesis of secondary metabolites,Metabolic pathways
CCA0539S0025	evm.TU.Contig248.25	14.2801	3.14685	2.18203	0.027294	0.349236	sp|Q9SD53|Y3720_ARATH UPF0481 protein At3g47200 OS=Arabidopsis thaliana GN=At3g47200 PE=2 SV=1//1.38151e-55	--	--	--	--
CCA0539S0026	evm.TU.Contig248.26	7.71123	1.71084	2.17226	0.0482384	0.459547	sp|Q9SD53|Y3720_ARATH UPF0481 protein At3g47200 OS=Arabidopsis thaliana GN=At3g47200 PE=2 SV=1//1.55619e-59	--	--	--	--
CCA0539S0068	evm.TU.Contig248.68	0.748148	21.6535	-4.85513	1.91094e-05	0.00206856	-//-	--	--	--	--
CCA0539S0070	evm.TU.Contig248.70	0.162298	3.74654	-4.52884	0.000143992	0.0100043	sp|Q8LPK5|CESA8_ARATH Cellulose synthase A catalytic subunit 8 [UDP-forming] OS=Arabidopsis thaliana GN=CESA8 PE=1 SV=1//0	GO:0003824,GO:0044262,GO:0005975,GO:0005976,GO:0006073,GO:0044042,GO:0044264,GO:0008150,GO:0046527,GO:0034637,GO:0035251,GO:0008152,GO:0016758,GO:0016757,GO:0003674,GO:0016051,GO:0016759,GO:0016760,GO:0000271,GO:0033692,GO:0009250,GO:0030244,GO:0030243,GO:0051274,GO:0051273,GO:0008194,GO:0044723,GO:0071704,GO:0016740,GO:0044238,GO:0016020,GO:1901576,GO:0009058,GO:0034645,GO:0009059,GO:0044249,GO:…	catalytic activity,cellular carbohydrate metabolic process,carbohydrate metabolic process,polysaccharide metabolic process,cellular glucan metabolic process,glucan metabolic process,cellular polysaccharide metabolic process,biological_process,glucosyltransferase activity,cellular carbohydrate biosynthetic process,UDP-glucosyltransferase activity,metabolic process,transferase activity, transferrin…	--	--
CCA0539S0074	evm.TU.Contig248.74	43.9127	165.027	-1.90999	0.048187	0.459304	sp|P42795|RL111_ARATH 60S ribosomal protein L11-1 OS=Arabidopsis thaliana GN=RPL11A PE=2 SV=2//3.4936e-72	--	--	pop03010	Ribosome
CCA0539S0087	evm.TU.Contig248.87	0.0218943	0.617285	-4.81731	0.00471122	0.121555	sp|Q700D9|MYBF_ARATH Putative Myb family transcription factor At1g14600 OS=Arabidopsis thaliana GN=At1g14600 PE=2 SV=2//1.65494e-25	--	--	--	--
CCA0539S0113	evm.TU.Contig248.113	22.426	78.5377	-1.80821	0.0321753	0.380188	sp|Q9LI74|CHUP1_ARATH Protein CHUP1, chloroplastic OS=Arabidopsis thaliana GN=CHUP1 PE=1 SV=1//8.66583e-93	GO:0001071,GO:0003700,GO:0006260,GO:0032774,GO:0006351,GO:0008152,GO:0019219,GO:0051171,GO:0008150,GO:2001141,GO:0051252,GO:0006355,GO:0034654,GO:0043565,GO:1901362,GO:0009059,GO:0034645,GO:0010556,GO:0031326,GO:0009889,GO:2000112,GO:0044271,GO:0031323,GO:0071704,GO:0019438,GO:0019222,GO:0080090,GO:0018130,GO:0060255,GO:0003677,GO:0010468,GO:0044238,GO:1901576,GO:1901360,GO:0090304,GO:0006807,GO:…	nucleic acid binding transcription factor activity,sequence-specific DNA binding transcription factor activity,DNA replication,RNA biosynthetic process,transcription, DNA-dependent,metabolic process,regulation of nucleobase-containing compound metabolic process,regulation of nitrogen compound metabolic process,biological_process,regulation of RNA biosynthetic process,regulation of RNA metabolic p…	--	--
CCA0539S0117	evm.TU.Contig248.117	0.167593	1.36851	-3.02957	0.0221531	0.311443	sp|O49523|DSEL_ARATH Phospholipase A1-IIgamma OS=Arabidopsis thaliana GN=DSEL PE=1 SV=1//9.70625e-180	GO:0044710,GO:0008150,GO:0008152,GO:0006629,GO:0071704,GO:0044238	single-organism metabolic process,biological_process,metabolic process,lipid metabolic process,organic substance metabolic process,primary metabolic process	--	--
CCA0539S0121	evm.TU.Contig248.121	2.19846	14.7742	-2.74852	0.00778631	0.167977	sp|Q9FJ45|GDL83_ARATH GDSL esterase/lipase At5g45910 OS=Arabidopsis thaliana GN=At5g45910 PE=2 SV=1//2.75493e-139	GO:0003824,GO:0016787,GO:0016788,GO:0003674	catalytic activity,hydrolase activity,hydrolase activity, acting on ester bonds,molecular_function	--	--
CCA0539S0145	evm.TU.Contig248.144_evm.TU.Contig248.145	0.809336	4.65886	-2.52517	0.0281841	0.35501	sp|O22959|PER19_ARATH Peroxidase 19 OS=Arabidopsis thaliana GN=PER19 PE=2 SV=1//3.95927e-158	GO:0003824,GO:0016491,GO:0055114,GO:0044710,GO:0008150,GO:0020037,GO:0046906,GO:0008152,GO:0003674,GO:0005576,GO:0006979,GO:0006950,GO:0004601,GO:0016684,GO:0050896,GO:0006952,GO:0016209,GO:0097159,GO:1901363,GO:0005575,GO:0005488	catalytic activity,oxidoreductase activity,oxidation-reduction process,single-organism metabolic process,biological_process,heme binding,tetrapyrrole binding,metabolic process,molecular_function,extracellular region,response to oxidative stress,response to stress,peroxidase activity,oxidoreductase activity, acting on peroxide as acceptor,response to stimulus,defense response,antioxidant activity,…	pop00940,pop01110,pop00360,pop01100	Phenylpropanoid biosynthesis,Biosynthesis of secondary metabolites,Phenylalanine metabolism,Metabolic pathways
CCA0539S0148	evm.TU.Contig248.148	22.6449	90.4186	-1.99743	0.0185786	0.282147	sp|Q9FJ41|GDL85_ARATH GDSL esterase/lipase At5g45950 OS=Arabidopsis thaliana GN=At5g45950 PE=2 SV=1//5.88956e-142	GO:0003824,GO:0016787,GO:0016788,GO:0003674	catalytic activity,hydrolase activity,hydrolase activity, acting on ester bonds,molecular_function	--	--
CCA0539S0162	evm.TU.Contig248.162	3.00485	0.246449	3.60793	0.00819562	0.173415	sp|B6VJS4|ROMT_VITVI Trans-resveratrol di-O-methyltransferase OS=Vitis vinifera GN=ROMT PE=1 SV=2//5.56503e-145	GO:0003824,GO:0008150,GO:0008152,GO:0003674,GO:0008171,GO:0046983,GO:0006480,GO:0031365,GO:0008168,GO:0016741,GO:0071704,GO:0016740,GO:0044238,GO:0006479,GO:0008213,GO:0032259,GO:0043414,GO:0043170,GO:0044237,GO:0044260,GO:0009987,GO:0005488,GO:0006464,GO:0036211,GO:0043412,GO:0005515,GO:0019538,GO:0044267	catalytic activity,biological_process,metabolic process,molecular_function,O-methyltransferase activity,protein dimerization activity,N-terminal protein amino acid methylation,N-terminal protein amino acid modification,methyltransferase activity,transferase activity, transferring one-carbon groups,organic substance metabolic process,transferase activity,primary metabolic process,protein methylati…	--	--
CCA0539S0166	evm.TU.Contig248.166	2.46751	0.28231	3.12771	0.0210598	0.30264	-//-	GO:0003824,GO:0003674,GO:0016740,GO:0004672,GO:0016773,GO:0016301,GO:0016772,GO:0004673,GO:0016775	catalytic activity,molecular_function,transferase activity,protein kinase activity,phosphotransferase activity, alcohol group as acceptor,kinase activity,transferase activity, transferring phosphorus-containing groups,protein histidine kinase activity,phosphotransferase activity, nitrogenous group as acceptor	--	--
CCA0539S0168	evm.TU.Contig248.168	17.3666	0.233678	6.21565	1.27393e-07	3.65529e-05	sp|Q94KB7|MLO6_ARATH MLO-like protein 6 OS=Arabidopsis thaliana GN=MLO6 PE=2 SV=2//2.69006e-146	GO:0008150,GO:0003824,GO:0003674,GO:0015081,GO:0008948,GO:0035725,GO:0071436,GO:0006952,GO:0005215,GO:0055085,GO:0022857,GO:0006814,GO:0050896,GO:0009987,GO:0022891,GO:0015075,GO:0006950,GO:0022892,GO:0015672,GO:0006811,GO:0016829,GO:0016831,GO:0030001,GO:0044765,GO:0005375,GO:0035434,GO:0015077,GO:0034220,GO:0046873,GO:0044699,GO:0016830,GO:0008324,GO:0006825,GO:0044763,GO:0006812,GO:0022890,GO:…	biological_process,catalytic activity,molecular_function,sodium ion transmembrane transporter activity,oxaloacetate decarboxylase activity,sodium ion transmembrane transport,sodium ion export,defense response,transporter activity,transmembrane transport,transmembrane transporter activity,sodium ion transport,response to stimulus,cellular process,substrate-specific transmembrane transporter activi…	--	--
CCA0539S0191	evm.TU.Contig248.191	803.035	29.8517	4.74958	5.44415e-07	0.000118555	sp|Q05349|12KD_FRAAN Auxin-repressed 12.5 kDa protein OS=Fragaria ananassa PE=2 SV=1//3.03887e-41	--	--	--	--
CCA0539S0204	evm.TU.Contig248.204	37.882	246.093	-2.69962	0.00236058	0.0760015	sp|P93013|AGP30_ARATH Non-classical arabinogalactan protein 30 OS=Arabidopsis thaliana GN=AGP30 PE=2 SV=1//7.71802e-33	--	--	--	--
CCA0539S0258	evm.TU.Contig248.258	0.0293121	8.63342	-8.20229	2.04254e-07	5.38925e-05	sp|Q7XJJ7|FAAH_ARATH Fatty acid amide hydrolase OS=Arabidopsis thaliana GN=FAAH PE=1 SV=1//1.54799e-149	GO:0003824,GO:0016491,GO:0055114,GO:0044710,GO:0008150,GO:0008152,GO:0003674,GO:0048037,GO:0050662,GO:0051287,GO:0016620,GO:0016903,GO:0097159,GO:1901363,GO:0036094,GO:0000166,GO:1901265,GO:0005488	catalytic activity,oxidoreductase activity,oxidation-reduction process,single-organism metabolic process,biological_process,metabolic process,molecular_function,cofactor binding,coenzyme binding,NAD binding,oxidoreductase activity, acting on the aldehyde or oxo group of donors, NAD or NADP as acceptor,oxidoreductase activity, acting on the aldehyde or oxo group of donors,organic cyclic compound b…	--	--
CCA0539S0272	evm.TU.Contig248.271_evm.TU.Contig248.272	27.3303	4.51506	2.59768	0.00453805	0.118479	-//-	GO:0008152,GO:0008150,GO:0031323,GO:0019222,GO:0050794,GO:0065007,GO:0050789,GO:0003674,GO:0031329,GO:0009894,GO:0010506,GO:0005576,GO:0044237,GO:0044248,GO:0044421,GO:0050896,GO:0009987,GO:0006950,GO:0009056,GO:0005488,GO:0006914,GO:0065008,GO:0044699,GO:0032501,GO:0051716,GO:0044763,GO:0007165,GO:0007154,GO:0044700,GO:0023052,GO:0071840,GO:0044707,GO:0016043,GO:0005515,GO:0022607,GO:0005615,GO:…	metabolic process,biological_process,regulation of cellular metabolic process,regulation of metabolic process,regulation of cellular process,biological regulation,regulation of biological process,molecular_function,regulation of cellular catabolic process,regulation of catabolic process,regulation of autophagy,extracellular region,cellular metabolic process,cellular catabolic process,extracellula…	--	--
CCA0542S0003	evm.TU.Contig249.3	0.629947	4.91982	-2.9653	0.0107627	0.204904	-//-	GO:0008150,GO:0008152,GO:0019219,GO:0051171,GO:0006355,GO:2001141,GO:0051252,GO:0006351,GO:0032774,GO:0034654,GO:0031323,GO:2000112,GO:0010556,GO:0031326,GO:0080090,GO:0009889,GO:1901362,GO:0060255,GO:0019438,GO:0019222,GO:0065007,GO:0044271,GO:0018130,GO:0010468,GO:0050794,GO:0050789,GO:0071704,GO:0090304,GO:0016070,GO:0044238,GO:0006139,GO:0046483,GO:1901360,GO:0006725,GO:0006807,GO:0034641,GO:…	biological_process,metabolic process,regulation of nucleobase-containing compound metabolic process,regulation of nitrogen compound metabolic process,regulation of transcription, DNA-dependent,regulation of RNA biosynthetic process,regulation of RNA metabolic process,transcription, DNA-dependent,RNA biosynthetic process,nucleobase-containing compound biosynthetic process,regulation of cellular me…	--	--
CCA0542S0033	evm.TU.Contig249.33	4.48662	17.2139	-1.93987	0.0472776	0.456035	-//-	--	--	--	--
CCA0542S0086	evm.TU.Contig249.86	0.457253	31.5874	-6.11021	4.72179e-08	1.6221e-05	-//-	--	--	--	--
CCA0542S0092	evm.TU.Contig249.92	6.83752	0.477594	3.83962	0.00217102	0.0716951	sp|Q8GWG2|TPPH_ARATH Probable trehalose-phosphate phosphatase H OS=Arabidopsis thaliana GN=TPPH PE=2 SV=1//1.08091e-141	GO:0003824,GO:0044262,GO:0005975,GO:0008150,GO:0034637,GO:0005984,GO:0008152,GO:0046351,GO:0003674,GO:0005992,GO:0016051,GO:0009311,GO:0005991,GO:0044723,GO:0009312,GO:0071704,GO:0044238,GO:1901576,GO:0009058,GO:0044249,GO:0044237,GO:0009987	catalytic activity,cellular carbohydrate metabolic process,carbohydrate metabolic process,biological_process,cellular carbohydrate biosynthetic process,disaccharide metabolic process,metabolic process,disaccharide biosynthetic process,molecular_function,trehalose biosynthetic process,carbohydrate biosynthetic process,oligosaccharide metabolic process,trehalose metabolic process,single-organism ca…	pop00500,pop01100	Starch and sucrose metabolism,Metabolic pathways
CCA0542S0097	evm.TU.Contig249.97	0.0481631	0.515006	-3.41859	0.028032	0.353997	sp|P17069|ACEA_GOSHI Isocitrate lyase OS=Gossypium hirsutum PE=2 SV=1//0	GO:0044710,GO:0008152,GO:0008150,GO:0080090,GO:0019222,GO:0003824,GO:0050794,GO:0065007,GO:0050789,GO:0003674,GO:0071704,GO:0043167,GO:0005975,GO:0097159,GO:1901363,GO:0044237,GO:0044238,GO:0016740,GO:0050896,GO:0009987,GO:0044281,GO:0004672,GO:0043436,GO:0006082,GO:0019752,GO:0016773,GO:0016301,GO:0005488,GO:0004451,GO:0016829,GO:0005524,GO:0044699,GO:0030554,GO:0032559,GO:0036094,GO:0016830,GO:…	single-organism metabolic process,metabolic process,biological_process,regulation of primary metabolic process,regulation of metabolic process,catalytic activity,regulation of cellular process,biological regulation,regulation of biological process,molecular_function,organic substance metabolic process,ion binding,carbohydrate metabolic process,organic cyclic compound binding,heterocyclic compound…	pop00630,pop01100,pop01200	Glyoxylate and dicarboxylate metabolism,Metabolic pathways,Carbon metabolism
CCA0542S0100	evm.TU.Contig249.100	26.9657	102.381	-1.92475	0.0225561	0.314357	sp|O23044|PER3_ARATH Peroxidase 3 OS=Arabidopsis thaliana GN=PER3 PE=2 SV=1//2.82771e-172	GO:0003824,GO:0016491,GO:0055114,GO:0044710,GO:0008150,GO:0020037,GO:0046906,GO:0008152,GO:0003674,GO:0006979,GO:0006950,GO:0004601,GO:0016684,GO:0050896,GO:0016209,GO:0097159,GO:1901363,GO:0005488	catalytic activity,oxidoreductase activity,oxidation-reduction process,single-organism metabolic process,biological_process,heme binding,tetrapyrrole binding,metabolic process,molecular_function,response to oxidative stress,response to stress,peroxidase activity,oxidoreductase activity, acting on peroxide as acceptor,response to stimulus,antioxidant activity,organic cyclic compound binding,hetero…	pop00940,pop01110,pop00360,pop01100	Phenylpropanoid biosynthesis,Biosynthesis of secondary metabolites,Phenylalanine metabolism,Metabolic pathways
CCA0542S0150	evm.TU.Contig249.150	5.90407	24.4112	-2.04776	0.0494261	0.464434	-//-	--	--	--	--
CCA0542S0174	evm.TU.Contig249.174	1.46696	7.24767	-2.30469	0.0299786	0.366832	sp|B9DFR3|PAE9_ARATH Pectin acetylesterase 9 OS=Arabidopsis thaliana GN=PAE9 PE=2 SV=1//0	GO:0003824,GO:0016787,GO:0003674	catalytic activity,hydrolase activity,molecular_function	--	--
CCA0546S0027	evm.TU.Contig250.27	0.0585277	2.21947	-5.24495	0.00160243	0.0582652	sp|Q93VG8|PPDEX_ARATH DeSI-like protein At4g17486 OS=Arabidopsis thaliana GN=At4g17486 PE=2 SV=1//6.62944e-61	--	--	--	--
CCA0546S0056	evm.TU.Contig250.56	1.43988	17.9198	-3.63754	0.000231931	0.0143328	sp|Q9LHE3|ASPG2_ARATH Protein ASPARTIC PROTEASE IN GUARD CELL 2 OS=Arabidopsis thaliana GN=ASPG2 PE=2 SV=1//9.21311e-58	GO:0003824,GO:0016787,GO:0008150,GO:0008152,GO:0003674,GO:0004190,GO:0070001,GO:0006508,GO:0071704,GO:0008233,GO:0044238,GO:0070011,GO:0004175,GO:0043170,GO:0019538	catalytic activity,hydrolase activity,biological_process,metabolic process,molecular_function,aspartic-type endopeptidase activity,aspartic-type peptidase activity,proteolysis,organic substance metabolic process,peptidase activity,primary metabolic process,peptidase activity, acting on L-amino acid peptides,endopeptidase activity,macromolecule metabolic process,protein metabolic process	--	--
CCA0546S0059	evm.TU.Contig250.59	1.17484	9.76534	-3.0552	0.00363838	0.102165	sp|Q9S9M8|TLP8_ARATH Tubby-like protein 8 OS=Arabidopsis thaliana GN=TULP8 PE=2 SV=1//3.0852e-148	GO:0003824,GO:0008152,GO:0008150,GO:0071704,GO:0044238,GO:0016831,GO:0009987,GO:0043170,GO:0016830,GO:0044260,GO:0044237,GO:0008488,GO:0017187,GO:0018200,GO:0018214,GO:0003674,GO:0006464,GO:0036211,GO:0043412,GO:0016829,GO:0019538,GO:0018193,GO:0044267	catalytic activity,metabolic process,biological_process,organic substance metabolic process,primary metabolic process,carboxy-lyase activity,cellular process,macromolecule metabolic process,carbon-carbon lyase activity,cellular macromolecule metabolic process,cellular metabolic process,gamma-glutamyl carboxylase activity,peptidyl-glutamic acid carboxylation,peptidyl-glutamic acid modification,pro…	--	--
CCA0546S0074	evm.TU.Contig250.74	1.07621	6.14989	-2.5146	0.0204908	0.298009	sp|A0JJX5|SYT4_ARATH Synaptotagmin-4 OS=Arabidopsis thaliana GN=SYT4 PE=2 SV=1//4.56153e-12	GO:0008152,GO:0008150,GO:0007276,GO:0022414,GO:0000003,GO:0071704,GO:0048609,GO:0044702,GO:0019953,GO:0044238,GO:1901360,GO:0032504,GO:0090304,GO:0006807,GO:0006259,GO:0006302,GO:0006139,GO:0046483,GO:0006725,GO:0034641,GO:0006950,GO:0009987,GO:0043170,GO:0044260,GO:0044237,GO:0044699,GO:0032501,GO:0044763,GO:0003674,GO:0006974,GO:0033554,GO:0050896,GO:0006281,GO:0005488,GO:0051716,GO:0008289,GO:…	metabolic process,biological_process,gamete generation,reproductive process,reproduction,organic substance metabolic process,multicellular organismal reproductive process,single organism reproductive process,sexual reproduction,primary metabolic process,organic cyclic compound metabolic process,multicellular organism reproduction,nucleic acid metabolic process,nitrogen compound metabolic process,…	--	--
CCA0546S0079	evm.TU.Contig250.79	69.4935	16.9452	2.036	0.0163325	0.262065	sp|Q50EK3|C04C1_PINTA Cytochrome P450 704C1 OS=Pinus taeda GN=CYP704C1 PE=2 SV=1//7.55799e-174	GO:0016491,GO:0055114,GO:0003824,GO:0020037,GO:0046906,GO:0005506,GO:0016705,GO:0008152,GO:0044710,GO:0008150,GO:0071704,GO:0044238,GO:1901360,GO:0090304,GO:0006807,GO:0006259,GO:0006139,GO:0046483,GO:0006725,GO:0034641,GO:0046914,GO:0009987,GO:0043170,GO:0044260,GO:0044237,GO:0044699,GO:0044763,GO:0003674,GO:0006313,GO:0032196,GO:0097159,GO:1901363,GO:0043167,GO:0043169,GO:0046872,GO:0006310,GO:…	oxidoreductase activity,oxidation-reduction process,catalytic activity,heme binding,tetrapyrrole binding,iron ion binding,oxidoreductase activity, acting on paired donors, with incorporation or reduction of molecular oxygen,metabolic process,single-organism metabolic process,biological_process,organic substance metabolic process,primary metabolic process,organic cyclic compound metabolic process,…	--	--
CCA0546S0081	evm.TU.Contig250.81	0.86525	11.5151	-3.73427	0.000890223	0.0383533	sp|O64629|AUR3_ARATH Serine/threonine-protein kinase Aurora-3 OS=Arabidopsis thaliana GN=AUR3 PE=2 SV=1//8.02582e-172	GO:0003824,GO:0008152,GO:0044710,GO:0008150,GO:0044271,GO:0071704,GO:0044238,GO:1901576,GO:0006807,GO:0009058,GO:0044249,GO:0034641,GO:0009987,GO:0043170,GO:0044260,GO:0006750,GO:0019184,GO:0044237,GO:0006468,GO:0006749,GO:0004672,GO:0043043,GO:0003674,GO:0006518,GO:0043604,GO:0016310,GO:0016740,GO:0016773,GO:0005524,GO:0043603,GO:0042398,GO:0097159,GO:1901363,GO:0035639,GO:0043167,GO:0000166,GO:…	catalytic activity,metabolic process,single-organism metabolic process,biological_process,cellular nitrogen compound biosynthetic process,organic substance metabolic process,primary metabolic process,organic substance biosynthetic process,nitrogen compound metabolic process,biosynthetic process,cellular biosynthetic process,cellular nitrogen compound metabolic process,cellular process,macromolecu…	--	--
CCA0546S0083	evm.TU.Contig250.83	63.8738	340.585	-2.41472	0.0117118	0.215877	sp|O22126|FLA8_ARATH Fasciclin-like arabinogalactan protein 8 OS=Arabidopsis thaliana GN=FLA8 PE=1 SV=1//3.0592e-151	--	--	--	--
CCA0546S0116	evm.TU.Contig250.116	44.9606	7.57886	2.56861	0.00531397	0.131456	sp|G4LTX4|DSP4_CASSA Phosphoglucan phosphatase DSP4, amyloplastic OS=Castanea sativa GN=DSP4 PE=1 SV=1//0	GO:0003824,GO:0004553,GO:0016798,GO:0005975,GO:0016787,GO:0008150,GO:0008152,GO:0016788,GO:0003674,GO:0071704,GO:0044238,GO:0016791,GO:0042578,GO:0043170,GO:0044237,GO:0016311,GO:0044260,GO:0006470,GO:0009987,GO:0008138,GO:0006796,GO:0006793,GO:0004725,GO:0004721,GO:0006464,GO:0036211,GO:0043412,GO:0019538,GO:0044267	catalytic activity,hydrolase activity, hydrolyzing O-glycosyl compounds,hydrolase activity, acting on glycosyl bonds,carbohydrate metabolic process,hydrolase activity,biological_process,metabolic process,hydrolase activity, acting on ester bonds,molecular_function,organic substance metabolic process,primary metabolic process,phosphatase activity,phosphoric ester hydrolase activity,macromolecule m…	--	--
CCA0546S0234	evm.TU.Contig250.234	16.7816	71.1381	-2.08374	0.0170428	0.268416	sp|O22644|RL23A_FRIAG 60S ribosomal protein L23A OS=Fritillaria agrestis GN=RPL23A PE=2 SV=1//2.54827e-69	GO:0008152,GO:0008150,GO:0003674,GO:0071704,GO:1901576,GO:0044237,GO:0044238,GO:0044249,GO:0009058,GO:0009987,GO:0034645,GO:0009059,GO:0044260,GO:0043170,GO:0010467,GO:0005575,GO:0043229,GO:0043226,GO:0005623,GO:0044464,GO:0043228,GO:0043232,GO:0044424,GO:0005622,GO:0005737,GO:0030529,GO:0005840,GO:0003735,GO:0044267,GO:0019538,GO:0044444,GO:0005198,GO:0032991,GO:0006412	metabolic process,biological_process,molecular_function,organic substance metabolic process,organic substance biosynthetic process,cellular metabolic process,primary metabolic process,cellular biosynthetic process,biosynthetic process,cellular process,cellular macromolecule biosynthetic process,macromolecule biosynthetic process,cellular macromolecule metabolic process,macromolecule metabolic pro…	pop03010	Ribosome
CCA0546S0242	evm.TU.Contig250.242	3.36226	0.490664	2.77662	0.0396737	0.421485	sp|Q9SLD4|ZAT11_ARATH Zinc finger protein ZAT11 OS=Arabidopsis thaliana GN=ZAT11 PE=2 SV=1//7.12096e-38	GO:0043169,GO:0003674,GO:0046872,GO:0043167,GO:0046914,GO:0005488,GO:0005515,GO:0008270	cation binding,molecular_function,metal ion binding,ion binding,transition metal ion binding,binding,protein binding,zinc ion binding	--	--
CCA0546S0258	evm.TU.Contig250.258	34.8741	6.00239	2.53855	0.00528386	0.130999	-//-	--	--	--	--
CCA0546S0269	evm.TU.Contig250.269	44.708	6.65085	2.74892	0.00274122	0.084193	sp|P46573|APK1B_ARATH Protein kinase APK1B, chloroplastic OS=Arabidopsis thaliana GN=APK1B PE=2 SV=2//4.43405e-170	GO:0003824,GO:0008152,GO:0008150,GO:0071704,GO:0044238,GO:0009987,GO:0043170,GO:0044260,GO:0044237,GO:0006468,GO:0004672,GO:0003674,GO:0016310,GO:0016740,GO:0016773,GO:0005524,GO:0097159,GO:1901363,GO:0035639,GO:0043167,GO:0000166,GO:1901265,GO:0036094,GO:0032559,GO:0006793,GO:0016772,GO:0006464,GO:0036211,GO:0030554,GO:0001882,GO:0006796,GO:0001883,GO:0032549,GO:0032550,GO:0032555,GO:0016301,GO:…	catalytic activity,metabolic process,biological_process,organic substance metabolic process,primary metabolic process,cellular process,macromolecule metabolic process,cellular macromolecule metabolic process,cellular metabolic process,protein phosphorylation,protein kinase activity,molecular_function,phosphorylation,transferase activity,phosphotransferase activity, alcohol group as acceptor,ATP b…	--	--
CCA0546S0279	evm.TU.Contig250.279	3.70935	0.657772	2.49551	0.0192752	0.288054	sp|Q9XE58|SCL14_ARATH Scarecrow-like protein 14 OS=Arabidopsis thaliana GN=SCL14 PE=2 SV=2//0	GO:0003824,GO:0003674,GO:0016757,GO:0016740	catalytic activity,molecular_function,transferase activity, transferring glycosyl groups,transferase activity	--	--
CCA0546S0284	evm.TU.Contig250.284	6.80319	35.3867	-2.37892	0.0118077	0.216857	sp|Q9LZL3|PCS1L_ARATH Aspartic proteinase PCS1 OS=Arabidopsis thaliana GN=PCS1 PE=2 SV=1//3.75076e-175	GO:0003824,GO:0008152,GO:0008150,GO:0016787,GO:0071704,GO:0044238,GO:0004190,GO:0070001,GO:0043170,GO:0003674,GO:0004175,GO:0008233,GO:0070011,GO:0006508,GO:0019538	catalytic activity,metabolic process,biological_process,hydrolase activity,organic substance metabolic process,primary metabolic process,aspartic-type endopeptidase activity,aspartic-type peptidase activity,macromolecule metabolic process,molecular_function,endopeptidase activity,peptidase activity,peptidase activity, acting on L-amino acid peptides,proteolysis,protein metabolic process	--	--
CCA0546S0296	evm.TU.Contig250.296	36.0922	8.96494	2.00932	0.0286093	0.357937	sp|P49598|P2C37_ARATH Protein phosphatase 2C 37 OS=Arabidopsis thaliana GN=PP2CA PE=1 SV=1//4.13269e-92	GO:0003824,GO:0003674	catalytic activity,molecular_function	pop04075	Plant hormone signal transduction
CCA0546S0297	evm.TU.Contig250.297	47.7573	13.396	1.83392	0.0402431	0.424153	sp|Q9ZW21|P2C24_ARATH Probable protein phosphatase 2C 24 OS=Arabidopsis thaliana GN=At2g29380 PE=2 SV=1//1.15791e-112	GO:0003824,GO:0008150,GO:0005576,GO:0044699,GO:0032501,GO:0003674,GO:0044707,GO:0032502,GO:0005179,GO:0005575,GO:0007275,GO:0005488,GO:0005102,GO:0005515	catalytic activity,biological_process,extracellular region,single-organism process,multicellular organismal process,molecular_function,single-multicellular organism process,developmental process,hormone activity,cellular_component,multicellular organismal development,binding,receptor binding,protein binding	pop04075	Plant hormone signal transduction
CCA0546S0314	evm.TU.Contig250.314	0.114949	2.54344	-4.46772	0.00052614	0.0261501	sp|Q39547|CUCM1_CUCME Cucumisin OS=Cucumis melo PE=1 SV=1//0	GO:0003824,GO:0016787,GO:0008150,GO:0008152,GO:0003674,GO:0008236,GO:0017171,GO:0006508,GO:0071704,GO:0008233,GO:0044238,GO:0070011,GO:0004252,GO:0004175,GO:0043170,GO:0019538	catalytic activity,hydrolase activity,biological_process,metabolic process,molecular_function,serine-type peptidase activity,serine hydrolase activity,proteolysis,organic substance metabolic process,peptidase activity,primary metabolic process,peptidase activity, acting on L-amino acid peptides,serine-type endopeptidase activity,endopeptidase activity,macromolecule metabolic process,protein metab…	--	--
CCA0549S0006	evm.TU.Contig251.6	12.2875	2.2342	2.45937	0.0145485	0.245225	sp|Q9FLE8|Y5986_ARATH Uncharacterized protein At5g39865 OS=Arabidopsis thaliana GN=At5g39865 PE=2 SV=1//2.68899e-28	GO:0016491,GO:0008150,GO:0003824,GO:0050794,GO:0065007,GO:0050789,GO:0003674,GO:0009987,GO:0016667,GO:0015035,GO:0015036,GO:0045454,GO:0065008,GO:0019725,GO:0044699,GO:0042592,GO:0009055,GO:0044763	oxidoreductase activity,biological_process,catalytic activity,regulation of cellular process,biological regulation,regulation of biological process,molecular_function,cellular process,oxidoreductase activity, acting on a sulfur group of donors,protein disulfide oxidoreductase activity,disulfide oxidoreductase activity,cell redox homeostasis,regulation of biological quality,cellular homeostasis,si…	--	--
CCA0549S0007	evm.TU.Contig251.7	0.0397427	0.502479	-3.6603	0.0369782	0.407072	-//-	--	--	--	--
CCA0549S0021	evm.TU.Contig251.21	0.0818513	1.96945	-4.58864	0.00146325	0.0546049	-//-	--	--	--	--
CCA0549S0032	evm.TU.Contig251.32	0.0690514	2.48453	-5.16916	0.00189768	0.0653967	sp|Q96556|SPD1_DATST Spermidine synthase 1 OS=Datura stramonium PE=2 SV=1//2.09403e-146	GO:0016491,GO:0055114,GO:0044710,GO:0008152,GO:0008150,GO:0003824,GO:0016645,GO:0003674	oxidoreductase activity,oxidation-reduction process,single-organism metabolic process,metabolic process,biological_process,catalytic activity,oxidoreductase activity, acting on the CH-NH group of donors,molecular_function	pop00410,pop00480,pop00270,pop01100,pop00330	beta-Alanine metabolism,Glutathione metabolism,Cysteine and methionine metabolism,Metabolic pathways,Arginine and proline metabolism
CCA0549S0055	evm.TU.Contig251.55	973.3	257.553	1.91802	0.0334584	0.387356	sp|Q93X17|SNAK2_SOLTU Snakin-2 OS=Solanum tuberosum GN=SN2 PE=1 SV=1//4.57522e-22	--	--	--	--
CCA0549S0072	evm.TU.Contig251.72	0.428488	18.161	-5.40544	6.7715e-06	0.000909941	sp|Q8LSZ4|E2FE_ARATH E2F transcription factor-like E2FE OS=Arabidopsis thaliana GN=E2FE PE=2 SV=1//3.3158e-118	GO:0008150,GO:0008152,GO:0003674,GO:0001071,GO:0003700,GO:0019219,GO:0051171,GO:0006355,GO:2001141,GO:0051252,GO:0006351,GO:0032774,GO:0034654,GO:0031323,GO:2000112,GO:0010556,GO:0031326,GO:0080090,GO:0009889,GO:1901362,GO:0060255,GO:0019438,GO:0019222,GO:0065007,GO:0044271,GO:0018130,GO:0010468,GO:0050794,GO:0050789,GO:0071704,GO:0090304,GO:0016070,GO:0044238,GO:0006139,GO:0046483,GO:1901360,GO:…	biological_process,metabolic process,molecular_function,nucleic acid binding transcription factor activity,sequence-specific DNA binding transcription factor activity,regulation of nucleobase-containing compound metabolic process,regulation of nitrogen compound metabolic process,regulation of transcription, DNA-dependent,regulation of RNA biosynthetic process,regulation of RNA metabolic process,t…	--	--
CCA0549S0076	evm.TU.Contig251.76	0.52739	2.70963	-2.36115	0.0392257	0.419284	sp|O04532|FH8_ARATH Formin-like protein 8 OS=Arabidopsis thaliana GN=FH8 PE=1 SV=1//6.01857e-159	GO:0016020,GO:0031224,GO:0016021,GO:0005575,GO:0044425	membrane,intrinsic to membrane,integral to membrane,cellular_component,membrane part	--	--
CCA0549S0105	evm.TU.Contig251.105	2.2335	0.234521	3.25152	0.0110031	0.207838	sp|Q54DY9|BCS1B_DICDI Probable mitochondrial chaperone BCS1-B OS=Dictyostelium discoideum GN=bcsl1b PE=3 SV=1//3.03383e-27	GO:0008152,GO:0008150,GO:0003824,GO:0006807,GO:0003674,GO:0006725,GO:0046483,GO:1901360,GO:0071704,GO:0006139,GO:0090304,GO:0043167,GO:0034641,GO:0097159,GO:1901363,GO:0044237,GO:0044238,GO:0050896,GO:0009987,GO:0006950,GO:0005488,GO:0044260,GO:0043170,GO:0005524,GO:0016787,GO:0044699,GO:0030554,GO:0032559,GO:0036094,GO:0051716,GO:0035639,GO:0000166,GO:1901265,GO:0044763,GO:0006974,GO:0043168,GO:…	metabolic process,biological_process,catalytic activity,nitrogen compound metabolic process,molecular_function,cellular aromatic compound metabolic process,heterocycle metabolic process,organic cyclic compound metabolic process,organic substance metabolic process,nucleobase-containing compound metabolic process,nucleic acid metabolic process,ion binding,cellular nitrogen compound metabolic proces…	--	--
CCA0549S0111	evm.TU.Contig251.111	1.16776	0.178335	2.71108	0.0447468	0.445258	sp|Q9P6Q3|BCS1_SCHPO Probable mitochondrial chaperone bcs1 OS=Schizosaccharomyces pombe (strain 972 / ATCC 24843) GN=SPAC644.07 PE=2 SV=1//3.65591e-28	GO:0008152,GO:0008150,GO:0003824,GO:0006807,GO:0003674,GO:0006725,GO:0046483,GO:1901360,GO:0071704,GO:0006139,GO:0090304,GO:0043167,GO:0034641,GO:0097159,GO:1901363,GO:0044237,GO:0044238,GO:0003677,GO:0050896,GO:0009987,GO:0006950,GO:0005488,GO:0044260,GO:0043170,GO:0005524,GO:0016787,GO:0044699,GO:0030554,GO:0032559,GO:0036094,GO:0051716,GO:0035639,GO:0000166,GO:1901265,GO:0044763,GO:0006974,GO:…	metabolic process,biological_process,catalytic activity,nitrogen compound metabolic process,molecular_function,cellular aromatic compound metabolic process,heterocycle metabolic process,organic cyclic compound metabolic process,organic substance metabolic process,nucleobase-containing compound metabolic process,nucleic acid metabolic process,ion binding,cellular nitrogen compound metabolic proces…	--	--
CCA0549S0120	evm.TU.Contig251.120	17.0624	2.0448	3.06079	0.00171639	0.0610443	sp|F4I9E1|NFD4_ARATH Protein NUCLEAR FUSION DEFECTIVE 4 OS=Arabidopsis thaliana GN=NFD4 PE=3 SV=1//1.43905e-29	GO:0008150,GO:0051704,GO:0044403,GO:0044419,GO:0016032,GO:0044764,GO:0065007,GO:0009987,GO:0051701,GO:0044699,GO:0035821,GO:0044763,GO:0065008,GO:0044003,GO:0051817,GO:0019087,GO:0019048,GO:0055085,GO:0005575,GO:0031224,GO:0016021,GO:0016020,GO:0044765,GO:0044425,GO:0051179,GO:0051234,GO:0006810	biological_process,multi-organism process,symbiosis, encompassing mutualism through parasitism,interspecies interaction between organisms,viral process,multi-organism cellular process,biological regulation,cellular process,interaction with host,single-organism process,modification of morphology or physiology of other organism,single-organism cellular process,regulation of biological quality,modif…	--	--
CCA0549S0135	evm.TU.Contig251.135	51.2441	12.0448	2.08897	0.0139743	0.239605	sp|Q9LV10|PTR53_ARATH Protein NRT1/ PTR FAMILY 2.11 OS=Arabidopsis thaliana GN=NPF2.11 PE=1 SV=1//0	GO:0008150,GO:0003674,GO:0005215,GO:0016020,GO:0051179,GO:0006810,GO:0051234,GO:0005575	biological_process,molecular_function,transporter activity,membrane,localization,transport,establishment of localization,cellular_component	--	--
CCA0549S0136	evm.TU.Contig251.136	6.69129	0.871356	2.94095	0.00789947	0.169548	sp|Q9M9V7|PTR8_ARATH Protein NRT1/ PTR FAMILY 2.9 OS=Arabidopsis thaliana GN=NPF2.9 PE=1 SV=1//0	GO:0008150,GO:0003674,GO:0005215,GO:0016020,GO:0051179,GO:0006810,GO:0051234,GO:0005575	biological_process,molecular_function,transporter activity,membrane,localization,transport,establishment of localization,cellular_component	--	--
CCA0549S0138	evm.TU.Contig251.138	8.5771	40.0572	-2.2235	0.0101814	0.198121	sp|C0LGF4|FEI1_ARATH LRR receptor-like serine/threonine-protein kinase FEI 1 OS=Arabidopsis thaliana GN=FEI1 PE=1 SV=1//0	GO:0044710,GO:0008152,GO:0008150,GO:0003824,GO:0003674,GO:0071704,GO:0043167,GO:0016746,GO:0097159,GO:1901363,GO:0044237,GO:0044238,GO:0016740,GO:0009987,GO:0004672,GO:0016773,GO:0016301,GO:0006468,GO:0005488,GO:0044260,GO:0016310,GO:0043170,GO:0006796,GO:0009404,GO:0006793,GO:0005524,GO:0019748,GO:0030554,GO:0032559,GO:0036094,GO:0035639,GO:0016772,GO:0000166,GO:1901265,GO:0043412,GO:0043168,GO:…	single-organism metabolic process,metabolic process,biological_process,catalytic activity,molecular_function,organic substance metabolic process,ion binding,transferase activity, transferring acyl groups,organic cyclic compound binding,heterocyclic compound binding,cellular metabolic process,primary metabolic process,transferase activity,cellular process,protein kinase activity,phosphotransferase…	--	--
CCA0549S0158	evm.TU.Contig251.158	0.731994	3.27492	-2.16156	0.0487638	0.46179	sp|Q84K47|AB2A_ARATH ABC transporter A family member 2 OS=Arabidopsis thaliana GN=ABCA2 PE=2 SV=1//0	GO:0003824,GO:0016787,GO:0003674,GO:0043169,GO:0046872,GO:0046914,GO:0016818,GO:0016462,GO:0043167,GO:0016817,GO:0017111,GO:0016020,GO:0003924,GO:0097159,GO:1901363,GO:0016887,GO:0036094,GO:0005575,GO:0043168,GO:0000166,GO:1901265,GO:0005524,GO:0003676,GO:0032559,GO:0030554,GO:0005488,GO:0035639,GO:0019001,GO:0005525,GO:0001882,GO:0032561,GO:0001883,GO:0032549,GO:0032550,GO:0032555,GO:0032553,GO:…	catalytic activity,hydrolase activity,molecular_function,cation binding,metal ion binding,transition metal ion binding,hydrolase activity, acting on acid anhydrides, in phosphorus-containing anhydrides,pyrophosphatase activity,ion binding,hydrolase activity, acting on acid anhydrides,nucleoside-triphosphatase activity,membrane,GTPase activity,organic cyclic compound binding,heterocyclic compound …	--	--
CCA0551S0002	evm.TU.Contig2516.2	69.3369	4.98355	3.79838	0.000882806	0.0381576	-//-	--	--	pop04144,pop04141,pop03040	Endocytosis,Protein processing in endoplasmic reticulum,Spliceosome
CCA0552S0019	evm.TU.Contig252.19	7.89496	0.40637	4.28006	0.000256722	0.0155174	sp|Q9STX2|VEP1_ARATH 3-oxo-Delta(4,5)-steroid 5-beta-reductase OS=Arabidopsis thaliana GN=VEP1 PE=1 SV=1//0	GO:0003824,GO:0003674,GO:0048037,GO:0050662,GO:0005488	catalytic activity,molecular_function,cofactor binding,coenzyme binding,binding	--	--
CCA0552S0021	evm.TU.Contig252.21	16.0219	1.19213	3.74843	0.000348758	0.0193829	sp|Q9STX2|VEP1_ARATH 3-oxo-Delta(4,5)-steroid 5-beta-reductase OS=Arabidopsis thaliana GN=VEP1 PE=1 SV=1//0	GO:0003824,GO:0003674,GO:0048037,GO:0050662,GO:0005488	catalytic activity,molecular_function,cofactor binding,coenzyme binding,binding	--	--
CCA0552S0063	evm.TU.Contig252.63	4.94021	25.9422	-2.39266	0.0106732	0.203903	sp|Q6WNQ8|C81E8_MEDTR Cytochrome P450 81E8 OS=Medicago truncatula GN=CYP81E8 PE=2 SV=1//3.44103e-113	GO:0016491,GO:0055114,GO:0003824,GO:0020037,GO:0046906,GO:0005506,GO:0016705,GO:0008152,GO:0044710,GO:0008150,GO:0071704,GO:0000725,GO:0044238,GO:1901360,GO:0090304,GO:0006807,GO:0006259,GO:0005634,GO:0006139,GO:0046483,GO:0006725,GO:0034641,GO:0046914,GO:0006950,GO:0009987,GO:0043170,GO:0044260,GO:0044237,GO:0044699,GO:0044763,GO:0097196,GO:0003674,GO:0006974,GO:0097159,GO:1901363,GO:0043167,GO:…	oxidoreductase activity,oxidation-reduction process,catalytic activity,heme binding,tetrapyrrole binding,iron ion binding,oxidoreductase activity, acting on paired donors, with incorporation or reduction of molecular oxygen,metabolic process,single-organism metabolic process,biological_process,organic substance metabolic process,recombinational repair,primary metabolic process,organic cyclic comp…	--	--
CCA0552S0064	evm.TU.Contig252.64	1.57543	40.5142	-4.68461	2.92907e-06	0.000463212	sp|P93147|C81E1_GLYEC Isoflavone 2&apos;-hydroxylase OS=Glycyrrhiza echinata GN=CYP81E1 PE=1 SV=2//7.57498e-131	GO:0003824,GO:0016491,GO:0055114,GO:0044710,GO:0008150,GO:0020037,GO:0046906,GO:0016705,GO:0008152,GO:0003674,GO:0005506,GO:0043169,GO:0046872,GO:0046914,GO:0043167,GO:0097159,GO:1901363,GO:0005488	catalytic activity,oxidoreductase activity,oxidation-reduction process,single-organism metabolic process,biological_process,heme binding,tetrapyrrole binding,oxidoreductase activity, acting on paired donors, with incorporation or reduction of molecular oxygen,metabolic process,molecular_function,iron ion binding,cation binding,metal ion binding,transition metal ion binding,ion binding,organic cyc…	--	--
CCA0552S0072	evm.TU.Contig252.72	0.155169	2.0822	-3.7462	0.00855957	0.17834	sp|Q9SD53|Y3720_ARATH UPF0481 protein At3g47200 OS=Arabidopsis thaliana GN=At3g47200 PE=2 SV=1//2.45773e-33	GO:0046872,GO:0043169,GO:0046914,GO:0006351,GO:0019438,GO:0032774,GO:0018130,GO:1901362,GO:0044271,GO:0008152,GO:0034654,GO:0044260,GO:0034645,GO:0009059,GO:0016070,GO:0044238,GO:0046483,GO:0043167,GO:0071704,GO:0006725,GO:0043170,GO:1901360,GO:0034641,GO:0003674,GO:0090304,GO:0009058,GO:1901576,GO:0044249,GO:0006807,GO:0008150,GO:0008270,GO:0006139,GO:0044237,GO:0003676,GO:0010467,GO:0005488,GO:…	metal ion binding,cation binding,transition metal ion binding,transcription, DNA-dependent,aromatic compound biosynthetic process,RNA biosynthetic process,heterocycle biosynthetic process,organic cyclic compound biosynthetic process,cellular nitrogen compound biosynthetic process,metabolic process,nucleobase-containing compound biosynthetic process,cellular macromolecule metabolic process,cellula…	--	--
CCA0552S0074	evm.TU.Contig252.74	137.731	37.1096	1.89199	0.0248598	0.332179	sp|Q9STX3|GID2_ARATH F-box protein GID2 OS=Arabidopsis thaliana GN=GID2 PE=1 SV=1//5.44964e-52	GO:0016491,GO:0003824,GO:0016667,GO:0015035,GO:0015036,GO:0003674,GO:0005488,GO:0005515	oxidoreductase activity,catalytic activity,oxidoreductase activity, acting on a sulfur group of donors,protein disulfide oxidoreductase activity,disulfide oxidoreductase activity,molecular_function,binding,protein binding	pop04075	Plant hormone signal transduction
CCA0552S0076	evm.TU.Contig252.76	7.86364	0.961548	3.03177	0.0117569	0.216337	sp|Q94C32|MRG1_ARATH Protein MRG1 OS=Arabidopsis thaliana GN=MRG1 PE=1 SV=1//4.33948e-109	--	--	--	--
CCA0552S0096	evm.TU.Contig252.96	0.200398	35.6914	-7.47656	1.03169e-11	1.71943e-08	sp|Q9LDN0|KN12A_ARATH Kinesin-like protein KIN12A OS=Arabidopsis thaliana GN=KIN12A PE=1 SV=1//0	GO:0003824,GO:0016787,GO:0008150,GO:0003777,GO:0007018,GO:0003774,GO:0008017,GO:0007017,GO:0015631,GO:0003674,GO:0006928,GO:0008092,GO:0006811,GO:0005215,GO:0016818,GO:0022857,GO:0016462,GO:0043167,GO:0016817,GO:0022891,GO:0017111,GO:0044699,GO:0006812,GO:0044765,GO:0022892,GO:0015075,GO:0016020,GO:0008324,GO:0031224,GO:0051179,GO:0044763,GO:0016021,GO:0051234,GO:0097159,GO:1901363,GO:0016887,GO:…	catalytic activity,hydrolase activity,biological_process,microtubule motor activity,microtubule-based movement,motor activity,microtubule binding,microtubule-based process,tubulin binding,molecular_function,cellular component movement,cytoskeletal protein binding,ion transport,transporter activity,hydrolase activity, acting on acid anhydrides, in phosphorus-containing anhydrides,transmembrane tra…	--	--
CCA0552S0122	evm.TU.Contig252.122	39.8287	11.3948	1.80543	0.0410982	0.428079	sp|Q9SZ11|GPDL3_ARATH Glycerophosphodiester phosphodiesterase GDPDL3 OS=Arabidopsis thaliana GN=GDPDL3 PE=1 SV=3//2.36642e-09	GO:0044710,GO:0008152,GO:0008150,GO:0003824,GO:0003674,GO:0006629,GO:0071704,GO:0044238,GO:0016788,GO:0016787,GO:0042578,GO:0008081	single-organism metabolic process,metabolic process,biological_process,catalytic activity,molecular_function,lipid metabolic process,organic substance metabolic process,primary metabolic process,hydrolase activity, acting on ester bonds,hydrolase activity,phosphoric ester hydrolase activity,phosphoric diester hydrolase activity	pop00564	Glycerophospholipid metabolism
CCA0552S0125	evm.TU.Contig252.125	13.9633	1.19058	3.5519	0.000413447	0.0219537	sp|Q9SXB4|Y1130_ARATH G-type lectin S-receptor-like serine/threonine-protein kinase At1g11300 OS=Arabidopsis thaliana GN=At1g11300 PE=2 SV=1//0	GO:0008152,GO:0008150,GO:0003824,GO:0003674,GO:0071704,GO:0043167,GO:0097159,GO:1901363,GO:0044237,GO:0044238,GO:0016740,GO:0009987,GO:0004672,GO:0051704,GO:0016773,GO:0016301,GO:0006468,GO:0005488,GO:0044260,GO:0048610,GO:0016310,GO:0043170,GO:0000003,GO:0006796,GO:0006793,GO:0005524,GO:0022414,GO:0044706,GO:0044703,GO:0044699,GO:0030554,GO:0032559,GO:0004674,GO:0032501,GO:0036094,GO:0035639,GO:…	metabolic process,biological_process,catalytic activity,molecular_function,organic substance metabolic process,ion binding,organic cyclic compound binding,heterocyclic compound binding,cellular metabolic process,primary metabolic process,transferase activity,cellular process,protein kinase activity,multi-organism process,phosphotransferase activity, alcohol group as acceptor,kinase activity,prote…	--	--
CCA0552S0173	evm.TU.Contig252.173	293.079	82.9691	1.82064	0.049194	0.463303	sp|O04057|ASPR_CUCPE Aspartic proteinase OS=Cucurbita pepo PE=2 SV=1//0	GO:0003824,GO:0008152,GO:0044710,GO:0008150,GO:0016787,GO:0071704,GO:0044238,GO:0006629,GO:0004190,GO:0070001,GO:0046914,GO:0043170,GO:0003674,GO:0004175,GO:0043167,GO:0008233,GO:0043169,GO:0046872,GO:0070011,GO:0006508,GO:0005488,GO:0019538,GO:0008270,GO:0005515	catalytic activity,metabolic process,single-organism metabolic process,biological_process,hydrolase activity,organic substance metabolic process,primary metabolic process,lipid metabolic process,aspartic-type endopeptidase activity,aspartic-type peptidase activity,transition metal ion binding,macromolecule metabolic process,molecular_function,endopeptidase activity,ion binding,peptidase activity,…	--	--
CCA0552S0185	evm.TU.Contig252.185	16.2441	4.62359	1.81283	0.039954	0.422648	sp|Q9ULD4|BRPF3_HUMAN Bromodomain and PHD finger-containing protein 3 OS=Homo sapiens GN=BRPF3 PE=1 SV=2//9.52125e-18	GO:0003674,GO:0005488,GO:0005515	molecular_function,binding,protein binding	--	--
CCA0552S0188	evm.TU.Contig252.188	99.2344	20.7329	2.25892	0.0158587	0.257683	sp|Q6Z1D5|ATG8C_ORYSJ Autophagy-related protein 8C OS=Oryza sativa subsp. japonica GN=ATG8C PE=2 SV=1//2.52042e-75	GO:0008152,GO:0008150,GO:0006950,GO:0009987,GO:0016043,GO:0044237,GO:0044699,GO:0044763,GO:0009991,GO:0031668,GO:0071496,GO:0006996,GO:0071840,GO:0022607,GO:0033554,GO:0009605,GO:0050896,GO:0005575,GO:0006914,GO:0070925,GO:0044085,GO:0000045,GO:0016236,GO:0009267,GO:0031667,GO:0031669,GO:0042594,GO:0007033,GO:0044248,GO:0007154,GO:0005623,GO:0044464,GO:0009056,GO:0051716,GO:0044424,GO:0005622,GO:…	metabolic process,biological_process,response to stress,cellular process,cellular component organization,cellular metabolic process,single-organism process,single-organism cellular process,response to extracellular stimulus,cellular response to extracellular stimulus,cellular response to external stimulus,organelle organization,cellular component organization or biogenesis,cellular component asse…	pop04140	Regulation of autophagy
CCA0552S0193	evm.TU.Contig252.193	62.4362	6.78624	3.2017	0.00172301	0.0612311	-//-	GO:0019219,GO:0051171,GO:0006355,GO:2001141,GO:0051252,GO:0008152,GO:0008150,GO:0031323,GO:2000112,GO:0010556,GO:0031326,GO:0009889,GO:0080090,GO:0010468,GO:0019222,GO:0060255,GO:0006351,GO:0032774,GO:0034654,GO:0050794,GO:0044271,GO:0018130,GO:0019438,GO:1901362,GO:0065007,GO:0050789,GO:0006807,GO:0016070,GO:0043169,GO:0003674,GO:0006725,GO:0046872,GO:0046483,GO:1901360,GO:0071704,GO:0006139,GO:…	regulation of nucleobase-containing compound metabolic process,regulation of nitrogen compound metabolic process,regulation of transcription, DNA-dependent,regulation of RNA biosynthetic process,regulation of RNA metabolic process,metabolic process,biological_process,regulation of cellular metabolic process,regulation of cellular macromolecule biosynthetic process,regulation of macromolecule bios…	--	--
CCA0552S0219	evm.TU.Contig252.219	5.31168	0.818683	2.69779	0.0183719	0.280241	sp|Q6WG30|T5H_TAXCU Taxadiene 5-alpha hydroxylase OS=Taxus cuspidata PE=1 SV=2//2.98285e-119	GO:0001071,GO:0003700,GO:0016491,GO:0055114,GO:0044710,GO:0019219,GO:0051171,GO:0006355,GO:2001141,GO:0051252,GO:0008152,GO:0020037,GO:0046906,GO:0008150,GO:0016705,GO:0031323,GO:2000112,GO:0010556,GO:0031326,GO:0009889,GO:0080090,GO:0005506,GO:0010468,GO:0019222,GO:0060255,GO:0003824,GO:0006351,GO:0032774,GO:0034654,GO:0050794,GO:0044271,GO:0018130,GO:0019438,GO:1901362,GO:0065007,GO:0050789,GO:…	nucleic acid binding transcription factor activity,sequence-specific DNA binding transcription factor activity,oxidoreductase activity,oxidation-reduction process,single-organism metabolic process,regulation of nucleobase-containing compound metabolic process,regulation of nitrogen compound metabolic process,regulation of transcription, DNA-dependent,regulation of RNA biosynthetic process,regulat…	--	--
CCA0552S0248	evm.TU.Contig252.248	0.176696	1.5038	-3.08927	0.0383281	0.414466	-//-	--	--	--	--
CCA0552S0252	evm.TU.Contig252.252	0.303647	22.6987	-6.22407	9.78322e-07	0.000192912	sp|Q8LC95|ENL3_ARATH Early nodulin-like protein 3 OS=Arabidopsis thaliana GN=At5g25090 PE=1 SV=2//3.40433e-27	GO:0003674,GO:0009055	molecular_function,electron carrier activity	--	--
CCA0552S0256	evm.TU.Contig252.256	6.57703	0.42705	3.94496	0.00710713	0.158404	sp|Q9LNI5|ETC1_ARATH MYB-like transcription factor ETC1 OS=Arabidopsis thaliana GN=ETC1 PE=2 SV=1//2.3503e-12	--	--	--	--
CCA0552S0257	evm.TU.Contig252.257	59.0956	16.8189	1.81297	0.0308689	0.372694	sp|O48650|SUI1_SALBA Protein translation factor SUI1 homolog OS=Salix bakko PE=3 SV=1//1.4438e-58	GO:0003824,GO:0008152,GO:0044710,GO:0008150,GO:0009059,GO:0034645,GO:0044271,GO:0071704,GO:0044238,GO:1901576,GO:0006807,GO:0009058,GO:0044249,GO:0034641,GO:0009987,GO:0043170,GO:0044260,GO:0006750,GO:0019184,GO:0044237,GO:0006749,GO:0043043,GO:0003674,GO:0006518,GO:0043604,GO:0005524,GO:0004363,GO:0043603,GO:0042398,GO:0097159,GO:1901363,GO:0035639,GO:0043167,GO:0000166,GO:1901265,GO:0036094,GO:…	catalytic activity,metabolic process,single-organism metabolic process,biological_process,macromolecule biosynthetic process,cellular macromolecule biosynthetic process,cellular nitrogen compound biosynthetic process,organic substance metabolic process,primary metabolic process,organic substance biosynthetic process,nitrogen compound metabolic process,biosynthetic process,cellular biosynthetic pr…	pop03013	RNA transport
CCA0555S0015	evm.TU.Contig253.15	12.4589	0.405265	4.94217	2.03694e-05	0.00218083	sp|Q39224|SRG1_ARATH Protein SRG1 OS=Arabidopsis thaliana GN=SRG1 PE=2 SV=1//3.54963e-108	GO:0016491,GO:0055114,GO:0044710,GO:0008152,GO:0008150,GO:0003824,GO:0003674	oxidoreductase activity,oxidation-reduction process,single-organism metabolic process,metabolic process,biological_process,catalytic activity,molecular_function	--	--
CCA0555S0032	evm.TU.Contig253.32	58.5893	14.1438	2.05046	0.0155667	0.254792	-//-	GO:0003674,GO:0005488,GO:0005515	molecular_function,binding,protein binding	--	--
CCA0555S0059	evm.TU.Contig253.59	3.10915	22.1479	-2.83258	0.00790827	0.169643	sp|Q9SR72|GL32_ARATH Germin-like protein subfamily 3 member 2 OS=Arabidopsis thaliana GN=At3g10080 PE=2 SV=1//8.84812e-95	GO:0045735,GO:0003674	nutrient reservoir activity,molecular_function	--	--
CCA0555S0074	evm.TU.Contig253.74	1.29504	27.3016	-4.39791	0.000139356	0.00976927	sp|O04846|ATCA1_ARATH Alpha carbonic anhydrase 1, chloroplastic OS=Arabidopsis thaliana GN=ACA1 PE=1 SV=2//6.45664e-91	--	--	pop00910	Nitrogen metabolism
CCA0555S0076	evm.TU.Contig253.76	0.0598712	6.84045	-6.83609	2.40716e-05	0.00248718	sp|Q9FLE8|Y5986_ARATH Uncharacterized protein At5g39865 OS=Arabidopsis thaliana GN=At5g39865 PE=2 SV=1//7.81564e-29	GO:0003824,GO:0016491,GO:0008150,GO:0003674,GO:0065007,GO:0050794,GO:0050789,GO:0065008,GO:0009055,GO:0016667,GO:0042592,GO:0015035,GO:0015036,GO:0019725,GO:0044699,GO:0045454,GO:0044763,GO:0009987	catalytic activity,oxidoreductase activity,biological_process,molecular_function,biological regulation,regulation of cellular process,regulation of biological process,regulation of biological quality,electron carrier activity,oxidoreductase activity, acting on a sulfur group of donors,homeostatic process,protein disulfide oxidoreductase activity,disulfide oxidoreductase activity,cellular homeosta…	--	--
CCA0555S0087	evm.TU.Contig253.87	3.00731	11.7912	-1.97117	0.049176	0.463303	-//-	GO:0003824,GO:0008152,GO:0044710,GO:0008150,GO:0071704,GO:0006066,GO:1901615,GO:0004026,GO:0034318,GO:0016413,GO:0003674,GO:0016740,GO:0008374,GO:0016747,GO:0016746,GO:0016407,GO:0044281	catalytic activity,metabolic process,single-organism metabolic process,biological_process,organic substance metabolic process,alcohol metabolic process,organic hydroxy compound metabolic process,alcohol O-acetyltransferase activity,alcohol O-acyltransferase activity,O-acetyltransferase activity,molecular_function,transferase activity,O-acyltransferase activity,transferase activity, transferring a…	--	--
CCA0555S0088	evm.TU.Contig253.88	4.13208	18.7124	-2.17905	0.0140879	0.240743	sp|O23826|K125_TOBAC 125 kDa kinesin-related protein OS=Nicotiana tabacum GN=TKRP125 PE=1 SV=1//0	GO:0007018,GO:0003777,GO:0008017,GO:0007017,GO:0003774,GO:0015631,GO:0008092,GO:0006928,GO:0003824,GO:0008150,GO:0016787,GO:0016462,GO:0016818,GO:0017111,GO:0016817,GO:0009987,GO:0044699,GO:0044763,GO:0003674,GO:0005524,GO:0097159,GO:1901363,GO:0035639,GO:0043167,GO:0000166,GO:1901265,GO:0036094,GO:0032559,GO:0030554,GO:0001882,GO:0001883,GO:0032549,GO:0032550,GO:0032555,GO:0017076,GO:0043168,GO:…	microtubule-based movement,microtubule motor activity,microtubule binding,microtubule-based process,motor activity,tubulin binding,cytoskeletal protein binding,cellular component movement,catalytic activity,biological_process,hydrolase activity,pyrophosphatase activity,hydrolase activity, acting on acid anhydrides, in phosphorus-containing anhydrides,nucleoside-triphosphatase activity,hydrolase a…	--	--
CCA0555S0119	evm.TU.Contig253.119	1.14715	16.787	-3.87123	0.000882989	0.0381607	sp|Q3EAL1|OFP6_ARATH Transcription repressor OFP6 OS=Arabidopsis thaliana GN=OFP6 PE=1 SV=1//1.16333e-32	GO:0003674,GO:0005488,GO:0005515	molecular_function,binding,protein binding	--	--
CCA0555S0130	evm.TU.Contig253.130	1.74868	12.9226	-2.88555	0.00437597	0.115556	sp|Q766C2|NEP2_NEPGR Aspartic proteinase nepenthesin-2 OS=Nepenthes gracilis GN=nep2 PE=1 SV=1//1.94217e-40	GO:0003824,GO:0016787,GO:0008150,GO:0008152,GO:0003674,GO:0004190,GO:0070001,GO:0006508,GO:0071704,GO:0008233,GO:0044238,GO:0070011,GO:0004175,GO:0043170,GO:0019538	catalytic activity,hydrolase activity,biological_process,metabolic process,molecular_function,aspartic-type endopeptidase activity,aspartic-type peptidase activity,proteolysis,organic substance metabolic process,peptidase activity,primary metabolic process,peptidase activity, acting on L-amino acid peptides,endopeptidase activity,macromolecule metabolic process,protein metabolic process	--	--
CCA0555S0133	evm.TU.Contig253.133	2.64714	29.7857	-3.49211	0.000832606	0.0365973	sp|Q9SJ52|YLS9_ARATH Protein YLS9 OS=Arabidopsis thaliana GN=YLS9 PE=2 SV=1//5.85547e-48	--	--	--	--
CCA0555S0135	evm.TU.Contig253.135	13.7875	51.4816	-1.9007	0.03254	0.382507	sp|Q9SJ52|YLS9_ARATH Protein YLS9 OS=Arabidopsis thaliana GN=YLS9 PE=2 SV=1//4.56467e-67	--	--	--	--
CCA0555S0136	evm.TU.Contig253.136	21.1053	120.885	-2.51795	0.00357154	0.100842	sp|Q9SJ52|YLS9_ARATH Protein YLS9 OS=Arabidopsis thaliana GN=YLS9 PE=2 SV=1//2.51264e-58	--	--	--	--
CCA0555S0144	evm.TU.Contig253.144	17.8915	3.94035	2.18288	0.0269289	0.346744	-//-	--	--	--	--
CCA0555S0147	evm.TU.Contig253.147	0.393682	3.41944	-3.11866	0.0128391	0.228034	sp|A7UL74|CTF7_ARATH Protein CHROMOSOME TRANSMISSION FIDELITY 7 OS=Arabidopsis thaliana GN=CTF7 PE=1 SV=1//7.92086e-108	GO:0003824,GO:0003674,GO:0016740,GO:0016747,GO:0016410,GO:0016746,GO:0016407,GO:0008080	catalytic activity,molecular_function,transferase activity,transferase activity, transferring acyl groups other than amino-acyl groups,N-acyltransferase activity,transferase activity, transferring acyl groups,acetyltransferase activity,N-acetyltransferase activity	--	--
CCA0555S0155	evm.TU.Contig253.155	0.862687	18.1322	-4.39357	5.47918e-05	0.00476117	sp|Q84TG3|PUB23_ARATH E3 ubiquitin-protein ligase PUB23 OS=Arabidopsis thaliana GN=PUB23 PE=1 SV=1//4.81934e-164	GO:0016567,GO:0032446,GO:0070647,GO:0046872,GO:0043169,GO:0046914,GO:0008152,GO:0004842,GO:0019787,GO:0044260,GO:0016881,GO:0016879,GO:0016874,GO:0044238,GO:0043167,GO:0071704,GO:0043170,GO:0003674,GO:0003824,GO:0008150,GO:0008270,GO:0044237,GO:0005488,GO:0009987,GO:0006464,GO:0036211,GO:0043412,GO:0005515,GO:0044267,GO:0019538	protein ubiquitination,protein modification by small protein conjugation,protein modification by small protein conjugation or removal,metal ion binding,cation binding,transition metal ion binding,metabolic process,ubiquitin-protein ligase activity,small conjugating protein ligase activity,cellular macromolecule metabolic process,acid-amino acid ligase activity,ligase activity, forming carbon-nitr…	--	--
CCA0555S0164	evm.TU.Contig253.164	15.6029	1.13319	3.78336	0.000326339	0.0184892	sp|Q8LFU0|NFYAA_ARATH Nuclear transcription factor Y subunit A-10 OS=Arabidopsis thaliana GN=NFYA10 PE=2 SV=2//1.01797e-56	GO:0001071,GO:0003700,GO:0032774,GO:0006351,GO:0008152,GO:0019219,GO:0051171,GO:0008150,GO:2001141,GO:0051252,GO:0006355,GO:0034654,GO:1901362,GO:0009059,GO:0034645,GO:0010556,GO:0031326,GO:0009889,GO:2000112,GO:0044271,GO:0031323,GO:0071704,GO:0019438,GO:0019222,GO:0080090,GO:0018130,GO:0060255,GO:0010468,GO:0044238,GO:1901576,GO:1901360,GO:0090304,GO:0006807,GO:0009058,GO:0044249,GO:0006139,GO:…	nucleic acid binding transcription factor activity,sequence-specific DNA binding transcription factor activity,RNA biosynthetic process,transcription, DNA-dependent,metabolic process,regulation of nucleobase-containing compound metabolic process,regulation of nitrogen compound metabolic process,biological_process,regulation of RNA biosynthetic process,regulation of RNA metabolic process,regulatio…	--	--
CCA0555S0201	evm.TU.Contig253.201	1.6299	35.6459	-4.45088	2.37005e-05	0.00245901	-//-	GO:0008150,GO:0048609,GO:0032504,GO:0044702,GO:0019953,GO:0007276,GO:0007283,GO:0048232,GO:0044699,GO:0000003,GO:0032501,GO:0022414	biological_process,multicellular organismal reproductive process,multicellular organism reproduction,single organism reproductive process,sexual reproduction,gamete generation,spermatogenesis,male gamete generation,single-organism process,reproduction,multicellular organismal process,reproductive process	--	--
CCA0555S0203	evm.TU.Contig253.203	10.4726	0.501937	4.38297	9.43561e-05	0.00727704	sp|Q8LGG8|USPAL_ARATH Universal stress protein A-like protein OS=Arabidopsis thaliana GN=At3g01520 PE=1 SV=2//4.7269e-15	GO:0008150,GO:0006950,GO:0050896	biological_process,response to stress,response to stimulus	--	--
CCA0555S0210	evm.TU.Contig253.210	22.2795	100.593	-2.17474	0.0233266	0.320515	sp|P46302|RS28_MAIZE 40S ribosomal protein S28 OS=Zea mays GN=RPS28 PE=3 SV=1//9.517e-24	GO:0008152,GO:0008150,GO:0009059,GO:0034645,GO:0071704,GO:0044238,GO:1901576,GO:0009058,GO:0044249,GO:0009987,GO:0043170,GO:0044260,GO:0044237,GO:0003674,GO:0005575,GO:0010467,GO:0043228,GO:0043232,GO:0043229,GO:0043226,GO:0005623,GO:0044464,GO:0032991,GO:0005198,GO:0019538,GO:0005840,GO:0044424,GO:0003735,GO:0005622,GO:0030529,GO:0044267,GO:0044444,GO:0006412,GO:0005737	metabolic process,biological_process,macromolecule biosynthetic process,cellular macromolecule biosynthetic process,organic substance metabolic process,primary metabolic process,organic substance biosynthetic process,biosynthetic process,cellular biosynthetic process,cellular process,macromolecule metabolic process,cellular macromolecule metabolic process,cellular metabolic process,molecular_func…	pop03010	Ribosome
CCA0555S0238	evm.TU.Contig253.238	0.651541	13.5804	-4.38152	0.00032466	0.0184124	-//-	--	--	--	--
CCA0555S0245	evm.TU.Contig253.245	13.0069	2.81196	2.20963	0.0261963	0.341544	sp|O49858|C82A3_SOYBN Cytochrome P450 82A3 OS=Glycine max GN=CYP82A3 PE=2 SV=1//0	GO:0016491,GO:0055114,GO:0003824,GO:0020037,GO:0046906,GO:0005506,GO:0016705,GO:0008152,GO:0044710,GO:0008150,GO:0046914,GO:0003674,GO:0097159,GO:1901363,GO:0043167,GO:0043169,GO:0046872,GO:0005488	oxidoreductase activity,oxidation-reduction process,catalytic activity,heme binding,tetrapyrrole binding,iron ion binding,oxidoreductase activity, acting on paired donors, with incorporation or reduction of molecular oxygen,metabolic process,single-organism metabolic process,biological_process,transition metal ion binding,molecular_function,organic cyclic compound binding,heterocyclic compound bi…	pop01110,pop00903,pop00945,pop01100	Biosynthesis of secondary metabolites,Limonene and pinene degradation,Stilbenoid, diarylheptanoid and gingerol biosynthesis,Metabolic pathways
CCA0555S0260	evm.TU.Contig253.260	0.555905	0.0360414	3.94711	0.0236635	0.323218	sp|Q9SE93|PNAE_RAUSE Polyneuridine-aldehyde esterase OS=Rauvolfia serpentina GN=PNAE PE=1 SV=1//1.94677e-51	GO:0003824,GO:0016787,GO:0044710,GO:0008150,GO:0008152,GO:0016788,GO:0003674,GO:0044255,GO:0006629,GO:0006505,GO:0008236,GO:0017171,GO:0006508,GO:0006650,GO:0046486,GO:0046488,GO:0071704,GO:0006644,GO:0008233,GO:0044699,GO:1901135,GO:0044238,GO:0006664,GO:0006643,GO:0070011,GO:0019637,GO:0051179,GO:0044763,GO:0051234,GO:0006810,GO:0043170,GO:0044237,GO:0009987,GO:0006796,GO:0006793,GO:0071702,GO:…	catalytic activity,hydrolase activity,single-organism metabolic process,biological_process,metabolic process,hydrolase activity, acting on ester bonds,molecular_function,cellular lipid metabolic process,lipid metabolic process,GPI anchor metabolic process,serine-type peptidase activity,serine hydrolase activity,proteolysis,glycerophospholipid metabolic process,glycerolipid metabolic process,phosp…	--	--
CCA0557S0001	evm.TU.Contig25307.1	44.0338	7.89087	2.48035	0.0300886	0.36761	sp|Q9LQ73|PX11C_ARATH Peroxisomal membrane protein 11C OS=Arabidopsis thaliana GN=PEX11C PE=1 SV=1//1.3459e-84	GO:0008150,GO:0009987,GO:0005778,GO:0005779,GO:0031231,GO:0031903,GO:0044438,GO:0044439,GO:0016559,GO:0005777,GO:0042579,GO:0007031,GO:0044699,GO:0043231,GO:0043227,GO:0044763,GO:0006996,GO:0071840,GO:0048285,GO:0016043,GO:0016020,GO:0031300,GO:0031301,GO:0031224,GO:0016021,GO:0005575,GO:0043229,GO:0043226,GO:0044422,GO:0044446,GO:0044425,GO:0005623,GO:0044464,GO:0031090,GO:0044424,GO:0005622,GO:…	biological_process,cellular process,peroxisomal membrane,integral to peroxisomal membrane,intrinsic to peroxisomal membrane,microbody membrane,microbody part,peroxisomal part,peroxisome fission,peroxisome,microbody,peroxisome organization,single-organism process,intracellular membrane-bounded organelle,membrane-bounded organelle,single-organism cellular process,organelle organization,cellular com…	--	--
CCA0559S0089	evm.TU.Contig254.89	73.9299	6.63247	3.47854	0.000134414	0.00951072	sp|Q6R3L0|YSL1_ARATH Metal-nicotianamine transporter YSL1 OS=Arabidopsis thaliana GN=YSL1 PE=2 SV=2//0	GO:0008150,GO:0003674,GO:0005215,GO:0055085,GO:0022857,GO:0034755,GO:0009987,GO:0022891,GO:0015075,GO:0022892,GO:0006811,GO:0030001,GO:0044765,GO:0034220,GO:0046873,GO:0044699,GO:0008324,GO:0044763,GO:0006812,GO:0022890,GO:0016020,GO:0051179,GO:0031224,GO:0016021,GO:0006810,GO:0051234,GO:0005575,GO:0046915,GO:0005381,GO:0006826,GO:0000041,GO:0044425	biological_process,molecular_function,transporter activity,transmembrane transport,transmembrane transporter activity,iron ion transmembrane transport,cellular process,substrate-specific transmembrane transporter activity,ion transmembrane transporter activity,substrate-specific transporter activity,ion transport,metal ion transport,single-organism transport,ion transmembrane transport,metal ion …	--	--
CCA0559S0092	evm.TU.Contig254.92	1.12824	22.3869	-4.31052	0.000141787	0.00989838	-//-	GO:0016020,GO:0031224,GO:0016021,GO:0044425,GO:0005575	membrane,intrinsic to membrane,integral to membrane,membrane part,cellular_component	--	--
CCA0559S0097	evm.TU.Contig254.97	45.0197	4.61821	3.28515	0.000471248	0.0241329	sp|Q9SGU9|MGL_ARATH Methionine gamma-lyase OS=Arabidopsis thaliana GN=MGL PE=1 SV=1//0	GO:0044710,GO:0008152,GO:0008150,GO:0003824,GO:0006807,GO:0003674,GO:0071704,GO:0048037,GO:0043167,GO:0044237,GO:0044238,GO:0009058,GO:0009987,GO:0044281,GO:0043436,GO:0006082,GO:0019752,GO:0005488,GO:0016829,GO:1901564,GO:0030170,GO:0006520,GO:0043168	single-organism metabolic process,metabolic process,biological_process,catalytic activity,nitrogen compound metabolic process,molecular_function,organic substance metabolic process,cofactor binding,ion binding,cellular metabolic process,primary metabolic process,biosynthetic process,cellular process,small molecule metabolic process,oxoacid metabolic process,organic acid metabolic process,carboxyl…	pop00270,pop00450	Cysteine and methionine metabolism,Selenocompound metabolism
CCA0559S0106	evm.TU.Contig254.106	87.6811	11.7135	2.90409	0.00116278	0.0465131	sp|Q9LYS2|AB10C_ARATH ABC transporter C family member 10 OS=Arabidopsis thaliana GN=ABCC10 PE=2 SV=2//0	GO:0003824,GO:0008152,GO:0008150,GO:0016787,GO:1901362,GO:0071704,GO:0018130,GO:0003677,GO:0044238,GO:1901576,GO:0016462,GO:0016818,GO:1901360,GO:0017111,GO:0006807,GO:0016817,GO:0009058,GO:0044249,GO:0046483,GO:0009987,GO:0043170,GO:0044260,GO:0044237,GO:0044699,GO:0044763,GO:0003674,GO:0005215,GO:0022857,GO:0005524,GO:0097159,GO:1901363,GO:0035639,GO:0043167,GO:0000166,GO:1901265,GO:0036094,GO:…	catalytic activity,metabolic process,biological_process,hydrolase activity,organic cyclic compound biosynthetic process,organic substance metabolic process,heterocycle biosynthetic process,DNA binding,primary metabolic process,organic substance biosynthetic process,pyrophosphatase activity,hydrolase activity, acting on acid anhydrides, in phosphorus-containing anhydrides,organic cyclic compound m…	--	--
CCA0559S0107	evm.TU.Contig254.107	0.999912	6.06516	-2.60067	0.0105855	0.202852	-//-	--	--	--	--
CCA0559S0110	evm.TU.Contig254.110	0.0505823	1.13113	-4.48299	0.00774353	0.167338	sp|Q84JK8|MAKR6_ARATH Probable membrane-associated kinase regulator 6 OS=Arabidopsis thaliana GN=MAKR6 PE=2 SV=1//1.00059e-29	--	--	--	--
CCA0559S0162	evm.TU.Contig254.162	0.0970468	3.77478	-5.28157	0.000419727	0.0222061	-//-	--	--	--	--
CCA0563S0039	evm.TU.Contig255.39	0.231776	2.25308	-3.2811	0.0090516	0.184507	sp|Q9C8Y3|RGL1_ARATH DELLA protein RGL1 OS=Arabidopsis thaliana GN=RGL1 PE=1 SV=1//1.1682e-70	--	--	--	--
CCA0563S0066	evm.TU.Contig255.66	0.39107	0.0237637	4.04059	0.020159	0.295292	sp|P20024|MYB1_MAIZE Myb-related protein Zm1 OS=Zea mays PE=2 SV=1//3.82709e-62	GO:0008150,GO:0003824,GO:0003674,GO:0043167,GO:0097159,GO:1901363,GO:0009987,GO:0005634,GO:0005488,GO:0005524,GO:0016787,GO:0044699,GO:0030554,GO:0032559,GO:0036094,GO:0043231,GO:0043227,GO:0035639,GO:0000166,GO:1901265,GO:0044763,GO:0043168,GO:0017076,GO:0001883,GO:0032549,GO:0032550,GO:0001882,GO:0006996,GO:0032555,GO:0071840,GO:0032553,GO:0006338,GO:0016043,GO:0016818,GO:0003676,GO:0051276,GO:…	biological_process,catalytic activity,molecular_function,ion binding,organic cyclic compound binding,heterocyclic compound binding,cellular process,nucleus,binding,ATP binding,hydrolase activity,single-organism process,adenyl nucleotide binding,adenyl ribonucleotide binding,small molecule binding,intracellular membrane-bounded organelle,membrane-bounded organelle,purine ribonucleoside triphosphat…	--	--
CCA0563S0092	evm.TU.Contig255.92	0	34.7069	#NAME?	0.0414984	0.429885	-//-	GO:0016491,GO:0055114,GO:0003824,GO:0005506,GO:0008152,GO:0044710,GO:0008150,GO:0071704,GO:0044238,GO:0016702,GO:0051213,GO:0006807,GO:0016701,GO:0046914,GO:0009987,GO:0044237,GO:0003674,GO:0017172,GO:0046439,GO:0043167,GO:0043169,GO:0046872,GO:0006534,GO:0005488,GO:0009069,GO:0006082,GO:0043436,GO:0006790,GO:0000096,GO:0019752,GO:1901605,GO:0044281,GO:1901564,GO:0006520	oxidoreductase activity,oxidation-reduction process,catalytic activity,iron ion binding,metabolic process,single-organism metabolic process,biological_process,organic substance metabolic process,primary metabolic process,oxidoreductase activity, acting on single donors with incorporation of molecular oxygen, incorporation of two atoms of oxygen,dioxygenase activity,nitrogen compound metabolic pro…	--	--
CCA0565S0030	evm.TU.Contig256.30	0.0826852	0.965847	-3.54609	0.0437711	0.441115	-//-	--	--	--	--
CCA0565S0063	evm.TU.Contig256.63	0.574878	5.764	-3.32574	0.0032521	0.0946308	sp|Q9FQ19|SCC13_ARATH Sister chromatid cohesion 1 protein 3 OS=Arabidopsis thaliana GN=SYN3 PE=2 SV=2//1.08488e-127	GO:0005634,GO:0005694,GO:0000228,GO:0003674,GO:0031981,GO:0043233,GO:0070013,GO:0031974,GO:0005575,GO:0043227,GO:0043231,GO:0044428,GO:0043228,GO:0043232,GO:0005488,GO:0044422,GO:0044446,GO:0043229,GO:0043226,GO:0005623,GO:0044464,GO:0005515,GO:0044424,GO:0005622	nucleus,chromosome,nuclear chromosome,molecular_function,nuclear lumen,organelle lumen,intracellular organelle lumen,membrane-enclosed lumen,cellular_component,membrane-bounded organelle,intracellular membrane-bounded organelle,nuclear part,non-membrane-bounded organelle,intracellular non-membrane-bounded organelle,binding,organelle part,intracellular organelle part,intracellular organelle,organe…	--	--
CCA0565S0076	evm.TU.Contig256.76	0.0585537	2.27876	-5.28234	0.00176747	0.0623542	sp|Q944A9|NPS11_ARATH Novel plant SNARE 11 OS=Arabidopsis thaliana GN=NPSN11 PE=1 SV=2//1.2849e-126	GO:0003824,GO:0016491,GO:0055114,GO:0044710,GO:0008150,GO:0016705,GO:0008152,GO:0003674,GO:0001071,GO:0003700,GO:0051213,GO:0019219,GO:0051171,GO:0006355,GO:2001141,GO:0051252,GO:0006351,GO:0032774,GO:0016043,GO:0034654,GO:0031323,GO:0050896,GO:2000112,GO:0010556,GO:0031326,GO:0080090,GO:0009889,GO:0071840,GO:1901362,GO:0060255,GO:0019438,GO:0019222,GO:0065007,GO:0044271,GO:0018130,GO:0010468,GO:…	catalytic activity,oxidoreductase activity,oxidation-reduction process,single-organism metabolic process,biological_process,oxidoreductase activity, acting on paired donors, with incorporation or reduction of molecular oxygen,metabolic process,molecular_function,nucleic acid binding transcription factor activity,sequence-specific DNA binding transcription factor activity,dioxygenase activity,regu…	--	--
CCA0565S0079	evm.TU.Contig256.79	0.0672704	0.719579	-3.41911	0.0466769	0.45333	sp|Q9FPT1|UBP12_ARATH Ubiquitin carboxyl-terminal hydrolase 12 OS=Arabidopsis thaliana GN=UBP12 PE=1 SV=2//2.50564e-17	GO:0003674,GO:0005488,GO:0005515	molecular_function,binding,protein binding	--	--
CCA0565S0082	evm.TU.Contig256.82	9.88356	1.07936	3.19485	0.00277374	0.0848316	sp|O23553|BAM3_ARATH Beta-amylase 3, chloroplastic OS=Arabidopsis thaliana GN=BAM3 PE=1 SV=3//0	GO:0003824,GO:0004553,GO:0016798,GO:0005975,GO:0016787,GO:0005976,GO:0008150,GO:0008152,GO:0003674,GO:0016160,GO:0016161,GO:0071704,GO:0044238,GO:0000272,GO:0009057,GO:0043170,GO:1901575,GO:0016052,GO:0009056	catalytic activity,hydrolase activity, hydrolyzing O-glycosyl compounds,hydrolase activity, acting on glycosyl bonds,carbohydrate metabolic process,hydrolase activity,polysaccharide metabolic process,biological_process,metabolic process,molecular_function,amylase activity,beta-amylase activity,organic substance metabolic process,primary metabolic process,polysaccharide catabolic process,macromole…	pop00500,pop01100	Starch and sucrose metabolism,Metabolic pathways
CCA0565S0106	evm.TU.Contig256.106	0.494117	3.34088	-2.7573	0.0227207	0.315663	sp|Q8GT41|PLA1_PLAAC Putative invertase inhibitor OS=Platanus acerifolia PE=1 SV=1//2.43743e-27	GO:0004857,GO:0003674,GO:0030234	enzyme inhibitor activity,molecular_function,enzyme regulator activity	--	--
CCA0566S0021	evm.TU.Contig257.21	0.0332428	0.613921	-4.20694	0.00598592	0.141972	sp|P16128|Y4849_ARATH Uncharacterized protein At4g18490 OS=Arabidopsis thaliana GN=At4g18490 PE=2 SV=3//4.03998e-10	--	--	--	--
CCA0566S0063	evm.TU.Contig257.63	2.90951	44.5548	-3.93674	0.000119778	0.00870393	sp|Q94C70|NAT2_ARATH Nucleobase-ascorbate transporter 2 OS=Arabidopsis thaliana GN=NAT2 PE=2 SV=2//0	GO:0008150,GO:0003674,GO:0005215,GO:0055085,GO:0009987,GO:0044765,GO:0044699,GO:0044763,GO:0016020,GO:0051179,GO:0006810,GO:0051234,GO:0005575	biological_process,molecular_function,transporter activity,transmembrane transport,cellular process,single-organism transport,single-organism process,single-organism cellular process,membrane,localization,transport,establishment of localization,cellular_component	--	--
CCA0566S0064	evm.TU.Contig257.64	2.31431	25.7142	-3.47391	0.00336484	0.0968433	sp|Q94C70|NAT2_ARATH Nucleobase-ascorbate transporter 2 OS=Arabidopsis thaliana GN=NAT2 PE=2 SV=2//8.30456e-112	GO:0008150,GO:0009987,GO:0044699,GO:0044763,GO:0003674,GO:0005215,GO:0055085,GO:0005575,GO:0016020,GO:0044765,GO:0051179,GO:0051234,GO:0006810	biological_process,cellular process,single-organism process,single-organism cellular process,molecular_function,transporter activity,transmembrane transport,cellular_component,membrane,single-organism transport,localization,establishment of localization,transport	--	--
CCA0566S0079	evm.TU.Contig257.79	0.381759	5.63794	-3.88443	0.000532448	0.0263891	sp|O49432|QRT3_ARATH Polygalacturonase QRT3 OS=Arabidopsis thaliana GN=QRT3 PE=2 SV=1//0	--	--	--	--
CCA0566S0084	evm.TU.Contig257.84	1.60802	17.3258	-3.42956	0.00311123	0.0917818	-//-	GO:0003674,GO:0043169,GO:0046872,GO:0046914,GO:0043167,GO:0005575,GO:0005488,GO:0008270,GO:0005623,GO:0044464,GO:0005622	molecular_function,cation binding,metal ion binding,transition metal ion binding,ion binding,cellular_component,binding,zinc ion binding,cell,cell part,intracellular	--	--
CCA0566S0133	evm.TU.Contig257.133	0.0471699	3.34943	-6.1499	0.000220884	0.0138296	-//-	GO:0071944,GO:0031226,GO:0016020,GO:0005887,GO:0044459,GO:0031224,GO:0016021,GO:0005886,GO:0044425,GO:0005575,GO:0005623,GO:0044464	cell periphery,intrinsic to plasma membrane,membrane,integral to plasma membrane,plasma membrane part,intrinsic to membrane,integral to membrane,plasma membrane,membrane part,cellular_component,cell,cell part	--	--
CCA0566S0134	evm.TU.Contig257.134	0.929454	32.8714	-5.14431	3.97356e-07	9.22797e-05	sp|Q07970|ATK1_ARATH Kinesin-1 OS=Arabidopsis thaliana GN=ATK1 PE=2 SV=1//0	GO:0003824,GO:0016787,GO:0008150,GO:0003777,GO:0007018,GO:0003774,GO:0008017,GO:0007017,GO:0015631,GO:0003674,GO:0006928,GO:0008092,GO:0016818,GO:0016462,GO:0043167,GO:0016817,GO:0017111,GO:0044699,GO:0051704,GO:0016020,GO:0044763,GO:0097159,GO:1901363,GO:0036094,GO:0005575,GO:0009405,GO:0043168,GO:0000166,GO:1901265,GO:0005524,GO:0032559,GO:0009987,GO:0030554,GO:0005488,GO:0035639,GO:0001882,GO:…	catalytic activity,hydrolase activity,biological_process,microtubule motor activity,microtubule-based movement,motor activity,microtubule binding,microtubule-based process,tubulin binding,molecular_function,cellular component movement,cytoskeletal protein binding,hydrolase activity, acting on acid anhydrides, in phosphorus-containing anhydrides,pyrophosphatase activity,ion binding,hydrolase activ…	--	--
CCA0566S0136	evm.TU.Contig257.136	0.0211973	0.659451	-4.95931	0.00352175	0.0999118	-//-	GO:0016020,GO:0031224,GO:0016021,GO:0044425,GO:0005575	membrane,intrinsic to membrane,integral to membrane,membrane part,cellular_component	--	--
CCA0566S0141	evm.TU.Contig257.141	1.3868	16.0342	-3.53132	0.000317751	0.0181191	sp|Q8S9L6|CRK29_ARATH Cysteine-rich receptor-like protein kinase 29 OS=Arabidopsis thaliana GN=CRK29 PE=2 SV=1//1.89604e-26	GO:0003824,GO:0008150,GO:0008152,GO:0003674,GO:0019067,GO:0071944,GO:0005576,GO:0019076,GO:0043112,GO:0032801,GO:0005216,GO:0015267,GO:0022803,GO:0022838,GO:0005215,GO:0044403,GO:0016032,GO:0044419,GO:0044764,GO:0018995,GO:0033643,GO:0043657,GO:0005261,GO:0043245,GO:0044215,GO:0044216,GO:0044217,GO:0022857,GO:0044421,GO:0071704,GO:0033644,GO:0016740,GO:0019058,GO:0044218,GO:0044279,GO:0043167,GO:…	catalytic activity,biological_process,metabolic process,molecular_function,viral assembly, maturation, egress, and release,cell periphery,extracellular region,viral release from host cell,receptor metabolic process,receptor catabolic process,ion channel activity,channel activity,passive transmembrane transporter activity,substrate-specific channel activity,transporter activity,symbiosis, encompas…	--	--
CCA0566S0142	evm.TU.Contig257.142	0.135951	2.68107	-4.30165	0.0013069	0.0504001	sp|Q8S9L6|CRK29_ARATH Cysteine-rich receptor-like protein kinase 29 OS=Arabidopsis thaliana GN=CRK29 PE=2 SV=1//1.4829e-121	GO:0003824,GO:0008150,GO:0008152,GO:0003674,GO:0019067,GO:0005576,GO:0019076,GO:0043112,GO:0032801,GO:0005216,GO:0015267,GO:0022803,GO:0022838,GO:0005215,GO:0044403,GO:0016032,GO:0044419,GO:0044764,GO:0018995,GO:0033643,GO:0043657,GO:0005261,GO:0043245,GO:0044215,GO:0044216,GO:0044217,GO:0022857,GO:0044421,GO:0071704,GO:0033644,GO:0016740,GO:0019058,GO:0044218,GO:0044279,GO:0043167,GO:0022891,GO:…	catalytic activity,biological_process,metabolic process,molecular_function,viral assembly, maturation, egress, and release,extracellular region,viral release from host cell,receptor metabolic process,receptor catabolic process,ion channel activity,channel activity,passive transmembrane transporter activity,substrate-specific channel activity,transporter activity,symbiosis, encompassing mutualism …	--	--
CCA0566S0146	evm.TU.Contig257.146	0	1.7706	#NAME?	0.0469609	0.454676	sp|Q9SJ52|YLS9_ARATH Protein YLS9 OS=Arabidopsis thaliana GN=YLS9 PE=2 SV=1//9.8914e-18	--	--	--	--
CCA0566S0148	evm.TU.Contig257.148	4.17103	0.434545	3.26283	0.00910999	0.185235	sp|Q43735|PER27_ARATH Peroxidase 27 OS=Arabidopsis thaliana GN=PER27 PE=1 SV=1//2.68424e-140	GO:0016491,GO:0055114,GO:0044710,GO:0008152,GO:0020037,GO:0046906,GO:0008150,GO:0003824,GO:0005216,GO:0015267,GO:0022803,GO:0022838,GO:0006807,GO:0016070,GO:0003674,GO:0006725,GO:0046483,GO:1901360,GO:0071704,GO:0006139,GO:0090304,GO:0005215,GO:0034641,GO:0097159,GO:1901363,GO:0016209,GO:0022857,GO:0005227,GO:0015269,GO:0044237,GO:0044238,GO:0016740,GO:0005261,GO:0004601,GO:0016684,GO:0006979,GO:…	oxidoreductase activity,oxidation-reduction process,single-organism metabolic process,metabolic process,heme binding,tetrapyrrole binding,biological_process,catalytic activity,ion channel activity,channel activity,passive transmembrane transporter activity,substrate-specific channel activity,nitrogen compound metabolic process,RNA metabolic process,molecular_function,cellular aromatic compound me…	pop00940,pop00360,pop01110,pop01100	Phenylpropanoid biosynthesis,Phenylalanine metabolism,Biosynthesis of secondary metabolites,Metabolic pathways
CCA0566S0152	evm.TU.Contig257.152	18.6702	5.16604	1.8536	0.0367798	0.406073	sp|Q8GVP6|PDRP1_ORYSJ Probable pyruvate, phosphate dikinase regulatory protein, chloroplastic OS=Oryza sativa subsp. japonica GN=PDRP1 PE=2 SV=2//2.10595e-165	GO:0055114,GO:0003824,GO:0005506,GO:0008152,GO:0044710,GO:0008150,GO:0006725,GO:0046914,GO:0009987,GO:0044237,GO:0008199,GO:0003674,GO:0016740,GO:0005524,GO:0097159,GO:1901363,GO:0035639,GO:0043167,GO:0000166,GO:1901265,GO:0036094,GO:0032559,GO:0016772,GO:0030554,GO:0001882,GO:0043169,GO:0046872,GO:0001883,GO:0032549,GO:0032550,GO:0032555,GO:0017076,GO:0043168,GO:0032553,GO:0005488	oxidation-reduction process,catalytic activity,iron ion binding,metabolic process,single-organism metabolic process,biological_process,cellular aromatic compound metabolic process,transition metal ion binding,cellular process,cellular metabolic process,ferric iron binding,molecular_function,transferase activity,ATP binding,organic cyclic compound binding,heterocyclic compound binding,purine ribon…	--	--
CCA0566S0179	evm.TU.Contig257.179	0.359443	2.22687	-2.63118	0.0308973	0.372892	-//-	GO:0003677,GO:0003674,GO:0097159,GO:1901363,GO:0005488,GO:0003676	DNA binding,molecular_function,organic cyclic compound binding,heterocyclic compound binding,binding,nucleic acid binding	--	--
CCA0568S0011	evm.TU.Contig258.11	7.68439	43.1076	-2.48794	0.0230111	0.318129	-//-	--	--	--	--
CCA0568S0019	evm.TU.Contig258.19	0.531085	11.6178	-4.45125	0.000101427	0.00765673	sp|Q680C0|GDL62_ARATH GDSL esterase/lipase At4g10955 OS=Arabidopsis thaliana GN=At4g10955 PE=2 SV=1//2.54464e-38	GO:0044710,GO:0008150,GO:0008152,GO:0019219,GO:0051171,GO:0006355,GO:2001141,GO:0051252,GO:0006351,GO:0032774,GO:0034654,GO:0031323,GO:2000112,GO:0010556,GO:0031326,GO:0080090,GO:0009889,GO:0006629,GO:1901362,GO:0060255,GO:0019438,GO:0019222,GO:0065007,GO:0044271,GO:0018130,GO:0010468,GO:0050794,GO:0050789,GO:0071704,GO:0090304,GO:0016070,GO:0044238,GO:0006139,GO:0046483,GO:1901360,GO:0006725,GO:…	single-organism metabolic process,biological_process,metabolic process,regulation of nucleobase-containing compound metabolic process,regulation of nitrogen compound metabolic process,regulation of transcription, DNA-dependent,regulation of RNA biosynthetic process,regulation of RNA metabolic process,transcription, DNA-dependent,RNA biosynthetic process,nucleobase-containing compound biosynthetic…	--	--
CCA0568S0029	evm.TU.Contig258.29	0.995056	8.8594	-3.15436	0.00601326	0.142407	sp|Q67ZI9|GDL48_ARATH GDSL esterase/lipase At2g42990 OS=Arabidopsis thaliana GN=At2g42990 PE=2 SV=1//1.32891e-160	GO:0003824,GO:0016787,GO:0016788,GO:0003674	catalytic activity,hydrolase activity,hydrolase activity, acting on ester bonds,molecular_function	--	--
CCA0568S0043	evm.TU.Contig258.43	22.9853	1.66546	3.78672	0.00315782	0.0927511	-//-	GO:0008152,GO:0044710,GO:0008150,GO:0071704,GO:0044238,GO:0006629	metabolic process,single-organism metabolic process,biological_process,organic substance metabolic process,primary metabolic process,lipid metabolic process	--	--
CCA0568S0049	evm.TU.Contig258.49	0.120175	2.40937	-4.32545	0.000975747	0.0409945	sp|Q5QJC3|DCR1B_CHICK 5&apos; exonuclease Apollo OS=Gallus gallus GN=DCLRE1B PE=2 SV=1//3.08076e-60	--	--	--	--
CCA0568S0058	evm.TU.Contig258.58	104.816	19.7691	2.40654	0.00480534	0.123133	sp|P17770|DDC_CATRO Aromatic-L-amino-acid decarboxylase OS=Catharanthus roseus GN=TDC PE=2 SV=1//0	GO:0003824,GO:0008152,GO:0044710,GO:0008150,GO:0071704,GO:0048037,GO:0016831,GO:0009987,GO:0016830,GO:0044237,GO:0003674,GO:0043167,GO:0030170,GO:0043168,GO:0005488,GO:0006082,GO:0016829,GO:0043436,GO:0019752,GO:0044281	catalytic activity,metabolic process,single-organism metabolic process,biological_process,organic substance metabolic process,cofactor binding,carboxy-lyase activity,cellular process,carbon-carbon lyase activity,cellular metabolic process,molecular_function,ion binding,pyridoxal phosphate binding,anion binding,binding,organic acid metabolic process,lyase activity,oxoacid metabolic process,carboxy…	pop01110,pop00950,pop00350,pop01100	Biosynthesis of secondary metabolites,Isoquinoline alkaloid biosynthesis,Tyrosine metabolism,Metabolic pathways
CCA0568S0067	evm.TU.Contig258.67	0.684104	23.0602	-5.07504	2.25515e-06	0.000378768	-//-	--	--	--	--
CCA0568S0075	evm.TU.Contig258.75	0.544309	20.4381	-5.23069	3.19884e-06	0.000496253	sp|O88618|FTCD_RAT Formimidoyltransferase-cyclodeaminase OS=Rattus norvegicus GN=Ftcd PE=1 SV=4//2.22985e-19	GO:0003824,GO:0008150,GO:0008152,GO:0003674,GO:0005542,GO:0072341,GO:0019842,GO:0016597,GO:0031406,GO:0016740,GO:0043167,GO:0097159,GO:1901363,GO:0036094,GO:0043168,GO:0005488	catalytic activity,biological_process,metabolic process,molecular_function,folic acid binding,modified amino acid binding,vitamin binding,amino acid binding,carboxylic acid binding,transferase activity,ion binding,organic cyclic compound binding,heterocyclic compound binding,small molecule binding,anion binding,binding	--	--
CCA0573S0003	evm.TU.Contig259.3	63.3649	16.6879	1.92488	0.0222512	0.312089	sp|Q9FDW1|MYB44_ARATH Transcription factor MYB44 OS=Arabidopsis thaliana GN=MYB44 PE=2 SV=1//2.02178e-32	GO:0005212,GO:0003674,GO:0005198	structural constituent of eye lens,molecular_function,structural molecule activity	--	--
CCA0573S0036	evm.TU.Contig259.35_evm.TU.Contig259.36	0.442373	3.77678	-3.09382	0.00808681	0.172043	sp|Q5MAU8|PPA27_ARATH Probable inactive purple acid phosphatase 27 OS=Arabidopsis thaliana GN=PAP27 PE=2 SV=1//0	GO:0003824,GO:0016787,GO:0016788,GO:0003674,GO:0003993,GO:0016791,GO:0043167,GO:0043169,GO:0046872,GO:0042578,GO:0005488	catalytic activity,hydrolase activity,hydrolase activity, acting on ester bonds,molecular_function,acid phosphatase activity,phosphatase activity,ion binding,cation binding,metal ion binding,phosphoric ester hydrolase activity,binding	--	--
CCA0573S0132	evm.TU.Contig259.132	1.94358	0.272904	2.83225	0.0105121	0.202093	sp|Q9SX33|ALA9_ARATH Putative phospholipid-transporting ATPase 9 OS=Arabidopsis thaliana GN=ALA9 PE=3 SV=1//5.04698e-108	GO:0043169,GO:0003674,GO:0046872,GO:0043167,GO:0097159,GO:1901363,GO:0005488,GO:0036094,GO:0000166,GO:1901265	cation binding,molecular_function,metal ion binding,ion binding,organic cyclic compound binding,heterocyclic compound binding,binding,small molecule binding,nucleotide binding,nucleoside phosphate binding	--	--
CCA0573S0135	evm.TU.Contig259.135	2.33552	17.4883	-2.90458	0.00349409	0.0994202	sp|Q5PP26|PII2_ARATH Piriformospora indica-insensitive protein 2 OS=Arabidopsis thaliana GN=PII-2 PE=2 SV=1//9.81188e-143	GO:0003674,GO:0005488,GO:0005515	molecular_function,binding,protein binding	--	--
CCA0573S0139	evm.TU.Contig259.139	0.572131	4.6812	-3.03246	0.036289	0.403458	-//-	GO:0008150,GO:0006950,GO:0050896	biological_process,response to stress,response to stimulus	--	--
CCA0573S0141	evm.TU.Contig259.141	37.7724	6.5341	2.53127	0.00791908	0.169725	-//-	--	--	--	--
CCA0573S0175	evm.TU.Contig259.175	2.07515	16.8957	-3.02537	0.00430725	0.114361	sp|P33081|AX15A_SOYBN Auxin-induced protein 15A OS=Glycine max PE=2 SV=1//8.25883e-28	GO:0008150,GO:0003674,GO:0009733,GO:0010033,GO:0009719,GO:0009725,GO:0042221,GO:0050896,GO:0005488,GO:0005515	biological_process,molecular_function,response to auxin stimulus,response to organic substance,response to endogenous stimulus,response to hormone stimulus,response to chemical stimulus,response to stimulus,binding,protein binding	pop04075	Plant hormone signal transduction
CCA0573S0190	evm.TU.Contig259.190	0	12.052	#NAME?	0.0118013	0.216791	sp|Q9T0I5|PRP4_ARATH Proline-rich protein 4 OS=Arabidopsis thaliana GN=PRP4 PE=2 SV=1//9.35517e-42	GO:0003674,GO:0048037,GO:0050662,GO:0043167,GO:0097159,GO:1901363,GO:0010181,GO:0036094,GO:0043168,GO:0000166,GO:1901265,GO:0005488,GO:0032553	molecular_function,cofactor binding,coenzyme binding,ion binding,organic cyclic compound binding,heterocyclic compound binding,FMN binding,small molecule binding,anion binding,nucleotide binding,nucleoside phosphate binding,binding,ribonucleotide binding	--	--
CCA0576S0004	evm.TU.Contig260.4	100.271	520.74	-2.37666	0.00831491	0.175127	sp|Q9C681|H2A1_ARATH Probable histone H2A.1 OS=Arabidopsis thaliana GN=At1g51060 PE=1 SV=1//5.19334e-52	GO:0003677,GO:0003674,GO:0097159,GO:1901363,GO:0005488,GO:0003676	DNA binding,molecular_function,organic cyclic compound binding,heterocyclic compound binding,binding,nucleic acid binding	--	--
CCA0576S0018	evm.TU.Contig260.18	4.88724	0.153701	4.99083	0.00334651	0.0964861	sp|Q6Q3H3|TPSGD_VITVI (-)-germacrene D synthase OS=Vitis vinifera GN=VIT_19s0014g04930 PE=1 SV=1//2.37347e-41	GO:0008152,GO:0008150,GO:0003824,GO:0003674,GO:0016838,GO:0010333,GO:0016835,GO:0005488,GO:0016829,GO:0005515	metabolic process,biological_process,catalytic activity,molecular_function,carbon-oxygen lyase activity, acting on phosphates,terpene synthase activity,carbon-oxygen lyase activity,binding,lyase activity,protein binding	pop00909,pop01100	Sesquiterpenoid and triterpenoid biosynthesis,Metabolic pathways
CCA0576S0020	evm.TU.Contig260.20	2.59614	46.4212	-4.16034	0.00120795	0.0477502	sp|Q6Q3H3|TPSGD_VITVI (-)-germacrene D synthase OS=Vitis vinifera GN=VIT_19s0014g04930 PE=1 SV=1//7.37452e-39	GO:0008152,GO:0008150,GO:0003824,GO:0003674,GO:0016838,GO:0010333,GO:0016835,GO:0005488,GO:0016829,GO:0005515	metabolic process,biological_process,catalytic activity,molecular_function,carbon-oxygen lyase activity, acting on phosphates,terpene synthase activity,carbon-oxygen lyase activity,binding,lyase activity,protein binding	pop00909,pop01100	Sesquiterpenoid and triterpenoid biosynthesis,Metabolic pathways
CCA0576S0027	evm.TU.Contig260.27	2.52051	0.245358	3.36076	0.0312698	0.375056	sp|Q6Q3H3|TPSGD_VITVI (-)-germacrene D synthase OS=Vitis vinifera GN=VIT_19s0014g04930 PE=1 SV=1//1.82709e-37	GO:0008152,GO:0008150,GO:0003824,GO:0003674,GO:0016838,GO:0010333,GO:0016835,GO:0016829	metabolic process,biological_process,catalytic activity,molecular_function,carbon-oxygen lyase activity, acting on phosphates,terpene synthase activity,carbon-oxygen lyase activity,lyase activity	pop00909,pop01100	Sesquiterpenoid and triterpenoid biosynthesis,Metabolic pathways
CCA0576S0042	evm.TU.Contig260.42	28.555	3.58922	2.992	0.0018087	0.0633438	sp|O81832|Y4729_ARATH G-type lectin S-receptor-like serine/threonine-protein kinase At4g27290 OS=Arabidopsis thaliana GN=At4g27290 PE=3 SV=4//3.25021e-10	GO:0008150,GO:0003824,GO:0003674,GO:0016740,GO:0009987,GO:0004672,GO:0051704,GO:0016773,GO:0016301,GO:0048610,GO:0000003,GO:0022414,GO:0044706,GO:0044703,GO:0044699,GO:0004674,GO:0032501,GO:0016772,GO:0044763,GO:0009856,GO:0009875,GO:0048544,GO:0007154,GO:0008037,GO:0044707	biological_process,catalytic activity,molecular_function,transferase activity,cellular process,protein kinase activity,multi-organism process,phosphotransferase activity, alcohol group as acceptor,kinase activity,cellular process involved in reproduction,reproduction,reproductive process,multi-multicellular organism process,multi-organism reproductive process,single-organism process,protein serin…	--	--
CCA0576S0047	evm.TU.Contig260.47	0.430655	0.0461878	3.22095	0.0329977	0.385047	sp|Q9ZR08|Y4230_ARATH G-type lectin S-receptor-like serine/threonine-protein kinase At4g03230 OS=Arabidopsis thaliana GN=At4g03230 PE=3 SV=3//2.61376e-167	GO:0008152,GO:0008150,GO:0003824,GO:0003674,GO:0071704,GO:0043167,GO:0097159,GO:1901363,GO:0044237,GO:0044238,GO:0016740,GO:0009987,GO:0004672,GO:0051704,GO:0016773,GO:0016301,GO:0006468,GO:0005488,GO:0044260,GO:0048610,GO:0016310,GO:0043170,GO:0000003,GO:0006796,GO:0006793,GO:0005524,GO:0022414,GO:0044706,GO:0044703,GO:0044699,GO:0030554,GO:0032559,GO:0004674,GO:0032501,GO:0036094,GO:0035639,GO:…	metabolic process,biological_process,catalytic activity,molecular_function,organic substance metabolic process,ion binding,organic cyclic compound binding,heterocyclic compound binding,cellular metabolic process,primary metabolic process,transferase activity,cellular process,protein kinase activity,multi-organism process,phosphotransferase activity, alcohol group as acceptor,kinase activity,prote…	--	--
CCA0576S0062	evm.TU.Contig260.62	3.08089	24.0522	-2.96475	0.0033007	0.0956005	-//-	--	--	--	--
CCA0576S0063	evm.TU.Contig260.63	0.620098	26.8817	-5.43798	0.00125256	0.0490096	-//-	--	--	--	--
CCA0576S0072	evm.TU.Contig260.72	0.180733	2.46187	-3.76782	0.0146891	0.246785	sp|P27489|CB23_SOLLC Chlorophyll a-b binding protein 13, chloroplastic OS=Solanum lycopersicum GN=CAB13 PE=1 SV=1//1.16825e-151	--	--	pop00196,pop01100	Photosynthesis - antenna proteins,Metabolic pathways
CCA0576S0077	evm.TU.Contig260.77	1.9215	20.0218	-3.38127	0.000906601	0.0388506	-//-	--	--	--	--
CCA0576S0095	evm.TU.Contig260.95	22.5208	3.12946	2.84727	0.00776154	0.16761	-//-	--	--	--	--
CCA0576S0096	evm.TU.Contig260.96	0.693127	0.0160425	5.43315	0.00128218	0.0497867	sp|Q9LD44|NAC56_ARATH NAC transcription factor 56 OS=Arabidopsis thaliana GN=NAC056 PE=2 SV=1//4.3794e-115	GO:0019219,GO:0051171,GO:0006355,GO:2001141,GO:0051252,GO:0008152,GO:0008150,GO:0031323,GO:2000112,GO:0010556,GO:0031326,GO:0009889,GO:0080090,GO:0010468,GO:0019222,GO:0060255,GO:0003824,GO:0006351,GO:0032774,GO:0034654,GO:0050794,GO:0044271,GO:0018130,GO:0019438,GO:1901362,GO:0065007,GO:0050789,GO:0006807,GO:0016070,GO:0003674,GO:0006725,GO:0046483,GO:1901360,GO:0071704,GO:0006139,GO:0090304,GO:…	regulation of nucleobase-containing compound metabolic process,regulation of nitrogen compound metabolic process,regulation of transcription, DNA-dependent,regulation of RNA biosynthetic process,regulation of RNA metabolic process,metabolic process,biological_process,regulation of cellular metabolic process,regulation of cellular macromolecule biosynthetic process,regulation of macromolecule bios…	--	--
CCA0576S0111	evm.TU.Contig260.111	50.9329	211.338	-2.05289	0.018327	0.27983	sp|Q41249|PORA_CUCSA Protochlorophyllide reductase, chloroplastic OS=Cucumis sativus GN=PORA PE=2 SV=1//0	GO:0016491,GO:0055114,GO:0003824,GO:0008152,GO:0044710,GO:0008150,GO:0003674	oxidoreductase activity,oxidation-reduction process,catalytic activity,metabolic process,single-organism metabolic process,biological_process,molecular_function	pop01110,pop01100,pop00860	Biosynthesis of secondary metabolites,Metabolic pathways,Porphyrin and chlorophyll metabolism
CCA0576S0112	evm.TU.Contig260.112	33.5481	8.08928	2.05215	0.0248795	0.332311	sp|F4IEM5|GCR2_ARATH LanC-like protein GCR2 OS=Arabidopsis thaliana GN=GCR2 PE=1 SV=1//0	--	--	--	--
CCA0576S0114	evm.TU.Contig260.114	49.2483	9.35411	2.3964	0.0103932	0.200638	sp|P24805|TSJT1_TOBAC Stem-specific protein TSJT1 OS=Nicotiana tabacum GN=TSJT1 PE=2 SV=1//1.26195e-23	--	--	--	--
CCA0576S0116	evm.TU.Contig260.116	78.2053	20.128	1.95806	0.0224407	0.313538	sp|Q84WQ5|CBSX5_ARATH CBS domain-containing protein CBSX5 OS=Arabidopsis thaliana GN=CBSX5 PE=2 SV=2//6.9665e-108	--	--	--	--
CCA0576S0136	evm.TU.Contig260.135_evm.TU.Contig260.136	17.5915	4.10626	2.09898	0.0265916	0.344308	sp|P0C7P8|LHWL1_ARATH Transcription factor EMB1444 OS=Arabidopsis thaliana GN=EMB1444 PE=2 SV=1//4.69698e-18	--	--	--	--
CCA0576S0142	evm.TU.Contig260.142	19.5126	2.82501	2.78807	0.00553794	0.1349	sp|Q45223|HBD_BRADU 3-hydroxybutyryl-CoA dehydrogenase OS=Bradyrhizobium diazoefficiens (strain JCM 10833 / IAM 13628 / NBRC 14792 / USDA 110) GN=hbdA PE=3 SV=1//2.25415e-91	GO:0016491,GO:0055114,GO:0044710,GO:0008152,GO:0008150,GO:0003824,GO:0003674,GO:0006629,GO:0071704,GO:0032787,GO:0044255,GO:0044237,GO:0044238,GO:0006631,GO:0003857,GO:0009987,GO:0016616,GO:0044281,GO:0043436,GO:0006082,GO:0019752,GO:0016614,GO:0004616	oxidoreductase activity,oxidation-reduction process,single-organism metabolic process,metabolic process,biological_process,catalytic activity,molecular_function,lipid metabolic process,organic substance metabolic process,monocarboxylic acid metabolic process,cellular lipid metabolic process,cellular metabolic process,primary metabolic process,fatty acid metabolic process,3-hydroxyacyl-CoA dehydro…	pop00360,pop00650,pop01100	Phenylalanine metabolism,Butanoate metabolism,Metabolic pathways
CCA0576S0152	evm.TU.Contig260.152	0.738356	5.03517	-2.76965	0.0102896	0.199359	sp|F4HPR5|DRP5A_ARATH Dynamin-related protein 5A OS=Arabidopsis thaliana GN=DRP5A PE=2 SV=1//0	GO:0008150,GO:0007276,GO:0022414,GO:0000003,GO:0048609,GO:0044702,GO:0019953,GO:0032504,GO:0007283,GO:0048232,GO:0044699,GO:0032501,GO:0003674,GO:0097159,GO:1901363,GO:0035639,GO:0043167,GO:0000166,GO:1901265,GO:0036094,GO:0001882,GO:0001883,GO:0032549,GO:0032550,GO:0032555,GO:0017076,GO:0043168,GO:0032553,GO:0005488,GO:0019001,GO:0005525,GO:0032561	biological_process,gamete generation,reproductive process,reproduction,multicellular organismal reproductive process,single organism reproductive process,sexual reproduction,multicellular organism reproduction,spermatogenesis,male gamete generation,single-organism process,multicellular organismal process,molecular_function,organic cyclic compound binding,heterocyclic compound binding,purine ribon…	--	--
CCA0576S0172	evm.TU.Contig260.172	0.318687	3.30516	-3.37451	0.00814859	0.172787	sp|Q8GUK7|RMA3_ARATH E3 ubiquitin-protein ligase RMA3 OS=Arabidopsis thaliana GN=RMA3 PE=1 SV=1//5.6056e-52	GO:0003824,GO:0005634,GO:0046914,GO:0003674,GO:0043167,GO:0043169,GO:0046872,GO:0005575,GO:0016879,GO:0043227,GO:0043231,GO:0044428,GO:0000152,GO:0005680,GO:0031461,GO:0016881,GO:0000151,GO:0005488,GO:0044422,GO:0043234,GO:0044446,GO:0043229,GO:0043226,GO:0004842,GO:0019787,GO:0005623,GO:0044464,GO:0016874,GO:0032991,GO:0008270,GO:0005515,GO:0044424,GO:0005622	catalytic activity,nucleus,transition metal ion binding,molecular_function,ion binding,cation binding,metal ion binding,cellular_component,ligase activity, forming carbon-nitrogen bonds,membrane-bounded organelle,intracellular membrane-bounded organelle,nuclear part,nuclear ubiquitin ligase complex,anaphase-promoting complex,cullin-RING ubiquitin ligase complex,acid-amino acid ligase activity,ubi…	pop04141	Protein processing in endoplasmic reticulum
CCA0576S0178	evm.TU.Contig260.178	15.9934	3.01627	2.40664	0.0114835	0.213201	sp|O04017|NAC98_ARATH Protein CUP-SHAPED COTYLEDON 2 OS=Arabidopsis thaliana GN=NAC098 PE=1 SV=1//2.45456e-93	GO:0032774,GO:0006351,GO:0008152,GO:0019219,GO:0051171,GO:0008150,GO:2001141,GO:0051252,GO:0006355,GO:0034654,GO:1901362,GO:0009059,GO:0034645,GO:0010556,GO:0031326,GO:0009889,GO:2000112,GO:0044271,GO:0031323,GO:0071704,GO:0019438,GO:0019222,GO:0080090,GO:0018130,GO:0060255,GO:0003677,GO:0010468,GO:0044238,GO:1901576,GO:1901360,GO:0019684,GO:0090304,GO:0006807,GO:0009058,GO:0044249,GO:0006139,GO:…	RNA biosynthetic process,transcription, DNA-dependent,metabolic process,regulation of nucleobase-containing compound metabolic process,regulation of nitrogen compound metabolic process,biological_process,regulation of RNA biosynthetic process,regulation of RNA metabolic process,regulation of transcription, DNA-dependent,nucleobase-containing compound biosynthetic process,organic cyclic compound b…	--	--
CCA0576S0202	evm.TU.Contig260.202	8.25494	0.297523	4.79418	7.96786e-06	0.00103605	sp|Q9ZRA2|HGD_ARATH Homogentisate 1,2-dioxygenase OS=Arabidopsis thaliana GN=HGO PE=2 SV=2//1.77091e-34	GO:0016491,GO:0055114,GO:0044710,GO:0008152,GO:0008150,GO:0003824,GO:1901565,GO:0006807,GO:0016758,GO:0003674,GO:0006725,GO:1901360,GO:0004411,GO:0006559,GO:1902222,GO:0009074,GO:0071704,GO:1901361,GO:0005975,GO:0016757,GO:0009063,GO:0019439,GO:0044237,GO:0044248,GO:0044238,GO:0016740,GO:1901606,GO:0051213,GO:0009987,GO:0044281,GO:0016054,GO:0046395,GO:0043436,GO:0006082,GO:0019752,GO:0044282,GO:…	oxidoreductase activity,oxidation-reduction process,single-organism metabolic process,metabolic process,biological_process,catalytic activity,organonitrogen compound catabolic process,nitrogen compound metabolic process,transferase activity, transferring hexosyl groups,molecular_function,cellular aromatic compound metabolic process,organic cyclic compound metabolic process,homogentisate 1,2-dioxy…	pop00350,pop01100	Tyrosine metabolism,Metabolic pathways
CCA0576S0203	evm.TU.Contig260.203	0.87195	8.70445	-3.31943	0.00208977	0.0698774	sp|Q9M2K4|BZP61_ARATH Basic leucine zipper 61 OS=Arabidopsis thaliana GN=BZIP61 PE=1 SV=1//8.54547e-99	GO:0001071,GO:0003700,GO:0006260,GO:0032774,GO:0006351,GO:0008152,GO:0019219,GO:0051171,GO:0008150,GO:2001141,GO:0051252,GO:0006355,GO:0034654,GO:0043565,GO:1901362,GO:0009059,GO:0034645,GO:0010556,GO:0031326,GO:0009889,GO:2000112,GO:0044271,GO:0031323,GO:0071704,GO:0019438,GO:0019222,GO:0080090,GO:0018130,GO:0060255,GO:0003677,GO:0010468,GO:0044238,GO:1901576,GO:1901360,GO:0090304,GO:0006807,GO:…	nucleic acid binding transcription factor activity,sequence-specific DNA binding transcription factor activity,DNA replication,RNA biosynthetic process,transcription, DNA-dependent,metabolic process,regulation of nucleobase-containing compound metabolic process,regulation of nitrogen compound metabolic process,biological_process,regulation of RNA biosynthetic process,regulation of RNA metabolic p…	--	--
CCA0576S0219	evm.TU.Contig260.219	77.9482	252.069	-1.69323	0.0456811	0.449444	sp|P46487|MDHM_EUCGU Malate dehydrogenase, mitochondrial OS=Eucalyptus gunnii GN=MDH PE=2 SV=1//0	GO:0016491,GO:0055114,GO:0003824,GO:0008152,GO:0044710,GO:0008150,GO:0003854,GO:0016229,GO:0033764,GO:0008202,GO:1901362,GO:0006694,GO:0071704,GO:0016614,GO:0044238,GO:0006629,GO:1901576,GO:0016616,GO:1901360,GO:0006807,GO:0009058,GO:0044249,GO:0008839,GO:0008610,GO:0009987,GO:0009085,GO:0009089,GO:0046451,GO:0044237,GO:0006553,GO:0009067,GO:0043648,GO:0003674,GO:0009066,GO:0016628,GO:0016053,GO:…	oxidoreductase activity,oxidation-reduction process,catalytic activity,metabolic process,single-organism metabolic process,biological_process,3-beta-hydroxy-delta5-steroid dehydrogenase activity,steroid dehydrogenase activity,steroid dehydrogenase activity, acting on the CH-OH group of donors, NAD or NADP as acceptor,steroid metabolic process,organic cyclic compound biosynthetic process,steroid b…	pop01110,pop00270,pop01100,pop00630,pop00710,pop00620,pop00020,pop01200	Biosynthesis of secondary metabolites,Cysteine and methionine metabolism,Metabolic pathways,Glyoxylate and dicarboxylate metabolism,Carbon fixation in photosynthetic organisms,Pyruvate metabolism,Citrate cycle (TCA cycle),Carbon metabolism
CCA0576S0271	evm.TU.Contig260.271	0.176574	5.32245	-4.91375	0.000291274	0.016997	sp|Q9ZV89|TBL42_ARATH Protein trichome birefringence-like 42 OS=Arabidopsis thaliana GN=TBL42 PE=3 SV=1//7.20119e-145	GO:0008150,GO:0008152,GO:0003674,GO:0006950,GO:0050896,GO:0006298,GO:0003677,GO:0030983,GO:0071704,GO:0090304,GO:0043167,GO:0044699,GO:0006974,GO:0044238,GO:0006139,GO:0033554,GO:0006281,GO:0046483,GO:1901360,GO:0006725,GO:0006807,GO:0006259,GO:0034641,GO:0051716,GO:0044763,GO:0097159,GO:1901363,GO:0043566,GO:0043170,GO:0036094,GO:0044237,GO:0003690,GO:0043168,GO:0000166,GO:1901265,GO:0005524,GO:…	biological_process,metabolic process,molecular_function,response to stress,response to stimulus,mismatch repair,DNA binding,mismatched DNA binding,organic substance metabolic process,nucleic acid metabolic process,ion binding,single-organism process,response to DNA damage stimulus,primary metabolic process,nucleobase-containing compound metabolic process,cellular response to stress,DNA repair,het…	--	--
CCA0578S0044	evm.TU.Contig261.44	0.0454745	0.950542	-4.38562	0.00930045	0.18763	-//-	GO:0003674,GO:0005488,GO:0005515	molecular_function,binding,protein binding	--	--
CCA0578S0077	evm.TU.Contig261.77	1.34237	8.03092	-2.58078	0.0172685	0.27025	-//-	--	--	--	--
CCA0578S0085	evm.TU.Contig261.85	0.0385324	0.917753	-4.57396	0.00651134	0.149787	sp|Q9FF77|PME47_ARATH Probable pectinesterase/pectinesterase inhibitor 47 OS=Arabidopsis thaliana GN=PME47 PE=2 SV=1//0	GO:0003824,GO:0005618,GO:0016787,GO:0030312,GO:0008150,GO:0030599,GO:0042545,GO:0071555,GO:0045229,GO:0004857,GO:0071554,GO:0016788,GO:0003674,GO:0071944,GO:0030234,GO:0052689,GO:0016043,GO:0071840,GO:0044699,GO:0044763,GO:0005575,GO:0009987,GO:0005623,GO:0044464	catalytic activity,cell wall,hydrolase activity,external encapsulating structure,biological_process,pectinesterase activity,cell wall modification,cell wall organization,external encapsulating structure organization,enzyme inhibitor activity,cell wall organization or biogenesis,hydrolase activity, acting on ester bonds,molecular_function,cell periphery,enzyme regulator activity,carboxylic ester h…	pop00500,pop00040,pop01100	Starch and sucrose metabolism,Pentose and glucuronate interconversions,Metabolic pathways
CCA0578S0098	evm.TU.Contig261.98	0.142847	8.3337	-5.86642	1.53267e-05	0.00174028	sp|D9UBX6|RTM2B_ARATH Inactive protein RESTRICTED TEV MOVEMENT 2 OS=Arabidopsis thaliana GN=RTM2 PE=3 SV=1//5.51324e-24	--	--	--	--
CCA0578S0104	evm.TU.Contig261.104	3.76799	30.8888	-3.03522	0.000820582	0.0361692	sp|Q66GR0|FLA17_ARATH Fasciclin-like arabinogalactan protein 17 OS=Arabidopsis thaliana GN=FLA17 PE=2 SV=1//0	GO:0016020,GO:0031224,GO:0016021,GO:0044425,GO:0005575	membrane,intrinsic to membrane,integral to membrane,membrane part,cellular_component	--	--
CCA0582S0031	evm.TU.Contig262.31	13.049	1.83351	2.83126	0.0168514	0.266721	-//-	--	--	--	--
CCA0582S0046	evm.TU.Contig262.46	0.682542	5.95074	-3.12408	0.00675471	0.153348	sp|Q9FZ36|M3K2_ARATH Mitogen-activated protein kinase kinase kinase 2 OS=Arabidopsis thaliana GN=ANP2 PE=2 SV=1//3.40372e-51	GO:0003824,GO:0008150,GO:0008152,GO:0003674,GO:0071704,GO:0016740,GO:0043167,GO:0044238,GO:0016020,GO:0097159,GO:1901363,GO:0043170,GO:0036094,GO:0005575,GO:0044237,GO:0043168,GO:0000166,GO:1901265,GO:0005524,GO:0044260,GO:0032559,GO:0009987,GO:0030554,GO:0005488,GO:0006796,GO:0006793,GO:0035639,GO:0001882,GO:0001883,GO:0032549,GO:0032550,GO:0032555,GO:0032553,GO:0006468,GO:0016310,GO:0017076,GO:…	catalytic activity,biological_process,metabolic process,molecular_function,organic substance metabolic process,transferase activity,ion binding,primary metabolic process,membrane,organic cyclic compound binding,heterocyclic compound binding,macromolecule metabolic process,small molecule binding,cellular_component,cellular metabolic process,anion binding,nucleotide binding,nucleoside phosphate bin…	--	--
CCA0582S0048	evm.TU.Contig262.48	4.02559	0.522273	2.94632	0.0305241	0.370409	-//-	GO:0003674,GO:0005201,GO:0005198	molecular_function,extracellular matrix structural constituent,structural molecule activity	--	--
CCA0582S0050	evm.TU.Contig262.50	36.2092	257.161	-2.82824	0.00191823	0.0658686	sp|P49078|ASNS1_ARATH Asparagine synthetase [glutamine-hydrolyzing] 1 OS=Arabidopsis thaliana GN=ASN1 PE=2 SV=2//0	GO:0003824,GO:0016491,GO:0055114,GO:0044710,GO:0008150,GO:0008152,GO:0003674,GO:0044271,GO:0004066,GO:0006528,GO:0006529,GO:0071704,GO:0016884,GO:0044238,GO:0006807,GO:0034641,GO:0043436,GO:0006082,GO:0019752,GO:0009067,GO:0044281,GO:0044711,GO:0044283,GO:1901576,GO:0016053,GO:0046394,GO:0009058,GO:0043603,GO:0016879,GO:0043604,GO:0009066,GO:0044249,GO:0044237,GO:1901564,GO:0009987,GO:0016874,GO:…	catalytic activity,oxidoreductase activity,oxidation-reduction process,single-organism metabolic process,biological_process,metabolic process,molecular_function,cellular nitrogen compound biosynthetic process,asparagine synthase (glutamine-hydrolyzing) activity,asparagine metabolic process,asparagine biosynthetic process,organic substance metabolic process,carbon-nitrogen ligase activity, with gl…	pop01110,pop01100,pop00250	Biosynthesis of secondary metabolites,Metabolic pathways,Alanine, aspartate and glutamate metabolism
CCA0582S0068	evm.TU.Contig262.68	0.255866	1.95435	-2.93323	0.0208544	0.301008	sp|Q39033|PLCD2_ARATH Phosphoinositide phospholipase C 2 OS=Arabidopsis thaliana GN=PLC2 PE=1 SV=1//0	GO:0003824,GO:0008152,GO:0044710,GO:0008150,GO:0016787,GO:0071704,GO:0044238,GO:0006629,GO:0016788,GO:0065007,GO:0050794,GO:0009987,GO:0050789,GO:0044699,GO:0044763,GO:0003674,GO:0042578,GO:0050896,GO:0004435,GO:0008081,GO:0004629,GO:0016298,GO:0005488,GO:0035556,GO:0007154,GO:0004620,GO:0051716,GO:0007165,GO:0044700,GO:0023052,GO:0005515	catalytic activity,metabolic process,single-organism metabolic process,biological_process,hydrolase activity,organic substance metabolic process,primary metabolic process,lipid metabolic process,hydrolase activity, acting on ester bonds,biological regulation,regulation of cellular process,cellular process,regulation of biological process,single-organism process,single-organism cellular process,mo…	pop01100,pop00562,pop04070	Metabolic pathways,Inositol phosphate metabolism,Phosphatidylinositol signaling system
CCA0582S0105	evm.TU.Contig262.105	0.048169	3.9339	-6.35171	9.88815e-05	0.0075311	sp|Q8W032|CDC6B_ARATH Cell division control protein 6 homolog B OS=Arabidopsis thaliana GN=CDC6B PE=2 SV=1//0	GO:0003824,GO:0016787,GO:0008150,GO:0008152,GO:0003674,GO:0006950,GO:0016043,GO:0050896,GO:0071840,GO:0065007,GO:0016818,GO:0051276,GO:0065008,GO:0016462,GO:0071704,GO:0090304,GO:0042592,GO:0043167,GO:0016817,GO:0017111,GO:0044699,GO:0006974,GO:0044238,GO:0006139,GO:0033554,GO:0006281,GO:0046483,GO:1901360,GO:0006725,GO:0006996,GO:0006807,GO:0006259,GO:0034641,GO:0000723,GO:0032200,GO:0060249,GO:…	catalytic activity,hydrolase activity,biological_process,metabolic process,molecular_function,response to stress,cellular component organization,response to stimulus,cellular component organization or biogenesis,biological regulation,hydrolase activity, acting on acid anhydrides, in phosphorus-containing anhydrides,chromosome organization,regulation of biological quality,pyrophosphatase activity,…	--	--
CCA0582S0106	evm.TU.Contig262.106	97.4342	22.9392	2.08661	0.0148687	0.248481	-//-	GO:0008150,GO:0008152,GO:0003674,GO:0006807,GO:0071941,GO:0009399,GO:0005488,GO:0005515	biological_process,metabolic process,molecular_function,nitrogen compound metabolic process,nitrogen cycle metabolic process,nitrogen fixation,binding,protein binding	--	--
CCA0582S0120	evm.TU.Contig262.120	0.0319775	2.23811	-6.12908	0.000181722	0.0119502	sp|O80434|LAC4_ARATH Laccase-4 OS=Arabidopsis thaliana GN=IRX12 PE=2 SV=2//0	GO:0003824,GO:0016491,GO:0055114,GO:0005507,GO:0044710,GO:0008150,GO:0008152,GO:0003674,GO:0043169,GO:0046872,GO:0046914,GO:0043167,GO:0005488	catalytic activity,oxidoreductase activity,oxidation-reduction process,copper ion binding,single-organism metabolic process,biological_process,metabolic process,molecular_function,cation binding,metal ion binding,transition metal ion binding,ion binding,binding	--	--
CCA0582S0135	evm.TU.Contig262.135	28.3674	111.934	-1.98034	0.0191228	0.286793	sp|Q00268|PCNA1_DAUCA Proliferating cell nuclear antigen OS=Daucus carota PE=3 SV=1//0	GO:0019219,GO:0051171,GO:0008152,GO:0008150,GO:0031323,GO:2000112,GO:0010556,GO:0031326,GO:0009889,GO:0080090,GO:0019222,GO:0060255,GO:0050794,GO:0065007,GO:0050789,GO:0006807,GO:0003674,GO:0006725,GO:0046483,GO:1901360,GO:0071704,GO:0006139,GO:0090304,GO:0006275,GO:0051052,GO:0034641,GO:1901576,GO:0097159,GO:1901363,GO:0044237,GO:0044238,GO:0044249,GO:0009058,GO:0003677,GO:0050896,GO:0009987,GO:…	regulation of nucleobase-containing compound metabolic process,regulation of nitrogen compound metabolic process,metabolic process,biological_process,regulation of cellular metabolic process,regulation of cellular macromolecule biosynthetic process,regulation of macromolecule biosynthetic process,regulation of cellular biosynthetic process,regulation of biosynthetic process,regulation of primary …	pop03030,pop03410,pop03430,pop03420	DNA replication,Base excision repair,Mismatch repair,Nucleotide excision repair
CCA0582S0170	evm.TU.Contig262.170	0.40459	5.89984	-3.86614	0.00101907	0.0422735	sp|U3UA11|UGT7_CATRO UDP-glucose iridoid glucosyltransferase OS=Catharanthus roseus GN=UGT76A2 PE=1 SV=1//8.0603e-124	GO:0003824,GO:0008150,GO:0008152,GO:0016758,GO:0016757,GO:0003674,GO:0016740	catalytic activity,biological_process,metabolic process,transferase activity, transferring hexosyl groups,transferase activity, transferring glycosyl groups,molecular_function,transferase activity	--	--
CCA0582S0185	evm.TU.Contig262.185	41.4234	4.98811	3.05388	0.00105942	0.0434938	sp|Q9ZW21|P2C24_ARATH Probable protein phosphatase 2C 24 OS=Arabidopsis thaliana GN=At2g29380 PE=2 SV=1//1.56819e-136	GO:0003824,GO:0003674	catalytic activity,molecular_function	pop04075	Plant hormone signal transduction
CCA0583S0039	evm.TU.Contig263.39	0	2.82969	#NAME?	0.040658	0.426034	sp|Q6K5Q0|GL21_ORYSJ Putative germin-like protein 2-1 OS=Oryza sativa subsp. japonica GN=Os02g0491600 PE=3 SV=1//1.27642e-80	GO:0003674,GO:0045735	molecular_function,nutrient reservoir activity	--	--
CCA0583S0045	evm.TU.Contig263.45	0.606131	10.9451	-4.17451	9.9898e-05	0.00758277	sp|Q39522|SMT_COPJA (S)-scoulerine 9-O-methyltransferase OS=Coptis japonica GN=SMT PE=1 SV=1//1.195e-108	GO:0003824,GO:0008150,GO:0008152,GO:0003674,GO:0001071,GO:0003700,GO:0008171,GO:0019219,GO:0051171,GO:0006355,GO:2001141,GO:0051252,GO:0006351,GO:0032774,GO:0046983,GO:0034654,GO:0031323,GO:2000112,GO:0010556,GO:0031326,GO:0080090,GO:0009889,GO:1901362,GO:0060255,GO:0019438,GO:0019222,GO:0065007,GO:0044271,GO:0018130,GO:0010468,GO:0050794,GO:0050789,GO:0008168,GO:0016741,GO:0071704,GO:0090304,GO:…	catalytic activity,biological_process,metabolic process,molecular_function,nucleic acid binding transcription factor activity,sequence-specific DNA binding transcription factor activity,O-methyltransferase activity,regulation of nucleobase-containing compound metabolic process,regulation of nitrogen compound metabolic process,regulation of transcription, DNA-dependent,regulation of RNA biosynthet…	pop00940,pop01110,pop01100	Phenylpropanoid biosynthesis,Biosynthesis of secondary metabolites,Metabolic pathways
CCA0583S0048	evm.TU.Contig263.48	0.533762	4.79868	-3.16837	0.00882845	0.181762	sp|Q39522|SMT_COPJA (S)-scoulerine 9-O-methyltransferase OS=Coptis japonica GN=SMT PE=1 SV=1//4.04777e-113	GO:0003824,GO:0003674,GO:0008171,GO:0046983,GO:0008168,GO:0016741,GO:0016740,GO:0005488,GO:0005515	catalytic activity,molecular_function,O-methyltransferase activity,protein dimerization activity,methyltransferase activity,transferase activity, transferring one-carbon groups,transferase activity,binding,protein binding	pop00940,pop01110,pop01100	Phenylpropanoid biosynthesis,Biosynthesis of secondary metabolites,Metabolic pathways
CCA0583S0049	evm.TU.Contig263.49	0.195672	10.7152	-5.77508	2.49875e-05	0.00256556	sp|Q39522|SMT_COPJA (S)-scoulerine 9-O-methyltransferase OS=Coptis japonica GN=SMT PE=1 SV=1//8.79098e-115	GO:0003824,GO:0003674,GO:0008171,GO:0046983,GO:0008168,GO:0016741,GO:0016740,GO:0005488,GO:0005515	catalytic activity,molecular_function,O-methyltransferase activity,protein dimerization activity,methyltransferase activity,transferase activity, transferring one-carbon groups,transferase activity,binding,protein binding	pop00940,pop01110,pop01100	Phenylpropanoid biosynthesis,Biosynthesis of secondary metabolites,Metabolic pathways
CCA0583S0071	evm.TU.Contig263.71	5.683	0.466787	3.60582	0.00181346	0.0634445	-//-	GO:0019219,GO:0051171,GO:0006355,GO:2001141,GO:0051252,GO:0008152,GO:0008150,GO:0031323,GO:2000112,GO:0010556,GO:0031326,GO:0009889,GO:0080090,GO:0010468,GO:0019222,GO:0060255,GO:0006351,GO:0032774,GO:0034654,GO:0050794,GO:0005216,GO:0015267,GO:0022803,GO:0022838,GO:0044271,GO:0018130,GO:0019438,GO:1901362,GO:0019076,GO:0065007,GO:0050789,GO:0019067,GO:0006807,GO:0016070,GO:0003674,GO:0006725,GO:…	regulation of nucleobase-containing compound metabolic process,regulation of nitrogen compound metabolic process,regulation of transcription, DNA-dependent,regulation of RNA biosynthetic process,regulation of RNA metabolic process,metabolic process,biological_process,regulation of cellular metabolic process,regulation of cellular macromolecule biosynthetic process,regulation of macromolecule bios…	--	--
CCA0583S0082	evm.TU.Contig263.82	0.108609	1.44349	-3.73234	0.0157183	0.256284	sp|Q9SND4|HEC2_ARATH Transcription factor HEC2 OS=Arabidopsis thaliana GN=HEC2 PE=1 SV=1//9.49004e-39	GO:0003674,GO:0005575,GO:0046983,GO:0016020,GO:0005488,GO:0005515	molecular_function,cellular_component,protein dimerization activity,membrane,binding,protein binding	--	--
CCA0583S0087	evm.TU.Contig263.87	0.890891	10.4995	-3.55892	0.000490233	0.0248308	sp|O65351|SBT17_ARATH Subtilisin-like protease SBT1.7 OS=Arabidopsis thaliana GN=SBT1.7 PE=1 SV=1//2.2309e-164	GO:0003824,GO:0016787,GO:0008150,GO:0008152,GO:0003674,GO:0043169,GO:0046872,GO:0016043,GO:0071840,GO:0046914,GO:0008236,GO:0017171,GO:0006508,GO:0071704,GO:0043167,GO:0008233,GO:0044699,GO:0044238,GO:0070011,GO:0006996,GO:0016020,GO:0005789,GO:0004252,GO:0044432,GO:0042175,GO:0004175,GO:0044763,GO:0007029,GO:0012505,GO:0044425,GO:0043170,GO:0031090,GO:0005575,GO:0043231,GO:0043227,GO:0005783,GO:…	catalytic activity,hydrolase activity,biological_process,metabolic process,molecular_function,cation binding,metal ion binding,cellular component organization,cellular component organization or biogenesis,transition metal ion binding,serine-type peptidase activity,serine hydrolase activity,proteolysis,organic substance metabolic process,ion binding,peptidase activity,single-organism process,prima…	--	--
CCA0583S0104	evm.TU.Contig263.104	16.1653	4.00019	2.01476	0.0320854	0.379558	sp|Q9FLJ2|NC100_ARATH NAC domain-containing protein 100 OS=Arabidopsis thaliana GN=NAC100 PE=2 SV=1//7.25154e-18	GO:0032774,GO:0006351,GO:0008152,GO:0019219,GO:0051171,GO:0008150,GO:2001141,GO:0051252,GO:0006355,GO:0034654,GO:1901362,GO:0009059,GO:0034645,GO:0010556,GO:0031326,GO:0009889,GO:2000112,GO:0044271,GO:0031323,GO:0071704,GO:0019438,GO:0019222,GO:0080090,GO:0018130,GO:0060255,GO:0003677,GO:0010468,GO:0044238,GO:1901576,GO:1901360,GO:0090304,GO:0006807,GO:0009058,GO:0044249,GO:0006139,GO:0046483,GO:…	RNA biosynthetic process,transcription, DNA-dependent,metabolic process,regulation of nucleobase-containing compound metabolic process,regulation of nitrogen compound metabolic process,biological_process,regulation of RNA biosynthetic process,regulation of RNA metabolic process,regulation of transcription, DNA-dependent,nucleobase-containing compound biosynthetic process,organic cyclic compound b…	--	--
CCA0583S0110	evm.TU.Contig263.110	23.0287	1.94955	3.56222	0.000407663	0.021705	sp|Q8LC30|RAP21_ARATH Ethylene-responsive transcription factor RAP2-1 OS=Arabidopsis thaliana GN=RAP2-1 PE=2 SV=1//7.89263e-45	GO:0001071,GO:0003700,GO:0019219,GO:0051171,GO:0006355,GO:2001141,GO:0051252,GO:0008152,GO:0008150,GO:0031323,GO:2000112,GO:0010556,GO:0031326,GO:0009889,GO:0080090,GO:0010468,GO:0019222,GO:0060255,GO:0006351,GO:0032774,GO:0034654,GO:0050794,GO:0044271,GO:0018130,GO:0019438,GO:1901362,GO:0065007,GO:0050789,GO:0006807,GO:0016070,GO:0003674,GO:0006725,GO:0046483,GO:1901360,GO:0071704,GO:0006139,GO:…	nucleic acid binding transcription factor activity,sequence-specific DNA binding transcription factor activity,regulation of nucleobase-containing compound metabolic process,regulation of nitrogen compound metabolic process,regulation of transcription, DNA-dependent,regulation of RNA biosynthetic process,regulation of RNA metabolic process,metabolic process,biological_process,regulation of cellul…	--	--
CCA0586S0001	evm.TU.Contig2639.1	4.67189	0.53237	3.13351	0.0116332	0.214965	sp|Q9FZ99|SMG7L_ARATH Protein SMG7L OS=Arabidopsis thaliana GN=SMG7L PE=2 SV=1//1.62074e-50	GO:0001071,GO:0003700,GO:0019219,GO:0051171,GO:0006355,GO:2001141,GO:0031323,GO:0051252,GO:0009889,GO:0044271,GO:0080090,GO:0019438,GO:2000112,GO:0034654,GO:0019222,GO:0010556,GO:0031326,GO:0018130,GO:0032774,GO:0060255,GO:0006351,GO:0090304,GO:0010468,GO:1901362,GO:0006725,GO:0006139,GO:0046483,GO:0016070,GO:0034641,GO:0006807,GO:0044260,GO:1901360,GO:0043167,GO:0043170,GO:0005488,GO:0050794,GO:…	nucleic acid binding transcription factor activity,sequence-specific DNA binding transcription factor activity,regulation of nucleobase-containing compound metabolic process,regulation of nitrogen compound metabolic process,regulation of transcription, DNA-dependent,regulation of RNA biosynthetic process,regulation of cellular metabolic process,regulation of RNA metabolic process,regulation of bi…	--	--
CCA0587S0003	evm.TU.Contig264.3	56.3797	15.5231	1.86076	0.0357424	0.400685	sp|Q9LS40|ASPG1_ARATH Protein ASPARTIC PROTEASE IN GUARD CELL 1 OS=Arabidopsis thaliana GN=ASPG1 PE=1 SV=1//8.77894e-65	GO:0003824,GO:0016787,GO:0008150,GO:0008152,GO:0003674,GO:0004190,GO:0070001,GO:0006508,GO:0071704,GO:0008233,GO:0044238,GO:0070011,GO:0004175,GO:0043170,GO:0019538	catalytic activity,hydrolase activity,biological_process,metabolic process,molecular_function,aspartic-type endopeptidase activity,aspartic-type peptidase activity,proteolysis,organic substance metabolic process,peptidase activity,primary metabolic process,peptidase activity, acting on L-amino acid peptides,endopeptidase activity,macromolecule metabolic process,protein metabolic process	--	--
CCA0587S0010	evm.TU.Contig264.10	0.786203	6.38473	-3.02165	0.00836479	0.175787	-//-	GO:0003824,GO:0005634,GO:0046914,GO:0003674,GO:0043167,GO:0043169,GO:0046872,GO:0005575,GO:0016879,GO:0043227,GO:0043231,GO:0044428,GO:0000152,GO:0005680,GO:0031461,GO:0016881,GO:0000151,GO:0005488,GO:0044422,GO:0043234,GO:0044446,GO:0043229,GO:0043226,GO:0004842,GO:0019787,GO:0005623,GO:0044464,GO:0016874,GO:0032991,GO:0008270,GO:0005515,GO:0044424,GO:0005622	catalytic activity,nucleus,transition metal ion binding,molecular_function,ion binding,cation binding,metal ion binding,cellular_component,ligase activity, forming carbon-nitrogen bonds,membrane-bounded organelle,intracellular membrane-bounded organelle,nuclear part,nuclear ubiquitin ligase complex,anaphase-promoting complex,cullin-RING ubiquitin ligase complex,acid-amino acid ligase activity,ubi…	--	--
CCA0587S0015	evm.TU.Contig264.15	4.64098	38.739	-3.06129	0.00694465	0.156172	sp|Q9FYB5|DNJ11_ARATH Chaperone protein dnaJ 11, chloroplastic OS=Arabidopsis thaliana GN=ATJ11 PE=1 SV=2//1.75365e-13	--	--	--	--
CCA0587S0040	evm.TU.Contig264.40	65.9936	20.704	1.67242	0.0466275	0.453075	sp|Q9SUA4|OPT5_ARATH Oligopeptide transporter 5 OS=Arabidopsis thaliana GN=OPT5 PE=2 SV=1//0	GO:0008150,GO:0009987,GO:0044699,GO:0044763,GO:0003674,GO:0055085,GO:0044765,GO:0005488,GO:0005515,GO:0051179,GO:0051234,GO:0006810	biological_process,cellular process,single-organism process,single-organism cellular process,molecular_function,transmembrane transport,single-organism transport,binding,protein binding,localization,establishment of localization,transport	--	--
CCA0587S0049	evm.TU.Contig264.49	15.9835	2.38776	2.74285	0.00562037	0.136194	sp|Q651X6|CSLE6_ORYSJ Cellulose synthase-like protein E6 OS=Oryza sativa subsp. japonica GN=CSLE6 PE=2 SV=1//0	GO:0003824,GO:0044262,GO:0005975,GO:0005976,GO:0006073,GO:0044042,GO:0044264,GO:0008150,GO:0046527,GO:0034637,GO:0035251,GO:0008152,GO:0016758,GO:0016757,GO:0003674,GO:0016051,GO:0016759,GO:0016760,GO:0000271,GO:0033692,GO:0009250,GO:0030244,GO:0030243,GO:0051274,GO:0051273,GO:0008194,GO:0044723,GO:0071704,GO:0016740,GO:0044238,GO:0016020,GO:1901576,GO:0009058,GO:0034645,GO:0009059,GO:0044249,GO:…	catalytic activity,cellular carbohydrate metabolic process,carbohydrate metabolic process,polysaccharide metabolic process,cellular glucan metabolic process,glucan metabolic process,cellular polysaccharide metabolic process,biological_process,glucosyltransferase activity,cellular carbohydrate biosynthetic process,UDP-glucosyltransferase activity,metabolic process,transferase activity, transferrin…	--	--
CCA0587S0069	evm.TU.Contig264.69	7.97778	1.78065	2.16358	0.0346894	0.394507	sp|Q9SU50|TRE1_ARATH Trehalase OS=Arabidopsis thaliana GN=TRE1 PE=2 SV=1//0	GO:0044262,GO:0004553,GO:0016798,GO:0003824,GO:0005975,GO:0008152,GO:0008150,GO:0016787,GO:0005984,GO:0051704,GO:0071704,GO:0044238,GO:0005991,GO:0009311,GO:0044723,GO:0044764,GO:0070887,GO:0009987,GO:0044237,GO:0044699,GO:0044763,GO:0042221,GO:0042710,GO:0003674,GO:0004555,GO:0015927,GO:0001101,GO:0071229,GO:0050896,GO:0051716	cellular carbohydrate metabolic process,hydrolase activity, hydrolyzing O-glycosyl compounds,hydrolase activity, acting on glycosyl bonds,catalytic activity,carbohydrate metabolic process,metabolic process,biological_process,hydrolase activity,disaccharide metabolic process,multi-organism process,organic substance metabolic process,primary metabolic process,trehalose metabolic process,oligosaccha…	pop00500,pop01100	Starch and sucrose metabolism,Metabolic pathways
CCA0587S0076	evm.TU.Contig264.76	75.7458	11.8445	2.67694	0.0123533	0.222752	-//-	--	--	--	--
CCA0587S0080	evm.TU.Contig264.80	2.9144	0.565421	2.3658	0.0220658	0.310788	sp|O81832|Y4729_ARATH G-type lectin S-receptor-like serine/threonine-protein kinase At4g27290 OS=Arabidopsis thaliana GN=At4g27290 PE=3 SV=4//0	GO:0003824,GO:0008152,GO:0008150,GO:0022414,GO:0051704,GO:0000003,GO:0048610,GO:0071704,GO:0044238,GO:0009856,GO:0009875,GO:0048544,GO:0008037,GO:0044706,GO:0044703,GO:0009987,GO:0043170,GO:0044260,GO:0044237,GO:0044699,GO:0006468,GO:0032501,GO:0044763,GO:0004672,GO:0003674,GO:0016310,GO:0016740,GO:0016773,GO:0005524,GO:0097159,GO:1901363,GO:0035639,GO:0043167,GO:0044707,GO:0000166,GO:1901265,GO:…	catalytic activity,metabolic process,biological_process,reproductive process,multi-organism process,reproduction,cellular process involved in reproduction,organic substance metabolic process,primary metabolic process,pollination,pollen-pistil interaction,recognition of pollen,cell recognition,multi-multicellular organism process,multi-organism reproductive process,cellular process,macromolecule m…	--	--
CCA0587S0105	evm.TU.Contig264.105	16.8744	97.6816	-2.53325	0.00345884	0.09872	sp|Q93Z81|CAX3_ARATH Vacuolar cation/proton exchanger 3 OS=Arabidopsis thaliana GN=CAX3 PE=1 SV=1//0	GO:0008150,GO:0009987,GO:0044699,GO:0044763,GO:0055085,GO:0005575,GO:0031224,GO:0016021,GO:0016020,GO:0044765,GO:0044425,GO:0051179,GO:0051234,GO:0006810	biological_process,cellular process,single-organism process,single-organism cellular process,transmembrane transport,cellular_component,intrinsic to membrane,integral to membrane,membrane,single-organism transport,membrane part,localization,establishment of localization,transport	--	--
CCA0587S0119	evm.TU.Contig264.119	1.57381	12.3967	-2.97762	0.00447911	0.117506	sp|O80437|GPAT6_ARATH Glycerol-3-phosphate 2-O-acyltransferase 6 OS=Arabidopsis thaliana GN=GPAT6 PE=1 SV=1//0	GO:0003824,GO:0008150,GO:0008152,GO:0003674,GO:0016746,GO:0016740	catalytic activity,biological_process,metabolic process,molecular_function,transferase activity, transferring acyl groups,transferase activity	pop00561,pop01100,pop00564	Glycerolipid metabolism,Metabolic pathways,Glycerophospholipid metabolism
CCA0587S0133	evm.TU.Contig264.133	0.108987	5.26413	-5.59396	0.000170397	0.011382	sp|P05100|3MG1_ECOLI DNA-3-methyladenine glycosylase 1 OS=Escherichia coli (strain K12) GN=tag PE=1 SV=1//2.68379e-13	GO:0003824,GO:0016798,GO:0016787,GO:0008150,GO:0008152,GO:0003674,GO:0006950,GO:0050896,GO:0008725,GO:0043733,GO:0006284,GO:0003905,GO:0071704,GO:0090304,GO:0019104,GO:0044699,GO:0006974,GO:0044238,GO:0006139,GO:0033554,GO:0006281,GO:0046483,GO:1901360,GO:0006725,GO:0006807,GO:0006259,GO:0016799,GO:0034641,GO:0051716,GO:0044763,GO:0043170,GO:0044237,GO:0044260,GO:0009987	catalytic activity,hydrolase activity, acting on glycosyl bonds,hydrolase activity,biological_process,metabolic process,molecular_function,response to stress,response to stimulus,DNA-3-methyladenine glycosylase activity,DNA-3-methylbase glycosylase activity,base-excision repair,alkylbase DNA N-glycosylase activity,organic substance metabolic process,nucleic acid metabolic process,DNA N-glycosylas…	pop03410	Base excision repair
CCA0587S0150	evm.TU.Contig264.150	0.517463	5.96002	-3.52579	0.000455681	0.0235641	sp|Q9ZT82|CALSC_ARATH Callose synthase 12 OS=Arabidopsis thaliana GN=CALS12 PE=2 SV=1//0	GO:0003824,GO:0044262,GO:0005975,GO:0005976,GO:0006073,GO:0044042,GO:0044264,GO:0008150,GO:0046527,GO:0034637,GO:0035251,GO:0008152,GO:0016758,GO:0016757,GO:0003674,GO:0016051,GO:0071944,GO:0000271,GO:0033692,GO:0009250,GO:0051274,GO:0051273,GO:0008194,GO:0044723,GO:0071704,GO:0016740,GO:0044238,GO:0016020,GO:0044459,GO:0000148,GO:0003843,GO:0006074,GO:0006075,GO:1901576,GO:0005886,GO:0009058,GO:…	catalytic activity,cellular carbohydrate metabolic process,carbohydrate metabolic process,polysaccharide metabolic process,cellular glucan metabolic process,glucan metabolic process,cellular polysaccharide metabolic process,biological_process,glucosyltransferase activity,cellular carbohydrate biosynthetic process,UDP-glucosyltransferase activity,metabolic process,transferase activity, transferrin…	--	--
CCA0587S0156	evm.TU.Contig264.156	12.0256	349.827	-4.86247	4.18073e-07	9.60958e-05	-//-	--	--	--	--
CCA0587S0170	evm.TU.Contig264.170	36.7119	3.95977	3.21276	0.00106193	0.0435747	-//-	GO:0003824,GO:0008150,GO:0008152,GO:0003674,GO:0001071,GO:0003700,GO:0019219,GO:0051171,GO:0006355,GO:2001141,GO:0051252,GO:0006351,GO:0032774,GO:0016043,GO:0034654,GO:0031323,GO:2000112,GO:0010556,GO:0031326,GO:0080090,GO:0009889,GO:0071840,GO:1901362,GO:0060255,GO:0019438,GO:0019222,GO:0065007,GO:0044271,GO:0018130,GO:0010468,GO:0050794,GO:0003677,GO:0022607,GO:0050789,GO:0071704,GO:0090304,GO:…	catalytic activity,biological_process,metabolic process,molecular_function,nucleic acid binding transcription factor activity,sequence-specific DNA binding transcription factor activity,regulation of nucleobase-containing compound metabolic process,regulation of nitrogen compound metabolic process,regulation of transcription, DNA-dependent,regulation of RNA biosynthetic process,regulation of RNA …	--	--
CCA0587S0187	evm.TU.Contig264.187	0.694614	11.0078	-3.98617	0.000209002	0.0132556	sp|F4IVI0|BUB1_ARATH Mitotic checkpoint serine/threonine-protein kinase BUB1 OS=Arabidopsis thaliana GN=BUB1 PE=1 SV=1//0	GO:0003824,GO:0008152,GO:0008150,GO:0071704,GO:0044238,GO:0009987,GO:0043170,GO:0044260,GO:0044237,GO:0006468,GO:0004672,GO:0003674,GO:0016310,GO:0016740,GO:0016773,GO:0005524,GO:0097159,GO:1901363,GO:0035639,GO:0043167,GO:0000166,GO:1901265,GO:0036094,GO:0032559,GO:0006793,GO:0016772,GO:0006464,GO:0036211,GO:0030554,GO:0001882,GO:0006796,GO:0001883,GO:0032549,GO:0032550,GO:0032555,GO:0016301,GO:…	catalytic activity,metabolic process,biological_process,organic substance metabolic process,primary metabolic process,cellular process,macromolecule metabolic process,cellular macromolecule metabolic process,cellular metabolic process,protein phosphorylation,protein kinase activity,molecular_function,phosphorylation,transferase activity,phosphotransferase activity, alcohol group as acceptor,ATP b…	--	--
CCA0587S0192	evm.TU.Contig264.192	0.477273	64.8331	-7.08577	3.59777e-11	4.5786e-08	sp|F4I2H7|TPX2_ARATH Protein TPX2 OS=Arabidopsis thaliana GN=TPX2 PE=1 SV=1//0	GO:0008150,GO:0008152,GO:0003674,GO:0071704,GO:0044238,GO:1901576,GO:0009058,GO:0034645,GO:0009059,GO:0044249,GO:0043170,GO:0005575,GO:0044237,GO:0044260,GO:0009987,GO:0010467,GO:0005623,GO:0044464,GO:0043229,GO:0043226,GO:0032991,GO:0044424,GO:0005737,GO:0005622,GO:0044444,GO:0043228,GO:0043232,GO:0019538,GO:0005198,GO:0005840,GO:0030529,GO:0003735,GO:0044267,GO:0006412	biological_process,metabolic process,molecular_function,organic substance metabolic process,primary metabolic process,organic substance biosynthetic process,biosynthetic process,cellular macromolecule biosynthetic process,macromolecule biosynthetic process,cellular biosynthetic process,macromolecule metabolic process,cellular_component,cellular metabolic process,cellular macromolecule metabolic p…	--	--
CCA0587S0194	evm.TU.Contig264.194	0.071429	7.91687	-6.79228	2.92672e-06	0.000462976	sp|Q9ZWA1|C3H2_ARATH Zinc finger CCCH domain-containing protein 2 OS=Arabidopsis thaliana GN=At1g03790 PE=2 SV=1//5.11973e-81	GO:0003674,GO:0043169,GO:0046872,GO:0043167,GO:0005488	molecular_function,cation binding,metal ion binding,ion binding,binding	--	--
CCA0587S0198	evm.TU.Contig264.198	0.36772	64.4567	-7.45358	1.62326e-11	2.44851e-08	sp|Q6DR04|RTNLQ_ARATH Reticulon-like protein B17 OS=Arabidopsis thaliana GN=RTNLB17 PE=2 SV=1//1.68927e-102	--	--	--	--
CCA0589S0001	evm.TU.Contig265.1	0.471059	4.52631	-3.26436	0.00788084	0.16927	sp|O24370|LOX21_SOLTU Linoleate 13S-lipoxygenase 2-1, chloroplastic OS=Solanum tuberosum GN=LOX2.1 PE=1 SV=1//3.8047e-111	GO:0003824,GO:0016491,GO:0055114,GO:0044710,GO:0008150,GO:0008152,GO:0003674,GO:0051213,GO:0016702,GO:0016701,GO:0043169,GO:0046872,GO:0043167,GO:0005488,GO:0005515	catalytic activity,oxidoreductase activity,oxidation-reduction process,single-organism metabolic process,biological_process,metabolic process,molecular_function,dioxygenase activity,oxidoreductase activity, acting on single donors with incorporation of molecular oxygen, incorporation of two atoms of oxygen,oxidoreductase activity, acting on single donors with incorporation of molecular oxygen,cat…	pop00591,pop00592,pop01100	Linoleic acid metabolism,alpha-Linolenic acid metabolism,Metabolic pathways
CCA0589S0005	evm.TU.Contig265.5	5.62863	825.593	-7.1965	1.5354e-10	1.50553e-07	sp|Q5Z9Z0|BGL24_ORYSJ Beta-glucosidase 24 OS=Oryza sativa subsp. japonica GN=BGLU24 PE=2 SV=1//0	GO:0003824,GO:0004553,GO:0016798,GO:0005975,GO:0016787,GO:0008150,GO:0008152,GO:0003674,GO:0071704,GO:0044238	catalytic activity,hydrolase activity, hydrolyzing O-glycosyl compounds,hydrolase activity, acting on glycosyl bonds,carbohydrate metabolic process,hydrolase activity,biological_process,metabolic process,molecular_function,organic substance metabolic process,primary metabolic process	pop00940,pop00500,pop01110,pop01100,pop00460	Phenylpropanoid biosynthesis,Starch and sucrose metabolism,Biosynthesis of secondary metabolites,Metabolic pathways,Cyanoamino acid metabolism
CCA0589S0012	evm.TU.Contig265.12	4.59215	316.76	-6.10808	1.91285e-09	1.15053e-06	sp|Q5Z9Z0|BGL24_ORYSJ Beta-glucosidase 24 OS=Oryza sativa subsp. japonica GN=BGLU24 PE=2 SV=1//0	GO:0003824,GO:0004553,GO:0016798,GO:0005975,GO:0016787,GO:0008150,GO:0008152,GO:0003674,GO:0071704,GO:0044238	catalytic activity,hydrolase activity, hydrolyzing O-glycosyl compounds,hydrolase activity, acting on glycosyl bonds,carbohydrate metabolic process,hydrolase activity,biological_process,metabolic process,molecular_function,organic substance metabolic process,primary metabolic process	pop00940,pop00500,pop01110,pop01100,pop00460	Phenylpropanoid biosynthesis,Starch and sucrose metabolism,Biosynthesis of secondary metabolites,Metabolic pathways,Cyanoamino acid metabolism
CCA0589S0030	evm.TU.Contig265.30	23.0453	4.31583	2.41677	0.02843	0.356796	sp|Q6NLC8|Y1648_ARATH Uncharacterized protein At1g66480 OS=Arabidopsis thaliana GN=At1g66480 PE=2 SV=1//6.5123e-06	--	--	--	--
CCA0589S0043	evm.TU.Contig265.43	7.96108	1.17202	2.76397	0.0144682	0.244546	sp|Q42485|ZFP1_ARATH Zinc finger protein 1 OS=Arabidopsis thaliana GN=ZFP1 PE=2 SV=1//3.94418e-36	GO:0003674,GO:0043169,GO:0046872,GO:0043167,GO:0005488	molecular_function,cation binding,metal ion binding,ion binding,binding	--	--
CCA0589S0050	evm.TU.Contig265.50	191.836	728.585	-1.92522	0.0292926	0.362392	sp|Q9XHS0|RS12_HORVU 40S ribosomal protein S12 OS=Hordeum vulgare GN=RPS12 PE=2 SV=1//1.48879e-67	--	--	pop03010	Ribosome
CCA0589S0055	evm.TU.Contig265.56_evm.TU.Contig265.55	5.78693	0.919022	2.65463	0.0198736	0.293024	sp|Q9SAH7|WRK40_ARATH Probable WRKY transcription factor 40 OS=Arabidopsis thaliana GN=WRKY40 PE=1 SV=1//2.23993e-100	GO:0001071,GO:0003700,GO:0019219,GO:0051171,GO:0006355,GO:2001141,GO:0051252,GO:0008152,GO:0008150,GO:0031323,GO:2000112,GO:0010556,GO:0031326,GO:0009889,GO:0080090,GO:0010468,GO:0019222,GO:0060255,GO:0003824,GO:0043565,GO:0006351,GO:0032774,GO:0034654,GO:0050794,GO:0044271,GO:0018130,GO:0019438,GO:1901362,GO:0065007,GO:0050789,GO:0006928,GO:0006807,GO:0016070,GO:0003674,GO:0006725,GO:0046483,GO:…	nucleic acid binding transcription factor activity,sequence-specific DNA binding transcription factor activity,regulation of nucleobase-containing compound metabolic process,regulation of nitrogen compound metabolic process,regulation of transcription, DNA-dependent,regulation of RNA biosynthetic process,regulation of RNA metabolic process,metabolic process,biological_process,regulation of cellul…	--	--
CCA0589S0064	evm.TU.Contig265.64	18.072	183.991	-3.34781	0.00023819	0.0146456	sp|Q39131|LAML_ARATH Lamin-like protein OS=Arabidopsis thaliana GN=At5g15350 PE=1 SV=1//6.03102e-33	GO:0009055,GO:0003674	electron carrier activity,molecular_function	--	--
CCA0589S0077	evm.TU.Contig265.77	1.88931	13.4932	-2.8363	0.00441752	0.116322	sp|Q9LS40|ASPG1_ARATH Protein ASPARTIC PROTEASE IN GUARD CELL 1 OS=Arabidopsis thaliana GN=ASPG1 PE=1 SV=1//1.16015e-62	GO:0003824,GO:0016787,GO:0008150,GO:0008152,GO:0003674,GO:0004190,GO:0070001,GO:0006508,GO:0071704,GO:0008233,GO:0044238,GO:0070011,GO:0004175,GO:0043170,GO:0019538	catalytic activity,hydrolase activity,biological_process,metabolic process,molecular_function,aspartic-type endopeptidase activity,aspartic-type peptidase activity,proteolysis,organic substance metabolic process,peptidase activity,primary metabolic process,peptidase activity, acting on L-amino acid peptides,endopeptidase activity,macromolecule metabolic process,protein metabolic process	--	--
CCA0589S0078	evm.TU.Contig265.78	0.415537	2.71874	-2.70989	0.0398233	0.42225	sp|Q94AN4|AP2L1_ARATH AP2-like ethylene-responsive transcription factor At1g16060 OS=Arabidopsis thaliana GN=At1g16060 PE=2 SV=1//5.69257e-100	GO:0008150,GO:0008152,GO:0003674,GO:0001071,GO:0003700,GO:0019219,GO:0051171,GO:0006355,GO:2001141,GO:0051252,GO:0006351,GO:0032774,GO:0034654,GO:0031323,GO:2000112,GO:0010556,GO:0031326,GO:0080090,GO:0009889,GO:1901362,GO:0060255,GO:0019438,GO:0019222,GO:0065007,GO:0044271,GO:0018130,GO:0010468,GO:0050794,GO:0050789,GO:0071704,GO:0090304,GO:0016070,GO:0044238,GO:0006139,GO:0046483,GO:1901360,GO:…	biological_process,metabolic process,molecular_function,nucleic acid binding transcription factor activity,sequence-specific DNA binding transcription factor activity,regulation of nucleobase-containing compound metabolic process,regulation of nitrogen compound metabolic process,regulation of transcription, DNA-dependent,regulation of RNA biosynthetic process,regulation of RNA metabolic process,t…	--	--
CCA0589S0112	evm.TU.Contig265.112	4.55952	0	inf	0.0305792	0.370735	sp|K4BW79|ENOX_SOLLC 2-methylene-furan-3-one reductase OS=Solanum lycopersicum GN=EO PE=1 SV=1//4.79329e-84	GO:0055114,GO:0008152,GO:0044710,GO:0008150,GO:0044699,GO:0015672,GO:0006811,GO:0006813,GO:0030001,GO:0044765,GO:0006812,GO:0051179,GO:0051234,GO:0006810	oxidation-reduction process,metabolic process,single-organism metabolic process,biological_process,single-organism process,monovalent inorganic cation transport,ion transport,potassium ion transport,metal ion transport,single-organism transport,cation transport,localization,establishment of localization,transport	--	--
CCA0589S0169	evm.TU.Contig265.169	22.0375	388.773	-4.1409	2.22911e-05	0.00234187	sp|Q9LFF6|H2B8_ARATH Histone H2B.8 OS=Arabidopsis thaliana GN=At3g53650 PE=1 SV=3//4.74366e-59	GO:0008150,GO:0008152,GO:0003674,GO:0030234,GO:0006351,GO:0032774,GO:0034654,GO:0050896,GO:1901362,GO:0019438,GO:0065007,GO:0044271,GO:0018130,GO:0005215,GO:0050794,GO:0003677,GO:0050789,GO:0071704,GO:0090304,GO:0016070,GO:0044699,GO:0044238,GO:0006139,GO:0030695,GO:0046483,GO:1901360,GO:0006352,GO:0006725,GO:0022892,GO:0016020,GO:0006807,GO:0034641,GO:0005667,GO:0005096,GO:0060589,GO:0008047,GO:…	biological_process,metabolic process,molecular_function,enzyme regulator activity,transcription, DNA-dependent,RNA biosynthetic process,nucleobase-containing compound biosynthetic process,response to stimulus,organic cyclic compound biosynthetic process,aromatic compound biosynthetic process,biological regulation,cellular nitrogen compound biosynthetic process,heterocycle biosynthetic process,tra…	--	--
CCA0589S0186	evm.TU.Contig265.186	0.854181	4.36023	-2.35179	0.0458466	0.450087	sp|Q4QSC8|SGO1_MAIZE Shugoshin-1 OS=Zea mays GN=SGO1 PE=2 SV=1//4.14982e-12	GO:0008150,GO:0000003,GO:0048610,GO:0022402,GO:0007049,GO:0005634,GO:0045132,GO:0009987,GO:0044427,GO:0044699,GO:0044763,GO:0007059,GO:0005694,GO:0007126,GO:0051321,GO:0005575,GO:0043227,GO:0043231,GO:0043228,GO:0043232,GO:0044422,GO:0044446,GO:0043229,GO:0043226,GO:0000775,GO:0005623,GO:0044464,GO:0044424,GO:0005622	biological_process,reproduction,cellular process involved in reproduction,cell cycle process,cell cycle,nucleus,meiotic chromosome segregation,cellular process,chromosomal part,single-organism process,single-organism cellular process,chromosome segregation,chromosome,meiosis,meiotic cell cycle,cellular_component,membrane-bounded organelle,intracellular membrane-bounded organelle,non-membrane-boun…	--	--
CCA0589S0187	evm.TU.Contig265.187	0.519216	3.69629	-2.83167	0.0140437	0.240329	sp|Q9SCP2|PLY12_ARATH Probable pectate lyase 12 OS=Arabidopsis thaliana GN=At3g53190 PE=2 SV=2//0	GO:0008150,GO:0050896,GO:0065007,GO:0050794,GO:0050789,GO:0044699,GO:0007218,GO:0051716,GO:0044763,GO:0007166,GO:0007186,GO:0007165,GO:0044700,GO:0023052,GO:0007154,GO:0009987	biological_process,response to stimulus,biological regulation,regulation of cellular process,regulation of biological process,single-organism process,neuropeptide signaling pathway,cellular response to stimulus,single-organism cellular process,cell surface receptor signaling pathway,G-protein coupled receptor signaling pathway,signal transduction,single organism signaling,signaling,cell communica…	pop00040	Pentose and glucuronate interconversions
CCA0589S0231	evm.TU.Contig265.231	0.0168768	0.229684	-3.76654	0.0312582	1	sp|Q7XA06|SYT3_ARATH Synaptotagmin-3 OS=Arabidopsis thaliana GN=SYT3 PE=2 SV=1//0	GO:0003674,GO:0008289,GO:0005488,GO:0005515	molecular_function,lipid binding,binding,protein binding	--	--
CCA0591S0036	evm.TU.Contig266.36	4.24134	18.7668	-2.1456	0.0360818	0.402333	sp|Q9SMH2|TLP1_CASSA Thaumatin-like protein 1 OS=Castanea sativa GN=TL1 PE=2 SV=1//2.18479e-137	--	--	--	--
CCA0591S0038	evm.TU.Contig266.38	4.11137	0.494269	3.05625	0.0195192	0.290032	sp|Q9SMH2|TLP1_CASSA Thaumatin-like protein 1 OS=Castanea sativa GN=TL1 PE=2 SV=1//3.21811e-134	--	--	--	--
CCA0591S0059	evm.TU.Contig266.59	27.6035	1.4298	4.27097	7.26856e-05	0.00592759	-//-	GO:0008150,GO:0008152,GO:0005576,GO:0007155,GO:0071704,GO:0090304,GO:0022610,GO:0044699,GO:0006260,GO:0044238,GO:0006139,GO:0046483,GO:1901360,GO:0006725,GO:0016020,GO:0001503,GO:0006807,GO:0006259,GO:0034641,GO:0032501,GO:0031224,GO:0006261,GO:0032040,GO:0044763,GO:0016021,GO:1901576,GO:0009058,GO:0034645,GO:0030684,GO:0009059,GO:0044425,GO:0044707,GO:0044249,GO:0006270,GO:0043170,GO:0005575,GO:…	biological_process,metabolic process,extracellular region,cell adhesion,organic substance metabolic process,nucleic acid metabolic process,biological adhesion,single-organism process,DNA replication,primary metabolic process,nucleobase-containing compound metabolic process,heterocycle metabolic process,organic cyclic compound metabolic process,cellular aromatic compound metabolic process,membrane…	--	--
CCA0591S0150	evm.TU.Contig266.150	2.21394	0.331889	2.73785	0.0193358	0.288532	sp|C0LGQ5|GSO1_ARATH LRR receptor-like serine/threonine-protein kinase GSO1 OS=Arabidopsis thaliana GN=GSO1 PE=2 SV=1//1.89795e-63	GO:0003674,GO:0005488,GO:0005515	molecular_function,binding,protein binding	--	--
CCA0595S0020	evm.TU.Contig267.20	47.0602	14.5473	1.69376	0.0460764	0.451057	-//-	--	--	--	--
CCA0595S0072	evm.TU.Contig267.72	0.127291	1.33061	-3.38589	0.0222312	0.311991	sp|Q38825|IAA7_ARATH Auxin-responsive protein IAA7 OS=Arabidopsis thaliana GN=IAA7 PE=1 SV=1//3.61559e-58	GO:0032774,GO:0006351,GO:0008152,GO:0019219,GO:0051171,GO:0008150,GO:2001141,GO:0051252,GO:0006355,GO:0034654,GO:1901362,GO:0009059,GO:0034645,GO:0010556,GO:0031326,GO:0009889,GO:2000112,GO:0044271,GO:0031323,GO:0071704,GO:0019438,GO:0019222,GO:0080090,GO:0018130,GO:0060255,GO:0010468,GO:0044238,GO:1901576,GO:1901360,GO:0090304,GO:0006807,GO:0009058,GO:0044249,GO:0005634,GO:0006139,GO:0046483,GO:…	RNA biosynthetic process,transcription, DNA-dependent,metabolic process,regulation of nucleobase-containing compound metabolic process,regulation of nitrogen compound metabolic process,biological_process,regulation of RNA biosynthetic process,regulation of RNA metabolic process,regulation of transcription, DNA-dependent,nucleobase-containing compound biosynthetic process,organic cyclic compound b…	pop04075	Plant hormone signal transduction
CCA0595S0079	evm.TU.Contig267.79	0.0469853	0.901979	-4.26281	0.00334394	0.0964479	sp|Q76CU2|PDR1_TOBAC Pleiotropic drug resistance protein 1 OS=Nicotiana tabacum GN=PDR1 PE=2 SV=1//4.38462e-22	GO:0003824,GO:0016787,GO:0008150,GO:0008152,GO:0003674,GO:0033227,GO:0051032,GO:0051033,GO:0005215,GO:0016818,GO:0022857,GO:0016462,GO:0071704,GO:0022884,GO:0043167,GO:0071705,GO:0016817,GO:0022891,GO:0017111,GO:0044699,GO:0015932,GO:0044765,GO:0022892,GO:0016020,GO:0006807,GO:0034641,GO:0009308,GO:0006403,GO:0050657,GO:0050658,GO:0051236,GO:0015931,GO:0003924,GO:0031224,GO:0051179,GO:0016021,GO:…	catalytic activity,hydrolase activity,biological_process,metabolic process,molecular_function,dsRNA transport,nucleic acid transmembrane transporter activity,RNA transmembrane transporter activity,transporter activity,hydrolase activity, acting on acid anhydrides, in phosphorus-containing anhydrides,transmembrane transporter activity,pyrophosphatase activity,organic substance metabolic process,ma…	--	--
CCA0595S0094	evm.TU.Contig267.94	21.8266	4.74007	2.20311	0.0200617	0.294471	sp|B5X8M4|BRCC3_SALSA Lys-63-specific deubiquitinase BRCC36 OS=Salmo salar GN=brcc3 PE=2 SV=1//2.33271e-07	GO:0003674,GO:0005488,GO:0005515	molecular_function,binding,protein binding	--	--
CCA0595S0110	evm.TU.Contig267.110	0.45629	17.59	-5.26866	1.75806e-05	0.00194252	sp|Q9XI33|WIN1_ARATH Ethylene-responsive transcription factor WIN1 OS=Arabidopsis thaliana GN=WIN1 PE=2 SV=1//3.73163e-55	GO:0008150,GO:0008152,GO:0003674,GO:0001071,GO:0003700,GO:0019219,GO:0051171,GO:0006355,GO:2001141,GO:0051252,GO:0006351,GO:0032774,GO:0034654,GO:0031323,GO:2000112,GO:0010556,GO:0031326,GO:0080090,GO:0009889,GO:1901362,GO:0060255,GO:0019438,GO:0019222,GO:0065007,GO:0044271,GO:0018130,GO:0010468,GO:0050794,GO:0050789,GO:0071704,GO:0090304,GO:0016070,GO:0044238,GO:0006139,GO:0046483,GO:1901360,GO:…	biological_process,metabolic process,molecular_function,nucleic acid binding transcription factor activity,sequence-specific DNA binding transcription factor activity,regulation of nucleobase-containing compound metabolic process,regulation of nitrogen compound metabolic process,regulation of transcription, DNA-dependent,regulation of RNA biosynthetic process,regulation of RNA metabolic process,t…	--	--
CCA0595S0116	evm.TU.Contig267.116	146.621	28.5748	2.35928	0.00595168	0.141409	-//-	GO:0003674,GO:0005488,GO:0005515	molecular_function,binding,protein binding	--	--
CCA0595S0136	evm.TU.Contig267.136	18.1099	2.48188	2.86728	0.0029793	0.0891156	sp|Q8N1E6|FXL14_HUMAN F-box/LRR-repeat protein 14 OS=Homo sapiens GN=FBXL14 PE=1 SV=1//2.37704e-08	GO:0003674,GO:0005488,GO:0005515	molecular_function,binding,protein binding	--	--
CCA0595S0140	evm.TU.Contig267.140	0.110918	7.40698	-6.06132	3.93735e-05	0.00367149	-//-	--	--	--	--
CCA0596S0001	evm.TU.Contig2670.1	0.133036	2.20126	-4.04844	0.0170267	0.26828	sp|Q9ZW88|FBL34_ARATH F-box/LRR-repeat protein At1g67190 OS=Arabidopsis thaliana GN=At1g67190 PE=2 SV=1//3.02587e-99	GO:0003674,GO:0005488,GO:0005515	molecular_function,binding,protein binding	--	--
CCA0597S0009	evm.TU.Contig268.9	0.0217573	1.05762	-5.60318	0.000853689	0.0372956	sp|Q9LTY6|UKL5_ARATH Uridine kinase-like protein 5 OS=Arabidopsis thaliana GN=UKL5 PE=2 SV=1//1.71979e-124	GO:0003824,GO:0044710,GO:0008150,GO:0008152,GO:0003674,GO:0034654,GO:1901362,GO:0019438,GO:0044271,GO:0018130,GO:0071704,GO:0016740,GO:0043167,GO:1901135,GO:0044238,GO:0006139,GO:0046483,GO:1901360,GO:0006725,GO:0004140,GO:0042451,GO:0046129,GO:0006807,GO:0009163,GO:0042455,GO:0009116,GO:1901657,GO:1901659,GO:0034641,GO:0015937,GO:0033866,GO:0034030,GO:0034033,GO:0072522,GO:0019637,GO:0042278,GO:…	catalytic activity,single-organism metabolic process,biological_process,metabolic process,molecular_function,nucleobase-containing compound biosynthetic process,organic cyclic compound biosynthetic process,aromatic compound biosynthetic process,cellular nitrogen compound biosynthetic process,heterocycle biosynthetic process,organic substance metabolic process,transferase activity,ion binding,carb…	pop01100,pop00240	Metabolic pathways,Pyrimidine metabolism
CCA0597S0088	evm.TU.Contig268.88	0.240333	3.41982	-3.83081	0.00273514	0.0840542	-//-	--	--	--	--
CCA0597S0092	evm.TU.Contig268.92	2.39674	14.0247	-2.54883	0.0200095	0.294086	sp|O80341|EF102_ARATH Ethylene-responsive transcription factor 5 OS=Arabidopsis thaliana GN=ERF5 PE=2 SV=1//4.88746e-49	GO:0001071,GO:0003700,GO:0032774,GO:0006351,GO:0008152,GO:0019219,GO:0051171,GO:0008150,GO:2001141,GO:0051252,GO:0006355,GO:0034654,GO:1901362,GO:0009059,GO:0034645,GO:0010556,GO:0031326,GO:0009889,GO:2000112,GO:0044271,GO:0031323,GO:0071704,GO:0019438,GO:0019222,GO:0080090,GO:0018130,GO:0060255,GO:0010468,GO:0044238,GO:1901576,GO:1901360,GO:0090304,GO:0006807,GO:0009058,GO:0044249,GO:0006139,GO:…	nucleic acid binding transcription factor activity,sequence-specific DNA binding transcription factor activity,RNA biosynthetic process,transcription, DNA-dependent,metabolic process,regulation of nucleobase-containing compound metabolic process,regulation of nitrogen compound metabolic process,biological_process,regulation of RNA biosynthetic process,regulation of RNA metabolic process,regulatio…	--	--
CCA0597S0133	evm.TU.Contig268.133	0.598798	0.0623729	3.26308	0.0369858	0.407097	sp|O23507|1MMP_ARATH Metalloendoproteinase 1-MMP OS=Arabidopsis thaliana GN=1MMP PE=1 SV=1//1.09948e-111	GO:0008152,GO:0008150,GO:0003824,GO:0043169,GO:0003674,GO:0046872,GO:0071704,GO:0043167,GO:0046914,GO:0044238,GO:0031012,GO:0005488,GO:0043170,GO:0016787,GO:0005575,GO:0008233,GO:0008237,GO:0006508,GO:0070011,GO:0004175,GO:0004222,GO:0008270,GO:0019538	metabolic process,biological_process,catalytic activity,cation binding,molecular_function,metal ion binding,organic substance metabolic process,ion binding,transition metal ion binding,primary metabolic process,extracellular matrix,binding,macromolecule metabolic process,hydrolase activity,cellular_component,peptidase activity,metallopeptidase activity,proteolysis,peptidase activity, acting on L-…	--	--
CCA0597S0159	evm.TU.Contig268.159	0.0179512	0.331566	-4.20714	0.0149143	0.248797	sp|Q6AWW5|Y5262_ARATH Ankyrin repeat-containing protein At5g02620 OS=Arabidopsis thaliana GN=At5g02620 PE=1 SV=1//6.82486e-06	GO:0008152,GO:0008150,GO:0071941,GO:0009399,GO:0030151,GO:0006807,GO:0046914,GO:0003674,GO:0043167,GO:0043169,GO:0046872,GO:0005575,GO:0016020,GO:0005488,GO:0005515	metabolic process,biological_process,nitrogen cycle metabolic process,nitrogen fixation,molybdenum ion binding,nitrogen compound metabolic process,transition metal ion binding,molecular_function,ion binding,cation binding,metal ion binding,cellular_component,membrane,binding,protein binding	--	--
CCA0597S0162	evm.TU.Contig268.162	0.0726803	0.830192	-3.51381	0.017344	0.270948	sp|Q6AWW5|Y5262_ARATH Ankyrin repeat-containing protein At5g02620 OS=Arabidopsis thaliana GN=At5g02620 PE=1 SV=1//1.63989e-07	GO:0003674,GO:0005488,GO:0005515	molecular_function,binding,protein binding	--	--
CCA0597S0163	evm.TU.Contig268.163	14.5358	1.53476	3.24352	0.00533761	0.131821	sp|Q6AWW5|Y5262_ARATH Ankyrin repeat-containing protein At5g02620 OS=Arabidopsis thaliana GN=At5g02620 PE=1 SV=1//9.49455e-06	GO:0003674,GO:0005488,GO:0005515	molecular_function,binding,protein binding	--	--
CCA0597S0164	evm.TU.Contig268.164	19.5639	2.16259	3.17736	0.00412378	0.111125	sp|Q9C7A2|Y3236_ARATH Ankyrin repeat-containing protein At3g12360 OS=Arabidopsis thaliana GN=At3g12360 PE=2 SV=1//1.65543e-07	GO:0008152,GO:0008150,GO:0006807,GO:0043169,GO:0003674,GO:0046872,GO:0043167,GO:0046914,GO:0005488,GO:0071941,GO:0030151,GO:0009399,GO:0016020,GO:0005515,GO:0005575	metabolic process,biological_process,nitrogen compound metabolic process,cation binding,molecular_function,metal ion binding,ion binding,transition metal ion binding,binding,nitrogen cycle metabolic process,molybdenum ion binding,nitrogen fixation,membrane,protein binding,cellular_component	--	--
CCA0597S0177	evm.TU.Contig268.177	0.194598	1.8499	-3.24888	0.014601	0.245804	sp|Q6DBP4|PAE8_ARATH Pectin acetylesterase 8 OS=Arabidopsis thaliana GN=PAE8 PE=2 SV=1//0	GO:0003824,GO:0016787,GO:0003674	catalytic activity,hydrolase activity,molecular_function	--	--
CCA0597S0180	evm.TU.Contig268.180	3.48984	32.5401	-3.22098	0.000283708	0.0166713	sp|P34881|DNMT1_ARATH DNA (cytosine-5)-methyltransferase 1 OS=Arabidopsis thaliana GN=DMT1 PE=1 SV=1//0	GO:0003674,GO:0003682,GO:0005488	molecular_function,chromatin binding,binding	pop00270,pop01100	Cysteine and methionine metabolism,Metabolic pathways
CCA0597S0213	evm.TU.Contig268.213	0	7.1868	#NAME?	0.0380653	0.41308	sp|Q9SU35|ERLL1_ARATH pEARLI1-like lipid transfer protein 1 OS=Arabidopsis thaliana GN=AZI1 PE=1 SV=1//3.91606e-17	--	--	--	--
CCA0598S0008	evm.TU.Contig269.8	0.0623148	2.0905	-5.06813	0.00236642	0.0761258	sp|Q9M363|B561I_ARATH Cytochrome b561 and DOMON domain-containing protein At3g61750 OS=Arabidopsis thaliana GN=At3g61750 PE=3 SV=1//2.9328e-129	GO:0055114,GO:0044710,GO:0008150,GO:0008152,GO:0016020,GO:0031224,GO:0016021,GO:0044425,GO:0005575	oxidation-reduction process,single-organism metabolic process,biological_process,metabolic process,membrane,intrinsic to membrane,integral to membrane,membrane part,cellular_component	--	--
CCA0598S0016	evm.TU.Contig269.16	0.09447	3.32455	-5.13716	0.00019616	0.0126478	sp|Q9LS40|ASPG1_ARATH Protein ASPARTIC PROTEASE IN GUARD CELL 1 OS=Arabidopsis thaliana GN=ASPG1 PE=1 SV=1//7.55876e-112	GO:0003824,GO:0016787,GO:0008150,GO:0008152,GO:0003674,GO:0004190,GO:0070001,GO:0006508,GO:0071704,GO:0008233,GO:0044238,GO:0070011,GO:0004175,GO:0043170,GO:0019538	catalytic activity,hydrolase activity,biological_process,metabolic process,molecular_function,aspartic-type endopeptidase activity,aspartic-type peptidase activity,proteolysis,organic substance metabolic process,peptidase activity,primary metabolic process,peptidase activity, acting on L-amino acid peptides,endopeptidase activity,macromolecule metabolic process,protein metabolic process	--	--
CCA0598S0024	evm.TU.Contig269.24	0.105289	1.48519	-3.81822	0.02509	0.333902	sp|Q1ECI2|ERF23_ARATH Ethylene-responsive transcription factor ERF023 OS=Arabidopsis thaliana GN=ERF023 PE=2 SV=1//1.79396e-58	GO:0008150,GO:0008152,GO:0003674,GO:0001071,GO:0003700,GO:0019219,GO:0051171,GO:0006355,GO:2001141,GO:0051252,GO:0006351,GO:0032774,GO:0034654,GO:0031323,GO:2000112,GO:0010556,GO:0031326,GO:0080090,GO:0009889,GO:1901362,GO:0060255,GO:0019438,GO:0019222,GO:0065007,GO:0044271,GO:0018130,GO:0010468,GO:0050794,GO:0050789,GO:0071704,GO:0090304,GO:0016070,GO:0044238,GO:0006139,GO:0046483,GO:1901360,GO:…	biological_process,metabolic process,molecular_function,nucleic acid binding transcription factor activity,sequence-specific DNA binding transcription factor activity,regulation of nucleobase-containing compound metabolic process,regulation of nitrogen compound metabolic process,regulation of transcription, DNA-dependent,regulation of RNA biosynthetic process,regulation of RNA metabolic process,t…	--	--
CCA0598S0029	evm.TU.Contig269.29	4.59797	0.169369	4.76275	0.000633508	0.0301064	sp|Q43385|DOF37_ARATH Dof zinc finger protein DOF3.7 OS=Arabidopsis thaliana GN=DOF3.7 PE=1 SV=2//2.16304e-48	GO:0008150,GO:0008152,GO:0003674,GO:0019219,GO:0051171,GO:0006355,GO:2001141,GO:0051252,GO:0006351,GO:0032774,GO:0034654,GO:0031323,GO:2000112,GO:0010556,GO:0031326,GO:0080090,GO:0009889,GO:1901362,GO:0060255,GO:0019438,GO:0019222,GO:0065007,GO:0044271,GO:0018130,GO:0010468,GO:0050794,GO:0003677,GO:0050789,GO:0071704,GO:0090304,GO:0016070,GO:0044699,GO:0044238,GO:0006139,GO:0046483,GO:1901360,GO:…	biological_process,metabolic process,molecular_function,regulation of nucleobase-containing compound metabolic process,regulation of nitrogen compound metabolic process,regulation of transcription, DNA-dependent,regulation of RNA biosynthetic process,regulation of RNA metabolic process,transcription, DNA-dependent,RNA biosynthetic process,nucleobase-containing compound biosynthetic process,regula…	--	--
CCA0598S0030	evm.TU.Contig269.30	41.9902	11.2979	1.894	0.0311601	0.374521	sp|Q42808|TBP_SOYBN TATA-box-binding protein OS=Glycine max GN=TBP1 PE=2 SV=1//9.83219e-116	GO:0032774,GO:0006351,GO:0008152,GO:0008150,GO:0034654,GO:1901362,GO:0009059,GO:0034645,GO:0044271,GO:0071704,GO:0019438,GO:0006352,GO:0018130,GO:0003677,GO:0044238,GO:1901576,GO:1901360,GO:0090304,GO:0006807,GO:0009058,GO:0044249,GO:0006139,GO:0046483,GO:0006725,GO:0034641,GO:0009987,GO:0043170,GO:0044260,GO:0016070,GO:0044237,GO:0003674,GO:0097159,GO:1901363,GO:0010467,GO:0005488,GO:0003676	RNA biosynthetic process,transcription, DNA-dependent,metabolic process,biological_process,nucleobase-containing compound biosynthetic process,organic cyclic compound biosynthetic process,macromolecule biosynthetic process,cellular macromolecule biosynthetic process,cellular nitrogen compound biosynthetic process,organic substance metabolic process,aromatic compound biosynthetic process,DNA-depen…	pop03022	Basal transcription factors
CCA0598S0054	evm.TU.Contig269.54	0.242698	12.9769	-5.74064	1.36251e-06	0.00025257	-//-	--	--	--	--
CCA0598S0055	evm.TU.Contig269.55	0.11175	8.45767	-6.24191	8.98539e-07	0.000179016	-//-	--	--	--	--
CCA0598S0067	evm.TU.Contig269.67	0.754526	5.46489	-2.85655	0.00955446	0.190777	sp|Q8GYY5|RGAP3_ARATH Rho GTPase-activating protein 3 OS=Arabidopsis thaliana GN=ROPGAP3 PE=2 SV=1//2.88776e-148	GO:0008150,GO:0050896,GO:0065007,GO:0050794,GO:0050789,GO:0044699,GO:0051716,GO:0044763,GO:0007165,GO:0044700,GO:0023052,GO:0007154,GO:0009987	biological_process,response to stimulus,biological regulation,regulation of cellular process,regulation of biological process,single-organism process,cellular response to stimulus,single-organism cellular process,signal transduction,single organism signaling,signaling,cell communication,cellular process	--	--
CCA0598S0068	evm.TU.Contig269.68	0.590756	0.023932	4.62555	0.00696105	0.15641	sp|Q93VH6|GIF3_ARATH GRF1-interacting factor 3 OS=Arabidopsis thaliana GN=GIF3 PE=1 SV=1//1.39234e-18	GO:0008152,GO:0008150,GO:0071704,GO:0010033,GO:0044238,GO:0005634,GO:0071310,GO:0070887,GO:0006950,GO:0009987,GO:0043170,GO:0044260,GO:0044237,GO:0044699,GO:0044763,GO:0031503,GO:0042221,GO:0033554,GO:0006515,GO:0031144,GO:0034629,GO:0035966,GO:0035967,GO:0051788,GO:0071218,GO:0071630,GO:0050896,GO:0006508,GO:0043161,GO:0005575,GO:0010498,GO:0043227,GO:0043231,GO:0044248,GO:0009057,GO:0043229,GO:…	metabolic process,biological_process,organic substance metabolic process,response to organic substance,primary metabolic process,nucleus,cellular response to organic substance,cellular response to chemical stimulus,response to stress,cellular process,macromolecule metabolic process,cellular macromolecule metabolic process,cellular metabolic process,single-organism process,single-organism cellular…	--	--
CCA0598S0086	evm.TU.Contig269.86	2.3231	11.4231	-2.29783	0.0399479	0.422639	sp|Q9SJ52|YLS9_ARATH Protein YLS9 OS=Arabidopsis thaliana GN=YLS9 PE=2 SV=1//2.93339e-12	GO:0008150,GO:0008152,GO:0016020,GO:0015979,GO:0009521,GO:0009523,GO:0034357,GO:0009579,GO:0044436,GO:0044425,GO:0009539,GO:0005575,GO:0044237,GO:0009987,GO:0043234,GO:0005623,GO:0044464,GO:0032991,GO:0044424,GO:0005622	biological_process,metabolic process,membrane,photosynthesis,photosystem,photosystem II,photosynthetic membrane,thylakoid,thylakoid part,membrane part,photosystem II reaction center,cellular_component,cellular metabolic process,cellular process,protein complex,cell,cell part,macromolecular complex,intracellular part,intracellular	--	--
CCA0598S0127	evm.TU.Contig269.127	0.36287	2.25848	-2.63783	0.0486967	0.461537	sp|Q3E9B4|OFP8_ARATH Transcription repressor OFP8 OS=Arabidopsis thaliana GN=OFP8 PE=2 SV=1//4.48796e-26	GO:0008150,GO:0008152,GO:0003674,GO:0019067,GO:0005576,GO:0006351,GO:0032774,GO:0016043,GO:0034654,GO:0019068,GO:0071840,GO:1901362,GO:0019438,GO:0044271,GO:0018130,GO:0044403,GO:0016032,GO:0044419,GO:0003677,GO:0044764,GO:0018995,GO:0033643,GO:0043657,GO:0042025,GO:0022607,GO:0051276,GO:0043245,GO:0044215,GO:0044216,GO:0044217,GO:0033647,GO:0033648,GO:0044421,GO:0071704,GO:0090304,GO:0019058,GO:…	biological_process,metabolic process,molecular_function,viral assembly, maturation, egress, and release,extracellular region,transcription, DNA-dependent,RNA biosynthetic process,cellular component organization,nucleobase-containing compound biosynthetic process,virion assembly,cellular component organization or biogenesis,organic cyclic compound biosynthetic process,aromatic compound biosyntheti…	--	--
CCA0598S0129	evm.TU.Contig269.129	3.92454	0.420793	3.22134	0.0132628	0.232248	sp|Q9LV52|HSFC1_ARATH Heat stress transcription factor C-1 OS=Arabidopsis thaliana GN=HSFC1 PE=2 SV=1//8.90946e-82	GO:0001071,GO:0003700,GO:0032774,GO:0006351,GO:0008152,GO:0019219,GO:0051171,GO:0008150,GO:2001141,GO:0051252,GO:0006355,GO:0034654,GO:0043565,GO:1901362,GO:0009059,GO:0034645,GO:0010556,GO:0031326,GO:0009889,GO:2000112,GO:0044271,GO:0031323,GO:0071704,GO:0019438,GO:0019222,GO:0080090,GO:0018130,GO:0060255,GO:0003677,GO:0010468,GO:0044238,GO:1901576,GO:1901360,GO:0090304,GO:0006807,GO:0009058,GO:…	nucleic acid binding transcription factor activity,sequence-specific DNA binding transcription factor activity,RNA biosynthetic process,transcription, DNA-dependent,metabolic process,regulation of nucleobase-containing compound metabolic process,regulation of nitrogen compound metabolic process,biological_process,regulation of RNA biosynthetic process,regulation of RNA metabolic process,regulatio…	--	--
CCA0598S0131	evm.TU.Contig269.131	1.00673	6.6926	-2.73289	0.0116285	0.214915	sp|Q941B6|UBC37_ARATH Probable ubiquitin-conjugating enzyme E2 37 OS=Arabidopsis thaliana GN=UBC37 PE=2 SV=2//9.75029e-84	GO:0003674,GO:0005488,GO:0005515	molecular_function,binding,protein binding	--	--
CCA0601S0065	evm.TU.Contig270.65	7.17055	1.17902	2.6045	0.0248671	0.33223	sp|Q9ZU90|SKI28_ARATH F-box protein SKIP28 OS=Arabidopsis thaliana GN=SKIP28 PE=1 SV=1//2.70862e-64	GO:0003674,GO:0005488,GO:0005515	molecular_function,binding,protein binding	--	--
CCA0601S0069	evm.TU.Contig270.69	92.9487	27.6072	1.75139	0.0403821	0.424869	sp|Q9LVI4|TIF6B_ARATH Protein TIFY 6B OS=Arabidopsis thaliana GN=TIFY6B PE=1 SV=1//3.14763e-40	GO:0003674,GO:0005488,GO:0005515	molecular_function,binding,protein binding	pop04075,pop04626	Plant hormone signal transduction,Plant-pathogen interaction
CCA0601S0104	evm.TU.Contig270.104	52.8667	12.5226	2.07783	0.0147437	0.247345	sp|Q9ZU96|Y2168_ARATH Ankyrin repeat-containing protein At2g01680 OS=Arabidopsis thaliana GN=At2g01680 PE=2 SV=1//0	GO:0003674,GO:0005575,GO:0031224,GO:0016021,GO:0016020,GO:0005488,GO:0044425,GO:0005515	molecular_function,cellular_component,intrinsic to membrane,integral to membrane,membrane,binding,membrane part,protein binding	--	--
CCA0601S0112	evm.TU.Contig270.112	35.6005	2.23451	3.99387	2.7699e-05	0.002785	sp|Q9C9W9|ADO3_ARATH Adagio protein 3 OS=Arabidopsis thaliana GN=ADO3 PE=1 SV=1//0	GO:0008150,GO:0008152,GO:0003674,GO:0019219,GO:0051171,GO:0006355,GO:2001141,GO:0051252,GO:0006351,GO:0032774,GO:0034654,GO:0031323,GO:2000112,GO:0010556,GO:0031326,GO:0080090,GO:0009889,GO:1901362,GO:0060255,GO:0019438,GO:0019222,GO:0065007,GO:0044271,GO:0018130,GO:0010468,GO:0050794,GO:0050789,GO:0071704,GO:0090304,GO:0016070,GO:0044238,GO:0006139,GO:0046483,GO:1901360,GO:0006725,GO:0006807,GO:…	biological_process,metabolic process,molecular_function,regulation of nucleobase-containing compound metabolic process,regulation of nitrogen compound metabolic process,regulation of transcription, DNA-dependent,regulation of RNA biosynthetic process,regulation of RNA metabolic process,transcription, DNA-dependent,RNA biosynthetic process,nucleobase-containing compound biosynthetic process,regula…	pop04712	Circadian rhythm - plant
CCA0605S0025	evm.TU.Contig271.25	25.043	7.68958	1.70343	0.0421284	0.432961	sp|Q9LJM4|IKU2_ARATH Receptor-like protein kinase HAIKU2 OS=Arabidopsis thaliana GN=IKU2 PE=1 SV=1//1.79021e-168	GO:0008152,GO:0008150,GO:0003824,GO:0003674,GO:0071704,GO:0043167,GO:0097159,GO:1901363,GO:0044237,GO:0044238,GO:0016740,GO:0009987,GO:0004672,GO:0016773,GO:0016301,GO:0006468,GO:0005488,GO:0044260,GO:0016310,GO:0043170,GO:0006796,GO:0006793,GO:0005524,GO:0030554,GO:0032559,GO:0036094,GO:0035639,GO:0016772,GO:0000166,GO:1901265,GO:0043412,GO:0043168,GO:0006464,GO:0036211,GO:0017076,GO:0001883,GO:…	metabolic process,biological_process,catalytic activity,molecular_function,organic substance metabolic process,ion binding,organic cyclic compound binding,heterocyclic compound binding,cellular metabolic process,primary metabolic process,transferase activity,cellular process,protein kinase activity,phosphotransferase activity, alcohol group as acceptor,kinase activity,protein phosphorylation,bind…	--	--
CCA0605S0033	evm.TU.Contig271.33	0.102226	7.24244	-6.14665	5.49161e-07	0.000119374	sp|Q9FX32|SUS6_ARATH Sucrose synthase 6 OS=Arabidopsis thaliana GN=SUS6 PE=1 SV=1//0	GO:0003824,GO:0044262,GO:0005975,GO:0008150,GO:0046527,GO:0035251,GO:0005984,GO:0008152,GO:0016758,GO:0016757,GO:0003674,GO:0009311,GO:0005985,GO:0016157,GO:0008194,GO:0044723,GO:0071704,GO:0016740,GO:0044238,GO:0031423,GO:0044237,GO:0009987,GO:0005488,GO:0005515	catalytic activity,cellular carbohydrate metabolic process,carbohydrate metabolic process,biological_process,glucosyltransferase activity,UDP-glucosyltransferase activity,disaccharide metabolic process,metabolic process,transferase activity, transferring hexosyl groups,transferase activity, transferring glycosyl groups,molecular_function,oligosaccharide metabolic process,sucrose metabolic process…	pop00500,pop01100	Starch and sucrose metabolism,Metabolic pathways
CCA0605S0049	evm.TU.Contig271.49	36.5848	202.938	-2.47172	0.0039412	0.107886	sp|P54767|DCE_SOLLC Glutamate decarboxylase OS=Solanum lycopersicum PE=2 SV=1//0	GO:0003824,GO:0044710,GO:0008150,GO:0008152,GO:0003674,GO:0048037,GO:0071704,GO:0030170,GO:0016831,GO:0043167,GO:0016829,GO:0043436,GO:0006082,GO:0016830,GO:0019752,GO:0044281,GO:0044237,GO:0043168,GO:0009987,GO:0005488	catalytic activity,single-organism metabolic process,biological_process,metabolic process,molecular_function,cofactor binding,organic substance metabolic process,pyridoxal phosphate binding,carboxy-lyase activity,ion binding,lyase activity,oxoacid metabolic process,organic acid metabolic process,carbon-carbon lyase activity,carboxylic acid metabolic process,small molecule metabolic process,cellul…	pop01110,pop01100,pop00410,pop00430,pop00250,pop00650	Biosynthesis of secondary metabolites,Metabolic pathways,beta-Alanine metabolism,Taurine and hypotaurine metabolism,Alanine, aspartate and glutamate metabolism,Butanoate metabolism
CCA0605S0050	evm.TU.Contig271.50	51.4629	261.256	-2.34386	0.00706632	0.157821	sp|P54767|DCE_SOLLC Glutamate decarboxylase OS=Solanum lycopersicum PE=2 SV=1//3.18497e-75	GO:0003824,GO:0044710,GO:0008150,GO:0008152,GO:0003674,GO:0048037,GO:0071704,GO:0030170,GO:0016831,GO:0043167,GO:0016829,GO:0043436,GO:0006082,GO:0016830,GO:0019752,GO:0044281,GO:0044237,GO:0043168,GO:0009987,GO:0005488	catalytic activity,single-organism metabolic process,biological_process,metabolic process,molecular_function,cofactor binding,organic substance metabolic process,pyridoxal phosphate binding,carboxy-lyase activity,ion binding,lyase activity,oxoacid metabolic process,organic acid metabolic process,carbon-carbon lyase activity,carboxylic acid metabolic process,small molecule metabolic process,cellul…	pop01110,pop01100,pop00410,pop00430,pop00250,pop00650	Biosynthesis of secondary metabolites,Metabolic pathways,beta-Alanine metabolism,Taurine and hypotaurine metabolism,Alanine, aspartate and glutamate metabolism,Butanoate metabolism
CCA0605S0069	evm.TU.Contig271.69	1.13141	12.5687	-3.47364	0.0016792	0.0601443	sp|Q9SCX8|PPA17_ARATH Purple acid phosphatase 17 OS=Arabidopsis thaliana GN=PAP17 PE=2 SV=1//5.39871e-162	GO:0003824,GO:0016787,GO:0008150,GO:0003674,GO:0051704,GO:0009405	catalytic activity,hydrolase activity,biological_process,molecular_function,multi-organism process,pathogenesis	pop00740	Riboflavin metabolism
CCA0605S0108	evm.TU.Contig271.108	0.0248691	0.942993	-5.24482	0.00191691	0.0658358	sp|Q9SD53|Y3720_ARATH UPF0481 protein At3g47200 OS=Arabidopsis thaliana GN=At3g47200 PE=2 SV=1//7.7935e-35	--	--	--	--
CCA0607S0042	evm.TU.Contig272.42	46.6163	7.53881	2.62842	0.0052706	0.130846	sp|Q84LH3|WEX_ARATH Werner Syndrome-like exonuclease OS=Arabidopsis thaliana GN=WEX PE=1 SV=1//7.25736e-20	GO:0008152,GO:0044238,GO:0046483,GO:0071704,GO:0006725,GO:1901360,GO:0034641,GO:0003674,GO:0003824,GO:0006807,GO:0008150,GO:0006139,GO:0044237,GO:0003676,GO:0004527,GO:0005488,GO:0009987,GO:0097159,GO:1901363,GO:0016787,GO:0004518,GO:0008408,GO:0016788	metabolic process,primary metabolic process,heterocycle metabolic process,organic substance metabolic process,cellular aromatic compound metabolic process,organic cyclic compound metabolic process,cellular nitrogen compound metabolic process,molecular_function,catalytic activity,nitrogen compound metabolic process,biological_process,nucleobase-containing compound metabolic process,cellular metabo…	--	--
CCA0607S0046	evm.TU.Contig272.46	0.459315	0.0418574	3.45593	0.026493	0.34358	sp|Q8W110|FRO4_ARATH Ferric reduction oxidase 4 OS=Arabidopsis thaliana GN=FRO4 PE=2 SV=1//0	GO:0016491,GO:0055114,GO:0044710,GO:0008152,GO:0008150,GO:0003824,GO:0044271,GO:0018130,GO:0019438,GO:1901362,GO:0006807,GO:0003674,GO:0006725,GO:0046483,GO:1901360,GO:0071704,GO:0034641,GO:1901576,GO:0044237,GO:0044249,GO:0009058,GO:0009987,GO:1901564,GO:0051186,GO:0006778,GO:0033013,GO:0051188,GO:1901566,GO:0006779,GO:0033014	oxidoreductase activity,oxidation-reduction process,single-organism metabolic process,metabolic process,biological_process,catalytic activity,cellular nitrogen compound biosynthetic process,heterocycle biosynthetic process,aromatic compound biosynthetic process,organic cyclic compound biosynthetic process,nitrogen compound metabolic process,molecular_function,cellular aromatic compound metabolic …	--	--
CCA0607S0056	evm.TU.Contig272.56	0.405621	6.61838	-4.02827	0.000358448	0.0197761	sp|Q9M1S3|ARP1_ARATH Probable RNA-binding protein ARP1 OS=Arabidopsis thaliana GN=ARP1 PE=2 SV=1//4.42591e-34	GO:0008092,GO:0003779,GO:0051015,GO:0003674,GO:0097159,GO:1901363,GO:0030674,GO:0060090,GO:0005488,GO:0003676,GO:0005515	cytoskeletal protein binding,actin binding,actin filament binding,molecular_function,organic cyclic compound binding,heterocyclic compound binding,protein binding, bridging,binding, bridging,binding,nucleic acid binding,protein binding	--	--
CCA0607S0079	evm.TU.Contig272.79	1.93389	11.8077	-2.61015	0.0153487	0.252681	-//-	GO:0032774,GO:0008152,GO:0019219,GO:0051171,GO:0008150,GO:2001141,GO:0051252,GO:0034654,GO:1901362,GO:0051704,GO:0009059,GO:0010556,GO:0031326,GO:0009889,GO:0044271,GO:0031323,GO:0071704,GO:0019438,GO:0019222,GO:0080090,GO:0018130,GO:0060255,GO:0010468,GO:0044238,GO:0044403,GO:1901576,GO:0044419,GO:1901360,GO:0016032,GO:0090304,GO:0006807,GO:0009058,GO:0044249,GO:0044764,GO:0006139,GO:0046483,GO:…	RNA biosynthetic process,metabolic process,regulation of nucleobase-containing compound metabolic process,regulation of nitrogen compound metabolic process,biological_process,regulation of RNA biosynthetic process,regulation of RNA metabolic process,nucleobase-containing compound biosynthetic process,organic cyclic compound biosynthetic process,multi-organism process,macromolecule biosynthetic pr…	--	--
CCA0607S0094	evm.TU.Contig272.94	5.91237	0.48204	3.61651	0.0399183	0.422554	-//-	GO:0008150,GO:0008092,GO:0003674,GO:0003779,GO:0009987,GO:0007010,GO:0005488,GO:0044699,GO:0044763,GO:0006996,GO:0071840,GO:0016043,GO:0005515	biological_process,cytoskeletal protein binding,molecular_function,actin binding,cellular process,cytoskeleton organization,binding,single-organism process,single-organism cellular process,organelle organization,cellular component organization or biogenesis,cellular component organization,protein binding	--	--
CCA0607S0095	evm.TU.Contig272.95	7.55437	0.788873	3.25944	0.0178891	0.275869	sp|Q9LZW3|PUB16_ARATH U-box domain-containing protein 16 OS=Arabidopsis thaliana GN=PUB16 PE=2 SV=1//5.83861e-31	GO:0008150,GO:0009987,GO:0031412,GO:0044699,GO:0044763,GO:0016050,GO:0006996,GO:0071840,GO:0016043	biological_process,cellular process,gas vesicle organization,single-organism process,single-organism cellular process,vesicle organization,organelle organization,cellular component organization or biogenesis,cellular component organization	--	--
CCA0610S0032	evm.TU.Contig273.32	3.95221	0.439521	3.16866	0.00503002	0.126934	sp|Q8W3Z1|BAMS_BETPL Beta-amyrin synthase OS=Betula platyphylla GN=OSCBPY PE=1 SV=1//0	GO:0003824,GO:0003674,GO:0005488,GO:0005515	catalytic activity,molecular_function,binding,protein binding	pop00909,pop01110	Sesquiterpenoid and triterpenoid biosynthesis,Biosynthesis of secondary metabolites
CCA0613S0005	evm.TU.Contig274.5	22.3382	224.972	-3.33216	0.000260924	0.0156904	sp|A7LXU3|BGH3B_BACO1 Beta-glucosidase BoGH3B OS=Bacteroides ovatus (strain ATCC 8483 / DSM 1896 / JCM 5824 / NCTC 11153) GN=BACOVA_02659 PE=1 SV=1//7.96387e-77	GO:0004553,GO:0016798,GO:0003824,GO:0005975,GO:0008152,GO:0008150,GO:0016787,GO:0071704,GO:0044238,GO:0003674	hydrolase activity, hydrolyzing O-glycosyl compounds,hydrolase activity, acting on glycosyl bonds,catalytic activity,carbohydrate metabolic process,metabolic process,biological_process,hydrolase activity,organic substance metabolic process,primary metabolic process,molecular_function	pop00500,pop00940,pop01110,pop01100,pop00460	Starch and sucrose metabolism,Phenylpropanoid biosynthesis,Biosynthesis of secondary metabolites,Metabolic pathways,Cyanoamino acid metabolism
CCA0613S0013	evm.TU.Contig274.13	5.07536	49.804	-3.29468	0.000325735	0.0184617	sp|Q56WF8|SCP48_ARATH Serine carboxypeptidase-like 48 OS=Arabidopsis thaliana GN=SCPL48 PE=2 SV=2//0	GO:0003824,GO:0016787,GO:0008150,GO:0008152,GO:0003674,GO:0004185,GO:0004180,GO:0070008,GO:0008238,GO:0008236,GO:0017171,GO:0006508,GO:0071704,GO:0008233,GO:0044238,GO:0070011,GO:0043170,GO:0019538	catalytic activity,hydrolase activity,biological_process,metabolic process,molecular_function,serine-type carboxypeptidase activity,carboxypeptidase activity,serine-type exopeptidase activity,exopeptidase activity,serine-type peptidase activity,serine hydrolase activity,proteolysis,organic substance metabolic process,peptidase activity,primary metabolic process,peptidase activity, acting on L-ami…	--	--
CCA0613S0017	evm.TU.Contig274.17	0.372421	9.69365	-4.70203	0.00011492	0.0084394	sp|Q9SJL9|XTH32_ARATH Probable xyloglucan endotransglucosylase/hydrolase protein 32 OS=Arabidopsis thaliana GN=XTH32 PE=2 SV=1//1.88776e-129	GO:0003824,GO:0004553,GO:0044262,GO:0016798,GO:0005975,GO:0005618,GO:0016787,GO:0030312,GO:0005976,GO:0006073,GO:0044042,GO:0044264,GO:0008150,GO:0016762,GO:0048046,GO:0008152,GO:0016758,GO:0016757,GO:0003674,GO:0071944,GO:0005576,GO:0071704,GO:0016740,GO:0044238,GO:0043170,GO:0005575,GO:0044237,GO:0044260,GO:0009987,GO:0005623,GO:0044464	catalytic activity,hydrolase activity, hydrolyzing O-glycosyl compounds,cellular carbohydrate metabolic process,hydrolase activity, acting on glycosyl bonds,carbohydrate metabolic process,cell wall,hydrolase activity,external encapsulating structure,polysaccharide metabolic process,cellular glucan metabolic process,glucan metabolic process,cellular polysaccharide metabolic process,biological_proc…	--	--
CCA0613S0022	evm.TU.Contig274.22	0.764968	15.6022	-4.3502	9.04366e-05	0.0070505	sp|Q4QSC8|SGO1_MAIZE Shugoshin-1 OS=Zea mays GN=SGO1 PE=2 SV=1//3.44379e-19	GO:0008150,GO:0022402,GO:0044699,GO:0007049,GO:0000003,GO:0045132,GO:0005694,GO:0044427,GO:0007059,GO:0048610,GO:0007126,GO:0005634,GO:0044763,GO:0051321,GO:0000775,GO:0005575,GO:0043231,GO:0043227,GO:0009987,GO:0044446,GO:0044422,GO:0005623,GO:0044464,GO:0043229,GO:0043226,GO:0044424,GO:0005622,GO:0043228,GO:0043232	biological_process,cell cycle process,single-organism process,cell cycle,reproduction,meiotic chromosome segregation,chromosome,chromosomal part,chromosome segregation,cellular process involved in reproduction,meiosis,nucleus,single-organism cellular process,meiotic cell cycle,chromosome, centromeric region,cellular_component,intracellular membrane-bounded organelle,membrane-bounded organelle,cel…	--	--
CCA0613S0073	evm.TU.Contig274.73	213.025	64.3456	1.72711	0.0400343	0.423071	sp|Q94F62|BAK1_ARATH BRASSINOSTEROID INSENSITIVE 1-associated receptor kinase 1 OS=Arabidopsis thaliana GN=BAK1 PE=1 SV=2//6.55995e-66	GO:0003674,GO:0005488,GO:0005515	molecular_function,binding,protein binding	--	--
CCA0613S0076	evm.TU.Contig274.76	316.771	80.557	1.97536	0.0378708	0.412208	sp|O24606|EIN3_ARATH Protein ETHYLENE INSENSITIVE 3 OS=Arabidopsis thaliana GN=EIN3 PE=1 SV=1//0	--	--	pop04075	Plant hormone signal transduction
CCA0613S0089	evm.TU.Contig274.89	241.625	24.6006	3.29601	0.00027323	0.0162435	sp|O23547|EXLB1_ARATH Expansin-like B1 OS=Arabidopsis thaliana GN=EXLB1 PE=2 SV=2//1.28344e-63	--	--	--	--
CCA0616S0016	evm.TU.Contig275.16	3.03391	91.2279	-4.91022	0.00333205	0.0962289	sp|Q6PS57|CKS1_ORYSJ Cyclin-dependent kinases regulatory subunit 1 OS=Oryza sativa subsp. japonica GN=CKS1 PE=2 SV=1//1.03857e-45	GO:0008150,GO:0003674,GO:0030234,GO:0044699,GO:0019207,GO:0007049,GO:0019887,GO:0016538,GO:0044763,GO:0009987	biological_process,molecular_function,enzyme regulator activity,single-organism process,kinase regulator activity,cell cycle,protein kinase regulator activity,cyclin-dependent protein serine/threonine kinase regulator activity,single-organism cellular process,cellular process	--	--
CCA0616S0018	evm.TU.Contig275.18	7.58478	91.2343	-3.5884	0.0121787	0.220838	sp|Q6PS57|CKS1_ORYSJ Cyclin-dependent kinases regulatory subunit 1 OS=Oryza sativa subsp. japonica GN=CKS1 PE=2 SV=1//1.03857e-45	GO:0008150,GO:0007049,GO:0016538,GO:0009987,GO:0044699,GO:0044763,GO:0030234,GO:0003674,GO:0019207,GO:0019887	biological_process,cell cycle,cyclin-dependent protein serine/threonine kinase regulator activity,cellular process,single-organism process,single-organism cellular process,enzyme regulator activity,molecular_function,kinase regulator activity,protein kinase regulator activity	--	--
CCA0616S0019	evm.TU.Contig275.19	0.682849	4.16226	-2.60773	0.0403458	0.424695	sp|Q8VZ13|Y1816_ARATH Uncharacterized protein At1g08160 OS=Arabidopsis thaliana GN=At1g08160 PE=2 SV=1//2.39632e-34	--	--	--	--
CCA0616S0021	evm.TU.Contig275.21	0.133223	1.0546	-2.98478	0.0309375	0.373198	sp|Q9FI39|THAD_ARATH Cytochrome P450 705A5 OS=Arabidopsis thaliana GN=CYP705A5 PE=2 SV=1//2.62123e-118	GO:0003824,GO:0016491,GO:0055114,GO:0044710,GO:0008150,GO:0020037,GO:0046906,GO:0016705,GO:0008152,GO:0003674,GO:0005506,GO:0043169,GO:0046872,GO:0046914,GO:0043167,GO:0097159,GO:1901363,GO:0005488	catalytic activity,oxidoreductase activity,oxidation-reduction process,single-organism metabolic process,biological_process,heme binding,tetrapyrrole binding,oxidoreductase activity, acting on paired donors, with incorporation or reduction of molecular oxygen,metabolic process,molecular_function,iron ion binding,cation binding,metal ion binding,transition metal ion binding,ion binding,organic cyc…	--	--
CCA0616S0075	evm.TU.Contig275.75	0.567514	5.01484	-3.14348	0.0055257	0.134743	sp|P54769|TYDC2_PAPSO Tyrosine/DOPA decarboxylase 2 OS=Papaver somniferum GN=TYDC2 PE=2 SV=1//0	GO:0003824,GO:0044710,GO:0008150,GO:0008152,GO:0003674,GO:0048037,GO:0071704,GO:0030170,GO:0016831,GO:0043167,GO:0044238,GO:0006807,GO:0016829,GO:0043436,GO:0006082,GO:0016830,GO:0019752,GO:0044281,GO:0009058,GO:0044237,GO:0043168,GO:1901564,GO:0009987,GO:0005488,GO:0006520	catalytic activity,single-organism metabolic process,biological_process,metabolic process,molecular_function,cofactor binding,organic substance metabolic process,pyridoxal phosphate binding,carboxy-lyase activity,ion binding,primary metabolic process,nitrogen compound metabolic process,lyase activity,oxoacid metabolic process,organic acid metabolic process,carbon-carbon lyase activity,carboxylic …	pop01110,pop00950,pop01100,pop00350	Biosynthesis of secondary metabolites,Isoquinoline alkaloid biosynthesis,Metabolic pathways,Tyrosine metabolism
CCA0616S0089	evm.TU.Contig275.89	2.36934	0.321781	2.88034	0.0191657	0.287221	-//-	GO:0008150,GO:0003674,GO:0015081,GO:0015293,GO:0015294,GO:0005215,GO:0022857,GO:0005326,GO:0005328,GO:0006836,GO:0022891,GO:0015075,GO:0022804,GO:0022892,GO:0015370,GO:0015291,GO:0044765,GO:0015077,GO:0046873,GO:0044699,GO:0008324,GO:0022890,GO:0016020,GO:0051179,GO:0031224,GO:0016021,GO:0006810,GO:0051234,GO:0005575,GO:0044425	biological_process,molecular_function,sodium ion transmembrane transporter activity,symporter activity,solute:cation symporter activity,transporter activity,transmembrane transporter activity,neurotransmitter transporter activity,neurotransmitter:sodium symporter activity,neurotransmitter transport,substrate-specific transmembrane transporter activity,ion transmembrane transporter activity,active…	--	--
CCA0616S0110	evm.TU.Contig275.110	0.0330489	1.41203	-5.41702	0.000894699	0.0384943	-//-	--	--	--	--
CCA0616S0131	evm.TU.Contig275.130_evm.TU.Contig275.131	19.7054	4.20736	2.2276	0.0254924	0.336836	sp|Q6AYK6|CYBP_RAT Calcyclin-binding protein OS=Rattus norvegicus GN=Cacybp PE=1 SV=1//1.70594e-18	--	--	--	--
CCA0616S0139	evm.TU.Contig275.139	515.229	131.161	1.97388	0.0364144	0.404202	-//-	GO:0016798,GO:0003824,GO:0016787,GO:0003674	hydrolase activity, acting on glycosyl bonds,catalytic activity,hydrolase activity,molecular_function	--	--
CCA0616S0149	evm.TU.Contig275.149	4.42939	49.0972	-3.47046	0.000150088	0.0103231	sp|Q9FL33|MCM3_ARATH DNA replication licensing factor MCM3 OS=Arabidopsis thaliana GN=MCM3 PE=1 SV=1//0	GO:0003824,GO:0016787,GO:0008150,GO:0008152,GO:0003674,GO:0019219,GO:0051171,GO:0006355,GO:2001141,GO:0051252,GO:0006351,GO:0032774,GO:0034654,GO:0031323,GO:2000112,GO:0010556,GO:0031326,GO:0080090,GO:0009889,GO:1901362,GO:0060255,GO:0019438,GO:0019222,GO:0065007,GO:0044271,GO:0018130,GO:0010468,GO:0050794,GO:0003677,GO:0016818,GO:0050789,GO:0016462,GO:0071704,GO:0090304,GO:0043167,GO:0016817,GO:…	catalytic activity,hydrolase activity,biological_process,metabolic process,molecular_function,regulation of nucleobase-containing compound metabolic process,regulation of nitrogen compound metabolic process,regulation of transcription, DNA-dependent,regulation of RNA biosynthetic process,regulation of RNA metabolic process,transcription, DNA-dependent,RNA biosynthetic process,nucleobase-containin…	pop03030	DNA replication
CCA0616S0156	evm.TU.Contig275.156	0.205884	10.7166	-5.70187	1.53597e-07	4.25768e-05	sp|Q9FL28|FLS2_ARATH LRR receptor-like serine/threonine-protein kinase FLS2 OS=Arabidopsis thaliana GN=FLS2 PE=1 SV=1//0	GO:0008152,GO:0008150,GO:0031323,GO:0019222,GO:0003824,GO:0050794,GO:0065007,GO:0050789,GO:0003674,GO:0071704,GO:0043167,GO:0097159,GO:1901363,GO:0044237,GO:0044238,GO:0016740,GO:0009987,GO:0004672,GO:0016773,GO:0016301,GO:0006468,GO:0005488,GO:0044260,GO:0016310,GO:0043170,GO:0006796,GO:0006793,GO:0010109,GO:0042548,GO:0042549,GO:0043467,GO:0005524,GO:0030554,GO:0032559,GO:0036094,GO:0035639,GO:…	metabolic process,biological_process,regulation of cellular metabolic process,regulation of metabolic process,catalytic activity,regulation of cellular process,biological regulation,regulation of biological process,molecular_function,organic substance metabolic process,ion binding,organic cyclic compound binding,heterocyclic compound binding,cellular metabolic process,primary metabolic process,tr…	pop04626	Plant-pathogen interaction
CCA0616S0165	evm.TU.Contig275.165	1.65673	0.0466884	5.14913	0.00201167	0.067984	sp|Q8VWJ2|WRK28_ARATH Probable WRKY transcription factor 28 OS=Arabidopsis thaliana GN=WRKY28 PE=2 SV=1//6.18428e-54	GO:0008150,GO:0008152,GO:0003674,GO:0001071,GO:0003700,GO:0019219,GO:0051171,GO:0006355,GO:2001141,GO:0051252,GO:0006351,GO:0032774,GO:0034654,GO:0031323,GO:2000112,GO:0010556,GO:0031326,GO:0080090,GO:0009889,GO:1901362,GO:0060255,GO:0019438,GO:0019222,GO:0065007,GO:0044271,GO:0018130,GO:0010468,GO:0050794,GO:0003677,GO:0050789,GO:0071704,GO:0090304,GO:0016070,GO:0044238,GO:0006139,GO:0046483,GO:…	biological_process,metabolic process,molecular_function,nucleic acid binding transcription factor activity,sequence-specific DNA binding transcription factor activity,regulation of nucleobase-containing compound metabolic process,regulation of nitrogen compound metabolic process,regulation of transcription, DNA-dependent,regulation of RNA biosynthetic process,regulation of RNA metabolic process,t…	--	--
CCA0620S0010	evm.TU.Contig276.10	24.346	3.89852	2.64269	0.0177739	0.274824	sp|Q8LFP7|NIP12_ARATH Aquaporin NIP1-2 OS=Arabidopsis thaliana GN=NIP1-2 PE=2 SV=2//4.63841e-78	GO:0008150,GO:0003674,GO:0005215,GO:0005575,GO:0016020,GO:0051179,GO:0051234,GO:0006810	biological_process,molecular_function,transporter activity,cellular_component,membrane,localization,establishment of localization,transport	--	--
CCA0623S0013	evm.TU.Contig277.13	0.0234002	0.295756	-3.65981	0.0370032	1	-//-	--	--	--	--
CCA0623S0015	evm.TU.Contig277.15	4.41474	0.261972	4.07485	0.000296592	0.0172197	sp|Q39214|RPM1_ARATH Disease resistance protein RPM1 OS=Arabidopsis thaliana GN=RPM1 PE=1 SV=1//5.92063e-144	GO:0003824,GO:0016787,GO:0008150,GO:0008152,GO:0003674,GO:0005576,GO:0065007,GO:0016818,GO:0065008,GO:0016462,GO:0071704,GO:0090304,GO:0048878,GO:0042592,GO:0043167,GO:0016817,GO:0006879,GO:0046916,GO:0055072,GO:0055076,GO:0017111,GO:0019725,GO:0044699,GO:0006260,GO:0006873,GO:0006875,GO:0030003,GO:0050801,GO:0055065,GO:0055080,GO:0055082,GO:0044238,GO:0006139,GO:0046483,GO:1901360,GO:0006725,GO:…	catalytic activity,hydrolase activity,biological_process,metabolic process,molecular_function,extracellular region,biological regulation,hydrolase activity, acting on acid anhydrides, in phosphorus-containing anhydrides,regulation of biological quality,pyrophosphatase activity,organic substance metabolic process,nucleic acid metabolic process,chemical homeostasis,homeostatic process,ion binding,h…	pop04626	Plant-pathogen interaction
CCA0623S0027	evm.TU.Contig277.27	5.1929	50.5283	-3.28248	0.000353014	0.0195629	sp|Q944R1|PLY15_ARATH Probable pectate lyase 15 OS=Arabidopsis thaliana GN=At4g13710 PE=2 SV=1//0	GO:0003824,GO:0016787,GO:0008150,GO:0008152,GO:0003674,GO:0006508,GO:0071704,GO:0008233,GO:0044238,GO:0070011,GO:0004175,GO:0004197,GO:0008234,GO:0043170,GO:0019538	catalytic activity,hydrolase activity,biological_process,metabolic process,molecular_function,proteolysis,organic substance metabolic process,peptidase activity,primary metabolic process,peptidase activity, acting on L-amino acid peptides,endopeptidase activity,cysteine-type endopeptidase activity,cysteine-type peptidase activity,macromolecule metabolic process,protein metabolic process	pop00040	Pentose and glucuronate interconversions
CCA0623S0067	evm.TU.Contig277.67	10.6161	2.8417	1.90142	0.03358	0.388076	sp|Q5W274|PDR3_TOBAC Pleiotropic drug resistance protein 3 OS=Nicotiana tabacum GN=PDR3 PE=2 SV=1//0	GO:0003824,GO:0008152,GO:0008150,GO:0016787,GO:0071944,GO:0071704,GO:0044238,GO:0016462,GO:0016818,GO:1901360,GO:0017111,GO:0090304,GO:0006807,GO:0016817,GO:0006259,GO:0006139,GO:0046483,GO:0006725,GO:0034641,GO:0006950,GO:0009987,GO:0043170,GO:0044260,GO:0044237,GO:0044699,GO:0044763,GO:0042221,GO:0003674,GO:0005215,GO:0022857,GO:0016740,GO:0005524,GO:0006974,GO:0097159,GO:1901363,GO:0035639,GO:…	catalytic activity,metabolic process,biological_process,hydrolase activity,cell periphery,organic substance metabolic process,primary metabolic process,pyrophosphatase activity,hydrolase activity, acting on acid anhydrides, in phosphorus-containing anhydrides,organic cyclic compound metabolic process,nucleoside-triphosphatase activity,nucleic acid metabolic process,nitrogen compound metabolic pro…	--	--
CCA0623S0071	evm.TU.Contig277.71	0.587751	9.01364	-3.93883	0.000738692	0.0336765	-//-	GO:0003674,GO:0030246,GO:0005488,GO:0001871,GO:0030247	molecular_function,carbohydrate binding,binding,pattern binding,polysaccharide binding	--	--
CCA0623S0083	evm.TU.Contig277.83	1.87825	0.277984	2.75632	0.0479304	0.458508	sp|Q9SUS1|WRK29_ARATH Probable WRKY transcription factor 29 OS=Arabidopsis thaliana GN=WRKY29 PE=2 SV=1//3.79836e-38	GO:0008150,GO:0008152,GO:0003674,GO:0001071,GO:0003700,GO:0019219,GO:0051171,GO:0006355,GO:2001141,GO:0051252,GO:0006351,GO:0032774,GO:0034654,GO:0031323,GO:2000112,GO:0010556,GO:0031326,GO:0080090,GO:0009889,GO:1901362,GO:0060255,GO:0019438,GO:0019222,GO:0065007,GO:0044271,GO:0018130,GO:0010468,GO:0050794,GO:0003677,GO:0050789,GO:0071704,GO:0090304,GO:0016070,GO:0044238,GO:0006139,GO:0046483,GO:…	biological_process,metabolic process,molecular_function,nucleic acid binding transcription factor activity,sequence-specific DNA binding transcription factor activity,regulation of nucleobase-containing compound metabolic process,regulation of nitrogen compound metabolic process,regulation of transcription, DNA-dependent,regulation of RNA biosynthetic process,regulation of RNA metabolic process,t…	--	--
CCA0623S0089	evm.TU.Contig277.89	10.163	2.439	2.05896	0.0421587	0.433097	-//-	GO:0008152,GO:0008150,GO:0009059,GO:0034645,GO:0071704,GO:0044238,GO:1901576,GO:0009058,GO:0044249,GO:0009987,GO:0043170,GO:0044260,GO:0044237,GO:0003674,GO:0005575,GO:0010467,GO:0043228,GO:0043232,GO:0043229,GO:0043226,GO:0005623,GO:0044464,GO:0032991,GO:0005198,GO:0019538,GO:0005840,GO:0044424,GO:0003735,GO:0005622,GO:0030529,GO:0044267,GO:0044444,GO:0006412,GO:0005737	metabolic process,biological_process,macromolecule biosynthetic process,cellular macromolecule biosynthetic process,organic substance metabolic process,primary metabolic process,organic substance biosynthetic process,biosynthetic process,cellular biosynthetic process,cellular process,macromolecule metabolic process,cellular macromolecule metabolic process,cellular metabolic process,molecular_func…	--	--
CCA0623S0098	evm.TU.Contig277.98	8.41353	28.9293	-1.78175	0.0389598	0.418055	-//-	GO:0003824,GO:0008150,GO:0008152,GO:0016757,GO:0003674,GO:0019219,GO:0051171,GO:0006355,GO:2001141,GO:0051252,GO:0006351,GO:0032774,GO:0034654,GO:0031323,GO:0050896,GO:2000112,GO:0010556,GO:0031326,GO:0080090,GO:0009889,GO:1901362,GO:0060255,GO:0019438,GO:0019222,GO:0065007,GO:0044271,GO:0018130,GO:0010468,GO:0050794,GO:0009605,GO:0050789,GO:0071704,GO:0090304,GO:0016740,GO:0016070,GO:0044238,GO:…	catalytic activity,biological_process,metabolic process,transferase activity, transferring glycosyl groups,molecular_function,regulation of nucleobase-containing compound metabolic process,regulation of nitrogen compound metabolic process,regulation of transcription, DNA-dependent,regulation of RNA biosynthetic process,regulation of RNA metabolic process,transcription, DNA-dependent,RNA biosynthe…	--	--
CCA0623S0106	evm.TU.Contig277.106	0.568836	14.1026	-4.63181	3.85233e-05	0.00360909	-//-	--	--	--	--
CCA0623S0117	evm.TU.Contig277.117	2.53061	20.5415	-3.02098	0.00138273	0.0524856	sp|O80823|C86A8_ARATH Cytochrome P450 86A8 OS=Arabidopsis thaliana GN=CYP86A8 PE=2 SV=1//0	GO:0003824,GO:0016491,GO:0055114,GO:0044710,GO:0008150,GO:0020037,GO:0046906,GO:0016705,GO:0008152,GO:0003674,GO:0005506,GO:0043169,GO:0046872,GO:0046914,GO:0043167,GO:0097159,GO:1901363,GO:0005488	catalytic activity,oxidoreductase activity,oxidation-reduction process,single-organism metabolic process,biological_process,heme binding,tetrapyrrole binding,oxidoreductase activity, acting on paired donors, with incorporation or reduction of molecular oxygen,metabolic process,molecular_function,iron ion binding,cation binding,metal ion binding,transition metal ion binding,ion binding,organic cyc…	pop00073,pop01100	Cutin, suberine and wax biosynthesis,Metabolic pathways
CCA0623S0127	evm.TU.Contig277.127	1.78467	12.93	-2.85699	0.00295827	0.0886985	sp|Q8W1Y3|KP1_ARATH Kinesin KP1 OS=Arabidopsis thaliana GN=KP1 PE=1 SV=2//5.51343e-175	GO:0007018,GO:0003777,GO:0008017,GO:0007017,GO:0003774,GO:0015631,GO:0008092,GO:0006928,GO:0003824,GO:0008150,GO:0016787,GO:0016462,GO:0016818,GO:0017111,GO:0016817,GO:0009987,GO:0044699,GO:0044763,GO:0003674,GO:0005524,GO:0097159,GO:1901363,GO:0035639,GO:0043167,GO:0000166,GO:1901265,GO:0036094,GO:0032559,GO:0030554,GO:0001882,GO:0001883,GO:0032549,GO:0032550,GO:0032555,GO:0017076,GO:0043168,GO:…	microtubule-based movement,microtubule motor activity,microtubule binding,microtubule-based process,motor activity,tubulin binding,cytoskeletal protein binding,cellular component movement,catalytic activity,biological_process,hydrolase activity,pyrophosphatase activity,hydrolase activity, acting on acid anhydrides, in phosphorus-containing anhydrides,nucleoside-triphosphatase activity,hydrolase a…	--	--
CCA0623S0130	evm.TU.Contig277.130	17.3485	3.80065	2.1905	0.0162287	0.261119	-//-	GO:0003824,GO:0032774,GO:0006351,GO:0008152,GO:0008150,GO:0016787,GO:0034654,GO:1901362,GO:0071944,GO:0009059,GO:0034645,GO:0044271,GO:0071704,GO:0019438,GO:0018130,GO:0044238,GO:1901576,GO:1901360,GO:0090304,GO:0006807,GO:0009058,GO:0044249,GO:0006139,GO:0003682,GO:0046483,GO:0006725,GO:0034641,GO:0009987,GO:0043170,GO:0044260,GO:0016070,GO:0044237,GO:0044699,GO:0003674,GO:0005215,GO:0022892,GO:…	catalytic activity,RNA biosynthetic process,transcription, DNA-dependent,metabolic process,biological_process,hydrolase activity,nucleobase-containing compound biosynthetic process,organic cyclic compound biosynthetic process,cell periphery,macromolecule biosynthetic process,cellular macromolecule biosynthetic process,cellular nitrogen compound biosynthetic process,organic substance metabolic pro…	--	--
[truncated: 2,061 more rows]

## Sheet: C1vsC3
Table S4-2 DEGs in three developmental stages of female flowers in C1vsC3
[truncated: 2,415 more rows]

## Sheet: C2vsC3
Table S4-3 DEGs in three developmental stages of female flowers in C2vsC3
[truncated: 2,246 more rows]
