# Supplementary material for: Whole-Transcriptome Analysis Reveals Long Noncoding RNAs Involved in Female Floral Development of Hickory (Carya cathayensis Sarg.)
Source: Front Genet. 2022 May 11;13:910488. doi: 10.3389/fgene.2022.910488 (PMC9130753; doi:10.3389/fgene.2022.910488)
Supplement: Supplementary file 3 [file DataSheet6.xlsx]

## Sheet: Table S6
Table S6 Gene ontology (GO) enrichment information of DEGs in hickory floral flower development
Comparison	GO_accession	Description	Term_type	Over_represented_pValue	Corrected_pValue	CAD_item	CAD_list
C1vsC2	GO:0007018	microtubule-based movement	biological_process	1.137e-14	4.9743e-11	37	2031
C1vsC2	GO:0007017	microtubule-based process	biological_process	9.2616e-12	1.013e-08	55	2031
C1vsC2	GO:0044262	cellular carbohydrate metabolic process	biological_process	1.4685e-10	9.1781e-08	50	2031
C1vsC2	GO:0005976	polysaccharide metabolic process	biological_process	1.0588e-08	4.9299e-06	39	2031
C1vsC2	GO:0006073	cellular glucan metabolic process	biological_process	1.2395e-08	4.9299e-06	33	2031
C1vsC2	GO:0044042	glucan metabolic process	biological_process	1.2395e-08	4.9299e-06	33	2031
C1vsC2	GO:0044264	cellular polysaccharide metabolic process	biological_process	2.2277e-08	8.1217e-06	34	2031
C1vsC2	GO:0006928	cellular component movement	biological_process	2.6992e-08	9.0838e-06	47	2031
C1vsC2	GO:0055114	oxidation-reduction process	biological_process	7.7755e-07	0.00017009	271	2031
C1vsC2	GO:0005975	carbohydrate metabolic process	biological_process	5.5939e-06	0.00097893	142	2031
C1vsC2	GO:0030244	cellulose biosynthetic process	biological_process	1.0945e-05	0.0017734	19	2031
C1vsC2	GO:0034637	cellular carbohydrate biosynthetic process	biological_process	1.6604e-05	0.0024102	28	2031
C1vsC2	GO:0030243	cellulose metabolic process	biological_process	1.7002e-05	0.0024102	19	2031
C1vsC2	GO:0006260	DNA replication	biological_process	1.7083e-05	0.0024102	65	2031
C1vsC2	GO:0000271	polysaccharide biosynthetic process	biological_process	1.7629e-05	0.0024102	24	2031
C1vsC2	GO:0009250	glucan biosynthetic process	biological_process	3.6033e-05	0.0041485	21	2031
C1vsC2	GO:0030312	external encapsulating structure	cellular_component	1.4816e-06	0.00030867	32	2031
C1vsC2	GO:0005618	cell wall	cellular_component	7.0545e-06	0.0011871	25	2031
C1vsC2	GO:0048046	apoplast	cellular_component	2.2052e-05	0.0028375	12	2031
C1vsC2	GO:0003777	microtubule motor activity	molecular_function	3.4144e-14	7.4689e-11	36	2031
C1vsC2	GO:0008017	microtubule binding	molecular_function	9.9778e-13	1.4551e-09	45	2031
C1vsC2	GO:0003774	motor activity	molecular_function	1.3904e-11	1.2166e-08	43	2031
C1vsC2	GO:0015631	tubulin binding	molecular_function	4.15e-11	3.026e-08	46	2031
C1vsC2	GO:0008092	cytoskeletal protein binding	molecular_function	1.1098e-09	6.0691e-07	66	2031
C1vsC2	GO:0016491	oxidoreductase activity	molecular_function	5.4714e-08	1.7098e-05	284	2031
C1vsC2	GO:0001071	nucleic acid binding transcription factor activity	molecular_function	1.4032e-07	3.8368e-05	127	2031
C1vsC2	GO:0003700	sequence-specific DNA binding transcription factor activity	molecular_function	1.4032e-07	3.8368e-05	127	2031
C1vsC2	GO:0004553	hydrolase activity, hydrolyzing O-glycosyl compounds	molecular_function	2.0097e-07	5.172e-05	86	2031
C1vsC2	GO:0046527	glucosyltransferase activity	molecular_function	5.7552e-07	0.00013988	28	2031
C1vsC2	GO:0035251	UDP-glucosyltransferase activity	molecular_function	6.2629e-07	0.00014421	26	2031
C1vsC2	GO:0016798	hydrolase activity, acting on glycosyl bonds	molecular_function	1.9299e-06	0.00038379	88	2031
C1vsC2	GO:0005507	copper ion binding	molecular_function	2.6854e-06	0.0005108	30	2031
C1vsC2	GO:0003824	catalytic activity	molecular_function	3.1567e-06	0.00057544	1113	2031
C1vsC2	GO:0020037	heme binding	molecular_function	1.7336e-05	0.0024102	73	2031
C1vsC2	GO:0016762	xyloglucan:xyloglucosyl transferase activity	molecular_function	2.2052e-05	0.0028375	12	2031
C1vsC2	GO:0046906	tetrapyrrole binding	molecular_function	2.5987e-05	0.0032484	73	2031
C1vsC2	GO:0016759	cellulose synthase activity	molecular_function	2.8814e-05	0.003407	17	2031
C1vsC2	GO:0016760	cellulose synthase (UDP-forming) activity	molecular_function	2.8814e-05	0.003407	17	2031
C1vsC2	GO:0016757	transferase activity, transferring glycosyl groups	molecular_function	3.7363e-05	0.0041913	89	2031
C1vsC2	GO:0016758	transferase activity, transferring hexosyl groups	molecular_function	4.4259e-05	0.0048408	69	2031
C1vsC3	GO:0044262	cellular carbohydrate metabolic process	biological_process	6.7014e-13	9.7729e-10	50	1815
C1vsC3	GO:0005975	carbohydrate metabolic process	biological_process	1.477e-11	1.077e-08	147	1815
C1vsC3	GO:0055114	oxidation-reduction process	biological_process	7.2922e-11	3.9879e-08	272	1815
C1vsC3	GO:0005976	polysaccharide metabolic process	biological_process	1.651e-08	5.3907e-06	35	1815
C1vsC3	GO:0006073	cellular glucan metabolic process	biological_process	1.725e-08	5.3907e-06	30	1815
C1vsC3	GO:0044042	glucan metabolic process	biological_process	1.725e-08	5.3907e-06	30	1815
C1vsC3	GO:0044710	single-organism metabolic process	biological_process	2.0049e-08	5.8477e-06	383	1815
C1vsC3	GO:0044264	cellular polysaccharide metabolic process	biological_process	2.1803e-08	5.9619e-06	31	1815
C1vsC3	GO:0008150	biological_process	biological_process	2.829e-08	7.2806e-06	1390	1815
C1vsC3	GO:0007018	microtubule-based movement	biological_process	5.1878e-08	1.1946e-05	22	1815
C1vsC3	GO:0034637	cellular carbohydrate biosynthetic process	biological_process	2.0106e-06	0.00038244	26	1815
C1vsC3	GO:0005984	disaccharide metabolic process	biological_process	4.3982e-06	0.00068721	16	1815
C1vsC3	GO:0042545	cell wall modification	biological_process	6.8591e-06	0.00096802	18	1815
C1vsC3	GO:0071555	cell wall organization	biological_process	9.0318e-06	0.0011974	22	1815
C1vsC3	GO:0008152	metabolic process	biological_process	1.1079e-05	0.0014257	1045	1815
C1vsC3	GO:0045229	external encapsulating structure organization	biological_process	1.6659e-05	0.0020823	22	1815
C1vsC3	GO:0071554	cell wall organization or biogenesis	biological_process	3.273e-05	0.0037683	27	1815
C1vsC3	GO:0007017	microtubule-based process	biological_process	5.8841e-05	0.0062788	32	1815
C1vsC3	GO:0046351	disaccharide biosynthetic process	biological_process	6.4139e-05	0.0066812	10	1815
C1vsC3	GO:0005992	trehalose biosynthetic process	biological_process	0.00015752	0.014982	9	1815
C1vsC3	GO:0006928	cellular component movement	biological_process	0.00021865	0.019523	31	1815
C1vsC3	GO:0016051	carbohydrate biosynthetic process	biological_process	0.00030174	0.025387	29	1815
C1vsC3	GO:0019067	viral assembly, maturation, egress, and release	biological_process	0.00031575	0.026064	14	1815
C1vsC3	GO:0009733	response to auxin stimulus	biological_process	0.00060229	0.0425	18	1815
C1vsC3	GO:0005618	cell wall	cellular_component	7.1247e-11	3.9879e-08	34	1815
C1vsC3	GO:0030312	external encapsulating structure	cellular_component	8.8306e-09	3.5122e-06	37	1815
C1vsC3	GO:0048046	apoplast	cellular_component	2.9085e-07	6.0593e-05	15	1815
C1vsC3	GO:0071944	cell periphery	cellular_component	0.00042623	0.033299	66	1815
C1vsC3	GO:0005576	extracellular region	cellular_component	0.00059948	0.0425	96	1815
C1vsC3	GO:0003824	catalytic activity	molecular_function	6.9736e-15	3.0509e-11	1038	1815
C1vsC3	GO:0004553	hydrolase activity, hydrolyzing O-glycosyl compounds	molecular_function	5.7659e-13	9.7729e-10	95	1815
C1vsC3	GO:0016798	hydrolase activity, acting on glycosyl bonds	molecular_function	9.8615e-13	1.0786e-09	99	1815
C1vsC3	GO:0016491	oxidoreductase activity	molecular_function	3.4528e-12	3.0212e-09	286	1815
C1vsC3	GO:0016787	hydrolase activity	molecular_function	1.4982e-10	7.2832e-08	397	1815
C1vsC3	GO:0005507	copper ion binding	molecular_function	3.863e-10	1.6901e-07	36	1815
C1vsC3	GO:0003777	microtubule motor activity	molecular_function	3.2993e-08	8.0191e-06	22	1815
C1vsC3	GO:0016762	xyloglucan:xyloglucosyl transferase activity	molecular_function	2.9085e-07	6.0593e-05	15	1815
C1vsC3	GO:0046527	glucosyltransferase activity	molecular_function	7.2957e-07	0.00014508	23	1815
C1vsC3	GO:0035251	UDP-glucosyltransferase activity	molecular_function	2.2216e-06	0.00040498	21	1815
C1vsC3	GO:0020037	heme binding	molecular_function	2.4105e-06	0.00042183	76	1815
C1vsC3	GO:0046906	tetrapyrrole binding	molecular_function	3.836e-06	0.00064549	76	1815
C1vsC3	GO:0003774	motor activity	molecular_function	3.9969e-06	0.00064764	26	1815
C1vsC3	GO:0008017	microtubule binding	molecular_function	4.6696e-06	0.00070447	27	1815
C1vsC3	GO:0030599	pectinesterase activity	molecular_function	6.8591e-06	0.00096802	18	1815
C1vsC3	GO:0016705	oxidoreductase activity, acting on paired donors, with incorporation or reduction of molecular oxygen	molecular_function	8.016e-06	0.0010959	69	1815
C1vsC3	GO:0016758	transferase activity, transferring hexosyl groups	molecular_function	2.2068e-05	0.0026818	64	1815
C1vsC3	GO:0004857	enzyme inhibitor activity	molecular_function	2.4861e-05	0.0029397	35	1815
C1vsC3	GO:0016788	hydrolase activity, acting on ester bonds	molecular_function	4.2157e-05	0.0047292	101	1815
C1vsC3	GO:0016757	transferase activity, transferring glycosyl groups	molecular_function	5.5261e-05	0.0060442	80	1815
C1vsC3	GO:0015631	tubulin binding	molecular_function	7.5205e-05	0.0076517	27	1815
C1vsC3	GO:0016682	oxidoreductase activity, acting on diphenols and related substances as donors, oxygen as acceptor	molecular_function	7.7374e-05	0.0076935	7	1815
C1vsC3	GO:0003674	molecular_function	molecular_function	0.00010169	0.0098867	1635	1815
C1vsC3	GO:0001071	nucleic acid binding transcription factor activity	molecular_function	0.00018458	0.016824	107	1815
C1vsC3	GO:0003700	sequence-specific DNA binding transcription factor activity	molecular_function	0.00018458	0.016824	107	1815
C1vsC3	GO:0005506	iron ion binding	molecular_function	0.00027948	0.024344	61	1815
C1vsC3	GO:0004185	serine-type carboxypeptidase activity	molecular_function	0.00028378	0.024344	14	1815
C1vsC3	GO:0016759	cellulose synthase activity	molecular_function	0.00034848	0.02772	13	1815
C1vsC3	GO:0016760	cellulose synthase (UDP-forming) activity	molecular_function	0.00034848	0.02772	13	1815
C1vsC3	GO:0051213	dioxygenase activity	molecular_function	0.00050376	0.038666	18	1815
C1vsC3	GO:0045735	nutrient reservoir activity	molecular_function	0.00053014	0.039866	16	1815
C1vsC3	GO:0015925	galactosidase activity	molecular_function	0.00053763	0.039866	10	1815
C1vsC3	GO:0004180	carboxypeptidase activity	molecular_function	0.00058203	0.04244	14	1815
C2vsC3	GO:0055114	oxidation-reduction process	biological_process	5.477e-13	5.9905e-10	270	1722
C2vsC3	GO:0044710	single-organism metabolic process	biological_process	8.2201e-12	7.1926e-09	386	1722
C2vsC3	GO:0019219	regulation of nucleobase-containing compound metabolic process	biological_process	5.5169e-10	3.448e-07	222	1722
C2vsC3	GO:0051171	regulation of nitrogen compound metabolic process	biological_process	5.5169e-10	3.448e-07	222	1722
C2vsC3	GO:0006355	regulation of transcription, DNA-dependent	biological_process	1.8251e-09	9.9809e-07	216	1722
C2vsC3	GO:2001141	regulation of RNA biosynthetic process	biological_process	2.2122e-09	1.0488e-06	216	1722
C2vsC3	GO:0051252	regulation of RNA metabolic process	biological_process	2.3974e-09	1.0488e-06	216	1722
C2vsC3	GO:0008152	metabolic process	biological_process	6.5564e-09	2.6076e-06	1017	1722
C2vsC3	GO:0008150	biological_process	biological_process	5.151e-08	1.6097e-05	1319	1722
C2vsC3	GO:0031323	regulation of cellular metabolic process	biological_process	1.1404e-07	3.1182e-05	228	1722
C2vsC3	GO:2000112	regulation of cellular macromolecule biosynthetic process	biological_process	1.3257e-07	3.4119e-05	219	1722
C2vsC3	GO:0010556	regulation of macromolecule biosynthetic process	biological_process	1.5532e-07	3.5765e-05	219	1722
C2vsC3	GO:0031326	regulation of cellular biosynthetic process	biological_process	1.5532e-07	3.5765e-05	219	1722
C2vsC3	GO:0009889	regulation of biosynthetic process	biological_process	1.7668e-07	3.865e-05	219	1722
C2vsC3	GO:0080090	regulation of primary metabolic process	biological_process	2.4893e-07	4.9504e-05	223	1722
C2vsC3	GO:0010468	regulation of gene expression	biological_process	8.3379e-07	0.00014784	219	1722
C2vsC3	GO:0019222	regulation of metabolic process	biological_process	8.4479e-07	0.00014784	233	1722
C2vsC3	GO:0060255	regulation of macromolecule metabolic process	biological_process	1.4387e-06	0.0002421	222	1722
C2vsC3	GO:0006351	transcription, DNA-dependent	biological_process	3.9331e-06	0.00059336	233	1722
C2vsC3	GO:0032774	RNA biosynthetic process	biological_process	5.9555e-06	0.00086851	234	1722
C2vsC3	GO:0034654	nucleobase-containing compound biosynthetic process	biological_process	1.4984e-05	0.0021147	248	1722
C2vsC3	GO:0050794	regulation of cellular process	biological_process	3.587e-05	0.0049041	329	1722
C2vsC3	GO:1901565	organonitrogen compound catabolic process	biological_process	3.7925e-05	0.0050279	22	1722
C2vsC3	GO:0044271	cellular nitrogen compound biosynthetic process	biological_process	7.3763e-05	0.0082747	265	1722
C2vsC3	GO:0007018	microtubule-based movement	biological_process	7.7964e-05	0.0085273	17	1722
C2vsC3	GO:0044262	cellular carbohydrate metabolic process	biological_process	9.7484e-05	0.0099146	32	1722
C2vsC3	GO:0018130	heterocycle biosynthetic process	biological_process	9.8723e-05	0.0099146	264	1722
C2vsC3	GO:0019438	aromatic compound biosynthetic process	biological_process	9.9712e-05	0.0099146	262	1722
C2vsC3	GO:1901362	organic cyclic compound biosynthetic process	biological_process	0.00010886	0.010584	279	1722
C2vsC3	GO:0019076	viral release from host cell	biological_process	0.00011515	0.010951	7	1722
C2vsC3	GO:0065007	biological regulation	biological_process	0.00017742	0.016171	350	1722
C2vsC3	GO:0050789	regulation of biological process	biological_process	0.00031975	0.027978	332	1722
C2vsC3	GO:0006032	chitin catabolic process	biological_process	0.00052176	0.043069	8	1722
C2vsC3	GO:0046348	amino sugar catabolic process	biological_process	0.00052176	0.043069	8	1722
C2vsC3	GO:1901072	glucosamine-containing compound catabolic process	biological_process	0.00052176	0.043069	8	1722
C2vsC3	GO:0001071	nucleic acid binding transcription factor activity	molecular_function	1.314e-14	2.8744e-11	139	1722
C2vsC3	GO:0003700	sequence-specific DNA binding transcription factor activity	molecular_function	1.314e-14	2.8744e-11	139	1722
C2vsC3	GO:0016491	oxidoreductase activity	molecular_function	1.1564e-13	1.6864e-10	280	1722
C2vsC3	GO:0020037	heme binding	molecular_function	2.0388e-08	7.433e-06	79	1722
C2vsC3	GO:0046906	tetrapyrrole binding	molecular_function	3.208e-08	1.0796e-05	79	1722
C2vsC3	GO:0016705	oxidoreductase activity, acting on paired donors, with incorporation or reduction of molecular oxygen	molecular_function	8.8981e-08	2.5953e-05	72	1722
C2vsC3	GO:0005507	copper ion binding	molecular_function	2.0163e-07	4.2007e-05	30	1722
C2vsC3	GO:0005506	iron ion binding	molecular_function	2.7112e-07	5.1572e-05	68	1722
C2vsC3	GO:0003824	catalytic activity	molecular_function	2.4974e-06	0.00040467	929	1722
C2vsC3	GO:0043565	sequence-specific DNA binding	molecular_function	3.8367e-06	0.00059336	66	1722
C2vsC3	GO:0003777	microtubule motor activity	molecular_function	5.7252e-05	0.0068814	17	1722
C2vsC3	GO:0005216	ion channel activity	molecular_function	5.977e-05	0.0068814	37	1722
C2vsC3	GO:0015267	channel activity	molecular_function	5.977e-05	0.0068814	37	1722
C2vsC3	GO:0022803	passive transmembrane transporter activity	molecular_function	5.977e-05	0.0068814	37	1722
C2vsC3	GO:0022838	substrate-specific channel activity	molecular_function	5.977e-05	0.0068814	37	1722
C2vsC3	GO:0008061	chitin binding	molecular_function	8.6462e-05	0.0092262	9	1722
C2vsC3	GO:0004568	chitinase activity	molecular_function	0.00015675	0.014591	8	1722
C2vsC3	GO:0016645	oxidoreductase activity, acting on the CH-NH group of donors	molecular_function	0.00018667	0.016667	15	1722
C2vsC3	GO:0008017	microtubule binding	molecular_function	0.00053407	0.04327	22	1722
