# Supplementary material for: Whole-Transcriptome Analysis Reveals Long Noncoding RNAs Involved in Female Floral Development of Hickory (Carya cathayensis Sarg.)
Source: Front Genet. 2022 May 11;13:910488. doi: 10.3389/fgene.2022.910488 (PMC9130753; doi:10.3389/fgene.2022.910488)
Supplement: Supplementary file 4 [file DataSheet9.xlsx]

## Sheet: Table S9
Table S9 LncRNA-miRNA interaction in C1vsC2
miRNA ID	relationship	lncRNA ID	relationship
cca-miR399f	down	LNC_002115	down
cca-miR319e	up	LNC_005983	up
cca-miR160a	down	LNC_001129	up
cca-miR160b-3p	up	LNC_001129	up
cca-miR159d	up	LNC_005983	up
