# Supplementary material for: Whole-Transcriptome Analysis Reveals Long Noncoding RNAs Involved in Female Floral Development of Hickory (Carya cathayensis Sarg.)
Source: Front Genet. 2022 May 11;13:910488. doi: 10.3389/fgene.2022.910488 (PMC9130753; doi:10.3389/fgene.2022.910488)
Supplement: Supplementary file 5 [file DataSheet10.xlsx]

## Sheet: Table S10
Table S10 Up-down relationships between differential miRNAs and DEGs in C1vsC2
miRNA ID	relationship	gene ID	relationship
novel_109	down	CCA0555S0164	up
novel_109	down	CCA0859S0066	up
novel_109	down	CCA0953S0024	up
novel_109	down	CCA1591S0013	up
novel_141	down	CCA0555S0164	up
novel_141	down	CCA0859S0066	up
novel_141	down	CCA0953S0024	up
novel_141	down	CCA1591S0013	up
novel_23	up	CCA0686S0035	down
novel_23	up	CCA0883S0013	down
novel_23	up	CCA0903S0022	up
novel_23	up	CCA1456S0031	down
novel_34	down	CCA1033S0027	down
novel_34	down	CCA1365S0033	down
novel_36	down	CCA0576S0112	up
novel_92	down	CCA1285S0012	down
cca-miR159d	up	CCA0582S0170	down
cca-miR160b-3p	up	CCA1188S0019	up
cca-miR167e	up	CCA1519S0026	down
cca-miR169i	down	CCA0555S0164	up
cca-miR169i	down	CCA0859S0066	up
cca-miR169i	down	CCA0953S0024	up
cca-miR169i	down	CCA1591S0013	up
cca-miR169r	down	CCA0555S0164	up
cca-miR169r	down	CCA0859S0066	up
cca-miR169r	down	CCA0953S0024	up
cca-miR169r	down	CCA1591S0013	up
cca-miR319e	up	CCA0941S0099	up
cca-miR396a	down	CCA0597S0180	down
cca-miR396c	down	CCA0597S0180	down
cca-miR396e-3p	down	CCA1611S0001	down
cca-miR396g-5p	down	CCA0597S0180	down
cca-miR396g-5p	down	CCA0754S0071	up
cca-miR396g-5p	down	CCA0918S0068	down
cca-miR396g-5p	down	CCA1164S0002	down
cca-miR399f	down	CCA1565S0006	up
