# Supplementary material for: Whole-Transcriptome Analysis Reveals Long Noncoding RNAs Involved in Female Floral Development of Hickory (Carya cathayensis Sarg.)
Source: Front Genet. 2022 May 11;13:910488. doi: 10.3389/fgene.2022.910488 (PMC9130753; doi:10.3389/fgene.2022.910488)
Supplement: Supplementary file 6 [file DataSheet3.xlsx]

## Sheet: Table S3
Table S3 Identification and characterization of lncRNAs in hickory female floral development
lncRNA ID	Assembly ID	Scaffold ID	Gene_Type	Status	Start	End	Strand	Exon_number	Length	ORF	C1 FPKM	C2 FPKM	C3 FPKM
LNC_000001	Contig0	scaffold1	antisense_lncRNA	lncRNA	119593	124774	+	6	1579	149	0.0282389	0.138471	0.186794
LNC_000002	Contig0	scaffold1	antisense_lncRNA	lncRNA	121038	122988	+	2	721	113	0.530812	0.396815	0.645504
LNC_000003	Contig0	scaffold1	antisense_lncRNA	lncRNA	249561	251739	+	1	2179	392	1.07671	1.82373	2.14765
LNC_000004	Contig0	scaffold1	antisense_lncRNA	lncRNA	622453	624735	+	1	2283	505	1.50107	1.57949	4.88617
LNC_000005	Contig0	scaffold1	lincRNA	lncRNA	100272	100530	-	1	259	53	0	0	0
LNC_000006	Contig1000	scaffold300	lincRNA	lncRNA	54434	54920	-	1	487	73	1.93434	1.61578	2.84022
LNC_000007	Contig10003	scaffold3003	lincRNA	lncRNA	34	629	-	2	389	122	1.46084	0.23781	11.2553
LNC_000008	Contig1005	scaffold59	antisense_lncRNA	lncRNA	98146	100006	+	1	1861	492	0.0195551	0.456255	1.99107
LNC_000009	Contig1005	scaffold59	antisense_lncRNA	lncRNA	228000	228743	+	1	744	105	3.43067	0.944787	1.0649
LNC_000010	Contig1005	scaffold59	lincRNA	lncRNA	174204	177548	-	2	2995	96	0.353132	0.615892	0
LNC_000011	Contig1005	scaffold59	lincRNA	lncRNA	174204	177548	-	2	2995	96	0.882829	0.615892	1.3251
LNC_000012	Contig1005	scaffold59	lincRNA	lncRNA	174204	177635	-	2	3126	96	0.00254949	0.00248541	0.476778
LNC_000013	Contig1005	scaffold59	lincRNA	lncRNA	174204	177635	-	2	3120	96	0.205923	0.245495	1.9012e-05
LNC_000014	Contig1007	scaffold81	lincRNA	lncRNA	14077	17860	+	2	3679	1013	0.461419	0.171991	1.20741
LNC_000015	Contig1008	scaffold92	lincRNA	lncRNA	126376	128177	+	2	1623	290	0.344563	0.0893315	0.21262
LNC_000016	Contig1010	scaffold115	antisense_lncRNA	lncRNA	32688	34700	-	1	2013	373	2.03593	4.98266	2.16739
LNC_000017	Contig1010	scaffold115	antisense_lncRNA	lncRNA	52107	53993	-	1	1887	428	1.78955	4.13416	2.33527
LNC_000018	Contig1012	scaffold136	lincRNA	lncRNA	16148	17406	-	2	893	102	205.943	71.2858	120.489
LNC_000019	Contig1012	scaffold136	lincRNA	lncRNA	31794	33066	-	2	678	136	72.8629	19.9904	19.1912
LNC_000020	Contig1012	scaffold136	lincRNA	lncRNA	47056	47394	-	1	339	97	3.58074	0	1.22559
LNC_000021	Contig1013	scaffold147	lincRNA	lncRNA	181200	184146	-	3	1802	120	0.0628194	0	0.514634
LNC_000022	Contig1013	scaffold147	lincRNA	lncRNA	181200	184146	-	2	1083	123	0.26754	0.0370062	1.22766
LNC_000023	Contig1015	scaffold167	lincRNA	lncRNA	99766	108336	-	4	1180	134	0	0.900119	0.827122
LNC_000024	Contig1015	scaffold167	lincRNA	lncRNA	99766	108340	-	3	1099	136	0.602192	0.110447	0.332755
LNC_000025	Contig1015	scaffold167	lincRNA	lncRNA	99766	108340	-	5	1297	136	1.38433	0.745953	1.07485
LNC_000026	Contig1015	scaffold167	lincRNA	lncRNA	99766	108340	-	3	1099	136	1.23417	3.93354	1.69562
LNC_000027	Contig1018	scaffold200	lincRNA	lncRNA	32412	32653	+	1	242	80	0	0	11.4927
LNC_000028	Contig10196	scaffold2116	lincRNA	lncRNA	40	573	+	2	425	113	5.32635	9.27927	12.7288
LNC_000029	Contig10196	scaffold2116	lincRNA	lncRNA	39	614	-	2	467	113	22.2773	27.6252	32.0662
LNC_000030	Contig10197	scaffold2117	lincRNA	lncRNA	1	407	+	1	407	61	0	0	0
LNC_000031	Contig10197	scaffold2117	lincRNA	lncRNA	1	524	-	1	524	98	0.118768	0.347091	0.24417
LNC_000032	Contig1022	scaffold244	antisense_lncRNA	lncRNA	18852	22049	-	1	3198	857	2.98331	0.600656	3.63824
LNC_000033	Contig1023	scaffold254	lincRNA	lncRNA	34797	38097	-	7	1927	516	0.431955	1.13196	0.845749
LNC_000034	Contig1024	scaffold324	lincRNA	lncRNA	1249	3225	+	1	1977	118	2.09686	0.921722	0.975148
LNC_000035	Contig1024	scaffold324	lincRNA	lncRNA	32559	61440	+	2	473	77	0	0	0
LNC_000036	Contig1024	scaffold324	lincRNA	lncRNA	32505	61472	-	2	559	77	0.0524218	0.0510516	0
LNC_000037	Contig1024	scaffold324	lincRNA	lncRNA	32505	61472	-	2	559	77	0.0524218	0.0510516	0
LNC_000038	Contig1027	scaffold297	lincRNA	lncRNA	135199	136357	+	2	1085	136	8.73064	3.02714	2.77157
LNC_000039	Contig1027	scaffold297	lincRNA	lncRNA	135249	136354	-	2	1032	136	0.730205	0.631271	0.500607
LNC_000040	Contig10286	scaffold3086	lincRNA	lncRNA	5	2965	-	4	1903	634	1.16584	0.633598	0.670126
LNC_000041	Contig10286	scaffold3086	lincRNA	lncRNA	5	3226	-	2	1906	556	0	0	0
LNC_000042	Contig10286	scaffold3086	lincRNA	lncRNA	5	3228	-	2	1911	557	0	0	0.714897
LNC_000043	Contig10286	scaffold3086	lincRNA	lncRNA	821	3226	-	3	2239	599	0	0	0.407686
LNC_000044	Contig1030	scaffold331	lincRNA	lncRNA	56950	58824	-	1	1875	145	1.22129	1.39458	1.03675
LNC_000045	Contig1030	scaffold331	lincRNA	lncRNA	59105	75444	-	4	943	313	0.0473853	0.182952	0.47885
LNC_000046	Contig1033	scaffold364	lincRNA	lncRNA	25204	30268	+	2	4237	1091	0.432168	0.115099	0.637829
LNC_000047	Contig1033	scaffold364	lincRNA	lncRNA	37143	41965	+	3	4616	664	0.898238	0.202538	0.975611
LNC_000048	Contig1033	scaffold364	lincRNA	lncRNA	88251	90770	+	2	1800	232	0.325728	0.734363	2.00674
LNC_000049	Contig1033	scaffold364	lincRNA	lncRNA	88314	90770	+	2	1730	232	1.10965	0	1.15949
LNC_000050	Contig1035	scaffold384	lincRNA	lncRNA	120000	120540	+	1	541	67	0.780996	1.19537	5.16109
LNC_000051	Contig1035	scaffold384	lincRNA	lncRNA	114649	118629	-	2	391	87	1.43848	1.4049	4.43329
LNC_000052	Contig1035	scaffold384	lincRNA	lncRNA	119922	120728	-	1	807	102	2.74887	1.78293	9.12743
LNC_000053	Contig1037	scaffold406	antisense_lncRNA	lncRNA	53557	55877	-	1	2321	616	2.71893	4.15087	4.65015
LNC_000054	Contig1038	scaffold417	antisense_lncRNA	lncRNA	9839	16472	-	3	1239	412	0.0319853	0.0311027	0.460513
LNC_000055	Contig1040	scaffold340	lincRNA	lncRNA	11590	104252	-	3	852	214	0	0	0.624447
LNC_000056	Contig1040	scaffold340	lincRNA	lncRNA	95917	104259	-	7	1950	561	0	0.0360176	0.744812
LNC_000057	Contig1041	scaffold451	lincRNA	lncRNA	18610	18959	+	1	350	48	20.1929	5.20734	11.4766
LNC_000058	Contig1041	scaffold451	lincRNA	lncRNA	18616	18959	-	1	344	48	46.094	6.88581	18.4439
LNC_000059	Contig1042	scaffold462	lincRNA	lncRNA	31049	35081	+	3	3387	103	0.951007	0.603258	1.36939
LNC_000060	Contig1042	scaffold462	lincRNA	lncRNA	73423	74856	+	4	708	165	0	0	0.431451
LNC_000061	Contig1042	scaffold462	lincRNA	lncRNA	4951	9005	-	2	3952	161	0.195004	0.255456	1.43014
LNC_000062	Contig1045	scaffold345	lincRNA	lncRNA	10239	10814	-	1	576	191	1.38873	0.869317	1.46514
LNC_000063	Contig1045	scaffold345	lincRNA	lncRNA	91615	91891	-	1	277	91	6.38967	3.66747	14.0361
LNC_000064	Contig1047	scaffold517	lincRNA	lncRNA	9270	11391	+	3	1191	151	0	0.426854	0.557426
LNC_000065	Contig1047	scaffold517	lincRNA	lncRNA	9128	11681	-	5	1266	124	0	2.43388	0.877499
LNC_000066	Contig1047	scaffold517	lincRNA	lncRNA	9128	11681	-	3	1623	151	0.0229709	3.71931	2.3029
LNC_000067	Contig1049	scaffold539	antisense_lncRNA	lncRNA	267053	270794	+	3	2098	541	1.14474	1.04369	0.471905
LNC_000068	Contig1049	scaffold539	antisense_lncRNA	lncRNA	267140	270794	+	3	2011	541	9.80158	8.61823	12.7643
LNC_000069	Contig1049	scaffold539	lincRNA	lncRNA	161607	161889	-	1	283	94	19.3523	5.34039	12.5932
LNC_000070	Contig1057	scaffold357	lincRNA	lncRNA	44308	44601	+	1	294	64	0.848104	33.5529	8.56637
LNC_000071	Contig1057	scaffold357	lincRNA	lncRNA	55156	59531	+	6	1195	105	1.17492	0.331316	0.370513
LNC_000072	Contig1057	scaffold357	lincRNA	lncRNA	85099	88013	+	2	1896	96	0.967371	0.260553	1.33658
LNC_000073	Contig1057	scaffold357	lincRNA	lncRNA	85099	88013	+	4	929	105	0.468755	0	0
LNC_000074	Contig1057	scaffold357	lincRNA	lncRNA	85108	88013	+	4	853	105	0.767064	0	0
LNC_000075	Contig1057	scaffold357	lincRNA	lncRNA	85110	88013	+	4	844	105	0	0	1.44477
LNC_000076	Contig1059	scaffold646	antisense_lncRNA	lncRNA	142997	144391	+	1	1395	298	2.17939	14.3238	3.40458
LNC_000077	Contig1063	scaffold691	lincRNA	lncRNA	1584	3535	+	1	1952	116	0.148025	4.22706	5.5187
LNC_000078	Contig1063	scaffold691	lincRNA	lncRNA	70701	71154	+	1	454	139	1.29381	0	0.498612
LNC_000079	Contig1063	scaffold691	lincRNA	lncRNA	2073	2938	-	2	770	99	1.47424	2.62978	5.62136
LNC_000080	Contig10645	scaffold3645	lincRNA	lncRNA	213	589	-	1	377	122	2.1481	0.524832	6.34373
LNC_000081	Contig1072	scaffold787	lincRNA	lncRNA	202307	204564	+	2	2074	343	0.67884	0.341156	0.739628
LNC_000082	Contig1076	scaffold829	lincRNA	lncRNA	199400	199630	-	1	231	61	0	3.01659	28.4049
LNC_000083	Contig1078	scaffold851	lincRNA	lncRNA	124149	125209	-	2	695	153	4.75058	0.210297	17.2237
LNC_000084	Contig1082	scaffold382	lincRNA	lncRNA	33983	39239	+	2	3990	135	0.990263	0.888361	2.40819
LNC_000085	Contig1082	scaffold382	lincRNA	lncRNA	33993	36856	-	2	1597	135	0.281013	0.525652	0.794772
LNC_000086	Contig10830	scaffold3830	lincRNA	lncRNA	10902	11643	+	1	742	88	2.72994	0.758973	4.21047
LNC_000087	Contig1084	scaffold916	lincRNA	lncRNA	24158	24545	+	1	388	73	2.22596	3.59524	6.80605
LNC_000088	Contig1084	scaffold916	antisense_lncRNA	lncRNA	74310	78109	+	2	3367	410	0.0302252	0.0587558	0.155436
LNC_000089	Contig1084	scaffold916	lincRNA	lncRNA	24093	25029	-	1	937	83	2.54137	1.71	2.85443
LNC_000090	Contig1085	scaffold927	lincRNA	lncRNA	25510	25864	+	1	355	118	1.65415	2.26664	3.73739
LNC_000091	Contig1085	scaffold927	lincRNA	lncRNA	38384	39112	-	2	633	65	0.252051	0.327144	2.67776
LNC_000092	Contig1087	scaffold946	lincRNA	lncRNA	4192	5863	-	3	1228	334	0	0.132816	0.437886
LNC_000093	Contig10880	scaffold9570	lincRNA	lncRNA	2	341	-	1	340	58	1.17867	1.54067	4.03433
LNC_000094	Contig1089	scaffold967	antisense_lncRNA	lncRNA	26430	27878	-	1	1449	146	24.9645	64.3689	237.812
LNC_000095	Contig1089	scaffold967	antisense_lncRNA	lncRNA	46639	48209	-	1	1571	338	1.86282	0.8359	4.88779
LNC_000096	Contig1091	scaffold990	antisense_lncRNA	lncRNA	4089	5639	+	1	1551	154	3.82829	4.64516	2.79354
LNC_000097	Contig1091	scaffold990	antisense_lncRNA	lncRNA	72806	74600	+	1	1795	352	2.38635	3.80709	0.943954
LNC_000098	Contig1091	scaffold990	antisense_lncRNA	lncRNA	102892	104480	+	1	1589	165	11.4731	19.6522	12.0903
LNC_000099	Contig1093	scaffold1012	lincRNA	lncRNA	10912	16536	+	3	5540	144	0.97694	1.67086	1.79779
LNC_000100	Contig1093	scaffold1012	lincRNA	lncRNA	15533	16163	-	1	631	108	3.89258	10.6897	10.4335
LNC_000101	Contig1094	scaffold1022	antisense_lncRNA	lncRNA	1689	4303	+	1	2615	113	1.51539	0.852792	2.32421
LNC_000102	Contig1094	scaffold1022	lincRNA	lncRNA	63478	67797	-	3	2241	710	1.32976	1.24712	1.70997
LNC_000103	Contig1095	scaffold1033	lincRNA	lncRNA	8726	14719	+	2	561	93	1.26397	0	0
LNC_000104	Contig1095	scaffold1033	lincRNA	lncRNA	8726	16207	+	2	1916	104	1.6323	1.07347	1.87842
LNC_000105	Contig1095	scaffold1033	lincRNA	lncRNA	8761	14009	+	2	532	93	9.17677	9.97836	17.2739
LNC_000106	Contig1095	scaffold1033	lincRNA	lncRNA	12909	16207	+	2	2592	104	0.544829	0.253132	1.09477
LNC_000107	Contig1096	scaffold1044	lincRNA	lncRNA	23878	25911	+	5	1259	135	0.720927	0	0.483526
LNC_000108	Contig1096	scaffold1044	lincRNA	lncRNA	52647	58827	+	2	3023	189	1.00769	0.605678	2.14318
LNC_000109	Contig1096	scaffold1044	antisense_lncRNA	lncRNA	19671	21724	-	2	1954	610	0.406587	0.071865	0.665263
LNC_000110	Contig1096	scaffold1044	lincRNA	lncRNA	53469	57298	-	2	672	110	0.91722	0.74023	2.74315
LNC_000111	Contig10960	scaffold10440	lincRNA	lncRNA	184	1868	+	1	1685	367	1.5853	12.2609	4.83562
LNC_000112	Contig1099	scaffold1075	antisense_lncRNA	lncRNA	2275	5163	-	5	2405	125	0.277297	0.425603	1.10178
LNC_000113	Contig1100	scaffold2100	lincRNA	lncRNA	463	3405	-	1	2943	95	1.89014	0.952629	2.80805
LNC_000114	Contig1110	scaffold2110	lincRNA	lncRNA	2124	5130	+	3	2400	463	55.6206	17.3327	84.1753
LNC_000115	Contig1110	scaffold2110	lincRNA	lncRNA	2164	5130	+	3	2881	519	63.1692	44.4788	48.9598
LNC_000116	Contig1110	scaffold2110	lincRNA	lncRNA	5740	6296	+	1	557	79	28.4987	6.47598	26.3669
LNC_000117	Contig1111	scaffold1209	antisense_lncRNA	lncRNA	15	3821	+	2	2074	173	1.78427	0.364697	7.69667
LNC_000118	Contig1111	scaffold1209	lincRNA	lncRNA	6561	6983	+	1	423	81	1.93211	0	5.94336
LNC_000119	Contig1114	scaffold1242	antisense_lncRNA	lncRNA	129952	131674	+	2	1639	174	0.385973	0.0662206	1.23757
LNC_000120	Contig11143	scaffold1246	lincRNA	lncRNA	59	3439	+	3	1784	213	3.85967	2.10413	3.18683
LNC_000121	Contig1115	scaffold1253	lincRNA	lncRNA	121172	124574	-	3	1439	95	2.17893	7.48891	10.3029
LNC_000122	Contig11150	scaffold12530	lincRNA	lncRNA	22	285	+	1	264	67	9.66147	14.5473	4.69359
LNC_000123	Contig1116	scaffold1264	lincRNA	lncRNA	82232	83105	+	3	553	180	0.213988	0.104202	0.329966
LNC_000124	Contig1116	scaffold1264	antisense_lncRNA	lncRNA	100925	105399	+	7	1992	347	2.00639	0.89625	0.594893
LNC_000125	Contig1116	scaffold1264	lincRNA	lncRNA	96	521	-	1	426	99	0.567234	0	0.582859
LNC_000126	Contig1116	scaffold1264	lincRNA	lncRNA	61081	62143	-	2	1030	129	3.33513	3.67881	1.21294
LNC_000127	Contig1119	scaffold2119	lincRNA	lncRNA	45166	50473	-	2	4442	1073	2.31153	1.46697	4.19903
LNC_000128	Contig1123	scaffold1340	antisense_lncRNA	lncRNA	26422	34009	-	2	2640	856	2.38039	1.0943	3.27576
LNC_000129	Contig1123	scaffold1340	antisense_lncRNA	lncRNA	26422	34515	-	2	3365	929	1.7296	0.757517	1.77024
LNC_000130	Contig1124	scaffold2124	lincRNA	lncRNA	72698	73115	-	1	418	138	0.198677	0	2.04141
LNC_000131	Contig11316	scaffold14276	lincRNA	lncRNA	27	367	+	2	256	85	0	5.75942	103.321
LNC_000132	Contig11316	scaffold14276	lincRNA	lncRNA	22	410	-	2	304	101	0	9.4778	76.6197
LNC_000133	Contig11316	scaffold14276	lincRNA	lncRNA	22	454	-	2	348	114	0.357173	12.6318	343.787
LNC_000134	Contig1135	scaffold2135	lincRNA	lncRNA	119328	123120	+	4	1993	516	12.2832	10.7158	16.7759
LNC_000135	Contig1139	scaffold1512	antisense_lncRNA	lncRNA	74172	76602	+	2	2347	256	0.644924	0.36362	1.22622
LNC_000136	Contig1142	scaffold1544	lincRNA	lncRNA	54333	55807	-	2	1379	120	0.671564	0.51732	0.633442
LNC_000137	Contig1143	scaffold1555	antisense_lncRNA	lncRNA	145515	147944	+	1	2430	646	4.57316	2.53821	2.52238
LNC_000138	Contig1143	scaffold1555	antisense_lncRNA	lncRNA	167261	168283	-	2	711	87	2.77884	6.21975	6.85726
LNC_000139	Contig1147	scaffold1597	lincRNA	lncRNA	23093	23505	-	1	413	103	0	0	0.421647
LNC_000140	Contig1149	scaffold1618	antisense_lncRNA	lncRNA	6761	18706	-	2	1894	431	0.0598751	0.118485	0.107862
LNC_000141	Contig115	scaffold215	lincRNA	lncRNA	39	690	+	1	652	91	6.79488	3.34585	7.72579
LNC_000142	Contig1152	scaffold1651	antisense_lncRNA	lncRNA	11721	15278	+	2	3481	133	0.382687	0.288479	0.737859
LNC_000143	Contig1152	scaffold1651	antisense_lncRNA	lncRNA	11721	15278	+	3	2941	133	0.752677	0.473431	1.25211
LNC_000144	Contig1152	scaffold1651	antisense_lncRNA	lncRNA	11722	14680	+	2	560	133	8.65848	5.3594	11.2352
LNC_000145	Contig1152	scaffold1651	antisense_lncRNA	lncRNA	11722	15278	+	4	2431	133	0.837484	0.896247	1.16851
LNC_000146	Contig1152	scaffold1651	antisense_lncRNA	lncRNA	11722	15278	+	4	1216	133	0	0	0.110341
LNC_000147	Contig1152	scaffold1651	antisense_lncRNA	lncRNA	11728	15278	+	4	1081	133	0.655232	0.522994	0.750591
LNC_000148	Contig1155	scaffold1684	lincRNA	lncRNA	13536	14037	+	1	502	79	0.910763	0.765474	2.87132
LNC_000149	Contig11554	scaffold16844	lincRNA	lncRNA	773	3767	-	2	740	133	3.19821	2.79452	1.54356
LNC_000150	Contig1160	scaffold2160	lincRNA	lncRNA	73553	74937	-	1	1385	461	0.668599	0.541664	0.372108
LNC_000151	Contig1160	scaffold2160	lincRNA	lncRNA	196455	199381	-	1	2927	828	1.47893	1.39188	0.893344
LNC_000152	Contig1163	scaffold1769	lincRNA	lncRNA	27963	31709	+	3	2056	181	0.0888328	0.104092	0.101394
LNC_000153	Contig1163	scaffold1769	lincRNA	lncRNA	2037	2313	-	1	277	66	0	6.11245	1.21466
LNC_000154	Contig1164	scaffold1779	lincRNA	lncRNA	24272	32862	-	4	1718	157	1.02516	0.422625	1.53977
LNC_000155	Contig1165	scaffold1790	antisense_lncRNA	lncRNA	23753	26220	+	3	2017	324	0.445459	0.692865	1.57602
LNC_000156	Contig1171	scaffold2171	lincRNA	lncRNA	11328	13564	-	1	2237	613	2.62949	0.246288	6.26383
LNC_000157	Contig1175	scaffold2175	lincRNA	lncRNA	13264	14373	+	1	1110	120	3.59499	4.0364	18.8161
LNC_000158	Contig1175	scaffold2175	lincRNA	lncRNA	35935	38330	+	2	2308	90	2.52218	1.18872	4.5278
LNC_000159	Contig1175	scaffold2175	lincRNA	lncRNA	6179	8962	-	2	2673	640	0.648665	0.66376	2.85543
LNC_000160	Contig1175	scaffold2175	lincRNA	lncRNA	10843	26550	-	2	655	182	25.7989	11.903	68.4981
LNC_000161	Contig1175	scaffold2175	lincRNA	lncRNA	25722	26550	-	1	829	183	19.9479	21.2422	100.756
LNC_000162	Contig1175	scaffold2175	lincRNA	lncRNA	13343	14631	-	1	1289	150	33.2261	22.9196	85.1755
LNC_000163	Contig1175	scaffold2175	lincRNA	lncRNA	36214	38159	-	2	1858	90	0.21551	0.190463	0.886583
LNC_000164	Contig1178	scaffold1929	antisense_lncRNA	lncRNA	32311	33255	-	2	853	221	0	0.205546	0.217265
LNC_000165	Contig118	scaffold218	lincRNA	lncRNA	1	373	+	1	373	55	244.953	124.207	159.646
LNC_000166	Contig11803	scaffold19513	lincRNA	lncRNA	1	263	+	1	263	83	4073.36	12270.2	14174.8
LNC_000167	Contig11803	scaffold19513	lincRNA	lncRNA	1	437	-	2	224	74	245.846	1263.66	2190.14
LNC_000168	Contig1185	scaffold2185	lincRNA	lncRNA	18127	18450	-	1	324	100	0	4.8204	0
LNC_000169	Contig1187	scaffold2028	lincRNA	lncRNA	19	955	+	2	847	103	0.320175	0.155738	0.274359
LNC_000170	Contig1189	scaffold2050	lincRNA	lncRNA	65946	66188	+	1	243	47	0.800027	0	20.5114
LNC_000171	Contig1189	scaffold2050	lincRNA	lncRNA	121620	122480	+	2	696	55	0.151975	0.0706663	0.913881
LNC_000172	Contig1189	scaffold2050	antisense_lncRNA	lncRNA	61279	70430	-	3	1034	138	0.0649706	0	0.346032
LNC_000173	Contig1189	scaffold2050	antisense_lncRNA	lncRNA	61279	126164	-	3	1060	138	0.493461	0.494515	1.25005
LNC_000174	Contig1189	scaffold2050	antisense_lncRNA	lncRNA	61279	126211	-	3	1095	138	0	0.00533713	0.000325931
LNC_000175	Contig1189	scaffold2050	antisense_lncRNA	lncRNA	79466	82318	-	3	2210	516	0.428708	0.662554	0.714482
LNC_000176	Contig1189	scaffold2050	antisense_lncRNA	lncRNA	79466	82902	-	2	3120	733	0.702112	0.768409	1.18371
LNC_000177	Contig1191	scaffold2072	lincRNA	lncRNA	17954	20117	+	7	666	184	0.07718	0.15024	4.28506
LNC_000178	Contig1191	scaffold2072	lincRNA	lncRNA	17954	20110	-	7	659	184	1.64925	1.98748	22.7704
LNC_000179	Contig1193	scaffold2094	antisense_lncRNA	lncRNA	18010	19782	-	1	1773	518	6.71639	10.7746	6.96127
LNC_000180	Contig1196	scaffold2196	lincRNA	lncRNA	30679	31017	+	1	339	66	3.18288	15.6036	7.35351
LNC_000181	Contig1196	scaffold2196	lincRNA	lncRNA	30697	31033	-	1	337	66	0.40818	10.8086	1.25733
LNC_000182	Contig1201	scaffold2183	antisense_lncRNA	lncRNA	13263	13695	+	1	433	136	4.5352	2.83118	4.84672
LNC_000183	Contig1201	scaffold2183	lincRNA	lncRNA	142340	143526	+	3	826	99	74.327	11.7377	16.6743
LNC_000184	Contig12010	scaffold21830	lincRNA	lncRNA	2	437	-	1	436	82	4.10311	2.08696	3.11491
LNC_000185	Contig1202	scaffold2194	lincRNA	lncRNA	15338	16294	+	1	957	80	0.411796	0.840873	1.81786
LNC_000186	Contig1204	scaffold2215	antisense_lncRNA	lncRNA	43066	44539	+	1	1474	454	0.0773739	0.325993	0.875833
LNC_000187	Contig1204	scaffold2215	antisense_lncRNA	lncRNA	11508	14433	-	2	2205	368	0.894727	0.406833	0.750489
LNC_000188	Contig1204	scaffold2215	antisense_lncRNA	lncRNA	11508	14433	-	2	2246	368	0	0.26439	0.784965
LNC_000189	Contig12055	scaffold2170055	lincRNA	lncRNA	66	712	+	2	504	124	0	18.4079	8.851
LNC_000190	Contig12055	scaffold2170055	lincRNA	lncRNA	63	688	-	2	483	125	0	1.78199	1.59018
LNC_000191	Contig1210	scaffold2281	lincRNA	lncRNA	6173	7773	-	1	1601	249	0.16456	0.253513	2.43008
LNC_000192	Contig1210	scaffold2281	lincRNA	lncRNA	45230	47528	-	2	2084	694	1.14636	0.494086	4.56054
LNC_000193	Contig122	scaffold21702	lincRNA	lncRNA	23	769	+	1	747	80	9.2636	5.00775	1.65366
LNC_000194	Contig1221	scaffold2402	antisense_lncRNA	lncRNA	42711	44583	+	3	692	105	0.362649	0.49411	1.4169
LNC_000195	Contig1221	scaffold2402	lincRNA	lncRNA	66371	68555	-	2	1787	365	0.6766	0.358786	0.44282
LNC_000196	Contig1223	scaffold2423	lincRNA	lncRNA	28979	29276	+	1	298	99	5.46701	3.08613	7.12454
LNC_000197	Contig1225	scaffold2445	antisense_lncRNA	lncRNA	65418	70685	+	3	4679	1330	0.531259	0.411369	1.42525
LNC_000198	Contig1225	scaffold2445	lincRNA	lncRNA	80393	81610	-	2	1080	132	0.496482	0.557126	1.49243
LNC_000199	Contig1228	scaffold2477	lincRNA	lncRNA	13942	15650	+	2	1586	142	0.661138	0.114783	0.0728515
LNC_000200	Contig1228	scaffold2477	lincRNA	lncRNA	34848	40163	+	5	3649	1133	0.0184732	0.0269325	0.560505
LNC_000201	Contig1235	scaffold217035	lincRNA	lncRNA	18150	19790	-	1	1641	99	3.87681	3.59277	2.37828
LNC_000202	Contig1245	scaffold2657	antisense_lncRNA	lncRNA	57501	58698	+	1	1198	272	4.54023	4.77217	7.0724
LNC_000203	Contig1246	scaffold2668	antisense_lncRNA	lncRNA	1618	2983	+	2	870	210	4.28416	5.48285	5.31265
LNC_000204	Contig1246	scaffold2668	antisense_lncRNA	lncRNA	1697	2983	+	2	794	211	9.78088	11.667	8.30155
LNC_000205	Contig12477	scaffold2170477	lincRNA	lncRNA	59	745	-	2	559	100	0	0.306309	0
LNC_000206	Contig1251	scaffold2723	lincRNA	lncRNA	14227	17646	-	3	478	69	1.7266	3.22543	2.66187
LNC_000207	Contig1251	scaffold2723	antisense_lncRNA	lncRNA	128877	132530	-	1	3654	822	2.43487	1.10261	1.92568
LNC_000208	Contig1253	scaffold2745	lincRNA	lncRNA	17090	19459	+	2	1727	366	2.52078	2.41999	4.30206
LNC_000209	Contig1253	scaffold2745	lincRNA	lncRNA	18132	20445	-	2	798	217	23.2841	17.9223	26.2839
LNC_000210	Contig1259	scaffold2809	lincRNA	lncRNA	28385	28730	-	1	346	43	0	0.358041	0
LNC_000211	Contig12619	scaffold2170619	lincRNA	lncRNA	837	1240	+	1	404	64	0	0.124165	1.2857
LNC_000212	Contig12619	scaffold2170619	lincRNA	lncRNA	627	1262	-	1	636	107	0.504242	0.28396	1.65418
LNC_000213	Contig1265	scaffold2873	lincRNA	lncRNA	5380	6324	-	1	945	84	1.23452	1.28974	3.00915
LNC_000214	Contig12672	scaffold2898	antisense_lncRNA	lncRNA	417	1329	+	2	526	106	1.0777	0.318954	0.345547
LNC_000215	Contig1276	scaffold2994	lincRNA	lncRNA	10938	13584	+	3	871	84	1.43331	0.338938	0.885307
LNC_000216	Contig1276	scaffold2994	lincRNA	lncRNA	11128	13584	+	2	892	84	0.102919	0.831571	0.318698
LNC_000217	Contig12784	scaffold30164	lincRNA	lncRNA	11	484	-	1	474	48	2.19868	0.571483	4.21819
LNC_000218	Contig12793	scaffold3031	antisense_lncRNA	lncRNA	150	956	-	1	807	82	0.229072	1.3372	1.00107
LNC_000219	Contig12810	scaffold30500	lincRNA	lncRNA	1503	2409	+	2	664	170	0	0	0.0897143
LNC_000220	Contig1282	scaffold217082	lincRNA	lncRNA	1898	3189	+	2	1238	117	0.352198	1.58801	0.493911
LNC_000221	Contig1286	scaffold3105	lincRNA	lncRNA	5722	41970	+	3	512	170	4.90247	0.622106	0.51636
LNC_000222	Contig1286	scaffold3105	lincRNA	lncRNA	35922	41970	+	2	614	127	0.709331	0.088539	0.363221
LNC_000223	Contig1288	scaffold217088	lincRNA	lncRNA	25615	38067	+	8	3672	701	3.60764	4.37969	5.28863
LNC_000224	Contig1288	scaffold217088	lincRNA	lncRNA	33150	33492	-	1	343	47	0.75784	2.22741	5.44718
LNC_000225	Contig129	scaffold21709	lincRNA	lncRNA	966	1856	+	1	891	297	7.1976	2.99376	7.29925
LNC_000226	Contig1292	scaffold3170	lincRNA	lncRNA	29801	30877	+	2	404	103	3.7211	0.653877	1.14105
LNC_000227	Contig1292	scaffold3170	lincRNA	lncRNA	29889	30877	+	2	316	103	0.000642045	6.6555	5.70632
LNC_000228	Contig1292	scaffold3170	antisense_lncRNA	lncRNA	388	7666	-	2	1332	384	1.31608	0.768026	2.24071
LNC_000229	Contig1293	scaffold3181	antisense_lncRNA	lncRNA	17601	19652	-	2	997	83	0.126386	0.716522	0
LNC_000230	Contig1293	scaffold3181	antisense_lncRNA	lncRNA	17601	19982	-	2	1607	114	0	0.117171	0
LNC_000231	Contig1293	scaffold3181	antisense_lncRNA	lncRNA	17601	19982	-	2	1799	114	0.835078	0.347877	1.42271
LNC_000232	Contig1301	scaffold3271	antisense_lncRNA	lncRNA	11510	12432	-	1	923	145	4.72411	0.459519	80.0095
LNC_000233	Contig13063	scaffold3258063	lincRNA	lncRNA	115	6018	+	4	770	233	1.60016	1.82721	4.40373
LNC_000234	Contig1313	scaffold3403	antisense_lncRNA	lncRNA	11695	14773	+	1	3079	121	4.6528	1.3276	3.54058
LNC_000235	Contig1316	scaffold3436	antisense_lncRNA	lncRNA	17871	19053	+	2	778	258	0.245574	0.588427	1.18152
LNC_000236	Contig13198	scaffold3258198	lincRNA	lncRNA	2	656	-	1	655	157	0	0.154436	0
LNC_000237	Contig1334	scaffold3628	antisense_lncRNA	lncRNA	4071	7068	+	6	1625	487	0.619305	0.245859	0.955691
LNC_000238	Contig1334	scaffold3628	lincRNA	lncRNA	7795	10694	+	3	730	211	0	0.176908	0.964511
LNC_000239	Contig13365	scaffold3258365	lincRNA	lncRNA	1393	2453	+	2	733	107	1.21444	0.257816	0.931355
LNC_000240	Contig1361	scaffold325861	lincRNA	lncRNA	8605	9161	+	1	557	89	3.58872	3.18659	1.08506
LNC_000241	Contig1366	scaffold3974	antisense_lncRNA	lncRNA	6533	8998	+	1	2466	619	0.775071	1.57289	1.83528
LNC_000242	Contig13662	scaffold39742	lincRNA	lncRNA	2	689	-	1	688	228	1.09813	0.498739	2.8603
LNC_000243	Contig1371	scaffold325871	lincRNA	lncRNA	3358	8278	-	3	2054	669	0.295035	0.205614	0.220709
LNC_000244	Contig1373	scaffold4051	antisense_lncRNA	lncRNA	20080	21294	-	2	972	188	1.9284	4.9351	10.4124
LNC_000245	Contig1373	scaffold4051	antisense_lncRNA	lncRNA	20080	21294	-	2	1129	240	3.79918	3.95986	8.19726
LNC_000246	Contig13769	scaffold3258769	lincRNA	lncRNA	2581	2888	+	1	308	66	0	0	7.22033
LNC_000247	Contig1378	scaffold4106	lincRNA	lncRNA	37470	39286	+	2	1243	105	1.23218	5.20601	0.453797
LNC_000248	Contig1378	scaffold4106	lincRNA	lncRNA	37812	39286	+	2	1039	65	8.68861	1.59266	3.0551
LNC_000249	Contig1378	scaffold4106	antisense_lncRNA	lncRNA	90927	94902	+	3	3682	791	0	0	0
LNC_000250	Contig1378	scaffold4106	antisense_lncRNA	lncRNA	90946	94902	+	3	3655	791	0.307917	0.243811	0.750528
LNC_000251	Contig1378	scaffold4106	lincRNA	lncRNA	38103	39185	-	1	1083	71	2.40484	1.96887	1.18405
LNC_000252	Contig138	scaffold32588	lincRNA	lncRNA	7	459	+	1	453	109	3.41388	2.21909	2.506
LNC_000253	Contig13888	scaffold42158	lincRNA	lncRNA	7	465	+	1	459	153	0.945918	2.45921	1.78224
LNC_000254	Contig1394	scaffold325894	lincRNA	lncRNA	994	3050	-	2	1191	75	1.17248	2.01738	1.23443
LNC_000255	Contig14022	scaffold4348022	lincRNA	lncRNA	2	786	-	1	785	261	0.95472	0.986959	0.981692
LNC_000256	Contig1408	scaffold434808	lincRNA	lncRNA	2621	4124	-	2	755	188	0.62255	0.447005	1.55144
LNC_000257	Contig1409	scaffold434809	lincRNA	lncRNA	2	873	+	1	872	115	117.409	130.047	245.305
LNC_000258	Contig14117	scaffold4348117	lincRNA	lncRNA	8	307	-	1	300	99	7.50203	1.66662	1.52319
LNC_000259	Contig14123	scaffold4348123	lincRNA	lncRNA	7227	8275	-	1	1049	79	0.0616649	0.193016	0
LNC_000260	Contig1414	scaffold4500	antisense_lncRNA	lncRNA	8981	10634	+	1	1654	350	11.9952	8.5388	9.67542
LNC_000261	Contig1416	scaffold434816	lincRNA	lncRNA	6590	11863	-	2	656	76	1.18697	0	0
LNC_000262	Contig1420	scaffold4566	lincRNA	lncRNA	21815	22118	-	1	304	46	0.693647	0	0
LNC_000263	Contig1421	scaffold4577	lincRNA	lncRNA	9441	11281	+	2	1606	182	3.93113	3.18874	3.82767
LNC_000264	Contig1421	scaffold4577	antisense_lncRNA	lncRNA	17338	18640	-	1	1303	296	4.71341	3.67821	5.15609
LNC_000265	Contig1426	scaffold4632	lincRNA	lncRNA	2968	4207	-	2	1213	71	0.164292	0.28757	0.743815
LNC_000266	Contig1429	scaffold434829	lincRNA	lncRNA	17554	19918	-	5	1178	348	0.0941565	0.40043	0.44527
LNC_000267	Contig143	scaffold43483	lincRNA	lncRNA	4	579	+	2	383	39	580.484	24.0408	32.5841
LNC_000268	Contig143	scaffold43483	lincRNA	lncRNA	27	601	-	1	575	57	31.0472	1.71086	5.40142
LNC_000269	Contig1433	scaffold434833	lincRNA	lncRNA	53285	55160	+	2	961	153	0.335623	0.32643	0.714244
LNC_000270	Contig1433	scaffold434833	lincRNA	lncRNA	49728	55160	-	3	663	170	2.32994	1.66657	2.94384
LNC_000271	Contig1433	scaffold434833	lincRNA	lncRNA	53379	54775	-	2	555	101	3.26541	2.15565	2.31311
LNC_000272	Contig14345	scaffold4348345	lincRNA	lncRNA	3502	4202	+	1	701	210	0.639432	0.138286	0.219152
LNC_000273	Contig14393	scaffold4348393	lincRNA	lncRNA	281	1935	+	2	1459	100	1.09679	0.787103	0.617703
LNC_000274	Contig14393	scaffold4348393	lincRNA	lncRNA	301	1835	-	2	1339	100	0.377255	0.310388	0.507354
LNC_000275	Contig14528	scaffold49148	lincRNA	lncRNA	5	3650	+	1	3646	560	0.637889	0.745794	2.28204
LNC_000276	Contig14536	scaffold49256	lincRNA	lncRNA	121	474	-	1	354	59	4.34659	0.981852	2.40365
LNC_000277	Contig14578	scaffold4977	antisense_lncRNA	lncRNA	31	586	-	1	556	89	2.6477	1.75341	4.79041
LNC_000278	Contig1460	scaffold5002	lincRNA	lncRNA	4671	5196	+	1	526	83	0.589369	2.41129	3.02915
LNC_000279	Contig1460	scaffold5002	antisense_lncRNA	lncRNA	48913	51202	+	5	598	85	0	0	0.95332
LNC_000280	Contig14622	scaffold4348622	lincRNA	lncRNA	94	664	-	1	571	69	1.2095	3.53337	0.518083
LNC_000281	Contig14715	scaffold4348715	lincRNA	lncRNA	28	588	+	1	561	55	19.996	2.53555	51.9253
LNC_000282	Contig14715	scaffold4348715	lincRNA	lncRNA	80	588	-	1	509	55	3.90403	0.981585	16.0516
LNC_000283	Contig14784	scaffold5202	antisense_lncRNA	lncRNA	10244	13032	+	2	380	85	3.40863	1.80126	4.03843
LNC_000284	Contig14817	scaffold52317	lincRNA	lncRNA	8	355	-	1	348	50	0.714346	0	1.46717
LNC_000285	Contig14838	scaffold5262	antisense_lncRNA	lncRNA	270	656	-	1	387	80	0.989273	1.20793	2.28658
LNC_000286	Contig15064	scaffold54994	lincRNA	lncRNA	2345	7273	+	5	1804	234	0.0614281	0.0416162	0.166836
LNC_000287	Contig1507	scaffold543407	lincRNA	lncRNA	10465	11000	+	1	536	145	1.5103	6.7747	18.7471
LNC_000288	Contig1507	scaffold543407	lincRNA	lncRNA	24430	25429	+	1	1000	153	2.75095	13.5838	24.9381
LNC_000289	Contig1507	scaffold543407	lincRNA	lncRNA	9735	11155	-	3	1123	159	0.169895	1.20715	5.3834
LNC_000290	Contig1507	scaffold543407	lincRNA	lncRNA	9735	11155	-	2	1323	156	0.826119	4.79124	8.03897
LNC_000291	Contig1507	scaffold543407	lincRNA	lncRNA	9735	11335	-	2	1528	156	0	0.150982	0.503596
LNC_000292	Contig1507	scaffold543407	lincRNA	lncRNA	24482	25487	-	1	1006	153	14.2318	62.1049	96.748
LNC_000293	Contig1514	scaffold5586	antisense_lncRNA	lncRNA	17575	18688	-	1	1114	271	1.8722	2.24944	2.8889
LNC_000294	Contig1516	scaffold543416	lincRNA	lncRNA	5368	8156	-	2	2574	186	0.270569	0.197252	0.612219
LNC_000295	Contig1520	scaffold5652	lincRNA	lncRNA	29	2478	+	3	865	191	0.155321	1.46059	0.372669
LNC_000296	Contig1529	scaffold543429	lincRNA	lncRNA	9807	17389	+	2	2257	391	4.40508	0	0
LNC_000297	Contig1543	scaffold543443	lincRNA	lncRNA	3173	3494	+	1	322	89	0	0	4.67037
LNC_000298	Contig15466	scaffold5940	antisense_lncRNA	lncRNA	14	3885	+	4	1784	404	0.493042	0.918704	0.422842
LNC_000299	Contig1551	scaffold543451	lincRNA	lncRNA	32	1138	-	1	1107	233	193.056	202.757	329.901
LNC_000300	Contig15563	scaffold5434563	lincRNA	lncRNA	13	340	-	1	328	91	1.38587	0	1.42244
LNC_000301	Contig156	scaffold54346	lincRNA	lncRNA	68	551	-	1	484	83	13.8156	38.4819	7.05185
LNC_000302	Contig1563	scaffold543463	lincRNA	lncRNA	2767	4533	+	2	1573	115	2.24718	3.23494	2.98839
LNC_000303	Contig1563	scaffold543463	lincRNA	lncRNA	2794	4533	+	3	1155	114	0.548999	0.00278108	0.396677
LNC_000304	Contig1563	scaffold543463	lincRNA	lncRNA	2866	4494	-	2	1435	90	0.224298	1.78052	0.807702
LNC_000305	Contig1568	scaffold6174	lincRNA	lncRNA	6637	10588	+	6	1648	100	0.699267	1.16231	2.43129
LNC_000306	Contig1568	scaffold6174	lincRNA	lncRNA	6750	10599	-	6	1546	100	1.77732	1.44394	1.73271
LNC_000307	Contig15683	scaffold61743	lincRNA	lncRNA	3087	3627	-	2	488	73	0	1.4746	1.55526
LNC_000308	Contig1572	scaffold6219	lincRNA	lncRNA	1008	1444	+	1	437	145	44.6792	30.0889	27.329
LNC_000309	Contig1572	scaffold6219	lincRNA	lncRNA	1038	1523	-	1	486	161	3.19193	2.16396	2.28224
LNC_000310	Contig15737	scaffold5434737	lincRNA	lncRNA	1	293	+	1	293	43	2.59828	1.7138	6.11787
LNC_000311	Contig15773	scaffold5434773	lincRNA	lncRNA	179	470	+	1	292	97	3.53835	0	2.67534
LNC_000312	Contig1616	scaffold6703	antisense_lncRNA	lncRNA	3	664	+	1	662	196	497.937	212.131	502.738
LNC_000313	Contig16221	scaffold6526221	lincRNA	lncRNA	19	551	+	1	533	142	0.803922	0.335602	2.36111
LNC_000314	Contig16325	scaffold6526325	lincRNA	lncRNA	27	561	+	1	535	59	1.4845	0.453455	1.64075
LNC_000315	Contig1646	scaffold652646	lincRNA	lncRNA	1	496	+	1	496	44	4945.41	9177.92	9996.76
LNC_000316	Contig1646	scaffold652646	lincRNA	lncRNA	1	1003	-	1	1003	54	269.516	614.134	812.221
LNC_000317	Contig16522	scaffold6526522	lincRNA	lncRNA	1320	2013	-	1	694	186	0	0	0
LNC_000318	Contig1656	scaffold652656	lincRNA	lncRNA	267	4929	+	2	911	150	2.90019	7.30621	2.50717
LNC_000319	Contig1656	scaffold652656	lincRNA	lncRNA	357	4929	+	3	978	103	0.640417	1.17746	1.7557
LNC_000320	Contig1656	scaffold652656	lincRNA	lncRNA	364	5104	-	2	989	150	0.174077	1.21751	0.93627
LNC_000321	Contig16586	scaffold6526586	lincRNA	lncRNA	812	2628	+	3	814	136	0.169631	0.110022	0.755848
LNC_000322	Contig16634	scaffold6526634	lincRNA	lncRNA	34	538	-	1	505	168	0	0.124711	0.263129
LNC_000323	Contig16726	scaffold6526726	lincRNA	lncRNA	4	370	+	1	367	60	0.587332	0.861508	4.22278
LNC_000324	Contig16937	scaffold6526937	lincRNA	lncRNA	1	466	+	1	466	112	5.17765	3.26589	7.51241
LNC_000325	Contig16937	scaffold6526937	lincRNA	lncRNA	3	470	-	1	468	112	0.452449	1.47014	2.01502
LNC_000326	Contig16963	scaffold7580	lincRNA	lncRNA	7778	8545	+	1	768	256	0.185006	0.0200012	0.887743
LNC_000327	Contig16985	scaffold7604	antisense_lncRNA	lncRNA	1	598	+	1	598	133	2.2255	2.25707	5.71992
LNC_000328	Contig1710	scaffold761910	lincRNA	lncRNA	5	1370	-	2	761	253	1.54935	0.218461	1.39374
LNC_000329	Contig17116	scaffold7619116	lincRNA	lncRNA	4	629	+	1	626	61	3.59629	1.58374	2.55295
LNC_000330	Contig17148	scaffold7619148	lincRNA	lncRNA	26	346	-	1	321	56	4.6266	4.54947	6.85261
LNC_000331	Contig1719	scaffold7827	lincRNA	lncRNA	5	324	+	1	320	55	2.61195	2.56885	6.96205
LNC_000332	Contig1719	scaffold7827	lincRNA	lncRNA	4	375	-	1	372	63	11.7822	7.40438	8.9325
LNC_000333	Contig17262	scaffold7619262	lincRNA	lncRNA	4	552	+	1	549	95	0.325432	0.528249	2.45328
LNC_000334	Contig1727	scaffold7915	lincRNA	lncRNA	11341	11898	+	1	558	64	1.99872	0.717129	3.24424
LNC_000335	Contig17412	scaffold7619412	lincRNA	lncRNA	87	431	-	1	345	61	3.72918	3.62295	6.07571
LNC_000336	Contig17553	scaffold7619553	lincRNA	lncRNA	507	937	+	1	431	121	10.7696	8.53654	8.42701
LNC_000337	Contig17673	scaffold7619673	lincRNA	lncRNA	76	452	-	1	377	84	0	0	1.10326
LNC_000338	Contig18	scaffold8709	lincRNA	lncRNA	10471	10747	+	1	277	92	34.3509	13.4474	31.5811
LNC_000339	Contig18039	scaffold8709039	lincRNA	lncRNA	365	782	+	1	418	82	1.98677	3.48956	1.63312
LNC_000340	Contig18039	scaffold8709039	lincRNA	lncRNA	352	762	-	1	411	85	0.831651	2.84084	0.640861
LNC_000341	Contig1804	scaffold8753	lincRNA	lncRNA	5315	12505	+	4	1588	176	0.353648	0.916878	0.557687
LNC_000342	Contig18202	scaffold8709202	lincRNA	lncRNA	3	304	+	1	302	65	1.44223	2.13496	9.53081
LNC_000343	Contig18234	scaffold8709234	lincRNA	lncRNA	7	345	+	1	339	59	0.39786	0	4.49381
LNC_000344	Contig18234	scaffold8709234	lincRNA	lncRNA	8	325	-	1	318	59	0	0	0.553075
LNC_000345	Contig18285	scaffold8709285	lincRNA	lncRNA	5	374	+	1	370	50	9.9974	5.58535	17.0167
LNC_000346	Contig18285	scaffold8709285	lincRNA	lncRNA	11	374	-	1	364	50	5.43878	1.47765	6.82743
LNC_000347	Contig1838	scaffold870938	lincRNA	lncRNA	990	1381	-	1	392	96	0	0.697086	3.9108
LNC_000348	Contig18397	scaffold8709397	lincRNA	lncRNA	5	552	-	2	281	74	0	0	0
LNC_000349	Contig18435	scaffold8709435	lincRNA	lncRNA	4339	4700	+	1	362	51	1.84854	0	0
LNC_000350	Contig18531	scaffold8709531	lincRNA	lncRNA	3	1332	+	1	1330	62	1.19982	0.995915	1.77576
LNC_000351	Contig1856	scaffold9321	antisense_lncRNA	lncRNA	21836	23826	+	1	1991	208	7.25251	18.5138	21.5029
LNC_000352	Contig18623	scaffold8709623	lincRNA	lncRNA	13	696	-	2	433	143	0.544224	0.884743	1.30489
LNC_000353	Contig18787	scaffold8709787	lincRNA	lncRNA	2	329	+	1	328	108	3.69566	2.26853	10.9054
LNC_000354	Contig18787	scaffold8709787	lincRNA	lncRNA	2	484	-	1	483	132	3.23497	1.09661	7.08352
LNC_000355	Contig18829	scaffold8709829	lincRNA	lncRNA	137	1699	+	1	1563	139	2.45096	0.65414	2.76781
LNC_000356	Contig18871	scaffold8709871	lincRNA	lncRNA	6	257	+	1	252	83	2.01037	0	3.85601
LNC_000357	Contig18892	scaffold8709892	lincRNA	lncRNA	3	1052	+	1	1050	75	1.78389	0.578313	4.28047
LNC_000358	Contig18893	scaffold9684	antisense_lncRNA	lncRNA	5	739	-	1	735	162	1.58298	1.21946	2.71274
LNC_000359	Contig18924	scaffold97144	lincRNA	lncRNA	498	1173	+	1	676	160	0.903871	0.439856	0.77444
LNC_000360	Contig1893	scaffold9725	lincRNA	lncRNA	41147	43187	-	2	1311	168	3.35597	1.5175	4.85294
LNC_000361	Contig18968	scaffold9764	antisense_lncRNA	lncRNA	1648	2514	-	2	675	160	0.297298	0.363758	0.933333
LNC_000362	Contig19	scaffold9799	antisense_lncRNA	lncRNA	7	10443	-	2	10385	484	19.2622	8.19561	8.85848
LNC_000363	Contig192	scaffold97992	lincRNA	lncRNA	1	655	+	1	655	70	22.5303	20.5399	12.3162
LNC_000364	Contig1926	scaffold10081	lincRNA	lncRNA	1639	2446	-	2	578	142	1.32044	0.387974	0.61371
LNC_000365	Contig19264	scaffold100814	lincRNA	lncRNA	5296	5823	+	1	528	175	0.701955	0.113963	1.47319
LNC_000366	Contig19264	scaffold100814	lincRNA	lncRNA	5276	5854	-	1	579	192	0.884344	0.191358	1.289
LNC_000367	Contig1942	scaffold979942	lincRNA	lncRNA	1891	2276	-	1	386	104	5.4843	0.487038	6.91426
LNC_000368	Contig19535	scaffold9799535	lincRNA	lncRNA	35	699	+	1	665	157	0.618966	0.301224	1.82963
LNC_000369	Contig1967	scaffold10524	lincRNA	lncRNA	1201	2252	+	3	571	190	0.000497374	0.000393392	0
LNC_000370	Contig1967	scaffold10524	lincRNA	lncRNA	1206	2252	+	3	566	188	0.644372	0.334086	1.95559
LNC_000371	Contig19735	scaffold9799735	lincRNA	lncRNA	152	543	+	1	392	74	0.713778	2.32362	0.244425
LNC_000372	Contig19898	scaffold9799898	lincRNA	lncRNA	30	489	-	1	460	66	0.941177	1.98806	1.77332
LNC_000373	Contig2	scaffold10884	lincRNA	lncRNA	1	1834	+	1	1834	99	4.81051	4.02208	1.4865
LNC_000374	Contig2	scaffold10884	lincRNA	lncRNA	3	1834	-	1	1832	99	9.04489	4.70486	3.03837
LNC_000375	Contig2005	scaffold1088505	lincRNA	lncRNA	2	309	+	1	308	102	2.57289	0.633971	7.22033
LNC_000376	Contig2005	scaffold1088505	lincRNA	lncRNA	1	328	-	1	328	109	8.7772	1.36112	9.0088
LNC_000377	Contig20069	scaffold10885069	lincRNA	lncRNA	26	265	-	1	240	64	17.4983	5.04788	19.0768
LNC_000378	Contig20117	scaffold1099417	lincRNA	lncRNA	10	344	+	1	335	53	0.419043	0	2.58147
LNC_000379	Contig20187	scaffold1099487	lincRNA	lncRNA	39	1412	-	4	871	126	0.820236	1.27665	1.35009
LNC_000380	Contig20264	scaffold11172	antisense_lncRNA	lncRNA	1	449	+	1	449	149	0.332029	3.23762	0.682431
LNC_000381	Contig2027	scaffold11178	antisense_lncRNA	lncRNA	98395	100333	+	1	1939	506	4.15814	2.9003	5.082
LNC_000382	Contig20365	scaffold10885365	lincRNA	lncRNA	7	379	-	1	373	56	7.78512	4.34861	6.28302
LNC_000383	Contig20440	scaffold113610	lincRNA	lncRNA	670	3911	-	10	2217	739	5.61647	8.07736	7.66298
LNC_000384	Contig2057	scaffold11499	lincRNA	lncRNA	1	654	+	1	654	53	0.318134	0.387072	0.654173
LNC_000385	Contig20640	scaffold10885640	lincRNA	lncRNA	88	1243	-	3	1114	116	0	0.534917	0.829624
LNC_000386	Contig20763	scaffold10885763	lincRNA	lncRNA	7	342	+	1	336	40	4.9625	9.32964	1.27382
LNC_000387	Contig20786	scaffold10885786	lincRNA	lncRNA	973	2335	-	1	1363	454	2.69685	0.552051	0.759357
LNC_000388	Contig20866	scaffold10885866	lincRNA	lncRNA	1	206	+	1	206	43	251.879	334.541	145.982
LNC_000389	Contig20866	scaffold10885866	lincRNA	lncRNA	1	217	-	1	217	43	48.9571	132.591	58.2831
LNC_000390	Contig20973	scaffold10885973	lincRNA	lncRNA	44606	46839	-	3	962	103	0	0.0506274	1.10031
LNC_000391	Contig2099	scaffold1088599	lincRNA	lncRNA	5	1041	-	2	986	100	0.517668	0.0839163	0.399255
LNC_000392	Contig20998	scaffold11964	antisense_lncRNA	lncRNA	2041	4667	-	1	2627	434	0.357088	0.501204	0.465449
LNC_000393	Contig2105	scaffold12023	antisense_lncRNA	lncRNA	9720	14020	+	5	1544	86	0.242443	0.5033	0.863804
LNC_000394	Contig21093	scaffold11966093	lincRNA	lncRNA	22	401	-	1	380	115	2.87961	4.3486	1.88236
LNC_000395	Contig21112	scaffold11966112	lincRNA	lncRNA	5	295	-	1	291	71	0	0	0
LNC_000396	Contig2113	scaffold1196613	lincRNA	lncRNA	203	1726	+	4	610	103	0.716365	0	1.01267
LNC_000397	Contig21196	scaffold11966196	lincRNA	lncRNA	36	520	+	1	485	86	0.139398	1.90192	1.28947
LNC_000398	Contig21304	scaffold11966304	lincRNA	lncRNA	2	1597	+	1	1596	141	3.85792	1.62405	3.25058
LNC_000399	Contig21304	scaffold11966304	lincRNA	lncRNA	33	1131	-	1	1099	130	1.00955	0.256297	0.709155
LNC_000400	Contig21393	scaffold11966393	lincRNA	lncRNA	1	492	+	1	492	163	0.135183	1.80242	1.75019
LNC_000401	Contig21521	scaffold12537	antisense_lncRNA	lncRNA	4299	5053	+	1	755	107	5.94942	19.645	6.79957
LNC_000402	Contig2153	scaffold12546	antisense_lncRNA	lncRNA	3	1360	+	1	1358	438	0.827	0.970492	3.28471
LNC_000403	Contig2156	scaffold12578	lincRNA	lncRNA	7944	8913	+	2	826	105	1.61389	1.3003	1.63647
LNC_000404	Contig2156	scaffold12578	lincRNA	lncRNA	7820	8919	-	2	956	116	6.00621	5.2775	3.56372
LNC_000405	Contig2156	scaffold12578	lincRNA	lncRNA	7820	8944	-	2	981	116	0.841494	0.730146	2.86979
LNC_000406	Contig21655	scaffold11966655	lincRNA	lncRNA	306	1487	+	2	1031	135	1.74688	0.553839	1.73358
LNC_000407	Contig21700	scaffold11966700	lincRNA	lncRNA	166	1640	+	1	1475	96	0.283471	5.41204	5.56564
LNC_000408	Contig21704	scaffold11966704	lincRNA	lncRNA	20	583	+	1	564	167	2.27834	0.509061	2.01409
LNC_000409	Contig21756	scaffold11966756	lincRNA	lncRNA	12	489	+	1	478	47	0.719417	0.981651	2.66187
LNC_000410	Contig21850	scaffold11966850	lincRNA	lncRNA	18	462	+	1	445	61	0	0	0
LNC_000411	Contig21861	scaffold11966861	lincRNA	lncRNA	68	613	+	2	339	104	1.59144	0.780181	11.8473
LNC_000412	Contig2187	scaffold1196687	lincRNA	lncRNA	1427	1787	+	1	361	60	0.933439	0	0
LNC_000413	Contig21900	scaffold11966900	lincRNA	lncRNA	2	260	+	1	259	86	1.7708	5.34252	3.41913
LNC_000414	Contig2194	scaffold1196694	lincRNA	lncRNA	280	825	-	1	546	181	58.0971	33.0963	65.0185
LNC_000415	Contig22007	scaffold130537	lincRNA	lncRNA	18	335	+	1	318	52	8.63627	2.12418	11.6146
LNC_000416	Contig22007	scaffold130537	lincRNA	lncRNA	31	360	-	1	330	52	323.174	71.8318	183.382
LNC_000417	Contig22061	scaffold13052061	lincRNA	lncRNA	9	943	-	1	935	129	3.01604	1.17347	1.19287
LNC_000418	Contig22187	scaffold13052187	lincRNA	lncRNA	77	2266	+	1	2190	114	0.551506	0.788403	0.834145
LNC_000419	Contig22187	scaffold13052187	lincRNA	lncRNA	26	2266	-	1	2241	114	3.27124	2.85731	4.5997
LNC_000420	Contig22223	scaffold13052223	lincRNA	lncRNA	4	822	+	1	819	76	0.280188	0.709872	0.749084
LNC_000421	Contig22303	scaffold13052303	lincRNA	lncRNA	2	1771	+	1	1770	297	0.675847	0.503928	6.59953
LNC_000422	Contig22303	scaffold13052303	lincRNA	lncRNA	3523	6442	+	1	2920	268	0.426636	0.185168	5.1697
LNC_000423	Contig22402	scaffold13052402	lincRNA	lncRNA	3	396	+	1	394	69	2.10929	0.915466	1.6854
LNC_000424	Contig225	scaffold13598	antisense_lncRNA	lncRNA	3	443	+	1	441	147	146.151	46.1588	128.988
LNC_000425	Contig22570	scaffold13676	antisense_lncRNA	lncRNA	8	637	-	3	389	129	8.30422	12.0285	12.727
LNC_000426	Contig22611	scaffold13052611	lincRNA	lncRNA	84	445	+	1	362	71	1.23236	3.0138	7.59429
LNC_000427	Contig22717	scaffold13052717	lincRNA	lncRNA	2215	6432	+	2	1211	178	2.26102	1.34675	3.64368
LNC_000428	Contig22717	scaffold13052717	lincRNA	lncRNA	2360	4339	+	2	397	106	26.6601	6.28224	44.1496
LNC_000429	Contig22717	scaffold13052717	lincRNA	lncRNA	4507	6446	-	2	1059	196	0.651446	1.26223	3.49697
LNC_000430	Contig22717	scaffold13052717	lincRNA	lncRNA	4507	6633	-	2	1246	196	2.0217	0.442515	10.7985
LNC_000431	Contig2286	scaffold1305286	lincRNA	lncRNA	475	1510	-	2	978	318	0.17448	0.127279	0.136971
LNC_000432	Contig2289	scaffold1305289	lincRNA	lncRNA	4285	6899	-	1	2615	151	1.28941	0.503923	4.03318
LNC_000433	Contig23082	scaffold14140082	lincRNA	lncRNA	51	572	+	1	522	132	0.71806	0.699504	1.47622
LNC_000434	Contig23082	scaffold14140082	lincRNA	lncRNA	29	572	-	1	544	132	1.76625	0.860138	3.74478
LNC_000435	Contig23119	scaffold14140119	lincRNA	lncRNA	15	350	+	1	336	75	0	0.405636	0
LNC_000436	Contig23119	scaffold14140119	lincRNA	lncRNA	903	1245	-	1	343	76	1.51478	3.34001	0.777746
LNC_000437	Contig232	scaffold14356	lincRNA	lncRNA	371980	373432	+	2	1183	142	0.373196	0.297959	0.663398
LNC_000438	Contig232	scaffold14356	antisense_lncRNA	lncRNA	696840	698740	+	1	1901	157	1.03103	0.427271	1.25578
LNC_000439	Contig232	scaffold14356	lincRNA	lncRNA	843678	847853	+	3	1040	104	0.0803012	0.156197	1.77544
LNC_000440	Contig232	scaffold14356	antisense_lncRNA	lncRNA	1049020	1051321	+	2	1481	323	1.58989	1.69541	1.84608
LNC_000441	Contig232	scaffold14356	lincRNA	lncRNA	1115972	1116459	+	1	488	69	3.71544	4.82598	9.42732
LNC_000442	Contig232	scaffold14356	lincRNA	lncRNA	1965833	1966138	+	1	306	101	25.373	19.0928	12.251
LNC_000443	Contig232	scaffold14356	lincRNA	lncRNA	2373714	2382664	+	4	2765	723	0.0891277	0.0530052	0.372738
LNC_000444	Contig232	scaffold14356	lincRNA	lncRNA	2758379	2760177	+	1	1799	126	2.27843	0.771304	4.56105
LNC_000445	Contig232	scaffold14356	antisense_lncRNA	lncRNA	2934869	2940361	+	4	2794	132	0.241881	0.980055	1.13964
LNC_000446	Contig232	scaffold14356	antisense_lncRNA	lncRNA	2934869	2940361	+	4	2931	132	0.0907976	1.37017	1.98598
LNC_000447	Contig232	scaffold14356	antisense_lncRNA	lncRNA	2935028	2940361	+	6	1923	109	0	1.15521	1.16602
LNC_000448	Contig232	scaffold14356	antisense_lncRNA	lncRNA	2935316	2940361	+	4	2484	132	0.249094	0	0.989296
LNC_000449	Contig232	scaffold14356	lincRNA	lncRNA	3176005	3176303	+	1	299	62	6.12306	0	5.43485
LNC_000450	Contig232	scaffold14356	lincRNA	lncRNA	3189868	3190239	+	1	372	96	1.40264	7.13014	2.30516
LNC_000451	Contig232	scaffold14356	lincRNA	lncRNA	4265847	4276842	+	4	361	64	1.24458	1.82635	1.27826
LNC_000452	Contig232	scaffold14356	antisense_lncRNA	lncRNA	690547	693220	-	2	656	119	1.42553	1.23364	1.54581
LNC_000453	Contig232	scaffold14356	antisense_lncRNA	lncRNA	1036840	1037185	-	1	346	45	1.46657	0	1.8766
LNC_000454	Contig232	scaffold14356	antisense_lncRNA	lncRNA	1738477	1742307	-	1	3831	717	0.718793	1.72952	1.40648
LNC_000455	Contig232	scaffold14356	antisense_lncRNA	lncRNA	1784368	1787107	-	2	1667	332	40.3819	39.7415	46.9382
LNC_000456	Contig232	scaffold14356	antisense_lncRNA	lncRNA	1848098	1850465	-	1	2368	477	5.83636	0.519692	3.84905
LNC_000457	Contig232	scaffold14356	antisense_lncRNA	lncRNA	2196699	2197378	-	1	680	125	2.76036	6.09918	3.60518
LNC_000458	Contig232	scaffold14356	antisense_lncRNA	lncRNA	2555222	2555980	-	1	759	165	0	0.0610882	0.193664
LNC_000459	Contig232	scaffold14356	antisense_lncRNA	lncRNA	2562614	2564684	-	1	2071	310	0.67419	1.47882	2.41799
LNC_000460	Contig232	scaffold14356	antisense_lncRNA	lncRNA	2608765	2611753	-	2	1864	336	0.819777	3.37756	1.66616
LNC_000461	Contig232	scaffold14356	antisense_lncRNA	lncRNA	2928336	2929531	-	1	1196	146	1.30476	2.99306	2.89005
LNC_000462	Contig232	scaffold14356	antisense_lncRNA	lncRNA	2968936	2970325	-	2	792	69	0	0	0.726575
LNC_000463	Contig232	scaffold14356	lincRNA	lncRNA	3174688	3176405	-	2	1449	125	1.60636	0.819333	2.08536
LNC_000464	Contig232	scaffold14356	lincRNA	lncRNA	3189856	3190176	-	1	321	77	0.514066	13.6484	6.85261
LNC_000465	Contig232	scaffold14356	antisense_lncRNA	lncRNA	3286166	3288406	-	1	2241	610	6.58988	3.17991	7.07021
LNC_000466	Contig232	scaffold14356	lincRNA	lncRNA	3319171	3319440	-	1	270	61	0	12.8416	0
LNC_000467	Contig232	scaffold14356	antisense_lncRNA	lncRNA	3361173	3364457	-	1	3285	714	1.81094	3.21862	7.07783
LNC_000468	Contig232	scaffold14356	lincRNA	lncRNA	3459319	3490781	-	2	613	204	1.58359	0.580551	3.57808
LNC_000469	Contig232	scaffold14356	lincRNA	lncRNA	3957097	3961797	-	2	4285	251	0.318854	0.143613	0.423939
LNC_000470	Contig232	scaffold14356	lincRNA	lncRNA	4270126	4270955	-	2	692	56	0	0.211761	0
LNC_000471	Contig232	scaffold14356	antisense_lncRNA	lncRNA	4528066	4528546	-	1	481	160	5.43294	6.44811	4.81836
LNC_000472	Contig232	scaffold14356	lincRNA	lncRNA	4542828	4543462	-	1	635	120	0.167137	1.87101	1.8902
LNC_000473	Contig233	scaffold14466	lincRNA	lncRNA	1261205	1262776	+	2	1410	104	0	0.979513	0.196009
LNC_000474	Contig233	scaffold14466	lincRNA	lncRNA	1408462	1411634	+	2	1149	72	0.634052	0.513831	0.50715
LNC_000475	Contig233	scaffold14466	lincRNA	lncRNA	1767222	1767677	+	1	456	77	1.44064	1.25411	4.11435
LNC_000476	Contig233	scaffold14466	lincRNA	lncRNA	3206893	3207186	+	1	294	54	0.848104	8.38823	5.99646
LNC_000477	Contig233	scaffold14466	antisense_lncRNA	lncRNA	3392717	3396198	+	2	968	139	3.89281	5.63648	3.16122
LNC_000478	Contig233	scaffold14466	antisense_lncRNA	lncRNA	3450592	3452494	+	1	1903	542	0	0.0370486	4.76223
LNC_000479	Contig233	scaffold14466	lincRNA	lncRNA	3580270	3582584	+	4	364	103	0	0	1.86203
LNC_000480	Contig233	scaffold14466	lincRNA	lncRNA	3794260	3803781	+	2	565	107	1.13056	1.10096	2.43011
LNC_000481	Contig233	scaffold14466	lincRNA	lncRNA	188395	201621	-	2	541	66	0.446284	1.0867	0.573455
LNC_000482	Contig233	scaffold14466	lincRNA	lncRNA	267819	271693	-	4	655	69	15.1915	7.38608	10.076
LNC_000483	Contig233	scaffold14466	lincRNA	lncRNA	267819	271693	-	6	796	69	4.76384	7.18449	8.32144
LNC_000484	Contig233	scaffold14466	lincRNA	lncRNA	980818	984536	-	2	943	140	0.183427	0.579853	0.33009
LNC_000485	Contig233	scaffold14466	lincRNA	lncRNA	2265105	2267021	-	2	1739	522	1.60882	0.14406	1.76347
LNC_000486	Contig233	scaffold14466	lincRNA	lncRNA	2274571	2276747	-	2	463	70	0	0	0.794124
LNC_000487	Contig233	scaffold14466	lincRNA	lncRNA	2825831	2830793	-	3	4310	788	1.22428	1.11176	1.07021
LNC_000488	Contig233	scaffold14466	antisense_lncRNA	lncRNA	2855081	2864586	-	6	4634	839	0.93941	1.14662	1.61143
LNC_000489	Contig233	scaffold14466	antisense_lncRNA	lncRNA	2855081	2864975	-	7	4932	839	0.518154	0.162873	0.374418
LNC_000490	Contig233	scaffold14466	lincRNA	lncRNA	3206873	3207190	-	1	318	58	1.07953	4.24835	7.18997
LNC_000491	Contig23351	scaffold1446651	lincRNA	lncRNA	8	1488	+	1	1481	261	0.846232	0.922503	1.39775
LNC_000492	Contig234	scaffold14575	lincRNA	lncRNA	40121	46728	+	2	575	67	0.0995101	0.872086	0.716097
LNC_000493	Contig234	scaffold14575	lincRNA	lncRNA	855102	856264	+	2	1052	114	6.06797	0.889846	10.4505
LNC_000494	Contig234	scaffold14575	lincRNA	lncRNA	855102	856264	+	2	1049	113	2.12224	0.30105	4.16123
LNC_000495	Contig234	scaffold14575	lincRNA	lncRNA	915897	916665	+	2	473	66	0	0	1.66494
LNC_000496	Contig234	scaffold14575	lincRNA	lncRNA	968023	968516	+	1	494	97	0	0.653006	0
LNC_000497	Contig234	scaffold14575	lincRNA	lncRNA	998375	998775	+	1	401	71	0	0	0.228798
LNC_000498	Contig234	scaffold14575	antisense_lncRNA	lncRNA	1553846	1554508	+	1	663	156	0.777552	1.28657	1.11922
LNC_000499	Contig234	scaffold14575	lincRNA	lncRNA	1686480	1688953	+	2	1219	166	1.07754	0.825554	1.54468
LNC_000500	Contig234	scaffold14575	lincRNA	lncRNA	1696280	1696960	+	1	681	160	1.78625	40.5643	16.8352
LNC_000501	Contig234	scaffold14575	lincRNA	lncRNA	1703259	1704056	+	1	798	168	2.21262	0.283253	1.01783
LNC_000502	Contig234	scaffold14575	lincRNA	lncRNA	2006325	2007443	+	1	1119	125	1.05722	0.21272	1.94951
LNC_000503	Contig234	scaffold14575	lincRNA	lncRNA	2739610	2745157	+	4	3134	642	0.393436	0.276887	0.629404
LNC_000504	Contig234	scaffold14575	lincRNA	lncRNA	2805726	2806074	+	1	349	62	0	10.7215	0.362672
LNC_000505	Contig234	scaffold14575	antisense_lncRNA	lncRNA	3344034	3346310	+	2	2213	440	14.7313	9.9259	4.4843
LNC_000506	Contig234	scaffold14575	antisense_lncRNA	lncRNA	3363660	3365662	+	1	2003	426	0.341269	1.13496	1.40395
LNC_000507	Contig234	scaffold14575	lincRNA	lncRNA	3427611	3428085	+	1	475	89	0.145895	0.711014	1.79938
LNC_000508	Contig234	scaffold14575	antisense_lncRNA	lncRNA	3467467	3469528	+	1	2062	182	0.260599	1.89155	2.14418
LNC_000509	Contig234	scaffold14575	lincRNA	lncRNA	3553407	3553676	+	1	270	85	0	0	0
LNC_000510	Contig234	scaffold14575	antisense_lncRNA	lncRNA	3904047	3907053	+	2	1561	328	4.76506	0.935923	5.12337
LNC_000511	Contig234	scaffold14575	lincRNA	lncRNA	3951715	3953971	+	2	1439	124	0.451474	0.568074	0.382373
LNC_000512	Contig234	scaffold14575	antisense_lncRNA	lncRNA	3951715	3956400	+	2	1757	116	0.585593	0.609969	1.07547
LNC_000513	Contig234	scaffold14575	antisense_lncRNA	lncRNA	3986333	3987822	+	4	1100	144	14.7261	66.9291	29.866
LNC_000514	Contig234	scaffold14575	lincRNA	lncRNA	4428597	4429962	+	2	1014	60	7.93337	13.4524	5.59548
LNC_000515	Contig234	scaffold14575	antisense_lncRNA	lncRNA	348285	349955	-	1	1671	345	1.48668	2.30826	0.821543
LNC_000516	Contig234	scaffold14575	lincRNA	lncRNA	530946	532534	-	3	704	155	0.211702	0.343373	1.08835
LNC_000517	Contig234	scaffold14575	antisense_lncRNA	lncRNA	761332	764323	-	3	1273	110	0.927337	0.9919	1.33515
LNC_000518	Contig234	scaffold14575	lincRNA	lncRNA	770682	774548	-	5	1751	408	4.67367	7.32546	9.59239
LNC_000519	Contig234	scaffold14575	lincRNA	lncRNA	770779	774615	-	4	2213	408	0.204504	0.0641203	0.467129
LNC_000520	Contig234	scaffold14575	lincRNA	lncRNA	855305	856128	-	2	713	114	1.25053	0.20823	1.49735
LNC_000521	Contig234	scaffold14575	antisense_lncRNA	lncRNA	888445	890982	-	2	2374	621	0.651579	0.460637	1.52003
LNC_000522	Contig234	scaffold14575	antisense_lncRNA	lncRNA	896881	899622	-	1	2742	810	0.807204	0.196154	1.19054
LNC_000523	Contig234	scaffold14575	antisense_lncRNA	lncRNA	1564797	1566734	-	1	1938	542	5.52262	3.13782	5.37593
LNC_000524	Contig234	scaffold14575	lincRNA	lncRNA	1686694	1688747	-	2	799	166	0.174356	0.395817	0.717134
LNC_000525	Contig234	scaffold14575	antisense_lncRNA	lncRNA	1917277	1919910	-	1	2634	727	0.461526	0.615247	1.53353
LNC_000526	Contig234	scaffold14575	lincRNA	lncRNA	2684725	2687355	-	2	1820	185	0.401384	0.487765	0.619216
LNC_000527	Contig234	scaffold14575	lincRNA	lncRNA	2796294	2797072	-	1	779	96	0	0	0.993047
LNC_000528	Contig234	scaffold14575	lincRNA	lncRNA	2798322	2799123	-	1	802	194	0.17339	0	0.594302
LNC_000529	Contig234	scaffold14575	lincRNA	lncRNA	3308885	3309939	-	3	688	147	0.585667	0.142497	1.65596
LNC_000530	Contig234	scaffold14575	lincRNA	lncRNA	3427605	3428336	-	1	732	94	9.2264	14.533	26.8221
LNC_000531	Contig234	scaffold14575	lincRNA	lncRNA	3602782	3603554	-	2	454	144	5.01485	9.61942	3.16019
LNC_000532	Contig234	scaffold14575	antisense_lncRNA	lncRNA	3616298	3617360	-	1	1063	256	0	1.36545	1.80478
LNC_000533	Contig234	scaffold14575	lincRNA	lncRNA	3906775	3907732	-	2	849	84	0.265906	0.155208	0.60154
LNC_000534	Contig234	scaffold14575	antisense_lncRNA	lncRNA	3945123	3947584	-	1	2462	735	1.42167	1.10555	1.09664
LNC_000535	Contig234	scaffold14575	lincRNA	lncRNA	4037231	4042347	-	3	874	87	1.16024	0.733586	1.1026
LNC_000536	Contig234	scaffold14575	lincRNA	lncRNA	4037231	4042347	-	4	1010	91	5.0223	5.9796	8.75969
LNC_000537	Contig234	scaffold14575	antisense_lncRNA	lncRNA	4160822	4167113	-	2	1072	79	2.17839	0.712656	0.806905
LNC_000538	Contig234	scaffold14575	antisense_lncRNA	lncRNA	4235953	4239569	-	3	1746	366	0.905963	0.778351	0.996756
LNC_000539	Contig234	scaffold14575	antisense_lncRNA	lncRNA	4380420	4382081	-	1	1662	322	2.34483	1.91058	2.91683
LNC_000540	Contig234	scaffold14575	lincRNA	lncRNA	4554460	4557650	-	4	1088	115	0.796202	1.15639	2.00361
LNC_000541	Contig23460	scaffold1457560	lincRNA	lncRNA	54	633	-	1	580	133	0.293859	0	2.51749
LNC_000542	Contig235	scaffold14681	lincRNA	lncRNA	431468	431761	+	1	294	78	415.571	444.576	589.367
LNC_000543	Contig235	scaffold14681	lincRNA	lncRNA	534207	535888	+	2	646	57	0.243552	0.316094	0.667742
LNC_000544	Contig235	scaffold14681	antisense_lncRNA	lncRNA	562013	563394	+	2	1294	304	0	0	0.996595
LNC_000545	Contig235	scaffold14681	lincRNA	lncRNA	625755	629599	+	2	3746	164	2.11019	1.09095	3.61117
LNC_000546	Contig235	scaffold14681	lincRNA	lncRNA	726466	729830	+	2	2661	639	0.964823	0.824999	1.43106
LNC_000547	Contig235	scaffold14681	lincRNA	lncRNA	1293712	1295925	+	2	929	96	0.143718	0.138304	0
LNC_000548	Contig235	scaffold14681	antisense_lncRNA	lncRNA	1838807	1841056	+	1	2250	503	3.66546	4.31245	4.22294
LNC_000549	Contig235	scaffold14681	lincRNA	lncRNA	2243274	2244869	+	2	603	67	0.639629	0.533775	1.597
LNC_000550	Contig235	scaffold14681	lincRNA	lncRNA	2301375	2301665	+	1	291	97	0	0	0
LNC_000551	Contig235	scaffold14681	lincRNA	lncRNA	2737419	2739587	+	5	982	267	1.65308	1.44014	2.94304
LNC_000552	Contig235	scaffold14681	lincRNA	lncRNA	2929640	2930521	+	2	773	241	3.54189	2.25786	2.38609
LNC_000553	Contig235	scaffold14681	lincRNA	lncRNA	2930618	2931009	+	1	392	73	2.37926	0.697086	0
LNC_000554	Contig235	scaffold14681	lincRNA	lncRNA	3226944	3228637	+	1	1694	433	12.0519	3.77828	4.46845
LNC_000555	Contig235	scaffold14681	antisense_lncRNA	lncRNA	3307085	3308792	+	1	1708	197	1.18921	2.90088	1.91241
LNC_000556	Contig235	scaffold14681	lincRNA	lncRNA	3532187	3533330	+	1	1144	152	3.96754	9.8755	6.70311
LNC_000557	Contig235	scaffold14681	antisense_lncRNA	lncRNA	3717705	3721194	+	1	3490	679	4.28357	5.0018	7.33629
LNC_000558	Contig235	scaffold14681	lincRNA	lncRNA	3875629	3878627	+	2	600	93	0.432697	0.878327	0.543147
LNC_000559	Contig235	scaffold14681	lincRNA	lncRNA	3875629	3878627	+	2	629	79	2.05367	5.18986	2.68298
LNC_000560	Contig235	scaffold14681	antisense_lncRNA	lncRNA	3907440	3908119	+	2	566	110	6.04404	2.00091	3.05403
LNC_000561	Contig235	scaffold14681	antisense_lncRNA	lncRNA	3923470	3924386	+	1	917	90	0	0.510095	0.392182
LNC_000562	Contig235	scaffold14681	antisense_lncRNA	lncRNA	3955921	3967269	+	4	11151	162	0.160939	0.44687	1.02573
LNC_000563	Contig235	scaffold14681	antisense_lncRNA	lncRNA	4311508	4313336	+	1	1829	357	2.9532	0.892336	2.54474
LNC_000564	Contig235	scaffold14681	antisense_lncRNA	lncRNA	4486426	4487068	+	1	643	214	2.65603	1.54672	3.9651
LNC_000565	Contig235	scaffold14681	antisense_lncRNA	lncRNA	4603890	4609363	+	2	4186	602	2.80728	2.01393	4.12715
LNC_000566	Contig235	scaffold14681	lincRNA	lncRNA	332185	332784	-	2	452	72	2.77804	0	1.67938
LNC_000567	Contig235	scaffold14681	antisense_lncRNA	lncRNA	449783	450961	-	2	803	227	0	1.51545	1.3478
LNC_000568	Contig235	scaffold14681	antisense_lncRNA	lncRNA	449783	451187	-	3	953	222	0	0	0
LNC_000569	Contig235	scaffold14681	lincRNA	lncRNA	527832	533409	-	11	3492	886	0.853134	3.0843	0.797865
LNC_000570	Contig235	scaffold14681	lincRNA	lncRNA	534407	535916	-	2	474	57	13.3387	8.14364	9.49093
LNC_000571	Contig235	scaffold14681	antisense_lncRNA	lncRNA	540142	560243	-	4	1076	75	2.31801	2.47317	2.6408
LNC_000572	Contig235	scaffold14681	lincRNA	lncRNA	1293674	1296091	-	3	884	96	0.941117	0	0.952986
LNC_000573	Contig235	scaffold14681	lincRNA	lncRNA	1293674	1296091	-	3	923	96	0	0	0.663445
LNC_000574	Contig235	scaffold14681	lincRNA	lncRNA	1293674	1296091	-	3	923	96	0.731523	0	0
LNC_000575	Contig235	scaffold14681	lincRNA	lncRNA	1293674	1296091	-	3	887	97	0	0.504378	0
LNC_000576	Contig235	scaffold14681	lincRNA	lncRNA	1293674	1296091	-	2	1133	96	0.276915	2.42779	1.14164
LNC_000577	Contig235	scaffold14681	antisense_lncRNA	lncRNA	1391842	1394839	-	2	2845	662	0.783063	0.448998	0.376978
LNC_000578	Contig235	scaffold14681	antisense_lncRNA	lncRNA	1391842	1395023	-	2	3008	662	1.15622	0.133205	1.1942
LNC_000579	Contig235	scaffold14681	antisense_lncRNA	lncRNA	1444908	1445696	-	1	789	129	5.92184	13.1383	6.27508
LNC_000580	Contig235	scaffold14681	antisense_lncRNA	lncRNA	1593073	1603596	-	2	408	133	18.9939	36.4519	35.7575
LNC_000581	Contig235	scaffold14681	lincRNA	lncRNA	1656555	1656985	-	1	431	143	2.93656	0.537095	0.754385
LNC_000582	Contig235	scaffold14681	lincRNA	lncRNA	2390394	2392580	-	3	1118	142	0.145994	0	0.112603
LNC_000583	Contig235	scaffold14681	antisense_lncRNA	lncRNA	2722858	2723588	-	1	731	155	14.0353	16.3763	21.6127
LNC_000584	Contig235	scaffold14681	antisense_lncRNA	lncRNA	2834286	2836646	-	2	2123	390	0.857018	0.522735	1.03698
LNC_000585	Contig235	scaffold14681	lincRNA	lncRNA	2881995	2883592	-	4	1131	335	1.03893	1.04227	4.07286
LNC_000586	Contig235	scaffold14681	lincRNA	lncRNA	3224501	3226677	-	1	2177	352	1.63308	0.174626	0.537474
LNC_000587	Contig235	scaffold14681	antisense_lncRNA	lncRNA	3246233	3248968	-	3	2459	452	0.683332	0.388577	0.315992
LNC_000588	Contig235	scaffold14681	antisense_lncRNA	lncRNA	3278531	3278939	-	1	409	72	38.3494	5.96415	8.22673
LNC_000589	Contig235	scaffold14681	antisense_lncRNA	lncRNA	3288175	3289096	-	1	922	111	37.6608	20.0653	27.8778
LNC_000590	Contig235	scaffold14681	lincRNA	lncRNA	3437706	3438671	-	2	759	215	0.125564	0.0610882	2.25941
LNC_000591	Contig235	scaffold14681	antisense_lncRNA	lncRNA	3486418	3487167	-	1	750	87	5.05864	6.22128	0.65741
LNC_000592	Contig235	scaffold14681	lincRNA	lncRNA	3875634	3878435	-	2	403	92	0	0.437678	0.268265
LNC_000593	Contig235	scaffold14681	lincRNA	lncRNA	3875634	3878635	-	2	632	78	0.434378	1.67635	1.25031
LNC_000594	Contig236	scaffold14792	antisense_lncRNA	lncRNA	68902	88842	+	2	2218	598	2.846	2.84584	2.71331
LNC_000595	Contig236	scaffold14792	lincRNA	lncRNA	301977	304372	+	2	1071	143	0.798464	4.53433	0.746613
LNC_000596	Contig236	scaffold14792	lincRNA	lncRNA	301977	304372	+	3	868	143	0.284971	2.3987	0.943393
LNC_000597	Contig236	scaffold14792	lincRNA	lncRNA	301977	305128	+	4	1205	143	0.577836	1.00204	0.555023
LNC_000598	Contig236	scaffold14792	lincRNA	lncRNA	313096	315767	+	2	966	95	0.66618	0.320071	0.624853
LNC_000599	Contig236	scaffold14792	lincRNA	lncRNA	313113	315767	+	2	2251	98	0.990533	0.788685	1.33115
LNC_000600	Contig236	scaffold14792	lincRNA	lncRNA	784682	784922	+	1	241	77	2.45346	4.95329	0
LNC_000601	Contig236	scaffold14792	lincRNA	lncRNA	817011	818573	+	2	1486	168	0.664008	0.148984	1.26072
LNC_000602	Contig236	scaffold14792	lincRNA	lncRNA	829016	829789	+	1	774	159	76.6119	215.324	221.725
LNC_000603	Contig236	scaffold14792	lincRNA	lncRNA	830267	831081	+	1	815	53	0.846628	0.494207	2.61168
LNC_000604	Contig236	scaffold14792	lincRNA	lncRNA	1037149	1037811	+	1	663	127	0.233266	1.63617	0.239832
LNC_000605	Contig236	scaffold14792	lincRNA	lncRNA	1479804	1482730	+	2	1022	110	0.452096	0.839433	0.760769
LNC_000606	Contig236	scaffold14792	antisense_lncRNA	lncRNA	1524782	1525195	+	1	414	92	0	0	2.93233
LNC_000607	Contig236	scaffold14792	lincRNA	lncRNA	1578275	1578609	+	1	335	44	0	4.52203	0
LNC_000608	Contig236	scaffold14792	antisense_lncRNA	lncRNA	1780495	1782076	+	1	1582	153	0.994709	1.0592	1.3153
LNC_000609	Contig236	scaffold14792	antisense_lncRNA	lncRNA	1924668	1926612	+	1	1945	356	0.241539	2.07716	1.35674
LNC_000610	Contig236	scaffold14792	antisense_lncRNA	lncRNA	1998343	1999435	+	1	1093	95	1.84213	3.32708	4.71667
LNC_000611	Contig236	scaffold14792	antisense_lncRNA	lncRNA	2003028	2003883	+	1	856	184	0.420448	0.0511273	2.6481
LNC_000612	Contig236	scaffold14792	antisense_lncRNA	lncRNA	2041653	2042338	+	1	686	104	31.3334	0.286336	0.0756248
LNC_000613	Contig236	scaffold14792	lincRNA	lncRNA	2214496	2215067	+	1	572	120	2.31077	0.978335	1.34269
LNC_000614	Contig236	scaffold14792	lincRNA	lncRNA	2520641	2534162	+	6	2715	899	0.652477	3.92621	1.35046
LNC_000615	Contig236	scaffold14792	lincRNA	lncRNA	2530099	2534162	+	6	3087	992	0	2.09454	0.655896
LNC_000616	Contig236	scaffold14792	antisense_lncRNA	lncRNA	2616918	2619424	+	1	2507	140	0.626936	0.677122	2.13502
LNC_000617	Contig236	scaffold14792	lincRNA	lncRNA	2777279	2780754	+	2	2377	123	0	0	0.714825
LNC_000618	Contig236	scaffold14792	lincRNA	lncRNA	302073	304363	-	2	966	143	0.507117	1.6102	0.324838
LNC_000619	Contig236	scaffold14792	lincRNA	lncRNA	463117	464878	-	6	1097	310	0	0.62329	0.739174
LNC_000620	Contig236	scaffold14792	lincRNA	lncRNA	544297	548001	-	2	2439	105	0.545938	0.26534	1.59583
LNC_000621	Contig236	scaffold14792	lincRNA	lncRNA	606743	608230	-	1	1488	323	1.82173	2.35401	1.51929
LNC_000622	Contig236	scaffold14792	lincRNA	lncRNA	700073	745960	-	3	640	126	65.4731	45.3798	166.974
LNC_000623	Contig236	scaffold14792	lincRNA	lncRNA	700073	746092	-	3	779	126	73.2985	69.3727	210.686
LNC_000624	Contig236	scaffold14792	lincRNA	lncRNA	745338	746092	-	1	755	126	159.051	168.335	399.424
LNC_000625	Contig236	scaffold14792	lincRNA	lncRNA	761184	761711	-	1	528	142	0.233985	0.569815	7.09538
LNC_000626	Contig236	scaffold14792	lincRNA	lncRNA	816892	819950	-	2	2157	168	0.363067	0.0481276	0.882605
LNC_000627	Contig236	scaffold14792	lincRNA	lncRNA	829104	829908	-	1	805	150	6.83993	24.214	40.4855
LNC_000628	Contig236	scaffold14792	lincRNA	lncRNA	886489	887885	-	2	915	114	3.29948	0.930282	3.49125
LNC_000629	Contig236	scaffold14792	antisense_lncRNA	lncRNA	914663	915297	-	1	635	134	3.59344	6.01978	30.1573
LNC_000630	Contig236	scaffold14792	antisense_lncRNA	lncRNA	1019973	1020634	-	1	662	138	0.935386	2.35195	1.68301
LNC_000631	Contig236	scaffold14792	lincRNA	lncRNA	1037247	1038022	-	1	776	143	0.849964	9.4742	1.12368
LNC_000632	Contig236	scaffold14792	lincRNA	lncRNA	1383790	1388273	-	6	1911	463	6.09541	2.14369	8.45522
LNC_000633	Contig236	scaffold14792	lincRNA	lncRNA	1479373	1482744	-	2	1467	110	2.41251	4.61562	2.42775
LNC_000634	Contig236	scaffold14792	antisense_lncRNA	lncRNA	1499725	1500298	-	2	433	81	0	0.884743	58.1607
LNC_000635	Contig236	scaffold14792	antisense_lncRNA	lncRNA	1509841	1510370	-	2	426	123	0	0	4.46859
LNC_000636	Contig236	scaffold14792	lincRNA	lncRNA	1579846	1580650	-	1	805	87	0.0574784	1.00659	0.177309
LNC_000637	Contig236	scaffold14792	lincRNA	lncRNA	1792230	1795117	-	2	737	83	0	0	0.721952
LNC_000638	Contig236	scaffold14792	lincRNA	lncRNA	1792230	1795145	-	3	854	96	0	0.718197	0.291795
LNC_000639	Contig236	scaffold14792	antisense_lncRNA	lncRNA	1819446	1821499	-	2	647	209	3.96772	2.99511	2.66406
LNC_000640	Contig236	scaffold14792	lincRNA	lncRNA	1883258	1884150	-	2	756	122	2.46332	1.04479	0.844289
LNC_000641	Contig236	scaffold14792	antisense_lncRNA	lncRNA	1976672	1977948	-	1	1277	243	1.35474	0.808359	3.83138
LNC_000642	Contig236	scaffold14792	antisense_lncRNA	lncRNA	2006441	2007217	-	2	570	105	174.548	31.8215	64.3109
LNC_000643	Contig236	scaffold14792	lincRNA	lncRNA	2076394	2079467	-	2	2045	185	0	0.0511492	0
LNC_000644	Contig236	scaffold14792	lincRNA	lncRNA	2133762	2134571	-	2	725	84	3.03236	14.2497	8.93698
LNC_000645	Contig236	scaffold14792	antisense_lncRNA	lncRNA	2339966	2341368	-	1	1403	214	0.657457	1.89113	4.93025
LNC_000646	Contig2360	scaffold147920	lincRNA	lncRNA	1784	2227	-	1	444	123	87.656	518.543	239.043
LNC_000647	Contig2369	scaffold14891	lincRNA	lncRNA	15097	18619	-	2	1976	143	0.947316	0.496601	0.634885
LNC_000648	Contig237	scaffold14902	lincRNA	lncRNA	148231	148777	+	1	547	79	0.327704	0.531945	0.673744
LNC_000649	Contig237	scaffold14902	lincRNA	lncRNA	607626	610380	+	2	2673	120	1.05672	0.56235	2.6616
LNC_000650	Contig237	scaffold14902	lincRNA	lncRNA	607626	610380	+	2	1638	132	0.508529	1.03647	0.541037
LNC_000651	Contig237	scaffold14902	lincRNA	lncRNA	607633	610380	+	4	902	92	0.574203	0.274173	1.31356
LNC_000652	Contig237	scaffold14902	lincRNA	lncRNA	607633	610380	+	4	898	83	0.459991	0.537236	1.51308
LNC_000653	Contig237	scaffold14902	lincRNA	lncRNA	607647	610380	+	3	793	80	1.1358	0.247422	0.438198
LNC_000654	Contig237	scaffold14902	lincRNA	lncRNA	607647	610380	+	3	797	92	1.30889	0.393577	0.700055
LNC_000655	Contig237	scaffold14902	lincRNA	lncRNA	607647	610380	+	2	720	112	0	0	0
LNC_000656	Contig237	scaffold14902	lincRNA	lncRNA	608300	610380	+	3	1000	144	1.03576	0	0.782031
LNC_000657	Contig237	scaffold14902	lincRNA	lncRNA	674794	677173	+	4	962	97	3.547	3.62337	5.67332
LNC_000658	Contig237	scaffold14902	lincRNA	lncRNA	674794	677173	+	6	868	107	0.212302	0.967243	0.641424
LNC_000659	Contig237	scaffold14902	lincRNA	lncRNA	674798	677173	+	5	1019	107	0.593625	0.330681	0.94369
LNC_000660	Contig237	scaffold14902	lincRNA	lncRNA	720718	722691	+	2	1242	87	0.191325	0.310075	0.885418
LNC_000661	Contig237	scaffold14902	lincRNA	lncRNA	886388	887618	+	1	1231	162	0.451485	0.470388	0.132659
LNC_000662	Contig237	scaffold14902	lincRNA	lncRNA	1082560	1083753	+	2	963	155	7.12821	10.0099	3.52765
LNC_000663	Contig237	scaffold14902	antisense_lncRNA	lncRNA	1222211	1224571	+	2	1799	494	0.488235	0.553757	0.271989
LNC_000664	Contig237	scaffold14902	antisense_lncRNA	lncRNA	1232496	1235916	+	2	2651	687	5.15852	5.25603	11.271
LNC_000665	Contig237	scaffold14902	lincRNA	lncRNA	1414483	1417838	+	2	1975	113	4.37562	3.50096	8.76184
LNC_000666	Contig237	scaffold14902	lincRNA	lncRNA	1414490	1417838	+	3	519	108	0	0	0
LNC_000667	Contig237	scaffold14902	lincRNA	lncRNA	1414500	1417838	+	3	496	76	0.606198	0	0.683019
LNC_000668	Contig237	scaffold14902	lincRNA	lncRNA	1414609	1417838	+	3	447	84	13.7753	6.71127	29.5103
LNC_000669	Contig237	scaffold14902	lincRNA	lncRNA	1547088	1551813	+	5	2118	404	1.1146	0.723928	1.45927
LNC_000670	Contig237	scaffold14902	antisense_lncRNA	lncRNA	1981734	1983589	+	2	1753	259	0.671043	1.06011	1.27245
LNC_000671	Contig237	scaffold14902	antisense_lncRNA	lncRNA	2480243	2481276	+	1	1034	246	0.445083	3.34495	0.70736
LNC_000672	Contig237	scaffold14902	antisense_lncRNA	lncRNA	2526036	2527315	+	1	1280	172	1.59635	1.94032	5.43024
LNC_000673	Contig237	scaffold14902	lincRNA	lncRNA	2602174	2603911	+	1	1738	95	3.47401	8.46409	4.46611
LNC_000674	Contig237	scaffold14902	lincRNA	lncRNA	2623299	2624967	+	1	1669	134	2.31095	1.42581	1.5083
LNC_000675	Contig237	scaffold14902	antisense_lncRNA	lncRNA	2746287	2749087	+	1	2801	298	0.468147	0.44307	1.46983
LNC_000676	Contig237	scaffold14902	antisense_lncRNA	lncRNA	2904746	2905250	+	1	505	52	0.255993	4.86371	0.131565
LNC_000677	Contig237	scaffold14902	lincRNA	lncRNA	3032928	3033181	+	1	254	84	5.81877	19.5292	7.45232
LNC_000678	Contig237	scaffold14902	lincRNA	lncRNA	3090066	3093259	+	2	2987	109	0.573961	0.312417	0.79104
LNC_000679	Contig237	scaffold14902	lincRNA	lncRNA	3158305	3158753	+	1	449	56	0.830072	0.647523	3.41216
LNC_000680	Contig237	scaffold14902	lincRNA	lncRNA	3186468	3188850	+	3	1386	429	0.444925	1.59525	0.886547
LNC_000681	Contig237	scaffold14902	antisense_lncRNA	lncRNA	3328466	3329750	+	1	1285	165	1.25252	1.75261	0.314171
LNC_000682	Contig237	scaffold14902	antisense_lncRNA	lncRNA	3514787	3517265	+	2	2405	171	0.715133	0.666778	1.0057
LNC_000683	Contig237	scaffold14902	antisense_lncRNA	lncRNA	52010	53361	-	1	1352	277	8.57353	7.8624	4.77721
LNC_000684	Contig237	scaffold14902	antisense_lncRNA	lncRNA	209967	213282	-	2	1646	149	1.24243	0.856517	4.6697
LNC_000685	Contig237	scaffold14902	lincRNA	lncRNA	271000	272865	-	1	1866	94	5.47787	3.52496	8.34048
LNC_000686	Contig237	scaffold14902	lincRNA	lncRNA	610360	611981	-	2	744	64	1.09501	7.3221	1.95599
LNC_000687	Contig237	scaffold14902	antisense_lncRNA	lncRNA	985797	986850	-	1	1054	190	0.788845	0.537036	0.770657
LNC_000688	Contig237	scaffold14902	lincRNA	lncRNA	1082748	1083767	-	1	1020	116	1.23624	1.96384	1.27129
LNC_000689	Contig237	scaffold14902	antisense_lncRNA	lncRNA	1170451	1172252	-	2	1259	272	1.7553	3.62703	2.96562
LNC_000690	Contig237	scaffold14902	lincRNA	lncRNA	1415131	1417789	-	2	1278	104	0.850716	1.15783	3.60151
LNC_000691	Contig237	scaffold14902	antisense_lncRNA	lncRNA	1461494	1463014	-	2	1396	393	0.110252	1.3132	5.6693
LNC_000692	Contig237	scaffold14902	antisense_lncRNA	lncRNA	2401499	2422213	-	2	2204	670	0.729247	0.363883	1.58052
LNC_000693	Contig237	scaffold14902	lincRNA	lncRNA	2623432	2623760	-	1	329	89	0.455315	3.12974	0.934727
LNC_000694	Contig237	scaffold14902	antisense_lncRNA	lncRNA	2716475	2718129	-	3	1286	258	5.73765	3.3831	11.3619
LNC_000695	Contig237	scaffold14902	lincRNA	lncRNA	2806196	2808571	-	2	348	61	0	1.07046	3.08482
LNC_000696	Contig237	scaffold14902	antisense_lncRNA	lncRNA	2816263	2817315	-	1	1053	162	1.02679	3.34151	0.934078
LNC_000697	Contig237	scaffold14902	lincRNA	lncRNA	3032929	3033186	-	1	258	86	1.80377	10.8871	6.95777
LNC_000698	Contig237	scaffold14902	antisense_lncRNA	lncRNA	3043287	3044277	-	1	991	112	1.6709	1.7085	10.7502
LNC_000699	Contig237	scaffold14902	lincRNA	lncRNA	3156039	3158759	-	2	542	67	1.22292	0.974545	1.14284
LNC_000700	Contig237	scaffold14902	antisense_lncRNA	lncRNA	3400337	3402741	-	1	2405	722	2.07243	2.25569	2.08646
LNC_000701	Contig237	scaffold14902	antisense_lncRNA	lncRNA	3459934	3462039	-	1	2106	160	4.81638	10.0235	14.1456
LNC_000702	Contig237	scaffold14902	lincRNA	lncRNA	3910527	3912096	-	2	1487	103	0.43742	0.224726	1.1055
LNC_000703	Contig238	scaffold15011	lincRNA	lncRNA	59010	60005	+	2	565	86	1.54167	0.800697	1.58486
LNC_000704	Contig238	scaffold15011	lincRNA	lncRNA	74520	79194	+	2	4412	194	0.746362	0.293092	0.907237
LNC_000705	Contig238	scaffold15011	antisense_lncRNA	lncRNA	155200	155666	+	1	467	68	0	2.36365	0.934509
LNC_000706	Contig238	scaffold15011	lincRNA	lncRNA	253246	255725	+	2	1402	82	2.85526	3.36345	1.0997
LNC_000707	Contig238	scaffold15011	lincRNA	lncRNA	397033	399372	+	3	860	125	4.55055	1.51619	5.76686
LNC_000708	Contig238	scaffold15011	lincRNA	lncRNA	398230	399372	+	3	909	125	0.909395	0.0553893	0.723699
LNC_000709	Contig238	scaffold15011	antisense_lncRNA	lncRNA	1958327	1968277	+	15	2360	364	0.655924	0.78251	0.457439
LNC_000710	Contig238	scaffold15011	antisense_lncRNA	lncRNA	2005188	2007099	+	1	1912	315	0	1.40017	0.389817
LNC_000711	Contig238	scaffold15011	lincRNA	lncRNA	2013936	2020358	+	4	2333	120	1.60425	0	1.22375
LNC_000712	Contig238	scaffold15011	lincRNA	lncRNA	2013952	2020358	+	4	2158	99	0	1.10732	0.00117969
LNC_000713	Contig238	scaffold15011	antisense_lncRNA	lncRNA	2022208	2024675	+	1	2468	522	8.03895	2.39803	2.81435
LNC_000714	Contig238	scaffold15011	antisense_lncRNA	lncRNA	2086980	2088335	+	1	1356	197	5.37103	13.0839	14.7788
LNC_000715	Contig238	scaffold15011	antisense_lncRNA	lncRNA	2089609	2095298	+	3	3332	128	5.25022	2.00193	5.57053
LNC_000716	Contig238	scaffold15011	lincRNA	lncRNA	2142349	2144066	+	3	1478	78	0.565545	0.174958	0.132188
LNC_000717	Contig238	scaffold15011	antisense_lncRNA	lncRNA	2145477	2146778	+	1	1302	193	5.7096	5.99013	4.85199
LNC_000718	Contig238	scaffold15011	lincRNA	lncRNA	2239167	2240073	+	1	907	110	0.580922	1.97779	0.547589
LNC_000719	Contig238	scaffold15011	antisense_lncRNA	lncRNA	2469706	2470924	+	3	719	129	7.91803	15.9419	219.954
LNC_000720	Contig238	scaffold15011	antisense_lncRNA	lncRNA	2523381	2524750	+	1	1370	118	24.9366	15.9084	15.3176
LNC_000721	Contig238	scaffold15011	antisense_lncRNA	lncRNA	2718494	2719233	+	1	740	126	0.130539	1.90536	0.209723
LNC_000722	Contig238	scaffold15011	lincRNA	lncRNA	2756118	2765039	+	2	1505	79	1.71012	2.00502	2.25018
LNC_000723	Contig238	scaffold15011	lincRNA	lncRNA	2808666	2810811	+	3	1294	225	2.97034	6.33411	6.35825
LNC_000724	Contig238	scaffold15011	antisense_lncRNA	lncRNA	2965923	2966859	+	1	937	149	4.3025	5.355	3.2826
LNC_000725	Contig238	scaffold15011	antisense_lncRNA	lncRNA	3335462	3337400	+	1	1939	332	0.950965	0.797582	0.747917
LNC_000726	Contig238	scaffold15011	antisense_lncRNA	lncRNA	3440815	3442543	+	1	1729	346	0.490195	1.22249	3.70438
LNC_000727	Contig238	scaffold15011	lincRNA	lncRNA	160063	160640	-	1	578	55	6.60419	3.5513	4.35734
LNC_000728	Contig238	scaffold15011	antisense_lncRNA	lncRNA	172977	174914	-	2	1148	250	0.141059	0.240058	9.32031
LNC_000729	Contig238	scaffold15011	lincRNA	lncRNA	253832	255660	-	2	826	82	2.26989	2.57925	0
LNC_000730	Contig238	scaffold15011	lincRNA	lncRNA	253832	255699	-	2	790	82	36.1643	33.753	8.5695
LNC_000731	Contig238	scaffold15011	antisense_lncRNA	lncRNA	315707	317938	-	1	2232	461	1.58752	1.01851	2.4328
LNC_000732	Contig238	scaffold15011	antisense_lncRNA	lncRNA	1445586	1447280	-	1	1695	121	0.938172	1.12421	0.269267
LNC_000733	Contig238	scaffold15011	lincRNA	lncRNA	1648236	1652405	-	3	493	100	0.269204	0	0.830095
LNC_000734	Contig238	scaffold15011	lincRNA	lncRNA	1664609	1670018	-	2	4927	98	2.96378	2.27878	4.69476
LNC_000735	Contig238	scaffold15011	lincRNA	lncRNA	1664609	1670049	-	2	4870	98	1.31872	0.73357	1.39914
LNC_000736	Contig238	scaffold15011	lincRNA	lncRNA	1664609	1670088	-	2	4868	98	0.610648	0.516683	0.818206
LNC_000737	Contig238	scaffold15011	lincRNA	lncRNA	1714882	1716465	-	1	1584	76	1.46616	0.735721	3.50215
LNC_000738	Contig238	scaffold15011	antisense_lncRNA	lncRNA	1883965	1887317	-	1	3353	918	2.43908	2.10511	2.69602
LNC_000739	Contig238	scaffold15011	lincRNA	lncRNA	1897331	1898697	-	2	1237	293	0.41666	0.903826	0.856989
LNC_000740	Contig238	scaffold15011	lincRNA	lncRNA	2014058	2014668	-	3	378	80	6.93962	4.45786	6.86878
LNC_000741	Contig238	scaffold15011	antisense_lncRNA	lncRNA	2085327	2086357	-	1	1031	197	1.4623	0.790114	0.626571
LNC_000742	Contig238	scaffold15011	antisense_lncRNA	lncRNA	2709732	2711243	-	1	1512	285	0.116556	0.576648	0.195503
LNC_000743	Contig238	scaffold15011	lincRNA	lncRNA	3061296	3065038	-	6	1229	301	0.131748	1.13126	0.0332333
LNC_000744	Contig238	scaffold15011	lincRNA	lncRNA	3124571	3128341	-	2	2744	106	0.302458	0.355243	1.39986
LNC_000745	Contig238	scaffold15011	lincRNA	lncRNA	3156058	3176752	-	2	554	163	1.86005	2.33121	2.94384
LNC_000746	Contig238	scaffold15011	lincRNA	lncRNA	3176038	3176742	-	2	542	162	1.21672	3.28165	7.58879
LNC_000747	Contig238	scaffold15011	lincRNA	lncRNA	3585381	3589164	-	4	1228	193	4.32399	11.0778	7.32187
LNC_000748	Contig238	scaffold15011	antisense_lncRNA	lncRNA	3591448	3593937	-	1	2490	495	0.744022	1.70572	3.00316
LNC_000749	Contig238	scaffold15011	lincRNA	lncRNA	3613181	3615444	-	2	1975	87	0.274631	0.942452	1.60889
LNC_000750	Contig23850	scaffold1501150	lincRNA	lncRNA	2	358	-	1	357	77	1.61999	1.26826	3.32753
LNC_000751	Contig23893	scaffold1501193	lincRNA	lncRNA	40	375	-	1	336	77	0.413541	2.83945	3.82145
LNC_000752	Contig239	scaffold15119	antisense_lncRNA	lncRNA	138710	142198	+	3	603	165	62.8311	19.6652	56.8051
LNC_000753	Contig239	scaffold15119	antisense_lncRNA	lncRNA	140656	142903	+	3	903	141	6.64576	2.96644	9.87263
LNC_000754	Contig239	scaffold15119	lincRNA	lncRNA	403022	403288	+	1	267	54	27.3052	4.56139	11.8414
LNC_000755	Contig239	scaffold15119	antisense_lncRNA	lncRNA	1405362	1406102	+	1	741	119	0.0651338	0.823934	12.0549
LNC_000756	Contig239	scaffold15119	antisense_lncRNA	lncRNA	1422375	1429581	+	3	565	124	0.308334	0.831027	1.27029
LNC_000757	Contig239	scaffold15119	lincRNA	lncRNA	2731380	2735257	+	2	1513	156	0.249882	0.218657	0.231291
LNC_000758	Contig239	scaffold15119	lincRNA	lncRNA	242201	242495	-	1	295	60	0	0	2.51921
LNC_000759	Contig239	scaffold15119	lincRNA	lncRNA	265651	266593	-	3	621	165	0.26044	0.84513	0.089253
LNC_000760	Contig239	scaffold15119	lincRNA	lncRNA	808050	811618	-	3	390	83	0	1.17983	2.48192
LNC_000761	Contig239	scaffold15119	lincRNA	lncRNA	2123335	2124274	-	1	940	69	2.22204	0.943733	0.903151
LNC_000762	Contig239	scaffold15119	lincRNA	lncRNA	2671816	2673647	-	2	449	78	0.498043	25.9009	10.9189
LNC_000763	Contig23920	scaffold1511920	lincRNA	lncRNA	16	552	+	1	537	178	2.03733	0	2.79238
LNC_000764	Contig23925	scaffold1511925	lincRNA	lncRNA	235	493	+	1	259	85	23.0203	30.2743	42.7391
LNC_000765	Contig240	scaffold15229	antisense_lncRNA	lncRNA	107185	107858	+	1	674	126	1.51374	2.2836	0.544729
LNC_000766	Contig240	scaffold15229	antisense_lncRNA	lncRNA	740418	742421	+	1	2004	532	2.2798	2.65253	11.9083
LNC_000767	Contig240	scaffold15229	antisense_lncRNA	lncRNA	791088	794200	+	2	2134	415	0.38303	0.266681	1.37734
LNC_000768	Contig240	scaffold15229	antisense_lncRNA	lncRNA	791124	794200	+	2	2101	416	1.91008	1.55156	1.82118
LNC_000769	Contig240	scaffold15229	antisense_lncRNA	lncRNA	820803	822764	+	2	1189	201	2.69661	2.98286	3.18916
LNC_000770	Contig240	scaffold15229	antisense_lncRNA	lncRNA	1630833	1631335	+	1	503	130	0.645261	7.41876	6.10184
LNC_000771	Contig240	scaffold15229	lincRNA	lncRNA	1637685	1664837	+	8	1666	319	43.383	12.3767	24.6428
LNC_000772	Contig240	scaffold15229	lincRNA	lncRNA	1663428	1664837	+	1	1410	131	1.39502	1.00748	2.68762
LNC_000773	Contig240	scaffold15229	antisense_lncRNA	lncRNA	1668882	1672533	+	4	1286	129	0.205331	0.0648641	1.27802
LNC_000774	Contig240	scaffold15229	antisense_lncRNA	lncRNA	1669293	1670283	+	2	890	189	0.254468	0.295527	1.43614
LNC_000775	Contig240	scaffold15229	antisense_lncRNA	lncRNA	2368166	2369067	+	2	650	101	0	0.625685	1.90005
LNC_000776	Contig240	scaffold15229	lincRNA	lncRNA	2573452	2573932	+	1	481	39	1.70452	0.276645	2.77293
LNC_000777	Contig240	scaffold15229	antisense_lncRNA	lncRNA	2747006	2749187	+	2	2010	151	1.00171	1.14124	1.06817
LNC_000778	Contig240	scaffold15229	antisense_lncRNA	lncRNA	2747006	2750312	+	2	1407	120	1.46284	2.80863	2.03594
LNC_000779	Contig240	scaffold15229	antisense_lncRNA	lncRNA	2747067	2750312	+	2	1682	108	0.647532	0.332981	0.239112
LNC_000780	Contig240	scaffold15229	antisense_lncRNA	lncRNA	2747414	2750312	+	2	999	99	0.000227404	0	1.11575
LNC_000781	Contig240	scaffold15229	antisense_lncRNA	lncRNA	2747415	2750312	+	2	998	99	0.000482961	0	0.75389
LNC_000782	Contig240	scaffold15229	antisense_lncRNA	lncRNA	886683	887194	-	1	512	103	4.72851	4.00062	9.0813
LNC_000783	Contig240	scaffold15229	antisense_lncRNA	lncRNA	1002337	1005477	-	2	3052	778	2.10784	1.47122	2.74454
LNC_000784	Contig240	scaffold15229	antisense_lncRNA	lncRNA	1367209	1368861	-	2	1507	451	0.627713	0.927664	1.23949
LNC_000785	Contig240	scaffold15229	antisense_lncRNA	lncRNA	1506056	1508636	-	2	2009	438	1.80789	1.00925	3.64512
LNC_000786	Contig240	scaffold15229	antisense_lncRNA	lncRNA	1625860	1626359	-	1	500	86	2.4827	5.98408	10.2075
LNC_000787	Contig240	scaffold15229	antisense_lncRNA	lncRNA	1627600	1628548	-	1	949	96	1.54554	1.19381	1.91654
LNC_000788	Contig240	scaffold15229	lincRNA	lncRNA	1675966	1677650	-	1	1685	125	1.18644	0.49129	3.1409
LNC_000789	Contig240	scaffold15229	antisense_lncRNA	lncRNA	1782293	1785450	-	2	802	109	0.404578	0.618549	1.12917
LNC_000790	Contig240	scaffold15229	antisense_lncRNA	lncRNA	1894286	1895345	-	1	1060	146	0.0391462	0.114215	0.0402566
LNC_000791	Contig240	scaffold15229	lincRNA	lncRNA	2297617	2314841	-	2	516	95	0	0	2.14062
LNC_000792	Contig240	scaffold15229	antisense_lncRNA	lncRNA	2441300	2443100	-	1	1801	203	3.90081	5.74764	12.4326
LNC_000793	Contig240	scaffold15229	lincRNA	lncRNA	2663201	2663703	-	1	503	76	4.00062	0.754451	4.24918
LNC_000794	Contig240	scaffold15229	antisense_lncRNA	lncRNA	2781439	2781771	-	1	333	110	0	2.95717	0.44197
LNC_000795	Contig2405	scaffold152295	lincRNA	lncRNA	4342	4615	-	1	274	90	3.92881	15.6863	6.4553
LNC_000796	Contig241	scaffold15334	lincRNA	lncRNA	319285	321783	+	4	565	82	3.18611	6.20581	10.249
LNC_000797	Contig241	scaffold15334	lincRNA	lncRNA	450468	452477	+	2	1576	154	0.785122	0.0925246	0.122342
LNC_000798	Contig241	scaffold15334	lincRNA	lncRNA	1257836	1259341	+	2	637	115	10.5568	7.44423	8.20435
LNC_000799	Contig241	scaffold15334	antisense_lncRNA	lncRNA	1299198	1303085	+	2	3119	616	1.53391	1.15161	1.94191
LNC_000800	Contig241	scaffold15334	antisense_lncRNA	lncRNA	1299293	1303085	+	3	2541	361	0.19375	0.253786	0.351687
LNC_000801	Contig241	scaffold15334	lincRNA	lncRNA	1929190	1930717	+	1	1528	97	0.0987701	0.240075	0.609477
LNC_000802	Contig241	scaffold15334	lincRNA	lncRNA	2120472	2121178	+	1	707	95	2.03271	4.29738	4.54038
LNC_000803	Contig241	scaffold15334	antisense_lncRNA	lncRNA	2404708	2405145	+	1	438	87	0	0	2.53635
LNC_000804	Contig241	scaffold15334	antisense_lncRNA	lncRNA	2584992	2586240	+	1	1249	318	0.0316617	2.33987	1.20476
LNC_000805	Contig241	scaffold15334	lincRNA	lncRNA	3296279	3299109	+	2	1190	128	0.639756	0.458407	1.14271
LNC_000806	Contig241	scaffold15334	antisense_lncRNA	lncRNA	3332868	3337387	+	3	2365	498	5.27299	6.41464	12.6716
LNC_000807	Contig241	scaffold15334	antisense_lncRNA	lncRNA	3333198	3337123	+	4	1575	373	13.849	9.85093	23.9695
LNC_000808	Contig241	scaffold15334	lincRNA	lncRNA	3411514	3413361	+	1	1848	164	0.159494	0.923011	0.531855
LNC_000809	Contig241	scaffold15334	lincRNA	lncRNA	3631706	3646055	+	2	396	121	1.23151	6.20045	3.17887
LNC_000810	Contig241	scaffold15334	lincRNA	lncRNA	177874	184462	-	6	1179	367	0	0.000173515	0
LNC_000811	Contig241	scaffold15334	lincRNA	lncRNA	181936	184462	-	6	1166	362	1.06541	0.0885218	0.277696
LNC_000812	Contig241	scaffold15334	lincRNA	lncRNA	195087	195437	-	1	351	62	0	0.33818	0
LNC_000813	Contig241	scaffold15334	antisense_lncRNA	lncRNA	288044	289183	-	1	1140	73	0.498198	2.31861	1.53702
LNC_000814	Contig241	scaffold15334	antisense_lncRNA	lncRNA	371260	376546	-	4	1688	76	0.0219249	0	0.135293
LNC_000815	Contig241	scaffold15334	antisense_lncRNA	lncRNA	402354	406184	-	1	3831	787	16.0151	33.977	41.9057
LNC_000816	Contig241	scaffold15334	lincRNA	lncRNA	450934	452795	-	2	1428	154	0.777417	0.938338	0.634102
LNC_000817	Contig241	scaffold15334	antisense_lncRNA	lncRNA	887484	889309	-	1	1826	173	0.919644	0.408152	1.21312
LNC_000818	Contig241	scaffold15334	lincRNA	lncRNA	1895970	1896548	-	1	579	124	0	0	0.505078
LNC_000819	Contig241	scaffold15334	lincRNA	lncRNA	2044998	2045910	-	2	316	49	0.558163	0	5.71577
LNC_000820	Contig241	scaffold15334	antisense_lncRNA	lncRNA	2178998	2179787	-	1	790	184	1.71409	1.26517	3.16038
LNC_000821	Contig241	scaffold15334	lincRNA	lncRNA	3300626	3303799	-	4	1990	525	5.48325	4.67953	8.02175
LNC_000822	Contig241	scaffold15334	lincRNA	lncRNA	3411801	3413457	-	2	1436	164	1.63443	5.38373	1.57965
LNC_000823	Contig241	scaffold15334	lincRNA	lncRNA	3411801	3413479	-	2	1542	164	0.525928	1.18438	0.780889
LNC_000824	Contig241	scaffold15334	antisense_lncRNA	lncRNA	3500653	3503604	-	2	2494	607	28.012	17.6804	30.9594
LNC_000825	Contig241	scaffold15334	antisense_lncRNA	lncRNA	3591739	3592915	-	1	1177	204	3.55149	1.72682	3.44162
LNC_000826	Contig241	scaffold15334	lincRNA	lncRNA	3631763	3653789	-	2	617	120	0	0.310063	0.38563
LNC_000827	Contig24122	scaffold1533422	lincRNA	lncRNA	484	976	+	1	493	121	2.15363	0.524658	2.21359
LNC_000828	Contig24162	scaffold1533462	lincRNA	lncRNA	3	2856	+	2	1767	120	1.22574	0.96947	2.71356
LNC_000829	Contig24162	scaffold1533462	lincRNA	lncRNA	3	2328	-	2	1239	120	0.223897	0.155513	0.624982
LNC_000830	Contig242	scaffold15443	antisense_lncRNA	lncRNA	310039	310761	+	1	723	127	8.66158	5.86061	32.0751
LNC_000831	Contig242	scaffold15443	antisense_lncRNA	lncRNA	332505	334569	+	2	1949	525	0.611686	0.162175	0.305021
LNC_000832	Contig242	scaffold15443	lincRNA	lncRNA	820908	823487	+	3	1065	59	0.121572	5.42269	0.788605
LNC_000833	Contig242	scaffold15443	lincRNA	lncRNA	820975	821552	+	2	488	97	0.17195	4.98876	4.43064
LNC_000834	Contig242	scaffold15443	lincRNA	lncRNA	820979	822436	+	3	886	87	0.0312721	2.6925	0.988207
LNC_000835	Contig242	scaffold15443	lincRNA	lncRNA	1097819	1101490	+	1	3672	181	0.854985	0.278307	1.56932
LNC_000836	Contig242	scaffold15443	lincRNA	lncRNA	1434088	1438231	+	3	390	79	7.97456	22.4174	24.8198
LNC_000837	Contig242	scaffold15443	lincRNA	lncRNA	1544029	1546063	+	1	2035	525	1.7369	0.749625	3.12553
LNC_000838	Contig242	scaffold15443	lincRNA	lncRNA	1666199	1668520	+	2	1575	329	0.384583	2.89675	1.59858
LNC_000839	Contig242	scaffold15443	lincRNA	lncRNA	1695055	1698217	+	4	1322	122	0.122017	0.195606	0.734071
LNC_000840	Contig242	scaffold15443	lincRNA	lncRNA	1695055	1698489	+	5	655	171	0.182947	0.383223	1.34796
LNC_000841	Contig242	scaffold15443	antisense_lncRNA	lncRNA	1928859	1931512	+	2	1529	91	1.25833	5.22952	4.79585
LNC_000842	Contig242	scaffold15443	lincRNA	lncRNA	2084622	2085835	+	1	1214	101	20.9088	27.8331	23.7305
LNC_000843	Contig242	scaffold15443	lincRNA	lncRNA	2834922	2837760	+	3	467	99	3.56199	17.0749	7.47889
LNC_000844	Contig242	scaffold15443	lincRNA	lncRNA	2835346	2835656	+	1	311	52	0	1.20071	2.49067
LNC_000845	Contig242	scaffold15443	antisense_lncRNA	lncRNA	3061562	3063199	+	1	1638	316	0.863388	0.596418	4.53325
LNC_000846	Contig242	scaffold15443	lincRNA	lncRNA	3168712	3170981	+	5	803	73	0	0	0.771169
LNC_000847	Contig242	scaffold15443	antisense_lncRNA	lncRNA	3418029	3419994	+	1	1966	356	12.8091	19.7308	14.0232
LNC_000848	Contig242	scaffold15443	lincRNA	lncRNA	3582682	3585153	+	2	600	68	0.368732	1.436	1.80064
LNC_000849	Contig242	scaffold15443	lincRNA	lncRNA	3986293	3987822	+	2	937	237	4.3025	5.58001	4.99526
LNC_000850	Contig242	scaffold15443	antisense_lncRNA	lncRNA	4134000	4135742	+	4	1216	133	0.131021	0.286666	0.842135
LNC_000851	Contig242	scaffold15443	antisense_lncRNA	lncRNA	4396947	4400299	+	2	1306	325	1.55665	0.931465	1.81639
LNC_000852	Contig242	scaffold15443	lincRNA	lncRNA	100503	102706	-	3	1289	96	0.399512	0.180402	0.60061
LNC_000853	Contig242	scaffold15443	lincRNA	lncRNA	116586	117978	-	2	1087	144	0.984554	0.220962	0.506243
LNC_000854	Contig242	scaffold15443	lincRNA	lncRNA	150053	153009	-	3	1920	394	86.7	64.0072	43.0417
LNC_000855	Contig242	scaffold15443	lincRNA	lncRNA	247752	249853	-	1	2102	100	2.83832	0.826091	2.67445
LNC_000856	Contig242	scaffold15443	lincRNA	lncRNA	251689	254985	-	2	1134	164	10.4265	7.35209	20.8185
LNC_000857	Contig242	scaffold15443	antisense_lncRNA	lncRNA	355608	357321	-	2	1524	217	12.7737	8.60028	11.7721
LNC_000858	Contig242	scaffold15443	lincRNA	lncRNA	820968	822340	-	2	1283	97	0.0382612	0.663412	0.293675
LNC_000859	Contig242	scaffold15443	lincRNA	lncRNA	821195	822261	-	2	585	50	0	0.362581	1.43033
LNC_000860	Contig242	scaffold15443	antisense_lncRNA	lncRNA	1445189	1448211	-	2	2898	205	1.59012	2.19153	4.50362
LNC_000861	Contig242	scaffold15443	lincRNA	lncRNA	1798521	1807817	-	2	1104	75	6.9385	1.08253	4.8078
LNC_000862	Contig242	scaffold15443	antisense_lncRNA	lncRNA	1816225	1818949	-	2	1218	256	0.522988	1.33498	0.605071
LNC_000863	Contig242	scaffold15443	antisense_lncRNA	lncRNA	1899316	1901734	-	1	2419	239	0.956993	1.91688	3.31072
LNC_000864	Contig242	scaffold15443	antisense_lncRNA	lncRNA	1987859	1992160	-	2	3447	228	1.71887	1.92844	1.09105
LNC_000865	Contig242	scaffold15443	lincRNA	lncRNA	2084702	2086559	-	1	1858	101	2.13551	3.35215	3.34484
LNC_000866	Contig242	scaffold15443	antisense_lncRNA	lncRNA	2360566	2362703	-	1	2138	442	2.80057	1.10194	8.91536
LNC_000867	Contig242	scaffold15443	antisense_lncRNA	lncRNA	2405626	2407571	-	3	1469	455	0	0	0
LNC_000868	Contig242	scaffold15443	lincRNA	lncRNA	2685078	2687349	-	2	1626	132	0.595931	0.222838	2.71085
LNC_000869	Contig242	scaffold15443	antisense_lncRNA	lncRNA	2923837	2927580	-	3	1985	184	0.635215	0	1.54288e-05
LNC_000870	Contig242	scaffold15443	antisense_lncRNA	lncRNA	2923837	2927716	-	3	2121	184	0	0.784946	0.5087
LNC_000871	Contig242	scaffold15443	lincRNA	lncRNA	3559998	3560517	-	1	520	172	1.92958	1.40982	1.85948
LNC_000872	Contig242	scaffold15443	antisense_lncRNA	lncRNA	3608171	3608867	-	1	697	102	2.36607	9.28039	11.7215
LNC_000873	Contig242	scaffold15443	antisense_lncRNA	lncRNA	4074616	4075170	-	1	555	117	0	0.620957	0.218485
LNC_000874	Contig242	scaffold15443	antisense_lncRNA	lncRNA	4077348	4078157	-	1	810	163	6.43596	1.05283	6.96927
LNC_000875	Contig242	scaffold15443	antisense_lncRNA	lncRNA	4227948	4228927	-	1	980	260	0.695979	0.0423084	1.34194
LNC_000876	Contig242	scaffold15443	lincRNA	lncRNA	4340119	4344875	-	2	245	81	0	2.29926	4.35567
LNC_000877	Contig242	scaffold15443	antisense_lncRNA	lncRNA	4387436	4391793	-	3	2015	583	1.28438	0.901752	0.84395
LNC_000878	Contig24248	scaffold1544348	lincRNA	lncRNA	463	790	-	1	328	109	0	0.907411	0.948295
LNC_000879	Contig24259	scaffold1544359	lincRNA	lncRNA	2	480	-	1	479	89	1.86193	1.11674	4.41617
LNC_000880	Contig24269	scaffold1544369	lincRNA	lncRNA	4195	4680	+	1	486	90	10.4085	1.35247	3.566
LNC_000881	Contig24269	scaffold1544369	lincRNA	lncRNA	4186	4667	-	1	482	90	3.956	0.826178	3.63034
LNC_000882	Contig2429	scaffold154439	lincRNA	lncRNA	1069	4630	+	2	523	128	0.268247	0.116139	0.245099
LNC_000883	Contig243	scaffold15552	lincRNA	lncRNA	75862	76213	+	1	352	63	2.70457	3.01022	3.50846
LNC_000884	Contig243	scaffold15552	antisense_lncRNA	lncRNA	633124	635013	+	1	1890	485	11.6011	14.4709	5.29406
LNC_000885	Contig243	scaffold15552	lincRNA	lncRNA	726182	726539	+	1	358	84	0	0	0
LNC_000886	Contig243	scaffold15552	antisense_lncRNA	lncRNA	889786	892371	+	3	900	100	6.65585	10.8542	16.6074
LNC_000887	Contig243	scaffold15552	antisense_lncRNA	lncRNA	1498311	1511839	+	3	909	139	1.75187	1.3614	4.41683
LNC_000888	Contig243	scaffold15552	antisense_lncRNA	lncRNA	1543266	1544465	+	1	1200	151	3.0648	9.58881	2.56942
LNC_000889	Contig243	scaffold15552	antisense_lncRNA	lncRNA	1599445	1602247	+	1	2803	415	3.15135	2.40505	1.19013
LNC_000890	Contig243	scaffold15552	antisense_lncRNA	lncRNA	2059763	2061401	+	1	1639	347	4.45004	1.76588	3.03554
LNC_000891	Contig243	scaffold15552	lincRNA	lncRNA	2091883	2092115	+	1	233	71	2.8627	121.601	5.45613
LNC_000892	Contig243	scaffold15552	antisense_lncRNA	lncRNA	2131376	2132488	+	1	1113	234	1.54193	4.03444	4.37951
LNC_000893	Contig243	scaffold15552	lincRNA	lncRNA	2184199	2184655	+	1	457	81	4.9383	0.939382	2.45504
LNC_000894	Contig243	scaffold15552	lincRNA	lncRNA	2268817	2270588	+	3	549	127	0.218945	0.956791	1.23493
LNC_000895	Contig243	scaffold15552	lincRNA	lncRNA	2340928	2343698	+	1	2771	113	5.24855	10.6517	2.78244
LNC_000896	Contig243	scaffold15552	lincRNA	lncRNA	2344185	2348731	+	2	1360	98	0.284654	1.07944	0.204921
LNC_000897	Contig243	scaffold15552	antisense_lncRNA	lncRNA	2536407	2537534	+	1	1128	195	0.288622	1.50866	1.11305
LNC_000898	Contig243	scaffold15552	lincRNA	lncRNA	2557764	2559881	+	2	321	83	0	5.05496	3.16274
LNC_000899	Contig243	scaffold15552	antisense_lncRNA	lncRNA	2653968	2656879	+	1	2912	382	0.802667	1.34239	1.96676
LNC_000900	Contig243	scaffold15552	lincRNA	lncRNA	75898	76213	-	1	316	63	1.17834	0.549334	4.00104
LNC_000901	Contig243	scaffold15552	lincRNA	lncRNA	235723	237066	-	3	853	149	1.07034	1.92153	1.64992
LNC_000902	Contig243	scaffold15552	lincRNA	lncRNA	235723	237099	-	2	1287	149	0	0	0.0727294
LNC_000903	Contig243	scaffold15552	lincRNA	lncRNA	286848	287796	-	3	411	75	1.46443	1.64178	6.63302
LNC_000904	Contig243	scaffold15552	antisense_lncRNA	lncRNA	646027	648770	-	2	2719	203	8.8732	30.2925	11.6139
LNC_000905	Contig243	scaffold15552	antisense_lncRNA	lncRNA	663552	666721	-	2	3125	135	3.87021	5.12951	3.55115
LNC_000906	Contig243	scaffold15552	antisense_lncRNA	lncRNA	909677	911447	-	1	1771	380	2.19634	2.17553	0.809781
LNC_000907	Contig243	scaffold15552	antisense_lncRNA	lncRNA	1084955	1085995	-	1	1041	214	3.12774	2.49594	3.25767
LNC_000908	Contig243	scaffold15552	lincRNA	lncRNA	1176139	1179392	-	6	1477	341	1.51429	4.35569	1.91502
LNC_000909	Contig243	scaffold15552	lincRNA	lncRNA	1448452	1452031	-	2	2757	113	0.865038	0.475253	0.670499
LNC_000910	Contig243	scaffold15552	antisense_lncRNA	lncRNA	1968008	1970021	-	2	834	245	0.054572	0.106181	0.336691
LNC_000911	Contig243	scaffold15552	lincRNA	lncRNA	2267816	2270594	-	3	1556	129	1.61515	1.35475	1.73612
LNC_000912	Contig243	scaffold15552	lincRNA	lncRNA	2267816	2270594	-	3	1635	109	0.959434	2.10913	1.6172
LNC_000913	Contig243	scaffold15552	lincRNA	lncRNA	2289505	2289920	-	2	312	104	0	0	3.67024
LNC_000914	Contig243	scaffold15552	lincRNA	lncRNA	2344351	2348168	-	2	631	71	0	0.493369	0.521072
LNC_000915	Contig243	scaffold15552	antisense_lncRNA	lncRNA	2352537	2355437	-	2	459	97	2.20714	2.45921	7.7954
LNC_000916	Contig243	scaffold15552	lincRNA	lncRNA	2557441	2559924	-	2	687	83	0	3.92787	0.90537
LNC_000917	Contig243	scaffold15552	lincRNA	lncRNA	2860779	2865983	-	3	1348	191	0.604369	1.14732	0.976715
LNC_000918	Contig243	scaffold15552	antisense_lncRNA	lncRNA	2987509	2990561	-	1	3053	636	3.56412	2.46204	4.4381
LNC_000919	Contig243	scaffold15552	lincRNA	lncRNA	3015085	3021357	-	2	2174	112	2.29644	0.72347	2.28628
LNC_000920	Contig243	scaffold15552	lincRNA	lncRNA	3045643	3048261	-	1	2619	126	0.464461	0.141891	1.32392
LNC_000921	Contig243	scaffold15552	antisense_lncRNA	lncRNA	3089148	3092720	-	2	3324	97	0.939915	0.655387	4.65499
LNC_000922	Contig24385	scaffold1555285	lincRNA	lncRNA	300	2748	-	6	1434	79	0.108206	0.105647	0.897457
LNC_000923	Contig244	scaffold15661	antisense_lncRNA	lncRNA	460755	462029	+	1	1275	208	0.802108	2.18988	0.729715
LNC_000924	Contig244	scaffold15661	lincRNA	lncRNA	582329	583571	+	3	1059	102	2.11654	1.02922	3.26487
LNC_000925	Contig244	scaffold15661	lincRNA	lncRNA	648047	650291	+	1	2245	302	1.88209	2.48934	3.59775
LNC_000926	Contig244	scaffold15661	antisense_lncRNA	lncRNA	741787	743215	+	1	1429	199	0.0803536	0.0781279	3.44326
LNC_000927	Contig244	scaffold15661	antisense_lncRNA	lncRNA	771276	772179	+	1	904	162	0.0972718	0.615029	0.250064
LNC_000928	Contig244	scaffold15661	lincRNA	lncRNA	835579	836046	+	1	468	63	0.603265	1.91119	0.620006
LNC_000929	Contig244	scaffold15661	lincRNA	lncRNA	838604	839507	+	1	904	84	0.340451	1.32468	0.600154
LNC_000930	Contig244	scaffold15661	antisense_lncRNA	lncRNA	961626	963596	+	1	1971	311	2.87271	2.4369	3.95191
LNC_000931	Contig244	scaffold15661	lincRNA	lncRNA	1070222	1071661	+	2	1003	105	0	0.532957	0.303423
LNC_000932	Contig244	scaffold15661	lincRNA	lncRNA	1071983	1075098	+	3	1754	188	0.544858	0.427836	0.431051
LNC_000933	Contig244	scaffold15661	lincRNA	lncRNA	1179560	1183068	+	2	1655	100	0.718201	0.632785	0.577061
LNC_000934	Contig244	scaffold15661	lincRNA	lncRNA	1302313	1303044	+	2	631	75	0	0.0822281	0.434226
LNC_000935	Contig244	scaffold15661	antisense_lncRNA	lncRNA	1313130	1325541	+	2	2578	747	16.2478	12.0904	16.0013
LNC_000936	Contig244	scaffold15661	antisense_lncRNA	lncRNA	1377494	1379179	+	1	1686	293	2.21753	1.25938	3.20643
LNC_000937	Contig244	scaffold15661	lincRNA	lncRNA	1744175	1748590	+	14	2044	280	1.18639	0.779337	2.5343
LNC_000938	Contig244	scaffold15661	lincRNA	lncRNA	1753601	1753857	+	1	257	51	9.18551	3.69704	12.3878
LNC_000939	Contig244	scaffold15661	lincRNA	lncRNA	2138756	2140529	+	3	1486	145	1.19044	0.374332	1.13654
LNC_000940	Contig244	scaffold15661	lincRNA	lncRNA	2138801	2140529	+	3	1429	145	0.466131	4.10368e-05	0.709121
LNC_000941	Contig244	scaffold15661	lincRNA	lncRNA	2419767	2420302	+	2	459	123	35.3143	37.8103	31.7563
LNC_000942	Contig244	scaffold15661	lincRNA	lncRNA	2632798	2633746	+	1	949	195	2.68197	0.132645	0.514194
LNC_000943	Contig244	scaffold15661	lincRNA	lncRNA	2861539	2867139	+	3	4432	145	1.15544	0.138551	0.74083
LNC_000944	Contig244	scaffold15661	antisense_lncRNA	lncRNA	3418459	3420692	+	1	2234	432	10.9904	4.53242	5.38263
LNC_000945	Contig244	scaffold15661	lincRNA	lncRNA	3423309	3425652	+	2	1085	110	0.884753	0.701411	1.33198
LNC_000946	Contig244	scaffold15661	lincRNA	lncRNA	3423322	3425652	+	2	757	111	0.28763	0	0.0486238
LNC_000947	Contig244	scaffold15661	antisense_lncRNA	lncRNA	3454244	3455602	+	1	1359	191	0.0854739	2.90882	0.146505
LNC_000948	Contig244	scaffold15661	antisense_lncRNA	lncRNA	85785	87011	-	2	968	157	0.120645	0.180712	0.254662
LNC_000949	Contig244	scaffold15661	antisense_lncRNA	lncRNA	161185	162887	-	1	1703	465	0.759393	1.18125	2.85625
LNC_000950	Contig244	scaffold15661	lincRNA	lncRNA	582145	582908	-	2	631	72	0.760234	0.822281	2.43167
LNC_000951	Contig244	scaffold15661	lincRNA	lncRNA	1404008	1404439	-	1	432	103	0	1.77984	0
LNC_000952	Contig244	scaffold15661	lincRNA	lncRNA	1753599	1753930	-	1	332	52	13.9663	8.56731	21.0592
LNC_000953	Contig244	scaffold15661	antisense_lncRNA	lncRNA	1804239	1807236	-	2	2109	366	8.44884	9.6122	2.64691
LNC_000954	Contig244	scaffold15661	lincRNA	lncRNA	2025784	2026615	-	2	661	70	0.23443	0.0760592	0.562402
LNC_000955	Contig244	scaffold15661	antisense_lncRNA	lncRNA	2326516	2327447	-	1	932	160	0.046608	0.906708	1.15027
LNC_000956	Contig244	scaffold15661	antisense_lncRNA	lncRNA	2331421	2332253	-	1	833	151	9.73078	8.403	7.19529
LNC_000957	Contig244	scaffold15661	antisense_lncRNA	lncRNA	2339471	2340246	-	1	776	146	0.0607117	0.767926	2.74677
LNC_000958	Contig244	scaffold15661	antisense_lncRNA	lncRNA	2450307	2452227	-	2	993	254	15.3389	43.2191	36.029
LNC_000959	Contig244	scaffold15661	lincRNA	lncRNA	2626946	2629733	-	2	2198	87	0.565383	0.188435	0.581491
LNC_000960	Contig244	scaffold15661	antisense_lncRNA	lncRNA	3019254	3020941	-	3	775	148	0.0608297	0.118372	0.500383
LNC_000961	Contig244	scaffold15661	antisense_lncRNA	lncRNA	3130429	3130868	-	1	440	71	56.4849	48.6271	70.4066
LNC_000962	Contig244	scaffold15661	lincRNA	lncRNA	3423377	3425652	-	2	1017	110	0.213529	0.16095	0.261811
LNC_000963	Contig244	scaffold15661	antisense_lncRNA	lncRNA	3949686	3952101	-	2	2140	713	6.27791	7.18733	11.218
LNC_000964	Contig24476	scaffold15746	lincRNA	lncRNA	4206	4729	+	1	524	88	2.85044	0.694182	2.80795
LNC_000965	Contig245	scaffold15772	antisense_lncRNA	lncRNA	165268	166536	+	2	867	254	0.0516028	0.401593	0.689818
LNC_000966	Contig245	scaffold15772	antisense_lncRNA	lncRNA	453340	455073	+	1	1734	447	0	0.0206498	5.13359
LNC_000967	Contig245	scaffold15772	antisense_lncRNA	lncRNA	804266	807177	+	2	2244	380	3.01382	1.91733	2.75889
LNC_000968	Contig245	scaffold15772	antisense_lncRNA	lncRNA	1206808	1208681	+	2	1735	502	1.09009	0.414033	1.99079
LNC_000969	Contig245	scaffold15772	lincRNA	lncRNA	1560295	1563319	+	2	1763	79	2.22676	0.00866873	4.31119
LNC_000970	Contig245	scaffold15772	lincRNA	lncRNA	1560331	1563319	+	3	1049	73	0.421306	1.38001	1.09525
LNC_000971	Contig245	scaffold15772	lincRNA	lncRNA	1560357	1563319	+	2	1701	79	0	1.07153	0.344494
LNC_000972	Contig245	scaffold15772	lincRNA	lncRNA	1560892	1563319	+	2	1841	84	0.528965	0.73178	0.725896
LNC_000973	Contig245	scaffold15772	lincRNA	lncRNA	1561689	1563319	+	2	1128	79	1.7582	2.45446	5.99578
LNC_000974	Contig245	scaffold15772	antisense_lncRNA	lncRNA	1638141	1643943	+	3	1113	247	1.98248	2.89194	2.90709
LNC_000975	Contig245	scaffold15772	antisense_lncRNA	lncRNA	764737	768530	-	3	1375	331	0.0696883	0.132517	0.383107
LNC_000976	Contig245	scaffold15772	antisense_lncRNA	lncRNA	764737	772735	-	4	888	283	0.153318	0.60945	0.886262
LNC_000977	Contig245	scaffold15772	lincRNA	lncRNA	1276226	1299864	-	2	366	58	14.1877	3.47884	11.9806
LNC_000978	Contig245	scaffold15772	lincRNA	lncRNA	1560244	1563568	-	2	2063	91	0.10525	0.25565	0.826602
LNC_000979	Contig245	scaffold15772	lincRNA	lncRNA	1861716	1864452	-	2	1849	143	0	0.792306	0.147914
LNC_000980	Contig245	scaffold15772	lincRNA	lncRNA	1861716	1864460	-	2	1687	124	0.409056	0.234575	1.66321
LNC_000981	Contig245	scaffold15772	lincRNA	lncRNA	1861716	1864461	-	2	1688	124	0.0528078	0.0579108	0.000105143
LNC_000982	Contig245	scaffold15772	lincRNA	lncRNA	2212994	2215299	-	4	815	77	0.308032	0.622021	0.981021
LNC_000983	Contig245	scaffold15772	lincRNA	lncRNA	2213689	2215299	-	3	386	63	33.6429	35.7535	33.2014
LNC_000984	Contig246	scaffold15881	lincRNA	lncRNA	221488	222445	+	3	592	119	6.07358	3.6768	1.84407
LNC_000985	Contig246	scaffold15881	lincRNA	lncRNA	229346	229737	+	2	274	53	11.7864	16.9935	5.16424
LNC_000986	Contig246	scaffold15881	lincRNA	lncRNA	264687	269748	+	3	2812	677	1.47199	1.20425	3.09099
LNC_000987	Contig246	scaffold15881	antisense_lncRNA	lncRNA	297323	299606	+	2	1607	428	0.20489	0.369577	0.146751
LNC_000988	Contig246	scaffold15881	lincRNA	lncRNA	310757	311441	+	1	685	66	1.17961	1.65031	2.5773
LNC_000989	Contig246	scaffold15881	lincRNA	lncRNA	424676	425508	+	2	736	103	0.460731	1.15284	0.541407
LNC_000990	Contig246	scaffold15881	antisense_lncRNA	lncRNA	511850	516359	+	3	389	49	2.43474	4.51839	3.75178
LNC_000991	Contig246	scaffold15881	antisense_lncRNA	lncRNA	578428	579814	+	1	1387	175	0	0.108057	0.771469
LNC_000992	Contig246	scaffold15881	lincRNA	lncRNA	1050965	1067218	+	2	1010	108	0.501092	0	0.601398
LNC_000993	Contig246	scaffold15881	lincRNA	lncRNA	1172087	1175100	+	6	1362	153	0.724677	0.266408	0.688891
LNC_000994	Contig246	scaffold15881	lincRNA	lncRNA	1172087	1175100	+	3	2442	196	0.900117	0.378841	0.859193
LNC_000995	Contig246	scaffold15881	lincRNA	lncRNA	1172088	1175100	+	4	1370	153	0.809368	0.00253621	0
LNC_000996	Contig246	scaffold15881	lincRNA	lncRNA	1933575	1934134	+	1	560	59	0.208987	0.101762	10.8494
LNC_000997	Contig246	scaffold15881	antisense_lncRNA	lncRNA	1987933	1989266	+	1	1334	274	0.262393	0.0850459	1.6191
LNC_000998	Contig246	scaffold15881	antisense_lncRNA	lncRNA	2143229	2144326	+	1	1098	195	0.186851	0.399772	3.1513
LNC_000999	Contig246	scaffold15881	lincRNA	lncRNA	2268699	2271053	+	1	2355	91	5.40935	8.04714	3.3965
LNC_001000	Contig246	scaffold15881	antisense_lncRNA	lncRNA	2624431	2626799	+	1	2369	532	2.01875	3.49183	5.05329
LNC_001001	Contig246	scaffold15881	lincRNA	lncRNA	66676	67238	-	1	563	130	4.03579	2.52009	18.7246
LNC_001002	Contig246	scaffold15881	lincRNA	lncRNA	78552	84061	-	8	1033	241	0	0.157613	0.291643
LNC_001003	Contig246	scaffold15881	lincRNA	lncRNA	197498	197842	-	1	345	64	0.739569	0.362295	3.41759
LNC_001004	Contig246	scaffold15881	lincRNA	lncRNA	357007	358485	-	1	1479	161	0.285483	0.177993	19.3933
LNC_001005	Contig246	scaffold15881	lincRNA	lncRNA	424588	425410	-	2	726	103	6.92495	4.97227	5.9451
LNC_001006	Contig246	scaffold15881	antisense_lncRNA	lncRNA	476993	479109	-	1	2117	484	1.28125	0.409707	0.346777
LNC_001007	Contig246	scaffold15881	lincRNA	lncRNA	555457	555851	-	1	395	90	0.232625	2.04442	0
LNC_001008	Contig246	scaffold15881	antisense_lncRNA	lncRNA	575422	576509	-	1	1088	129	0.189109	5.99553	5.25079
LNC_001009	Contig246	scaffold15881	antisense_lncRNA	lncRNA	661764	662915	-	1	1152	329	0.772345	0.8535	1.87736
LNC_001010	Contig246	scaffold15881	antisense_lncRNA	lncRNA	871428	872847	-	1	1420	196	0.161955	0.236204	0.499677
LNC_001011	Contig246	scaffold15881	antisense_lncRNA	lncRNA	970481	973434	-	2	890	198	1.78983	3.28869	3.11861
LNC_001012	Contig246	scaffold15881	lincRNA	lncRNA	1016782	1020241	-	3	1808	534	1.15281	0.117972	4.20172
LNC_001013	Contig246	scaffold15881	lincRNA	lncRNA	1073086	1076895	-	3	1820	533	6.94394	0.393859	13.9374
LNC_001014	Contig246	scaffold15881	lincRNA	lncRNA	1502171	1504528	-	3	662	72	0.163162	0.171254	0.186924
LNC_001015	Contig246	scaffold15881	lincRNA	lncRNA	1502171	1504544	-	3	685	89	0.440978	1.07105	1.66962
LNC_001016	Contig246	scaffold15881	antisense_lncRNA	lncRNA	2159856	2161967	-	2	1835	431	1.78902	1.75854	4.68166
LNC_001017	Contig24615	scaffold15899	antisense_lncRNA	lncRNA	559	910	-	1	352	117	1.02489	0.334469	0
LNC_001018	Contig24673	scaffold1588173	lincRNA	lncRNA	15	480	+	1	466	49	0.152284	1.03915	0.626034
LNC_001019	Contig247	scaffold15992	lincRNA	lncRNA	1071379	1072120	+	1	742	71	1.75496	2.60195	1.53716
LNC_001020	Contig247	scaffold15992	lincRNA	lncRNA	1086352	1087254	+	2	475	73	0.583582	0.284406	0.449844
LNC_001021	Contig247	scaffold15992	lincRNA	lncRNA	9031	9891	-	1	861	68	3.33558	4.3603	6.056
LNC_001022	Contig247	scaffold15992	antisense_lncRNA	lncRNA	660717	665688	-	1	4972	1398	4.05884	7.08899	4.93994
LNC_001023	Contig247	scaffold15992	lincRNA	lncRNA	1068572	1072170	-	2	497	71	17.5993	32.5827	10.6089
LNC_001024	Contig247	scaffold15992	lincRNA	lncRNA	1068572	1072176	-	2	431	71	0	0.567253	0
LNC_001025	Contig247	scaffold15992	antisense_lncRNA	lncRNA	1167230	1170710	-	2	2180	121	0.211904	0.935164	1.07327
LNC_001026	Contig247	scaffold15992	antisense_lncRNA	lncRNA	1167230	1170724	-	2	693	72	0.856154	0	0
LNC_001027	Contig247	scaffold15992	antisense_lncRNA	lncRNA	1363510	1364365	-	1	856	148	0	0	0.108086
LNC_001028	Contig247	scaffold15992	antisense_lncRNA	lncRNA	1646796	1648721	-	1	1926	493	1.69127	2.04606	2.8604
LNC_001029	Contig247	scaffold15992	antisense_lncRNA	lncRNA	2113473	2114677	-	1	1205	241	3.00415	1.80449	1.79481
LNC_001030	Contig247	scaffold15992	lincRNA	lncRNA	2272439	2272971	-	1	533	177	0.918769	1.78988	2.71528
LNC_001031	Contig247	scaffold15992	antisense_lncRNA	lncRNA	2323893	2325067	-	1	1175	315	0.171118	3.52776	0.211172
LNC_001032	Contig248	scaffold16100	lincRNA	lncRNA	83210	84029	+	2	416	48	0.403369	0.789008	7.04052
LNC_001033	Contig248	scaffold16100	antisense_lncRNA	lncRNA	730679	732567	+	1	1889	502	6.64973	7.82844	6.8193
LNC_001034	Contig248	scaffold16100	lincRNA	lncRNA	738805	739274	+	1	470	88	2.53941	0.582427	1.9958
LNC_001035	Contig248	scaffold16100	lincRNA	lncRNA	770051	770355	+	1	305	63	0	0	0
LNC_001036	Contig248	scaffold16100	antisense_lncRNA	lncRNA	834246	837361	+	2	2764	892	1.52521	1.60405	1.73585
LNC_001037	Contig248	scaffold16100	lincRNA	lncRNA	956425	957308	+	2	672	100	1.17663	2.32047	0.559396
LNC_001038	Contig248	scaffold16100	lincRNA	lncRNA	956425	963682	+	2	1248	77	0.8416	0.945179	1.16917
LNC_001039	Contig248	scaffold16100	lincRNA	lncRNA	1206055	1206348	+	1	294	68	0	13.4212	0.856637
LNC_001040	Contig248	scaffold16100	lincRNA	lncRNA	1491021	1493854	+	3	739	85	23.6481	23.6759	12.1726
LNC_001041	Contig248	scaffold16100	antisense_lncRNA	lncRNA	1657766	1658674	+	1	909	196	0.482609	0.422504	0.893292
LNC_001042	Contig248	scaffold16100	lincRNA	lncRNA	1980410	1982438	+	4	633	111	1.48747	2.78804	0
LNC_001043	Contig248	scaffold16100	lincRNA	lncRNA	1980410	1982438	+	4	629	111	2.41627	0.000210361	2.10041
LNC_001044	Contig248	scaffold16100	lincRNA	lncRNA	1980428	1982438	+	3	899	111	0.0948975	0.282951	0.200774
LNC_001045	Contig248	scaffold16100	antisense_lncRNA	lncRNA	2055521	2057726	+	1	2206	204	4.3275	3.25278	4.20261
LNC_001046	Contig248	scaffold16100	lincRNA	lncRNA	2135554	2136466	+	2	834	93	1.14601	0	0.168346
LNC_001047	Contig248	scaffold16100	lincRNA	lncRNA	2182714	2185602	+	2	908	82	0.171343	0.235087	0.848953
LNC_001048	Contig248	scaffold16100	antisense_lncRNA	lncRNA	2194807	2202411	+	3	1626	166	0.389647	0.111419	0.188581
LNC_001049	Contig248	scaffold16100	lincRNA	lncRNA	2206208	2209459	+	3	1301	138	0.227874	1.71918	1.46664
LNC_001050	Contig248	scaffold16100	lincRNA	lncRNA	2206208	2209459	+	3	1301	138	0.227874	0.864796	0.367831
LNC_001051	Contig248	scaffold16100	antisense_lncRNA	lncRNA	2222273	2224811	+	2	2508	270	1.57361	0.609139	0.701809
LNC_001052	Contig248	scaffold16100	antisense_lncRNA	lncRNA	2237189	2243824	+	2	2353	592	17.6346	24.6241	20.7985
LNC_001053	Contig248	scaffold16100	lincRNA	lncRNA	145402	145964	-	1	563	142	1.13803	1.209	3.29701
LNC_001054	Contig248	scaffold16100	antisense_lncRNA	lncRNA	167917	169175	-	1	1259	247	32.0342	18.4704	28.8181
LNC_001055	Contig248	scaffold16100	antisense_lncRNA	lncRNA	269548	271125	-	1	1578	498	3.53956	1.03028	1.45866
LNC_001056	Contig248	scaffold16100	antisense_lncRNA	lncRNA	611224	613917	-	2	1210	63	0.131849	0.320532	0.644066
LNC_001057	Contig248	scaffold16100	antisense_lncRNA	lncRNA	691573	693041	-	1	1469	119	0.25898	0.528785	0.133172
LNC_001058	Contig248	scaffold16100	lincRNA	lncRNA	717261	720166	-	1	2906	168	0.201122	0.551975	0.705746
LNC_001059	Contig248	scaffold16100	antisense_lncRNA	lncRNA	796089	797434	-	1	1346	277	0.34599	0.280351	0.296519
LNC_001060	Contig248	scaffold16100	antisense_lncRNA	lncRNA	802439	803460	-	1	1022	224	0.0821993	4.27711	2.45137
LNC_001061	Contig248	scaffold16100	antisense_lncRNA	lncRNA	1040556	1042024	-	1	1469	177	0.51796	0.931668	11.7192
LNC_001062	Contig248	scaffold16100	antisense_lncRNA	lncRNA	1045246	1049252	-	2	1598	384	2.36342	2.79831	5.57412
LNC_001063	Contig248	scaffold16100	lincRNA	lncRNA	1491023	1492613	-	2	621	85	4.78433	6.42299	3.65937
LNC_001064	Contig248	scaffold16100	lincRNA	lncRNA	1676596	1679523	-	2	2885	106	1.41912	0.637533	2.04832
LNC_001065	Contig248	scaffold16100	antisense_lncRNA	lncRNA	1862966	1864178	-	1	1213	195	0.230008	0.479283	0.777204
LNC_001066	Contig248	scaffold16100	antisense_lncRNA	lncRNA	1989602	1991279	-	1	1678	299	15.1687	22.6037	8.8561
LNC_001067	Contig248	scaffold16100	antisense_lncRNA	lncRNA	2036690	2038880	-	1	2191	318	7.1983	4.46005	5.66925
LNC_001068	Contig248	scaffold16100	lincRNA	lncRNA	2182364	2185797	-	2	1453	125	2.00694	2.16905	2.42716
LNC_001069	Contig248	scaffold16100	lincRNA	lncRNA	2298695	2303250	-	2	2185	159	0.243944	0.173899	0.217441
LNC_001070	Contig248	scaffold16100	antisense_lncRNA	lncRNA	2578073	2580567	-	2	1959	423	6.03826	3.48642	10.7827
LNC_001071	Contig248	scaffold16100	antisense_lncRNA	lncRNA	2627136	2628208	-	2	461	81	0.468242	1.2173	0.481223
LNC_001072	Contig249	scaffold16208	lincRNA	lncRNA	8111	10861	+	4	1899	550	4.69088	0.761639	0.569719
LNC_001073	Contig249	scaffold16208	lincRNA	lncRNA	68789	69895	+	2	382	80	2.57481	4.77985	4.2319
LNC_001074	Contig249	scaffold16208	antisense_lncRNA	lncRNA	1316854	1319551	+	2	1176	107	0.307677	0.2992	0.914079
LNC_001075	Contig249	scaffold16208	antisense_lncRNA	lncRNA	1597785	1600726	+	2	2506	231	0.51571	0.731618	2.36534
LNC_001076	Contig249	scaffold16208	lincRNA	lncRNA	1652760	1653356	+	1	597	121	3.9062	0.362207	7.64921
LNC_001077	Contig249	scaffold16208	antisense_lncRNA	lncRNA	1686663	1687081	+	1	419	131	0.197425	0.770548	0.811418
LNC_001078	Contig249	scaffold16208	lincRNA	lncRNA	2216046	2219305	+	3	1147	71	6.61555	9.48029	25.0916
LNC_001079	Contig249	scaffold16208	lincRNA	lncRNA	2627807	2628989	+	3	573	93	0	0.198402	0.210289
LNC_001080	Contig249	scaffold16208	antisense_lncRNA	lncRNA	2807801	2815709	+	4	1000	248	0.592512	1.27606	2.78541
LNC_001081	Contig249	scaffold16208	lincRNA	lncRNA	169887	171343	-	2	953	95	0.180778	0.263756	0.7436
LNC_001082	Contig249	scaffold16208	lincRNA	lncRNA	612207	612817	-	1	611	118	0	0.782356	3.39653
LNC_001083	Contig249	scaffold16208	lincRNA	lncRNA	1131650	1133509	-	1	1860	351	4.93096	6.46765	18.3333
LNC_001084	Contig249	scaffold16208	lincRNA	lncRNA	1238882	1240939	-	4	435	70	0	14.6363	1.89688
LNC_001085	Contig249	scaffold16208	lincRNA	lncRNA	1239501	1240832	-	2	831	100	0	2.4193	0.667045
LNC_001086	Contig249	scaffold16208	lincRNA	lncRNA	1329972	1335177	-	2	2967	107	2.24203	1.6941	4.61057
LNC_001087	Contig249	scaffold16208	lincRNA	lncRNA	1329972	1335182	-	3	1495	102	1.8032	2.02834	3.55532
LNC_001088	Contig249	scaffold16208	lincRNA	lncRNA	1646958	1650623	-	6	1484	435	0.143737	0.305089	0.0976077
LNC_001089	Contig249	scaffold16208	lincRNA	lncRNA	1647227	1650620	-	5	1568	435	0.667863	0	0.534635
LNC_001090	Contig249	scaffold16208	lincRNA	lncRNA	1799646	1802371	-	2	2487	153	0.043858	0.221359	0.277471
LNC_001091	Contig249	scaffold16208	antisense_lncRNA	lncRNA	1839746	1840007	-	1	262	74	11.7156	6.7257	12.9742
LNC_001092	Contig249	scaffold16208	antisense_lncRNA	lncRNA	2218345	2222315	-	2	792	214	14.262	18.6918	34.4158
LNC_001093	Contig249	scaffold16208	antisense_lncRNA	lncRNA	2221502	2223182	-	2	1598	198	0.327137	0.316222	0.605964
LNC_001094	Contig249	scaffold16208	antisense_lncRNA	lncRNA	2229256	2230022	-	1	767	128	0.679695	3.12635	0.508283
LNC_001095	Contig249	scaffold16208	lincRNA	lncRNA	2627216	2629505	-	3	1769	204	0.0665376	0.497573	0.579458
LNC_001096	Contig249	scaffold16208	lincRNA	lncRNA	2627216	2629505	-	3	1680	158	0.855879	0.714118	0.449503
LNC_001097	Contig2493	scaffold162083	lincRNA	lncRNA	4132	4482	+	1	351	114	1.03617	1.01454	3.90172
LNC_001098	Contig24944	scaffold1620844	lincRNA	lncRNA	990	1422	-	1	433	79	1.08845	3.5413	2.61336
LNC_001099	Contig250	scaffold16316	antisense_lncRNA	lncRNA	211298	212660	+	1	1363	325	1.19229	3.50552	5.22587
LNC_001100	Contig250	scaffold16316	antisense_lncRNA	lncRNA	853042	853730	+	1	689	44	0	1.84813	0.225287
LNC_001101	Contig250	scaffold16316	antisense_lncRNA	lncRNA	1046787	1048995	+	1	2209	676	2.71458	2.26407	3.86574
LNC_001102	Contig250	scaffold16316	antisense_lncRNA	lncRNA	1314357	1315958	+	2	606	146	0.271747	0.529132	0.651881
LNC_001103	Contig250	scaffold16316	antisense_lncRNA	lncRNA	1322465	1326200	+	6	1456	341	4.58865	1.266	0.000245394
LNC_001104	Contig250	scaffold16316	antisense_lncRNA	lncRNA	1323324	1326200	+	5	1663	341	11.7225	6.48312	12.8433
LNC_001105	Contig250	scaffold16316	antisense_lncRNA	lncRNA	1384647	1386861	+	1	2215	447	0.896745	4.2963	2.84923
LNC_001106	Contig250	scaffold16316	lincRNA	lncRNA	1615004	1617428	+	1	2425	612	5.48896	7.45975	7.9731
LNC_001107	Contig250	scaffold16316	lincRNA	lncRNA	1695560	1697371	+	3	739	115	1.64086	1.15335	2.90889
LNC_001108	Contig250	scaffold16316	lincRNA	lncRNA	1695560	1697371	+	2	529	86	8.89186	4.56581	19.9153
LNC_001109	Contig250	scaffold16316	lincRNA	lncRNA	1723964	1726904	+	2	2834	122	0.435665	0.614706	0.56288
LNC_001110	Contig250	scaffold16316	lincRNA	lncRNA	1723964	1730216	+	3	1494	163	0.537796	0	0
LNC_001111	Contig250	scaffold16316	lincRNA	lncRNA	1934628	1937843	+	1	3216	114	18.6486	1.51308	5.03202
LNC_001112	Contig250	scaffold16316	antisense_lncRNA	lncRNA	2159817	2163937	+	2	3678	1061	0.81508	1.23728	1.72376
LNC_001113	Contig250	scaffold16316	lincRNA	lncRNA	2731395	2732948	+	3	694	79	1.83658	3.62497	3.37695
LNC_001114	Contig250	scaffold16316	lincRNA	lncRNA	2731413	2732948	+	2	633	83	0.55403	3.95922	0.218414
LNC_001115	Contig250	scaffold16316	antisense_lncRNA	lncRNA	2848614	2851087	+	1	2474	409	1.79573	2.30906	3.72291
LNC_001116	Contig250	scaffold16316	lincRNA	lncRNA	298388	298898	-	1	511	103	3.24821	1.33888	1.02733
LNC_001117	Contig250	scaffold16316	antisense_lncRNA	lncRNA	427947	429205	-	1	1259	349	1.84933	2.46882	2.51433
LNC_001118	Contig250	scaffold16316	lincRNA	lncRNA	838965	839230	-	1	266	67	1.5478	15.522	4.52432
LNC_001119	Contig250	scaffold16316	antisense_lncRNA	lncRNA	938349	940542	-	1	2194	355	2.60614	2.76944	5.42738
LNC_001120	Contig250	scaffold16316	lincRNA	lncRNA	1318616	1319515	-	2	697	124	1.07549	1.11644	2.21159
LNC_001121	Contig250	scaffold16316	antisense_lncRNA	lncRNA	1454361	1456033	-	2	659	136	0.235607	0.840857	0.645969
LNC_001122	Contig250	scaffold16316	lincRNA	lncRNA	1582338	1584166	-	3	873	90	1.69062	0.804834	2.24376
LNC_001123	Contig250	scaffold16316	lincRNA	lncRNA	1695486	1697371	-	2	603	92	13.9051	6.55548	27.3968
LNC_001124	Contig250	scaffold16316	antisense_lncRNA	lncRNA	1799412	1803547	-	2	2658	710	1.18429	1.05204	1.22369
LNC_001125	Contig250	scaffold16316	antisense_lncRNA	lncRNA	1799412	1803988	-	2	3102	711	0.566961	1.23073	1.30457
LNC_001126	Contig250	scaffold16316	antisense_lncRNA	lncRNA	1848021	1851392	-	3	2542	639	0.471154	0.182862	1.01248
LNC_001127	Contig250	scaffold16316	antisense_lncRNA	lncRNA	1848021	1851392	-	2	3054	417	0.0544517	0.136354	0.282289
LNC_001128	Contig250	scaffold16316	antisense_lncRNA	lncRNA	1883692	1886022	-	2	2155	355	6.07952	8.41516	14.6463
LNC_001129	Contig250	scaffold16316	lincRNA	lncRNA	1935023	1937608	-	1	2586	114	3.36466	0.261645	2.17324
LNC_001130	Contig250	scaffold16316	lincRNA	lncRNA	2490056	2491749	-	2	1594	232	0.821465	0.981207	0.772421
LNC_001131	Contig250	scaffold16316	antisense_lncRNA	lncRNA	2651026	2653224	-	1	2199	315	5.81237	1.44392	4.08494
LNC_001132	Contig250	scaffold16316	lincRNA	lncRNA	3056865	3060409	-	6	1270	423	0.375711	14.9971	10.4919
LNC_001133	Contig25044	scaffold1631644	lincRNA	lncRNA	1183	2376	+	3	955	88	0.272291	0.262996	0.866838
LNC_001134	Contig25044	scaffold1631644	lincRNA	lncRNA	1115	2396	-	3	1043	89	2.63823	2.17837	3.01513
LNC_001135	Contig251	scaffold16426	antisense_lncRNA	lncRNA	79925	81239	+	1	1315	432	1.78081	0.519475	2.89973
LNC_001136	Contig251	scaffold16426	lincRNA	lncRNA	384187	384936	+	3	353	117	0.340994	0	4.19606
LNC_001137	Contig251	scaffold16426	lincRNA	lncRNA	568547	569012	+	1	466	44	6.09135	6.23487	10.9556
LNC_001138	Contig251	scaffold16426	lincRNA	lncRNA	624640	633082	+	2	3073	170	7.80434	0.689482	2.17072
LNC_001139	Contig251	scaffold16426	lincRNA	lncRNA	1219846	1222818	+	2	725	101	1.61705	5.11412	4.43378
LNC_001140	Contig251	scaffold16426	lincRNA	lncRNA	1256491	1258810	+	4	857	118	0.630214	1.45777	1.3491
LNC_001141	Contig251	scaffold16426	lincRNA	lncRNA	2108689	2110768	+	2	1234	180	0.160748	0.406413	0.661254
LNC_001142	Contig251	scaffold16426	antisense_lncRNA	lncRNA	140720	146977	-	6	2715	781	1.03286	1.11551	4.01314
LNC_001143	Contig251	scaffold16426	lincRNA	lncRNA	897029	899263	-	1	2235	124	2.75809	2.37292	2.77146
LNC_001144	Contig251	scaffold16426	antisense_lncRNA	lncRNA	920576	930326	-	2	1463	325	1.19949	1.75836	0.463548
LNC_001145	Contig251	scaffold16426	antisense_lncRNA	lncRNA	920576	930401	-	2	1692	311	1.24997	1.27883	1.70852
LNC_001146	Contig251	scaffold16426	antisense_lncRNA	lncRNA	989668	990549	-	1	882	91	0	0	1.5017
LNC_001147	Contig251	scaffold16426	lincRNA	lncRNA	1416184	1416747	-	1	564	61	2.37168	0.100418	1.80208
LNC_001148	Contig251	scaffold16426	lincRNA	lncRNA	1513182	1516945	-	2	1941	135	1.80655	0.905264	2.93064
LNC_001149	Contig251	scaffold16426	antisense_lncRNA	lncRNA	1559092	1560916	-	4	1505	359	0.930508	0.128527	0.469386
LNC_001150	Contig251	scaffold16426	antisense_lncRNA	lncRNA	1746353	1760684	-	2	3388	898	10.5887	5.91393	7.17537
LNC_001151	Contig251	scaffold16426	lincRNA	lncRNA	1996403	1997795	-	1	1393	295	0.525083	2.20342	3.63796
LNC_001152	Contig252	scaffold16534	antisense_lncRNA	lncRNA	895419	895778	+	1	360	86	14.1418	59.9556	11.6195
LNC_001153	Contig252	scaffold16534	lincRNA	lncRNA	946736	947746	+	1	1011	97	0.792338	0.0811187	1.50095
LNC_001154	Contig252	scaffold16534	lincRNA	lncRNA	1154475	1159750	+	3	1153	160	0.0640386	0.943061	0.150325
LNC_001155	Contig252	scaffold16534	antisense_lncRNA	lncRNA	1408550	1413846	+	6	1825	427	7.0335	21.4003	13.5976
LNC_001156	Contig252	scaffold16534	lincRNA	lncRNA	1615974	1616455	+	1	482	60	0.141645	0	0
LNC_001157	Contig252	scaffold16534	lincRNA	lncRNA	1659135	1659884	+	2	661	185	0.078352	0	0
LNC_001158	Contig252	scaffold16534	lincRNA	lncRNA	1782768	1783162	+	1	395	58	1.16401	2.27863	4.06503
LNC_001159	Contig252	scaffold16534	lincRNA	lncRNA	1987165	1988750	+	3	938	106	10.2091	15.0078	219.087
LNC_001160	Contig252	scaffold16534	lincRNA	lncRNA	2057570	2057844	+	1	275	57	6.40769	2.55688	12.6522
LNC_001161	Contig252	scaffold16534	antisense_lncRNA	lncRNA	2135703	2137565	+	1	1863	241	3.16397	4.59482	8.9386
LNC_001162	Contig252	scaffold16534	lincRNA	lncRNA	2143444	2146108	+	3	2176	496	8.20234	25.4769	13.3598
LNC_001163	Contig252	scaffold16534	antisense_lncRNA	lncRNA	2174396	2175881	+	2	549	81	2.3865	7.18419	5.79866
LNC_001164	Contig252	scaffold16534	antisense_lncRNA	lncRNA	2925446	2928304	+	3	1420	365	10.0682	13.2274	7.1898
LNC_001165	Contig252	scaffold16534	antisense_lncRNA	lncRNA	3094718	3095988	+	1	1271	235	3.06627	2.80089	5.03266
LNC_001166	Contig252	scaffold16534	antisense_lncRNA	lncRNA	651910	655470	-	2	3350	566	0.121566	0.334782	0.958589
LNC_001167	Contig252	scaffold16534	lincRNA	lncRNA	660123	660525	-	1	403	87	2.19577	0	0.225592
LNC_001168	Contig252	scaffold16534	antisense_lncRNA	lncRNA	718389	741247	-	3	1706	504	3.55292	2.77966	6.66398
LNC_001169	Contig252	scaffold16534	antisense_lncRNA	lncRNA	820768	822660	-	1	1893	165	2.3773	6.09457	4.39704
LNC_001170	Contig252	scaffold16534	antisense_lncRNA	lncRNA	915964	920583	-	4	4278	110	1.49532	1.08025	2.22665
LNC_001171	Contig252	scaffold16534	lincRNA	lncRNA	916812	920493	-	2	3434	110	1.82512	1.79576	3.56158
LNC_001172	Contig252	scaffold16534	antisense_lncRNA	lncRNA	942141	943631	-	2	1367	205	28.455	10.5335	28.5366
LNC_001173	Contig252	scaffold16534	lincRNA	lncRNA	1154661	1160034	-	5	4713	644	0.0710158	0.123885	0.102626
LNC_001174	Contig252	scaffold16534	lincRNA	lncRNA	1172305	1172947	-	1	643	134	1.02993	0.883771	1.10356
LNC_001175	Contig252	scaffold16534	lincRNA	lncRNA	1174003	1174319	-	1	317	105	0	0	0
LNC_001176	Contig252	scaffold16534	lincRNA	lncRNA	1614385	1622167	-	5	3226	961	0.825311	0.196271	0.729358
LNC_001177	Contig252	scaffold16534	lincRNA	lncRNA	1616007	1616460	-	1	454	60	0.162137	0.63515	0.500029
LNC_001178	Contig252	scaffold16534	lincRNA	lncRNA	1647881	1653736	-	5	2569	744	1.20759	0.245297	0.41415
LNC_001179	Contig252	scaffold16534	lincRNA	lncRNA	1706343	1706824	-	1	482	53	0	0.138289	0
LNC_001180	Contig252	scaffold16534	lincRNA	lncRNA	1998312	2000225	-	4	749	100	2.37464	4.75528	7.20498
LNC_001181	Contig252	scaffold16534	lincRNA	lncRNA	1998995	2000225	-	2	836	88	0	0	0.219208
LNC_001182	Contig252	scaffold16534	lincRNA	lncRNA	2514125	2514482	-	1	358	74	0	3.138	0
LNC_001183	Contig252	scaffold16534	antisense_lncRNA	lncRNA	2557338	2558855	-	1	1518	156	0.597333	0.459773	2.86684
LNC_001184	Contig25220	scaffold165560	lincRNA	lncRNA	4	352	+	1	349	60	2.4721	1.38342	0
LNC_001185	Contig253	scaffold16643	antisense_lncRNA	lncRNA	272511	274213	+	1	1703	119	1.10654	0.0632813	4.44058
LNC_001186	Contig253	scaffold16643	antisense_lncRNA	lncRNA	412785	413919	+	1	1135	211	0	0.0696083	0
LNC_001187	Contig253	scaffold16643	antisense_lncRNA	lncRNA	620755	622860	+	1	2106	492	0.525731	0.65944	0.0523265
LNC_001188	Contig253	scaffold16643	lincRNA	lncRNA	636780	639826	+	5	1667	354	2.11649	14.9312	14.9719
LNC_001189	Contig253	scaffold16643	lincRNA	lncRNA	659971	663292	+	4	1114	320	0	0.435575	0
LNC_001190	Contig253	scaffold16643	lincRNA	lncRNA	672096	675723	+	5	1427	381	14.4956	26.2547	20.8111
LNC_001191	Contig253	scaffold16643	antisense_lncRNA	lncRNA	711438	713881	+	2	2135	467	0.160165	0.912085	0.365713
LNC_001192	Contig253	scaffold16643	antisense_lncRNA	lncRNA	868042	868833	+	1	792	224	0.235537	2.97913	0.847671
LNC_001193	Contig253	scaffold16643	antisense_lncRNA	lncRNA	947505	948814	+	1	1310	291	2.38572	2.02981	4.29364
LNC_001194	Contig253	scaffold16643	antisense_lncRNA	lncRNA	1267088	1268052	+	1	965	208	0.177699	2.24692	0.593887
LNC_001195	Contig253	scaffold16643	antisense_lncRNA	lncRNA	1390182	1391550	+	1	1369	260	0.310577	4.33758	2.09065
LNC_001196	Contig253	scaffold16643	antisense_lncRNA	lncRNA	1398372	1400141	+	1	1770	227	0.912293	3.50734	0.447807
LNC_001197	Contig253	scaffold16643	antisense_lncRNA	lncRNA	1401941	1403596	+	1	1656	230	1.03167	4.57895	1.9606
LNC_001198	Contig253	scaffold16643	antisense_lncRNA	lncRNA	1405522	1407704	+	1	2183	214	1.18843	8.67237	2.4948
LNC_001199	Contig253	scaffold16643	antisense_lncRNA	lncRNA	1421302	1422859	+	2	959	305	1.52342	1.61251	2.90278
LNC_001200	Contig253	scaffold16643	antisense_lncRNA	lncRNA	1430746	1435820	+	2	3067	351	0.713729	0.411906	0.321161
LNC_001201	Contig253	scaffold16643	antisense_lncRNA	lncRNA	1767891	1769458	+	1	1568	450	8.25893	18.5286	18.5885
LNC_001202	Contig253	scaffold16643	antisense_lncRNA	lncRNA	1780223	1782264	+	1	2042	162	0.509481	1.02471	1.19253
LNC_001203	Contig253	scaffold16643	antisense_lncRNA	lncRNA	2267419	2268687	+	1	1269	121	0.248271	1.72008	1.08513
LNC_001204	Contig253	scaffold16643	lincRNA	lncRNA	2558673	2560873	+	2	794	106	0.0586634	0.741986	0.60321
LNC_001205	Contig253	scaffold16643	lincRNA	lncRNA	66462	69377	-	2	2799	823	0.18494	0.155796	0.836939
LNC_001206	Contig253	scaffold16643	lincRNA	lncRNA	388714	390454	-	2	428	61	0	4.19174	2.11167
LNC_001207	Contig253	scaffold16643	antisense_lncRNA	lncRNA	889740	890775	-	1	1036	176	1.13002	0.706514	2.32412
LNC_001208	Contig253	scaffold16643	antisense_lncRNA	lncRNA	1050441	1054305	-	2	3622	239	1.33137	31.2055	0.198173
LNC_001209	Contig253	scaffold16643	antisense_lncRNA	lncRNA	1050441	1054305	-	2	3618	223	523.6	222.675	122.305
LNC_001210	Contig253	scaffold16643	antisense_lncRNA	lncRNA	1342181	1344455	-	1	2275	542	0.186436	2.09925	1.6778
LNC_001211	Contig253	scaffold16643	antisense_lncRNA	lncRNA	1346987	1348044	-	1	1058	159	0	0.0381672	0.080715
LNC_001212	Contig253	scaffold16643	antisense_lncRNA	lncRNA	1567042	1568759	-	1	1718	412	0.064421	1.81626	0.463781
LNC_001213	Contig253	scaffold16643	antisense_lncRNA	lncRNA	1628945	1630040	-	1	1096	172	0.224757	0.3643	0.423747
LNC_001214	Contig253	scaffold16643	antisense_lncRNA	lncRNA	1630746	1632839	-	1	2094	156	0.0682803	0.149345	0.105338
LNC_001215	Contig253	scaffold16643	antisense_lncRNA	lncRNA	1797958	1800596	-	2	309	103	0.991657	18.719	47.1214
LNC_001216	Contig253	scaffold16643	antisense_lncRNA	lncRNA	1799995	1800579	-	1	585	130	1.0949	4.1183	18.9232
LNC_001217	Contig253	scaffold16643	lincRNA	lncRNA	1861820	1862480	-	1	661	92	4.45418	1.97754	1.68721
LNC_001218	Contig253	scaffold16643	antisense_lncRNA	lncRNA	1891398	1894152	-	2	1269	281	1.76893	1.65973	2.55324
LNC_001219	Contig253	scaffold16643	antisense_lncRNA	lncRNA	1976851	1978694	-	2	530	69	2.38802	17.8109	8.17307
LNC_001220	Contig253	scaffold16643	antisense_lncRNA	lncRNA	1976851	1979087	-	2	946	76	1.35287	7.14053	3.74637
LNC_001221	Contig253	scaffold16643	antisense_lncRNA	lncRNA	2547219	2548908	-	1	1690	246	1.77344	2.27757	3.49019
LNC_001222	Contig254	scaffold16751	lincRNA	lncRNA	122609	127510	+	4	1157	104	1.25679	4.44738	3.73379
LNC_001223	Contig254	scaffold16751	lincRNA	lncRNA	920462	921605	+	2	752	86	1.46811	1.24076	0.687406
LNC_001224	Contig254	scaffold16751	lincRNA	lncRNA	920462	922707	+	2	1250	127	0.631596	0.676633	0.505575
LNC_001225	Contig254	scaffold16751	lincRNA	lncRNA	1433328	1437067	+	2	638	129	0.335108	0.489835	0.943721
LNC_001226	Contig254	scaffold16751	antisense_lncRNA	lncRNA	1497314	1499130	+	1	1817	371	1.34723	1.87663	2.33688
LNC_001227	Contig254	scaffold16751	lincRNA	lncRNA	2145533	2147053	+	1	1521	94	430.174	180.888	292.335
LNC_001228	Contig254	scaffold16751	lincRNA	lncRNA	2212575	2220307	+	2	883	119	1.54306	1.00508	0.778743
LNC_001229	Contig254	scaffold16751	lincRNA	lncRNA	2212594	2220307	+	2	958	122	0.644835	0.293865	0.16396
LNC_001230	Contig254	scaffold16751	antisense_lncRNA	lncRNA	585692	587230	-	1	1539	254	0.832323	0.357013	0.276941
LNC_001231	Contig254	scaffold16751	antisense_lncRNA	lncRNA	621571	624094	-	2	2068	559	3.19463	2.19792	1.38771
LNC_001232	Contig254	scaffold16751	antisense_lncRNA	lncRNA	621777	624094	-	1	2318	575	1.86635	0.452452	1.70992
LNC_001233	Contig254	scaffold16751	antisense_lncRNA	lncRNA	1421114	1421859	-	1	746	163	0.515704	6.39805	20.2161
LNC_001234	Contig254	scaffold16751	lincRNA	lncRNA	1554591	1558985	-	3	3767	734	1.09945	0.834561	0.919881
LNC_001235	Contig254	scaffold16751	lincRNA	lncRNA	1572927	1576378	-	2	573	128	0.935614	0.0654153	0
LNC_001236	Contig254	scaffold16751	antisense_lncRNA	lncRNA	1845591	1846465	-	1	875	190	2.85214	3.22042	4.45165
LNC_001237	Contig254	scaffold16751	lincRNA	lncRNA	1884724	1890072	-	2	3890	571	0.514027	0.245126	1.34034
LNC_001238	Contig254	scaffold16751	lincRNA	lncRNA	1884724	1898510	-	2	3346	571	0.274449	0.0331875	0.648974
LNC_001239	Contig254	scaffold16751	lincRNA	lncRNA	1955272	1958727	-	2	2039	220	3.52115	6.02176	10.1025
LNC_001240	Contig254	scaffold16751	lincRNA	lncRNA	1970936	1973858	-	2	1613	226	2.63804	3.17223	3.90306
LNC_001241	Contig2544	scaffold16792	antisense_lncRNA	lncRNA	2009	4386	+	1	2378	157	0.22171	0.272986	0.865221
LNC_001242	Contig255	scaffold16858	lincRNA	lncRNA	7748	8097	+	1	350	56	4.53999	2.39382	1.07593
LNC_001243	Contig255	scaffold16858	antisense_lncRNA	lncRNA	46106	48620	+	1	2515	650	1.87413	3.56252	2.71285
LNC_001244	Contig255	scaffold16858	lincRNA	lncRNA	907573	907788	+	1	216	70	12.5462	76.4721	7.9658
LNC_001245	Contig255	scaffold16858	antisense_lncRNA	lncRNA	1193906	1197316	+	3	2169	383	0.262388	0.334774	0.505994
LNC_001246	Contig255	scaffold16858	lincRNA	lncRNA	1497711	1498930	+	1	1220	145	2.67473	1.61767	1.54307
LNC_001247	Contig255	scaffold16858	antisense_lncRNA	lncRNA	1713469	1714626	+	1	1158	201	1.60411	0.915614	2.29516
LNC_001248	Contig255	scaffold16858	antisense_lncRNA	lncRNA	2311236	2311618	+	1	383	115	0	4.49115	1.83638
LNC_001249	Contig255	scaffold16858	lincRNA	lncRNA	319924	333223	-	3	3872	134	4.08935	7.44903	6.77969
LNC_001250	Contig255	scaffold16858	lincRNA	lncRNA	333352	339209	-	2	4061	241	3.5626	2.29073	6.79892
LNC_001251	Contig255	scaffold16858	antisense_lncRNA	lncRNA	1868995	1869771	-	1	777	204	0.181783	9.19725	2.67915
LNC_001252	Contig255	scaffold16858	antisense_lncRNA	lncRNA	1903296	1906156	-	1	2861	214	16.4524	21.9581	23.4822
LNC_001253	Contig2552	scaffold168582	lincRNA	lncRNA	1	901	-	1	901	215	4.40242	10.1121	59.9447
LNC_001254	Contig256	scaffold16967	antisense_lncRNA	lncRNA	534906	601588	+	2	766	96	5.10926	1.20555	1.46453
LNC_001255	Contig256	scaffold16967	antisense_lncRNA	lncRNA	1791910	1794363	+	2	1602	197	2.45083	6.21775	15.2385
LNC_001256	Contig256	scaffold16967	lincRNA	lncRNA	1878830	1879882	+	2	967	125	0.708785	1.33571	1.45774
LNC_001257	Contig256	scaffold16967	lincRNA	lncRNA	2420298	2421299	+	2	460	89	9.91117	3.69928	0.716122
LNC_001258	Contig256	scaffold16967	antisense_lncRNA	lncRNA	204780	208079	-	3	1658	260	19.9713	20.7455	27.2432
LNC_001259	Contig256	scaffold16967	antisense_lncRNA	lncRNA	1262050	1264311	-	2	2102	660	0.441894	0.36348	0.681722
LNC_001260	Contig256	scaffold16967	antisense_lncRNA	lncRNA	2001661	2007918	-	2	2036	242	0	2.60721e-05	0.777649
LNC_001261	Contig256	scaffold16967	antisense_lncRNA	lncRNA	2001661	2007918	-	2	2036	242	1.49835	0.692562	0.777649
LNC_001262	Contig256	scaffold16967	lincRNA	lncRNA	2002500	2004841	-	3	974	93	0.482509	3.03918	2.2535
LNC_001263	Contig256	scaffold16967	antisense_lncRNA	lncRNA	2318095	2399196	-	2	879	82	0	0.787607	0.572371
LNC_001264	Contig256	scaffold16967	lincRNA	lncRNA	2421299	2422670	-	3	647	101	0.165601	0.0807648	0.0908203
LNC_001265	Contig256	scaffold16967	lincRNA	lncRNA	2542212	2543070	-	2	545	149	39.3808	31.9273	49.6419
LNC_001266	Contig2562	scaffold169672	lincRNA	lncRNA	46492	47626	+	2	1088	64	0.193406	0.110347	0.780056
LNC_001267	Contig2562	scaffold169672	lincRNA	lncRNA	46058	47650	-	2	1546	64	0.435752	0.307726	1.00854
LNC_001268	Contig2566	scaffold169676	lincRNA	lncRNA	17	1210	+	2	1041	232	1.44357	0.506989	5.1133
LNC_001269	Contig2566	scaffold169676	lincRNA	lncRNA	20	935	-	1	916	231	17.1884	1.67195	35.8903
LNC_001270	Contig257	scaffold17075	antisense_lncRNA	lncRNA	56430	57240	+	2	314	104	4.04348	0.568704	0
LNC_001271	Contig257	scaffold17075	lincRNA	lncRNA	178057	178390	+	1	334	91	0	0	0
LNC_001272	Contig257	scaffold17075	antisense_lncRNA	lncRNA	402119	404222	+	2	1580	153	0.984065	1.0893	0.782393
LNC_001273	Contig257	scaffold17075	antisense_lncRNA	lncRNA	402119	404222	+	2	1583	153	1.41571	0.941783	1.52596
LNC_001274	Contig257	scaffold17075	antisense_lncRNA	lncRNA	721392	722278	+	1	887	172	0.299733	1.79801	2.82532
LNC_001275	Contig257	scaffold17075	antisense_lncRNA	lncRNA	776720	778606	+	1	1887	319	1.36622	2.00161	4.35389
LNC_001276	Contig257	scaffold17075	antisense_lncRNA	lncRNA	783372	785013	+	2	1495	189	1.90144	1.97197	6.25767
LNC_001277	Contig257	scaffold17075	antisense_lncRNA	lncRNA	992724	993745	+	1	1022	234	0.616495	1.99865	1.73286
LNC_001278	Contig257	scaffold17075	lincRNA	lncRNA	1425702	1435887	+	11	1486	242	0.61293	2.48443	1.72413
LNC_001279	Contig257	scaffold17075	antisense_lncRNA	lncRNA	2333196	2337738	+	2	797	202	0.243064	1.34768	0.612692
LNC_001280	Contig257	scaffold17075	lincRNA	lncRNA	2365419	2365681	+	1	263	86	130461	259160	112181
LNC_001281	Contig257	scaffold17075	antisense_lncRNA	lncRNA	263548	265102	-	1	1555	203	11.1458	2.75027	8.85204
LNC_001282	Contig257	scaffold17075	antisense_lncRNA	lncRNA	586448	589587	-	2	3010	575	0.273197	0.309803	0.444897
LNC_001283	Contig257	scaffold17075	antisense_lncRNA	lncRNA	1051836	1054067	-	1	2232	477	1.95265	2.93209	1.99196
LNC_001284	Contig257	scaffold17075	lincRNA	lncRNA	1054184	1055812	-	2	1390	104	3.13116	4.01441	2.10878
LNC_001285	Contig257	scaffold17075	lincRNA	lncRNA	1080140	1082637	-	3	495	114	1.60145	0.780257	0.823022
LNC_001286	Contig257	scaffold17075	lincRNA	lncRNA	1494116	1494819	-	1	704	66	1.76419	0.274698	2.53949
LNC_001287	Contig257	scaffold17075	lincRNA	lncRNA	2025705	2027577	-	1	1873	160	2.42619	0.584942	0.379282
LNC_001288	Contig257	scaffold17075	lincRNA	lncRNA	2321053	2321427	-	1	375	88	8.46899	0.26702	0
LNC_001289	Contig257	scaffold17075	lincRNA	lncRNA	2365421	2365710	-	1	290	96	9217.17	28144.3	18123.4
LNC_001290	Contig258	scaffold17182	lincRNA	lncRNA	1001209	1001750	+	1	542	88	3.00171	2.92363	5.49104
LNC_001291	Contig258	scaffold17182	antisense_lncRNA	lncRNA	1879873	1882026	+	1	2154	505	11.4217	3.24573	8.48303
LNC_001292	Contig258	scaffold17182	antisense_lncRNA	lncRNA	2062363	2063068	+	1	706	125	0.702506	0.205097	3.97271
LNC_001293	Contig258	scaffold17182	lincRNA	lncRNA	2259706	2261242	+	2	1221	155	7.26638	0.126744	2.51326
LNC_001294	Contig258	scaffold17182	lincRNA	lncRNA	2264889	2266747	+	2	1768	306	0.356338	0.528303	0.945099
LNC_001295	Contig258	scaffold17182	lincRNA	lncRNA	2381072	2382443	+	2	1097	128	1.72108	1.30991	2.03943
LNC_001296	Contig258	scaffold17182	lincRNA	lncRNA	2462127	2465294	+	2	1903	129	1.57397	1.11727	1.1602
LNC_001297	Contig258	scaffold17182	antisense_lncRNA	lncRNA	498010	501382	-	2	2530	305	1.13084	0.375345	1.60277
LNC_001298	Contig258	scaffold17182	antisense_lncRNA	lncRNA	944236	1001750	-	2	421	69	0.389931	0	2.20581
LNC_001299	Contig258	scaffold17182	lincRNA	lncRNA	1000409	1000882	-	1	474	116	1.17263	0.428613	1.50799
LNC_001300	Contig258	scaffold17182	lincRNA	lncRNA	1484311	1546276	-	2	643	68	1.71925	0.637154	2.01984
LNC_001301	Contig258	scaffold17182	antisense_lncRNA	lncRNA	1595836	1599048	-	3	1504	136	0.27686	0.685192	0.698893
LNC_001302	Contig258	scaffold17182	antisense_lncRNA	lncRNA	1771648	1773362	-	2	1431	375	0	0	0.027499
LNC_001303	Contig258	scaffold17182	antisense_lncRNA	lncRNA	1952055	1954551	-	4	1150	115	0	1.53976	0.25329
LNC_001304	Contig258	scaffold17182	antisense_lncRNA	lncRNA	2114324	2116403	-	2	1486	475	0.135222	4.87053	0.930459
LNC_001305	Contig258	scaffold17182	antisense_lncRNA	lncRNA	2114324	2116956	-	2	2173	468	0.047544	0.668461	0.383261
LNC_001306	Contig258	scaffold17182	lincRNA	lncRNA	2264963	2265553	-	2	500	83	5.42976	10.2404	8.37577
LNC_001307	Contig258	scaffold17182	lincRNA	lncRNA	2462837	2464455	-	2	354	100	0.336805	0.657988	0.344549
LNC_001308	Contig259	scaffold17292	lincRNA	lncRNA	263689	266282	+	4	2173	98	0.319029	0.539939	0.460661
LNC_001309	Contig259	scaffold17292	lincRNA	lncRNA	263689	266282	+	4	2081	98	1.45983	0	2.39518
LNC_001310	Contig259	scaffold17292	antisense_lncRNA	lncRNA	630697	633015	+	1	2319	588	1.83972	1.87701	10.227
LNC_001311	Contig259	scaffold17292	antisense_lncRNA	lncRNA	1063772	1065601	+	1	1830	316	0.897359	2.79162	3.89672
LNC_001312	Contig259	scaffold17292	antisense_lncRNA	lncRNA	1149309	1153394	+	2	3169	848	1.07609	1.12962	1.13999
LNC_001313	Contig259	scaffold17292	antisense_lncRNA	lncRNA	1754737	1763537	+	2	3475	125	0.934592	0	0
LNC_001314	Contig259	scaffold17292	antisense_lncRNA	lncRNA	1754737	1763537	+	2	3482	125	0.851413	1.29848	3.66168
LNC_001315	Contig259	scaffold17292	antisense_lncRNA	lncRNA	1754740	1759235	+	2	3459	128	1.97639	1.37884	3.67939
LNC_001316	Contig259	scaffold17292	lincRNA	lncRNA	1935307	1937264	+	2	967	88	1.00233	0	0
LNC_001317	Contig259	scaffold17292	lincRNA	lncRNA	1935328	1937483	+	2	684	93	2.30137	1.79806	2.20347
LNC_001318	Contig259	scaffold17292	lincRNA	lncRNA	2067265	2068597	+	2	552	124	0.107361	0	1.65549
LNC_001319	Contig259	scaffold17292	antisense_lncRNA	lncRNA	2197192	2198574	+	1	1383	262	3.01127	0.786203	2.12193
LNC_001320	Contig259	scaffold17292	antisense_lncRNA	lncRNA	2748626	2749627	+	1	1002	124	0.422082	2.87364	5.81622
LNC_001321	Contig259	scaffold17292	lincRNA	lncRNA	2945877	2946956	+	2	833	101	0	0.0531835	0.112426
LNC_001322	Contig259	scaffold17292	lincRNA	lncRNA	263660	266197	-	3	2251	98	0.182409	0.077429	0.552658
LNC_001323	Contig259	scaffold17292	antisense_lncRNA	lncRNA	593661	596570	-	1	2910	641	1.40573	0.597069	2.07759
LNC_001324	Contig259	scaffold17292	antisense_lncRNA	lncRNA	1211410	1211869	-	1	460	111	0	0	0
LNC_001325	Contig259	scaffold17292	lincRNA	lncRNA	1242795	1243215	-	1	421	91	4.48421	0	0.600991
LNC_001326	Contig259	scaffold17292	antisense_lncRNA	lncRNA	1393602	1393897	-	1	296	46	1.62721	4.02099	6.58616
LNC_001327	Contig259	scaffold17292	lincRNA	lncRNA	1479703	1482485	-	3	1837	438	0.570811	0.525175	0.820723
LNC_001328	Contig259	scaffold17292	lincRNA	lncRNA	1935120	1937489	-	2	898	95	0.846687	0.238778	0.3029
LNC_001329	Contig259	scaffold17292	lincRNA	lncRNA	2050754	2058430	-	4	6572	103	1.35706	0.104381	1.30696
LNC_001330	Contig259	scaffold17292	lincRNA	lncRNA	2051323	2058430	-	2	3213	84	2.42252	0.293736	4.27113
LNC_001331	Contig259	scaffold17292	lincRNA	lncRNA	2052414	2058430	-	2	5642	103	1.00506	0.0898597	0.771802
LNC_001332	Contig259	scaffold17292	lincRNA	lncRNA	2067150	2068871	-	2	941	134	0.183966	0.0447353	2.22283
LNC_001333	Contig259	scaffold17292	antisense_lncRNA	lncRNA	2129115	2130439	-	1	1325	286	4.616	4.40262	3.65865
LNC_001334	Contig259	scaffold17292	antisense_lncRNA	lncRNA	2455950	2458343	-	1	2394	518	28.5181	37.5749	76.7822
LNC_001335	Contig259	scaffold17292	antisense_lncRNA	lncRNA	2920810	2923633	-	2	1416	113	3.62951	3.2393	3.42628
LNC_001336	Contig25983	scaffold1729283	lincRNA	lncRNA	1013	1472	+	1	460	86	9.41177	2.7527	18.2168
LNC_001337	Contig260	scaffold17401	lincRNA	lncRNA	160501	165996	+	2	1977	104	0	0	0.688888
LNC_001338	Contig260	scaffold17401	lincRNA	lncRNA	160886	165996	+	3	1645	104	0.227623	0.622453	0.483673
LNC_001339	Contig260	scaffold17401	lincRNA	lncRNA	361746	364282	+	2	833	147	0	0.855763	0.172804
LNC_001340	Contig260	scaffold17401	lincRNA	lncRNA	361746	364282	+	3	900	138	0	0.675378	0.297247
LNC_001341	Contig260	scaffold17401	lincRNA	lncRNA	361746	364282	+	3	971	193	0	0.359211	0.0646615
LNC_001342	Contig260	scaffold17401	lincRNA	lncRNA	530454	531930	+	2	1026	69	0.0408849	0.19882	0.126132
LNC_001343	Contig260	scaffold17401	lincRNA	lncRNA	639852	642748	+	1	2897	218	0.320519	0.81925	0.927927
LNC_001344	Contig260	scaffold17401	lincRNA	lncRNA	792576	792879	+	1	304	89	0	2.73694	0
LNC_001345	Contig260	scaffold17401	lincRNA	lncRNA	958410	961234	+	2	1040	137	2.49687	2.02309	4.3631
LNC_001346	Contig260	scaffold17401	lincRNA	lncRNA	958410	961234	+	3	903	132	1.62589	0.965817	0.851922
LNC_001347	Contig260	scaffold17401	lincRNA	lncRNA	958410	961234	+	2	989	120	0.79259	0.455305	1.19793
LNC_001348	Contig260	scaffold17401	lincRNA	lncRNA	958438	979618	+	3	637	153	3.5122	1.80277	2.91668
LNC_001349	Contig260	scaffold17401	antisense_lncRNA	lncRNA	1191913	1196168	+	2	1533	157	1.1068	0.478263	0.682968
LNC_001350	Contig260	scaffold17401	lincRNA	lncRNA	1200123	1200859	+	2	684	81	0.812898	0.143845	0.0759817
LNC_001351	Contig260	scaffold17401	antisense_lncRNA	lncRNA	1508711	1513072	+	1	4362	1059	0.732568	0.741663	1.1773
LNC_001352	Contig260	scaffold17401	antisense_lncRNA	lncRNA	1870629	1874175	+	1	3547	762	4.77115	3.5914	6.65075
LNC_001353	Contig260	scaffold17401	lincRNA	lncRNA	2057856	2058190	+	1	335	100	0	3.2984	4.75372
LNC_001354	Contig260	scaffold17401	antisense_lncRNA	lncRNA	2078367	2081063	+	5	2113	471	0.43927	0.394169	1.16421
LNC_001355	Contig260	scaffold17401	lincRNA	lncRNA	2164126	2166262	+	2	1901	94	3.56764	1.79905	5.33705
LNC_001356	Contig260	scaffold17401	lincRNA	lncRNA	2176570	2180472	+	7	2289	622	0	0.0449948	9.60219
LNC_001357	Contig260	scaffold17401	antisense_lncRNA	lncRNA	2194776	2198957	+	2	4043	537	0.959839	2.94345	6.034
LNC_001358	Contig260	scaffold17401	antisense_lncRNA	lncRNA	2395595	2399796	+	2	3749	539	0.206352	0.252883	0.295289
LNC_001359	Contig260	scaffold17401	antisense_lncRNA	lncRNA	2471981	2474097	+	1	2117	632	1.88816	4.52317	5.25367
LNC_001360	Contig260	scaffold17401	lincRNA	lncRNA	2706824	2708438	+	2	1176	111	1.00862	0.77315	2.59508
LNC_001361	Contig260	scaffold17401	lincRNA	lncRNA	2706918	2708438	+	2	1242	111	5.02234	1.97736	5.51549
LNC_001362	Contig260	scaffold17401	lincRNA	lncRNA	18638	19091	-	1	454	82	3.39624	2.20759	2.32686
LNC_001363	Contig260	scaffold17401	lincRNA	lncRNA	156837	166004	-	5	4405	104	0.00064592	0.305716	5.80789e-05
LNC_001364	Contig260	scaffold17401	lincRNA	lncRNA	156837	166015	-	4	3963	111	0.613117	0.0618949	0
LNC_001365	Contig260	scaffold17401	lincRNA	lncRNA	156837	166015	-	4	3088	104	1.21876	0.485986	0.876343
LNC_001366	Contig260	scaffold17401	lincRNA	lncRNA	156837	166015	-	3	3837	111	0.63685	0.304769	0.371235
LNC_001367	Contig260	scaffold17401	lincRNA	lncRNA	156837	166020	-	5	4421	104	0.140615	0.000497642	0.733536
LNC_001368	Contig260	scaffold17401	lincRNA	lncRNA	156837	166033	-	2	5678	111	0.0506019	0.109183	0.953529
LNC_001369	Contig260	scaffold17401	lincRNA	lncRNA	235281	238139	-	6	1740	468	0	0	0.635974
LNC_001370	Contig260	scaffold17401	lincRNA	lncRNA	552482	552870	-	1	389	52	0	3.80496	0.250119
LNC_001371	Contig260	scaffold17401	lincRNA	lncRNA	821659	823510	-	2	469	64	0.300186	84.7119	16.3518
LNC_001372	Contig260	scaffold17401	lincRNA	lncRNA	931103	940181	-	3	879	205	0.202407	0	0.936607
LNC_001373	Contig260	scaffold17401	lincRNA	lncRNA	958432	961068	-	2	801	120	1.06795	0.679475	1.44142
LNC_001374	Contig260	scaffold17401	lincRNA	lncRNA	1192894	1196022	-	3	835	126	0.54477	0.847971	0.784246
LNC_001375	Contig260	scaffold17401	lincRNA	lncRNA	1526419	1528045	-	1	1627	160	2.45069	14.0953	14.4394
LNC_001376	Contig260	scaffold17401	antisense_lncRNA	lncRNA	1691009	1692975	-	2	1233	155	1.15857	0.719777	2.28367
LNC_001377	Contig260	scaffold17401	antisense_lncRNA	lncRNA	1717319	1720679	-	1	3361	991	2.49335	2.98272	6.4579
LNC_001378	Contig260	scaffold17401	antisense_lncRNA	lncRNA	1720852	1722050	-	1	1199	166	0.90041	1.62146	2.43498
LNC_001379	Contig260	scaffold17401	lincRNA	lncRNA	2164125	2165988	-	2	1636	94	0.773629	0.553043	2.19971
LNC_001380	Contig260	scaffold17401	lincRNA	lncRNA	2467100	2468108	-	2	778	69	0.544294	0.823797	2.73616
LNC_001381	Contig260	scaffold17401	antisense_lncRNA	lncRNA	2661481	2664025	-	3	1014	95	0.332288	0.403977	2.13194
LNC_001382	Contig2605	scaffold174015	lincRNA	lncRNA	11833	12975	+	3	923	68	0.820377	0.754831	1.64996
LNC_001383	Contig2605	scaffold174015	lincRNA	lncRNA	11833	12975	+	3	451	62	2.22275	0	1.5615
LNC_001384	Contig2605	scaffold174015	lincRNA	lncRNA	11862	12975	+	3	423	62	5.98045	5.90462	11.2001
LNC_001385	Contig2605	scaffold174015	lincRNA	lncRNA	11881	12965	-	2	1000	68	0.171934	0.377204	1.00928
LNC_001386	Contig261	scaffold17510	lincRNA	lncRNA	443882	445108	+	2	1016	92	0.124278	0	1.49102
LNC_001387	Contig261	scaffold17510	lincRNA	lncRNA	553184	554600	+	2	1093	108	1.80454	1.31621	2.70628
LNC_001388	Contig261	scaffold17510	lincRNA	lncRNA	647360	659162	+	3	9627	115	0.26615	0.198539	0.55301
LNC_001389	Contig261	scaffold17510	lincRNA	lncRNA	647412	661119	+	2	3349	90	0.530355	0.41145	2.12635
LNC_001390	Contig261	scaffold17510	lincRNA	lncRNA	803595	804061	+	1	467	74	0	0.147728	1.86902
LNC_001391	Contig261	scaffold17510	antisense_lncRNA	lncRNA	1399658	1400237	+	1	580	112	0	0	0.1007
LNC_001392	Contig261	scaffold17510	antisense_lncRNA	lncRNA	1428922	1430060	+	1	1139	288	0.249383	2.56377	1.46549
LNC_001393	Contig261	scaffold17510	lincRNA	lncRNA	1432628	1434914	+	2	487	64	2.62518	11.4451	8.66266
LNC_001394	Contig261	scaffold17510	antisense_lncRNA	lncRNA	1456153	1460805	+	4	1140	306	8.29144	5.29474	7.5021
LNC_001395	Contig261	scaffold17510	antisense_lncRNA	lncRNA	1950418	1951351	+	1	934	196	0.418226	0.768411	2.86714
LNC_001396	Contig261	scaffold17510	antisense_lncRNA	lncRNA	2010737	2011908	+	1	1172	255	2.30053	4.5411	8.47467
LNC_001397	Contig261	scaffold17510	lincRNA	lncRNA	2069583	2069943	+	1	361	63	0	0	0.321831
LNC_001398	Contig261	scaffold17510	lincRNA	lncRNA	290372	293161	-	7	910	104	0	0	0
LNC_001399	Contig261	scaffold17510	lincRNA	lncRNA	290372	293185	-	7	934	92	0.325287	0.858747	0.605313
LNC_001400	Contig261	scaffold17510	lincRNA	lncRNA	290372	293185	-	7	931	91	0	0.546469	0.306793
LNC_001401	Contig261	scaffold17510	lincRNA	lncRNA	443882	445161	-	2	1069	92	1.35487	0.45177	7.36458
LNC_001402	Contig261	scaffold17510	lincRNA	lncRNA	553423	554551	-	2	805	108	0.517305	0.72698	0.709234
LNC_001403	Contig261	scaffold17510	lincRNA	lncRNA	621747	622532	-	1	786	82	2.68004	1.3907	2.81699
LNC_001404	Contig261	scaffold17510	lincRNA	lncRNA	647434	650513	-	2	1029	74	0.123094	0.439585	1.55344
LNC_001405	Contig261	scaffold17510	lincRNA	lncRNA	896675	900267	-	4	3231	697	0.031609	0	0.0421432
LNC_001406	Contig261	scaffold17510	lincRNA	lncRNA	1221980	1223536	-	3	876	90	1.62715	0.395714	1.56862
LNC_001407	Contig261	scaffold17510	antisense_lncRNA	lncRNA	1304304	1305185	-	2	789	136	2.13186	1.26756	3.65349
LNC_001408	Contig261	scaffold17510	antisense_lncRNA	lncRNA	1313603	1316891	-	2	1431	415	0.721947	0.389972	1.42995
LNC_001409	Contig261	scaffold17510	antisense_lncRNA	lncRNA	1409594	1414880	-	3	2022	297	0.44294	0.278914	1.45515
LNC_001410	Contig261	scaffold17510	antisense_lncRNA	lncRNA	1498927	1502434	-	2	2462	611	6.32643	2.88824	5.24926
LNC_001411	Contig261	scaffold17510	antisense_lncRNA	lncRNA	1557948	1561310	-	2	1820	402	1.26436	0.819445	1.56868
LNC_001412	Contig261	scaffold17510	lincRNA	lncRNA	2031000	2032643	-	2	649	97	0.080557	0	0.165647
LNC_001413	Contig261	scaffold17510	antisense_lncRNA	lncRNA	2047509	2049098	-	1	1590	174	2.49535	0.526412	1.04106
LNC_001414	Contig261	scaffold17510	lincRNA	lncRNA	2267263	2269086	-	2	449	76	0	1.29505	0.170608
LNC_001415	Contig26184	scaffold17603	antisense_lncRNA	lncRNA	213	927	-	1	715	224	6.90077	7.92278	6.38907
LNC_001416	Contig26188	scaffold1751088	lincRNA	lncRNA	6	735	-	1	730	82	0.866577	1.10273	2.53599
LNC_001417	Contig26191	scaffold1751091	lincRNA	lncRNA	274	815	-	2	458	84	0.316902	0.467181	3.9082
LNC_001418	Contig262	scaffold17619	antisense_lncRNA	lncRNA	123324	126963	+	1	3640	230	1.50957	1.01716	3.45772
LNC_001419	Contig262	scaffold17619	antisense_lncRNA	lncRNA	183220	185649	+	2	856	196	0.367892	0.511273	1.35107
LNC_001420	Contig262	scaffold17619	antisense_lncRNA	lncRNA	415945	418823	+	3	1324	331	0.7711	1.14831	0
LNC_001421	Contig262	scaffold17619	antisense_lncRNA	lncRNA	415948	418823	+	3	1460	349	1.02527	0.410623	0.337336
LNC_001422	Contig262	scaffold17619	antisense_lncRNA	lncRNA	417431	418823	+	1	1393	349	0.000109665	2.4006	2.21238
LNC_001423	Contig262	scaffold17619	lincRNA	lncRNA	511644	512147	+	1	504	74	0.128522	2.37926	1.05684
LNC_001424	Contig262	scaffold17619	lincRNA	lncRNA	743902	749464	+	5	4932	586	0.645104	0.419094	1.1675
LNC_001425	Contig262	scaffold17619	antisense_lncRNA	lncRNA	828803	832441	+	2	3426	721	19.6369	6.64056	13.993
LNC_001426	Contig262	scaffold17619	lincRNA	lncRNA	1117630	1118517	+	1	888	84	0	0.0485174	4.82104
LNC_001427	Contig262	scaffold17619	antisense_lncRNA	lncRNA	1240956	1243371	+	1	2416	381	10.6142	20.9457	15.352
LNC_001428	Contig262	scaffold17619	lincRNA	lncRNA	1637891	1644163	+	7	3036	867	2.39673	2.80986	4.3061
LNC_001429	Contig262	scaffold17619	antisense_lncRNA	lncRNA	1694006	1695436	+	2	671	125	29.4286	25.7486	17.4803
LNC_001430	Contig262	scaffold17619	antisense_lncRNA	lncRNA	1817800	1819662	+	1	1863	258	0.29296	1.74679	3.23397
LNC_001431	Contig262	scaffold17619	lincRNA	lncRNA	1888983	1890760	+	3	542	99	19.6852	48.0822	34.1182
LNC_001432	Contig262	scaffold17619	lincRNA	lncRNA	1888993	1890760	+	3	498	84	5.43376	21.2428	20.5124
LNC_001433	Contig262	scaffold17619	lincRNA	lncRNA	504830	507597	-	2	2652	136	103.389	79.7106	40.0848
LNC_001434	Contig262	scaffold17619	lincRNA	lncRNA	511350	513238	-	1	1889	122	101.13	97.2109	37.3381
LNC_001435	Contig262	scaffold17619	lincRNA	lncRNA	710095	713414	-	4	3028	577	0.668437	0.365891	0.550553
LNC_001436	Contig262	scaffold17619	antisense_lncRNA	lncRNA	825656	827415	-	2	1651	485	1.21545	1.13791	0.208339
LNC_001437	Contig262	scaffold17619	antisense_lncRNA	lncRNA	1057873	1060795	-	2	1337	104	0.174441	0.508852	0.807295
LNC_001438	Contig262	scaffold17619	lincRNA	lncRNA	1770432	1772225	-	4	941	103	0.833121	0.856314	1.28306
LNC_001439	Contig262	scaffold17619	lincRNA	lncRNA	1889018	1890755	-	3	502	99	1.42962	7.05172	6.61765
LNC_001440	Contig262	scaffold17619	lincRNA	lncRNA	1917140	1918411	-	1	1272	96	2.04216	2.25655	2.132
LNC_001441	Contig262	scaffold17619	lincRNA	lncRNA	1959255	1959587	-	1	333	105	1.34528	2.53472	3.09379
LNC_001442	Contig262	scaffold17619	lincRNA	lncRNA	1964998	1965490	-	1	493	69	2.15588	2.22979	0.837013
LNC_001443	Contig26239	scaffold1761939	lincRNA	lncRNA	63	299	+	1	237	78	0	18.7173	244.745
LNC_001444	Contig26239	scaffold1761939	lincRNA	lncRNA	62	367	-	1	306	102	0.667711	9.21721	200.78
LNC_001445	Contig2624	scaffold176194	lincRNA	lncRNA	337	1373	+	2	781	111	1.08468	0.592484	1.11639
LNC_001446	Contig2624	scaffold176194	lincRNA	lncRNA	381	1387	-	2	755	100	5.83947	1.24137	3.90584
LNC_001447	Contig2624	scaffold176194	lincRNA	lncRNA	381	1387	-	3	805	100	9.15086	3.82072	7.77643
LNC_001448	Contig2624	scaffold176194	lincRNA	lncRNA	381	1389	-	3	697	113	13.6581	4.35533	8.13519
LNC_001449	Contig2626	scaffold176196	lincRNA	lncRNA	14053	16515	+	2	1087	118	0.456563	1.58742	0.821062
LNC_001450	Contig2626	scaffold176196	lincRNA	lncRNA	29053	29622	+	1	570	92	0.303353	7.18809	1.76717
LNC_001451	Contig2626	scaffold176196	lincRNA	lncRNA	3088	3523	-	1	436	64	0	0	1.46584
LNC_001452	Contig2626	scaffold176196	lincRNA	lncRNA	13206	16541	-	2	1960	118	2.74984	4.83298	3.64541
LNC_001453	Contig2626	scaffold176196	lincRNA	lncRNA	14346	16541	-	1	2196	118	0.834874	1.55527	0.622878
LNC_001454	Contig263	scaffold17729	lincRNA	lncRNA	576970	582112	+	3	4092	135	0.522794	0.428725	0.764558
LNC_001455	Contig263	scaffold17729	lincRNA	lncRNA	602105	603699	+	2	1392	220	0	0.107579	2.95917
LNC_001456	Contig263	scaffold17729	lincRNA	lncRNA	669456	670464	+	2	813	207	0.000270599	1.65333	4.01907
LNC_001457	Contig263	scaffold17729	lincRNA	lncRNA	669466	670464	+	2	805	192	0.126178	0	0
LNC_001458	Contig263	scaffold17729	lincRNA	lncRNA	1416670	1418740	+	2	1282	125	3.37209	2.9966	2.66178
LNC_001459	Contig263	scaffold17729	lincRNA	lncRNA	1416670	1418740	+	2	1277	129	1.5047	0.81931	1.31316
LNC_001460	Contig263	scaffold17729	antisense_lncRNA	lncRNA	1779783	1782434	+	1	2652	789	0.170134	2.51879	3.06895
LNC_001461	Contig263	scaffold17729	antisense_lncRNA	lncRNA	2018617	2020352	+	1	1736	473	3.24539	2.66021	1.98521
LNC_001462	Contig263	scaffold17729	antisense_lncRNA	lncRNA	2104516	2106363	+	1	1848	165	3.52902	0.440826	3.48756
LNC_001463	Contig263	scaffold17729	antisense_lncRNA	lncRNA	2109891	2115335	+	2	2069	416	0.986444	1.48046	1.42392
LNC_001464	Contig263	scaffold17729	lincRNA	lncRNA	383082	387409	-	2	831	171	0.764247	2.36932	3.18355
LNC_001465	Contig263	scaffold17729	lincRNA	lncRNA	383082	387679	-	2	1101	171	1.6425	4.69349	5.68906
LNC_001466	Contig263	scaffold17729	lincRNA	lncRNA	1416803	1417103	-	1	301	83	9.6171	5.85114	6.02271
LNC_001467	Contig26310	scaffold1772910	lincRNA	lncRNA	3	749	+	1	747	248	0.385983	0.125194	4.49795
LNC_001468	Contig2634	scaffold177294	lincRNA	lncRNA	1013	1445	-	1	433	130	2.90555	2.12338	2.60977
LNC_001469	Contig2638	scaffold177298	lincRNA	lncRNA	48	1990	+	3	699	119	5.63839	24.1022	24.4368
LNC_001470	Contig264	scaffold17837	lincRNA	lncRNA	17891	21908	+	3	3619	643	1.12983	0	1.62253
LNC_001471	Contig264	scaffold17837	lincRNA	lncRNA	18262	21908	+	2	3539	470	0.441511	1.75685	0.157698
LNC_001472	Contig264	scaffold17837	lincRNA	lncRNA	247809	248651	+	2	743	73	0.454047	0.946748	1.40058
LNC_001473	Contig264	scaffold17837	lincRNA	lncRNA	319290	320015	+	1	726	144	2.42037	0.130849	0.0691291
LNC_001474	Contig264	scaffold17837	lincRNA	lncRNA	548405	549341	+	2	828	100	4.35677	1.71688	1.41771
LNC_001475	Contig264	scaffold17837	lincRNA	lncRNA	579830	581361	+	3	1373	106	0.00962351	0.0085691	0.00974768
LNC_001476	Contig264	scaffold17837	lincRNA	lncRNA	579832	581361	+	3	1371	106	0.437978	0.67178	0.506435
LNC_001477	Contig264	scaffold17837	lincRNA	lncRNA	972708	974341	+	2	426	80	0.756312	3.87366	2.72001
LNC_001478	Contig264	scaffold17837	antisense_lncRNA	lncRNA	1415896	1418386	+	1	2491	408	2.09075	0.531945	0.288636
LNC_001479	Contig264	scaffold17837	lincRNA	lncRNA	1600184	1604427	+	4	3795	859	0.159315	0.254203	0.305559
LNC_001480	Contig264	scaffold17837	lincRNA	lncRNA	1600184	1604427	+	4	3628	1111	0.151246	0.193542	0.620625
LNC_001481	Contig264	scaffold17837	antisense_lncRNA	lncRNA	2025402	2026758	+	1	1357	186	2.51181	2.47008	3.40512
LNC_001482	Contig264	scaffold17837	lincRNA	lncRNA	2214567	2214855	+	1	289	54	9.43211	4.67285	18.011
LNC_001483	Contig264	scaffold17837	lincRNA	lncRNA	2285994	2286255	+	1	262	54	20.0838	11.77	34.0573
LNC_001484	Contig264	scaffold17837	antisense_lncRNA	lncRNA	2980203	2981266	+	1	1064	261	2.18128	5.53076	2.64371
LNC_001485	Contig264	scaffold17837	antisense_lncRNA	lncRNA	26532	28525	-	3	1281	161	1.04274	1.19287	2.49168
LNC_001486	Contig264	scaffold17837	antisense_lncRNA	lncRNA	28975	33959	-	4	3682	473	4.9488	1.63593	22.9002
LNC_001487	Contig264	scaffold17837	lincRNA	lncRNA	178049	178950	-	3	550	95	0.432411	0.744509	1.11128
LNC_001488	Contig264	scaffold17837	lincRNA	lncRNA	548687	549288	-	2	493	89	0.67301	1.04932	0.691746
LNC_001489	Contig264	scaffold17837	lincRNA	lncRNA	579830	581312	-	2	1462	152	0.0827436	0.157202	0.140327
LNC_001490	Contig264	scaffold17837	antisense_lncRNA	lncRNA	643915	647230	-	2	1372	389	3.97029	2.73789	3.90939
LNC_001491	Contig264	scaffold17837	lincRNA	lncRNA	1044671	1046587	-	2	678	86	0	0.29183	0.641304
LNC_001492	Contig264	scaffold17837	lincRNA	lncRNA	1044671	1047126	-	2	1225	86	0.486743	0	0.724654
LNC_001493	Contig264	scaffold17837	antisense_lncRNA	lncRNA	1262251	1265677	-	2	391	114	0.480594	2.10735	7.64673
LNC_001494	Contig264	scaffold17837	antisense_lncRNA	lncRNA	1687498	1690049	-	1	2552	153	0.0682916	0.0663822	0.23881
LNC_001495	Contig264	scaffold17837	lincRNA	lncRNA	2061408	2064905	-	2	3078	175	1.0442	0.291527	0.84547
LNC_001496	Contig264	scaffold17837	antisense_lncRNA	lncRNA	2679133	2680727	-	1	1595	400	0	1.50491	3.64213
LNC_001497	Contig264	scaffold17837	antisense_lncRNA	lncRNA	2789395	2790534	-	1	1140	213	7.50856	28.4117	22.2867
LNC_001498	Contig264	scaffold17837	lincRNA	lncRNA	3103826	3104690	-	2	476	81	0.145219	0.566165	0.746264
LNC_001499	Contig26437	scaffold1783737	lincRNA	lncRNA	6	359	+	1	354	68	0	0	0
LNC_001500	Contig2644	scaffold178374	lincRNA	lncRNA	22	5560	+	9	925	202	0.59748	1.46362	2.68374
LNC_001501	Contig2644	scaffold178374	lincRNA	lncRNA	8557	9012	-	1	456	89	26.5719	18.2598	12.8314
LNC_001502	Contig265	scaffold17946	antisense_lncRNA	lncRNA	61896	63579	+	4	1083	102	0.380516	0.259043	0.626098
LNC_001503	Contig265	scaffold17946	lincRNA	lncRNA	179949	182824	+	2	2681	106	0.245678	1.74705	2.03475
LNC_001504	Contig265	scaffold17946	lincRNA	lncRNA	526885	528755	+	3	1609	98	0.106119	0.179342	0.596743
LNC_001505	Contig265	scaffold17946	lincRNA	lncRNA	526903	528755	+	2	1535	110	0.136358	0.551208	0
LNC_001506	Contig265	scaffold17946	antisense_lncRNA	lncRNA	812554	814255	+	1	1702	176	2.58373	1.62535	2.88056
LNC_001507	Contig265	scaffold17946	lincRNA	lncRNA	903960	906830	+	2	1202	226	2.02778	1.61629	1.9828
LNC_001508	Contig265	scaffold17946	antisense_lncRNA	lncRNA	1343502	1346058	+	1	2557	675	2.13969	3.74905	4.91999
LNC_001509	Contig265	scaffold17946	antisense_lncRNA	lncRNA	1718824	1720249	+	3	1091	297	6.14267	2.71206	6.89826
LNC_001510	Contig265	scaffold17946	antisense_lncRNA	lncRNA	1811054	1812063	+	2	685	202	0	0.358764	0.833831
LNC_001511	Contig265	scaffold17946	antisense_lncRNA	lncRNA	1833247	1834564	+	2	1197	167	0.0668394	0.0649969	0.756111
LNC_001512	Contig265	scaffold17946	antisense_lncRNA	lncRNA	1881804	1882153	+	1	350	70	0	1.3679	2.15186
LNC_001513	Contig265	scaffold17946	lincRNA	lncRNA	2308419	2313292	+	4	2695	98	1.12118	1.05657	3.90989
LNC_001514	Contig265	scaffold17946	lincRNA	lncRNA	2308452	2313292	+	3	2716	86	0.810829	0.153081	1.41713
LNC_001515	Contig265	scaffold17946	antisense_lncRNA	lncRNA	2400063	2401230	+	1	1168	252	3.27633	9.89362	14.3995
LNC_001516	Contig265	scaffold17946	lincRNA	lncRNA	2705229	2709282	+	3	3868	146	5.11876	1.85513	1.73114
LNC_001517	Contig265	scaffold17946	lincRNA	lncRNA	179983	181818	-	2	1641	90	0.0906855	0.595122	0.86271
LNC_001518	Contig265	scaffold17946	antisense_lncRNA	lncRNA	668204	668696	-	1	493	152	3.90346	0.262329	0.138349
LNC_001519	Contig265	scaffold17946	antisense_lncRNA	lncRNA	687716	688572	-	2	744	136	0.841486	0.0629858	0.19967
LNC_001520	Contig265	scaffold17946	lincRNA	lncRNA	775399	776591	-	2	383	74	2.8092	1.99607	2.36106
LNC_001521	Contig265	scaffold17946	antisense_lncRNA	lncRNA	971991	975616	-	2	3038	598	1.63393	0.930991	1.48349
LNC_001522	Contig265	scaffold17946	lincRNA	lncRNA	1099009	1099860	-	1	852	204	0.952405	0.257367	3.75416
LNC_001523	Contig265	scaffold17946	antisense_lncRNA	lncRNA	1464689	1465865	-	3	1066	117	7.96521	4.3456	12.3067
LNC_001524	Contig265	scaffold17946	antisense_lncRNA	lncRNA	1767422	1770223	-	2	1897	466	6.1029	4.35059	6.23724
LNC_001525	Contig265	scaffold17946	antisense_lncRNA	lncRNA	1799310	1800287	-	1	978	169	0.34896	1.78191	3.40906
LNC_001526	Contig265	scaffold17946	lincRNA	lncRNA	2308482	2312081	-	2	1680	80	0.731598	0.238017	2.34025
LNC_001527	Contig265	scaffold17946	lincRNA	lncRNA	2569139	2569856	-	1	718	147	0	1.3314	2.60248
LNC_001528	Contig265	scaffold17946	lincRNA	lncRNA	2705297	2709123	-	2	3741	146	0.692418	0.235984	0.480947
LNC_001529	Contig26529	scaffold1794629	lincRNA	lncRNA	4	277	+	1	274	73	0	1.30719	2.58212
LNC_001530	Contig266	scaffold18053	lincRNA	lncRNA	188598	188894	+	1	297	67	0.797071	0	0
LNC_001531	Contig266	scaffold18053	lincRNA	lncRNA	196689	200502	+	2	3009	155	4.15638	1.02936	5.64522
LNC_001532	Contig266	scaffold18053	antisense_lncRNA	lncRNA	480344	481521	+	1	1178	110	0.102335	0.398063	0.105241
LNC_001533	Contig266	scaffold18053	lincRNA	lncRNA	727943	729070	+	2	725	87	0.781935	0.416517	0.257728
LNC_001534	Contig266	scaffold18053	lincRNA	lncRNA	727943	729070	+	2	723	97	0.950475	0.865527	0.2667
LNC_001535	Contig266	scaffold18053	lincRNA	lncRNA	727943	729070	+	2	716	141	0.993508	0.248317	0.181677
LNC_001536	Contig266	scaffold18053	antisense_lncRNA	lncRNA	729617	808575	+	2	950	230	1.18017	4.10603	98.7222
LNC_001537	Contig266	scaffold18053	antisense_lncRNA	lncRNA	911503	916347	+	2	3013	134	1.23942	1.61364	0.409327
LNC_001538	Contig266	scaffold18053	lincRNA	lncRNA	912613	913066	+	1	454	64	2.26416	2.0499	0.332408
LNC_001539	Contig266	scaffold18053	lincRNA	lncRNA	967006	967386	+	1	381	56	0	15.2201	5.33366
LNC_001540	Contig266	scaffold18053	lincRNA	lncRNA	1341257	1344061	+	7	1839	466	0	0	2.22545
LNC_001541	Contig266	scaffold18053	lincRNA	lncRNA	1902659	1903929	+	2	1013	74	1.37251	0.970835	1.83912
LNC_001542	Contig266	scaffold18053	lincRNA	lncRNA	1909785	1919314	+	2	2074	87	0.224358	0.117439	0.0887496
LNC_001543	Contig266	scaffold18053	lincRNA	lncRNA	2079433	2081148	+	1	1716	482	0.989146	0.459916	0.59711
LNC_001544	Contig266	scaffold18053	antisense_lncRNA	lncRNA	2256280	2258133	+	1	1854	507	1.45343	2.67318	2.22202
LNC_001545	Contig266	scaffold18053	lincRNA	lncRNA	2381098	2383695	+	2	2494	117	0.309089	0.220759	0.882576
LNC_001546	Contig266	scaffold18053	antisense_lncRNA	lncRNA	2607029	2608006	+	1	978	190	1.70118	0.933381	5.33788
LNC_001547	Contig266	scaffold18053	lincRNA	lncRNA	2652930	2663625	+	8	5573	116	0.637244	0.269751	1.25401
LNC_001548	Contig266	scaffold18053	lincRNA	lncRNA	99737	100454	-	1	718	69	0.0684081	2.19682	0.984723
LNC_001549	Contig266	scaffold18053	antisense_lncRNA	lncRNA	536315	541875	-	2	935	145	0.501848	0.675893	0.449487
LNC_001550	Contig266	scaffold18053	antisense_lncRNA	lncRNA	538535	541875	-	2	1973	203	0.698254	0.604888	0.913137
LNC_001551	Contig266	scaffold18053	lincRNA	lncRNA	966866	967376	-	1	511	63	0.749587	3.40805	4.62297
LNC_001552	Contig266	scaffold18053	antisense_lncRNA	lncRNA	1129383	1130645	-	1	1263	199	4.49562	0.364291	1.44479
LNC_001553	Contig266	scaffold18053	antisense_lncRNA	lncRNA	1994582	1997451	-	2	2810	482	3.6583	1.49157	1.67928
LNC_001554	Contig266	scaffold18053	antisense_lncRNA	lncRNA	2060627	2062244	-	1	1618	487	2.02888	1.68114	4.50518
LNC_001555	Contig266	scaffold18053	lincRNA	lncRNA	2190328	2192242	-	3	1120	109	0	1.14912	0.303866
LNC_001556	Contig266	scaffold18053	lincRNA	lncRNA	2190328	2192242	-	3	1124	109	0	0.68932	0.00194208
LNC_001557	Contig266	scaffold18053	lincRNA	lncRNA	2190825	2192242	-	2	1338	109	0	0.706282	0
LNC_001558	Contig266	scaffold18053	lincRNA	lncRNA	2347679	2350515	-	2	2753	755	0.13981	0.0525777	0.403466
LNC_001559	Contig266	scaffold18053	lincRNA	lncRNA	2366298	2376879	-	2	7844	723	0.151579	0.0967303	0
LNC_001560	Contig266	scaffold18053	lincRNA	lncRNA	2366298	2377160	-	2	8125	723	0.531175	0.75725	0.717285
LNC_001561	Contig266	scaffold18053	lincRNA	lncRNA	2366298	2377160	-	2	8125	723	0.48145	0.2653	0.887308
LNC_001562	Contig266	scaffold18053	lincRNA	lncRNA	2377284	2383724	-	3	3252	119	4.90064e-05	0.184714	0.439755
LNC_001563	Contig266	scaffold18053	lincRNA	lncRNA	2380031	2383724	-	2	3590	118	1.60687	0.7734	1.93595
LNC_001564	Contig266	scaffold18053	antisense_lncRNA	lncRNA	2579701	2581471	-	2	1118	333	22.7751	14.2334	27.5502
LNC_001565	Contig266	scaffold18053	lincRNA	lncRNA	2652965	2656644	-	1	3680	106	0.816905	0.393949	2.26208
LNC_001566	Contig266	scaffold18053	lincRNA	lncRNA	2802769	2808152	-	4	2573	331	6.14531	5.0142	8.18027
LNC_001567	Contig267	scaffold18164	antisense_lncRNA	lncRNA	653672	655555	+	1	1884	237	0.88679	3.01733	1.78443
LNC_001568	Contig267	scaffold18164	antisense_lncRNA	lncRNA	1308994	1309932	+	1	939	219	3.55179	3.72398	5.83434
LNC_001569	Contig267	scaffold18164	lincRNA	lncRNA	1544833	1548803	+	2	605	101	0.0302817	0.0884451	0.876885
LNC_001570	Contig267	scaffold18164	lincRNA	lncRNA	1580127	1583718	+	4	2569	112	0.649753	0.0904568	0
LNC_001571	Contig267	scaffold18164	lincRNA	lncRNA	1580127	1583718	+	2	3130	112	0.75351	0.0555111	0.168274
LNC_001572	Contig267	scaffold18164	antisense_lncRNA	lncRNA	1931603	1932585	+	2	803	176	0.173071	4.60249	53.9225
LNC_001573	Contig267	scaffold18164	antisense_lncRNA	lncRNA	1998640	2002308	+	2	3370	845	2.77803	1.59466	2.77445
LNC_001574	Contig267	scaffold18164	antisense_lncRNA	lncRNA	2072402	2075040	+	1	2639	667	1.82907	0.908139	2.6797
LNC_001575	Contig267	scaffold18164	lincRNA	lncRNA	2165444	2170810	+	4	2108	593	1.79912	0	2.71922
LNC_001576	Contig267	scaffold18164	antisense_lncRNA	lncRNA	2177049	2178635	+	1	1587	247	0.188754	2.08747	0.655169
LNC_001577	Contig267	scaffold18164	lincRNA	lncRNA	1559880	1561111	-	2	1094	77	0.187747	0.255622	2.66442
LNC_001578	Contig267	scaffold18164	antisense_lncRNA	lncRNA	1854993	1856407	-	1	1415	146	2.08742	0.896193	2.31404
LNC_001579	Contig267	scaffold18164	antisense_lncRNA	lncRNA	2149802	2152372	-	2	2272	439	1.15141	1.64863	2.36843
LNC_001580	Contig267	scaffold18164	lincRNA	lncRNA	2174032	2175457	-	1	1426	101	2.25569	0.87761	2.67885
LNC_001581	Contig267	scaffold18164	lincRNA	lncRNA	2205275	2206496	-	3	381	60	0.519228	0.507335	0.800049
LNC_001582	Contig26773	scaffold1816473	lincRNA	lncRNA	2	809	+	1	808	74	0.800288	0.333689	1.23436
LNC_001583	Contig268	scaffold18270	lincRNA	lncRNA	170637	185761	+	2	479	142	1.43271	0.139619	1.61983
LNC_001584	Contig268	scaffold18270	lincRNA	lncRNA	184814	185365	+	1	552	73	1.71833	0.94122	2.87051
LNC_001585	Contig268	scaffold18270	lincRNA	lncRNA	186286	187357	+	1	1072	103	1.89041	1.05043	3.65012
LNC_001586	Contig268	scaffold18270	lincRNA	lncRNA	190980	191393	+	2	372	72	3.64805	1.09715	9.51211
LNC_001587	Contig268	scaffold18270	antisense_lncRNA	lncRNA	233990	236081	+	1	2092	532	0	0	0
LNC_001588	Contig268	scaffold18270	antisense_lncRNA	lncRNA	249580	255480	+	2	5748	623	0.785725	0.237276	1.0852
LNC_001589	Contig268	scaffold18270	antisense_lncRNA	lncRNA	251972	255480	+	2	2314	674	14.0739	11.0731	18.6423
LNC_001590	Contig268	scaffold18270	lincRNA	lncRNA	378278	379016	+	1	739	113	0	4.70972	1.00878
LNC_001591	Contig268	scaffold18270	lincRNA	lncRNA	381148	384048	+	4	1590	224	0.426564	0.897244	1.11803
LNC_001592	Contig268	scaffold18270	antisense_lncRNA	lncRNA	560734	566402	+	2	1869	388	2.3544	7.07459	4.52267
LNC_001593	Contig268	scaffold18270	antisense_lncRNA	lncRNA	938089	939731	+	1	1643	173	3.1694	8.86989	20.3724
LNC_001594	Contig268	scaffold18270	lincRNA	lncRNA	993554	994389	+	1	836	126	0.9245	1.7459	3.07562
LNC_001595	Contig268	scaffold18270	antisense_lncRNA	lncRNA	1081237	1082787	+	1	1551	281	6.9362	12.8037	16.3871
LNC_001596	Contig268	scaffold18270	lincRNA	lncRNA	1794426	1794810	+	1	385	70	0	0	3.35577
LNC_001597	Contig268	scaffold18270	lincRNA	lncRNA	1876752	1882361	+	1	5610	130	3.60402	1.01783	3.31576
LNC_001598	Contig268	scaffold18270	lincRNA	lncRNA	2012147	2013765	+	2	500	115	0	0.509284	0.134309
LNC_001599	Contig268	scaffold18270	antisense_lncRNA	lncRNA	2150693	2153160	+	1	2468	493	1.21931	1.0612	1.57487
LNC_001600	Contig268	scaffold18270	antisense_lncRNA	lncRNA	2180111	2190933	+	3	4051	970	3.78015	2.51845	4.603
LNC_001601	Contig268	scaffold18270	lincRNA	lncRNA	2575396	2577135	+	2	1122	115	1.23519	0.423957	0.747201
LNC_001602	Contig268	scaffold18270	lincRNA	lncRNA	154237	158996	-	8	1115	259	35.3348	82.8538	39.5412
LNC_001603	Contig268	scaffold18270	lincRNA	lncRNA	184736	193992	-	6	628	209	7.82198	4.49328	7.63798
LNC_001604	Contig268	scaffold18270	lincRNA	lncRNA	184736	195322	-	8	948	257	6.65672	9.37318	11.9083
LNC_001605	Contig268	scaffold18270	lincRNA	lncRNA	194195	194473	-	1	279	72	1.17448	0	4.66439
LNC_001606	Contig268	scaffold18270	lincRNA	lncRNA	346484	346834	-	1	351	72	0	0.33818	0
LNC_001607	Contig268	scaffold18270	lincRNA	lncRNA	349017	349426	-	1	410	70	0	0.817118	0
LNC_001608	Contig268	scaffold18270	antisense_lncRNA	lncRNA	423450	424606	-	1	1157	116	0.87277	1.86722	3.37477
LNC_001609	Contig268	scaffold18270	lincRNA	lncRNA	828786	831437	-	3	1942	141	1.1354	0.615213	0.765726
LNC_001610	Contig268	scaffold18270	antisense_lncRNA	lncRNA	1023187	1025174	-	1	1988	555	0.452937	0.880626	0.354036
LNC_001611	Contig268	scaffold18270	antisense_lncRNA	lncRNA	1092110	1094143	-	1	2034	435	0.282361	1.56115	0.726008
LNC_001612	Contig268	scaffold18270	antisense_lncRNA	lncRNA	1132383	1134882	-	2	2392	572	1.73266	1.08477	1.90286
LNC_001613	Contig268	scaffold18270	antisense_lncRNA	lncRNA	1178938	1181534	-	3	1144	86	0	0	0.571006
LNC_001614	Contig268	scaffold18270	antisense_lncRNA	lncRNA	1747317	1748194	-	2	635	211	0	0.244045	1.03102
LNC_001615	Contig268	scaffold18270	antisense_lncRNA	lncRNA	1798465	1800422	-	3	861	144	0	0	1.01827
LNC_001616	Contig268	scaffold18270	lincRNA	lncRNA	1882510	1882893	-	1	384	48	1.01327	0.24748	1.56133
LNC_001617	Contig268	scaffold18270	lincRNA	lncRNA	1935097	1959495	-	3	983	159	0.731882	2.06351	0.943638
LNC_001618	Contig268	scaffold18270	lincRNA	lncRNA	1955413	1959488	-	3	1340	150	0.705006	1.4621	0.759572
LNC_001619	Contig268	scaffold18270	lincRNA	lncRNA	1955413	1959490	-	2	1045	128	1.34119	0	0
LNC_001620	Contig268	scaffold18270	lincRNA	lncRNA	1955413	1959505	-	2	4014	162	0.491122	0.499971	0.63695
LNC_001621	Contig268	scaffold18270	lincRNA	lncRNA	1955413	1959512	-	3	1364	158	0	0.832306	0.341517
LNC_001622	Contig268	scaffold18270	lincRNA	lncRNA	2011187	2013881	-	2	1063	78	0.0779998	0.834442	0.280743
LNC_001623	Contig268	scaffold18270	antisense_lncRNA	lncRNA	2101519	2102896	-	1	1378	346	1.42835	2.72318	3.25474
LNC_001624	Contig268	scaffold18270	lincRNA	lncRNA	2366614	2371601	-	2	3974	135	3.97812	1.05673	2.18451
LNC_001625	Contig268	scaffold18270	lincRNA	lncRNA	2380510	2382370	-	2	974	84	0.553942	0.288341	0.321932
LNC_001626	Contig268	scaffold18270	lincRNA	lncRNA	2380510	2382417	-	2	704	76	1.65134	1.05015	1.22682
LNC_001627	Contig268	scaffold18270	lincRNA	lncRNA	2577664	2578688	-	2	909	97	2.46131	0.985842	1.53845
LNC_001628	Contig2681	scaffold182701	lincRNA	lncRNA	656	2832	-	2	1771	163	0	0.61065	0.271272
LNC_001629	Contig26845	scaffold1827045	lincRNA	lncRNA	50	561	+	2	367	118	0.587332	0	4.48027
LNC_001630	Contig26890	scaffold1827090	lincRNA	lncRNA	533	785	+	1	253	84	0	0	0
LNC_001631	Contig269	scaffold18379	lincRNA	lncRNA	16276	22271	+	1	5996	101	1.63162	0.917499	2.87372
LNC_001632	Contig269	scaffold18379	lincRNA	lncRNA	178998	181373	+	2	2167	108	207.783	212.948	145.069
LNC_001633	Contig269	scaffold18379	antisense_lncRNA	lncRNA	308412	310184	+	1	1773	489	0.0206928	0.603514	0.936401
LNC_001634	Contig269	scaffold18379	antisense_lncRNA	lncRNA	575483	577111	+	2	1173	266	1.09756	0.100061	0.282179
LNC_001635	Contig269	scaffold18379	antisense_lncRNA	lncRNA	843698	846147	+	1	2450	558	3.20199	2.18153	7.64505
LNC_001636	Contig269	scaffold18379	antisense_lncRNA	lncRNA	981536	983252	+	1	1717	387	0.193396	3.71859	1.8343
LNC_001637	Contig269	scaffold18379	lincRNA	lncRNA	1378325	1380541	+	2	1575	133	2.36958	1.17865	1.48594
LNC_001638	Contig269	scaffold18379	lincRNA	lncRNA	1378391	1383032	+	2	2665	121	2.11494	0.735015	1.65099
LNC_001639	Contig269	scaffold18379	antisense_lncRNA	lncRNA	2039479	2040338	+	1	860	224	0.78308	4.62151	7.08607
LNC_001640	Contig269	scaffold18379	lincRNA	lncRNA	2186487	2186764	+	1	278	65	48.0081	21.5159	27.3693
LNC_001641	Contig269	scaffold18379	lincRNA	lncRNA	2346250	2355689	+	2	583	85	0.582251	0.283471	0.997634
LNC_001642	Contig269	scaffold18379	antisense_lncRNA	lncRNA	2693615	2701249	+	5	2732	437	0.950507	0.497168	0.704913
LNC_001643	Contig269	scaffold18379	antisense_lncRNA	lncRNA	2693615	2701249	+	5	2839	437	1.95799	1.4513	2.44525
LNC_001644	Contig269	scaffold18379	lincRNA	lncRNA	178925	181410	-	1	2486	132	1897.15	1285.51	624.854
LNC_001645	Contig269	scaffold18379	antisense_lncRNA	lncRNA	956967	958200	-	1	1234	308	0.73944	1.43808	1.32251
LNC_001646	Contig269	scaffold18379	lincRNA	lncRNA	2345872	2355729	-	2	1001	85	1.73287	1.0688	1.17351
LNC_001647	Contig26956	scaffold1837956	lincRNA	lncRNA	2	903	+	1	902	108	1.65878	2.04096	1.00337
LNC_001648	Contig270	scaffold18489	antisense_lncRNA	lncRNA	215335	218551	+	2	3046	923	0.31461	0.251192	0.947634
LNC_001649	Contig270	scaffold18489	antisense_lncRNA	lncRNA	335422	336009	+	1	588	74	2.00677	6.4201	7.66281
LNC_001650	Contig270	scaffold18489	antisense_lncRNA	lncRNA	1258494	1259321	+	1	828	272	5.73549	6.76023	16.3887
LNC_001651	Contig270	scaffold18489	antisense_lncRNA	lncRNA	1395065	1395740	+	1	676	127	14.1606	17.5942	16.573
LNC_001652	Contig270	scaffold18489	antisense_lncRNA	lncRNA	1424137	1425130	+	1	994	131	5.33356	9.91854	6.23066
LNC_001653	Contig270	scaffold18489	lincRNA	lncRNA	1892502	1909083	+	10	3633	679	0.119487	0	0.650372
LNC_001654	Contig270	scaffold18489	lincRNA	lncRNA	1892670	1898718	+	9	3205	679	1.20224	1.46187	0.756343
LNC_001655	Contig270	scaffold18489	lincRNA	lncRNA	1895684	1901397	+	6	2817	679	1.33683	0.902764	1.25938
LNC_001656	Contig270	scaffold18489	lincRNA	lncRNA	1893850	1894200	+	1	351	55	2.07831	0	4.97987
LNC_001657	Contig270	scaffold18489	lincRNA	lncRNA	1903833	1904341	+	1	509	82	0.505199	0.245803	0.649074
LNC_001658	Contig270	scaffold18489	lincRNA	lncRNA	1928677	1929056	+	1	380	52	0.261783	0.511599	2.42018
LNC_001659	Contig270	scaffold18489	antisense_lncRNA	lncRNA	2480971	2482655	+	2	1595	91	0.447859	0.456033	1.23227
LNC_001660	Contig270	scaffold18489	antisense_lncRNA	lncRNA	2480972	2482655	+	3	783	92	0.750917	0	1.5038
LNC_001661	Contig270	scaffold18489	antisense_lncRNA	lncRNA	2481001	2482655	+	3	726	75	0	0	0.435858
LNC_001662	Contig270	scaffold18489	antisense_lncRNA	lncRNA	2481006	2482655	+	3	712	75	0	0	0
LNC_001663	Contig270	scaffold18489	antisense_lncRNA	lncRNA	314270	314878	-	2	484	127	2.94045	3.95736	2.30265
LNC_001664	Contig270	scaffold18489	antisense_lncRNA	lncRNA	1616109	1618121	-	1	2013	464	1.85915	1.31488	5.73309
LNC_001665	Contig270	scaffold18489	antisense_lncRNA	lncRNA	1664389	1665516	-	1	1128	294	0.432934	0.140341	0.704933
LNC_001666	Contig270	scaffold18489	antisense_lncRNA	lncRNA	2338311	2361269	-	2	916	70	0.190982	0.139329	0.589435
LNC_001667	Contig270	scaffold18489	lincRNA	lncRNA	2442307	2475253	-	4	2188	635	0.461524	0.35592	0.802579
LNC_001668	Contig270	scaffold18489	lincRNA	lncRNA	2470743	2475254	-	4	3355	850	0.485943	0.980481	0.505207
LNC_001669	Contig270	scaffold18489	lincRNA	lncRNA	2528356	2536158	-	6	4197	1043	0.303201	0.704691	0.312051
LNC_001670	Contig271	scaffold18598	lincRNA	lncRNA	290986	292443	+	2	1368	102	6.89538	2.63787	1.54034
LNC_001671	Contig271	scaffold18598	antisense_lncRNA	lncRNA	371231	379234	+	3	1120	242	5.44812	5.27639	7.52684
LNC_001672	Contig271	scaffold18598	lincRNA	lncRNA	408888	409441	+	2	359	56	33.3315	19.2572	24.1259
LNC_001673	Contig271	scaffold18598	lincRNA	lncRNA	800650	801890	+	1	1241	105	0.226165	1.86745	1.32112
LNC_001674	Contig271	scaffold18598	antisense_lncRNA	lncRNA	993568	999394	+	8	819	175	0.896602	0.817773	1.21006
LNC_001675	Contig271	scaffold18598	lincRNA	lncRNA	1029493	1029837	+	1	345	37	3.69785	1.08688	6.07571
LNC_001676	Contig271	scaffold18598	lincRNA	lncRNA	1343686	1344032	+	1	347	55	0.72396	2.12883	2.22775
LNC_001677	Contig271	scaffold18598	lincRNA	lncRNA	1842971	1843684	+	2	595	106	0	0	0.0961865
LNC_001678	Contig271	scaffold18598	lincRNA	lncRNA	1872168	1872836	+	2	477	66	0	0	1.03995
LNC_001679	Contig271	scaffold18598	lincRNA	lncRNA	1967456	1977976	+	3	1023	154	0.985098	0.998013	0.590933
LNC_001680	Contig271	scaffold18598	antisense_lncRNA	lncRNA	2109003	2110083	+	1	1081	114	2.36495	3.22739	4.47182
LNC_001681	Contig271	scaffold18598	lincRNA	lncRNA	2221805	2222024	+	1	220	64	0	7.7034	10.8449
LNC_001682	Contig271	scaffold18598	lincRNA	lncRNA	2263096	2264853	+	3	1574	403	0.796663	0.816742	0.789626
LNC_001683	Contig271	scaffold18598	lincRNA	lncRNA	149900	151190	-	2	985	142	0	0.170305	0.139615
LNC_001684	Contig271	scaffold18598	lincRNA	lncRNA	291003	292639	-	2	1547	102	1.89757	0.685932	0.775616
LNC_001685	Contig271	scaffold18598	lincRNA	lncRNA	800331	801894	-	2	1314	111	0.824029	4.1731	1.36658
LNC_001686	Contig271	scaffold18598	lincRNA	lncRNA	800331	802045	-	3	1437	96	1.30856	4.19993	2.18957
LNC_001687	Contig271	scaffold18598	antisense_lncRNA	lncRNA	1082890	1084656	-	1	1767	114	0.103876	2.62565	0.384599
LNC_001688	Contig271	scaffold18598	lincRNA	lncRNA	1343665	1344041	-	1	377	55	1.07613	0.526197	1.93218
LNC_001689	Contig271	scaffold18598	lincRNA	lncRNA	1362015	1362903	-	2	585	118	26.2327	0.56344	0.297447
LNC_001690	Contig271	scaffold18598	antisense_lncRNA	lncRNA	1501403	1603906	-	2	997	204	10.2844	21.5778	15.0762
LNC_001691	Contig271	scaffold18598	antisense_lncRNA	lncRNA	1809993	1811368	-	1	1376	326	0.448914	0.954823	8.65639
LNC_001692	Contig271	scaffold18598	antisense_lncRNA	lncRNA	1815925	1821399	-	7	1837	425	2.42092	2.87572	8.45305
LNC_001693	Contig271	scaffold18598	lincRNA	lncRNA	1967159	1968769	-	2	881	171	0.100877	0.0981307	0.25933
LNC_001694	Contig27109	scaffold1859809	lincRNA	lncRNA	2172	2607	+	1	436	133	0	0.173913	0.91615
LNC_001695	Contig27109	scaffold1859809	lincRNA	lncRNA	2188	2690	-	1	503	161	0.258104	0.502967	1.32649
LNC_001696	Contig2712	scaffold185982	lincRNA	lncRNA	3619	4340	+	1	722	91	0.542522	2.96966	0.836736
LNC_001697	Contig27132	scaffold1859832	lincRNA	lncRNA	5	1592	+	2	1463	89	0.650681	0.480812	1.4722
LNC_001698	Contig27140	scaffold1859840	lincRNA	lncRNA	45	443	+	2	371	68	0.283061	0	2.6167
LNC_001699	Contig272	scaffold18708	lincRNA	lncRNA	194664	198268	+	3	1458	177	0.812978	0.358043	1.1062
LNC_001700	Contig272	scaffold18708	lincRNA	lncRNA	215894	218028	+	3	1119	166	1.42603	1.24683	2.25905
LNC_001701	Contig272	scaffold18708	lincRNA	lncRNA	618381	619149	+	1	769	95	4.43142	0.479083	0.632856
LNC_001702	Contig272	scaffold18708	antisense_lncRNA	lncRNA	1088206	1089152	+	1	947	214	2.27948	1.72941	6.04766
LNC_001703	Contig272	scaffold18708	antisense_lncRNA	lncRNA	1098010	1098890	+	1	881	161	10.3399	2.06074	10.4769
LNC_001704	Contig272	scaffold18708	lincRNA	lncRNA	1403520	1404072	+	1	553	100	0	1.98128	0.549944
LNC_001705	Contig272	scaffold18708	lincRNA	lncRNA	2286598	2288978	+	2	494	73	0.402077	0.391804	0.688786
LNC_001706	Contig272	scaffold18708	lincRNA	lncRNA	2294572	2299518	+	3	2242	736	0	0.0491332	0.296364
LNC_001707	Contig272	scaffold18708	lincRNA	lncRNA	194766	196741	-	3	1365	174	0.476674	0.547032	0.475258
LNC_001708	Contig272	scaffold18708	lincRNA	lncRNA	194766	197925	-	3	1013	177	10.2762	5.01851	8.96212
LNC_001709	Contig272	scaffold18708	lincRNA	lncRNA	215928	218040	-	3	1097	166	6.41608	4.09912	4.3882
LNC_001710	Contig272	scaffold18708	antisense_lncRNA	lncRNA	1519848	1520905	-	1	1058	249	0.392444	1.94653	1.25108
LNC_001711	Contig272	scaffold18708	antisense_lncRNA	lncRNA	2350790	2352795	-	2	1770	206	0.697744	0.120943	1.96182
LNC_001712	Contig2728	scaffold18792	lincRNA	lncRNA	42476	45068	+	3	360	82	0.942789	0.307465	0
LNC_001713	Contig273	scaffold18814	lincRNA	lncRNA	603015	604054	-	1	1040	346	5.58367	4.41613	5.55928
LNC_001714	Contig273	scaffold18814	lincRNA	lncRNA	710905	711148	-	1	244	42	6.96452	18.7357	4.43406
LNC_001715	Contig273	scaffold18814	lincRNA	lncRNA	1240702	1245397	-	3	1181	245	0.0680012	0	0.139864
LNC_001716	Contig273	scaffold18814	lincRNA	lncRNA	1441409	1442447	-	1	1039	100	0.402022	1.99407	2.76993
LNC_001717	Contig2735	scaffold188145	lincRNA	lncRNA	3	435	-	1	433	70	1.81408	0.895802	2.61336
LNC_001718	Contig274	scaffold18924	lincRNA	lncRNA	268040	269859	+	1	1820	524	1.58178	1.10076	2.94651
LNC_001719	Contig274	scaffold18924	lincRNA	lncRNA	356551	356929	+	1	379	70	0.263988	4.38545	1.08469
LNC_001720	Contig274	scaffold18924	antisense_lncRNA	lncRNA	1716929	1752420	+	2	708	151	0.561114	0.752709	0.648159
LNC_001721	Contig274	scaffold18924	antisense_lncRNA	lncRNA	1731581	1751477	+	2	693	142	0.798288	0.283219	1.49029
LNC_001722	Contig274	scaffold18924	antisense_lncRNA	lncRNA	724914	726164	-	1	1251	313	0.0315978	0.0921768	1.26732
LNC_001723	Contig274	scaffold18924	antisense_lncRNA	lncRNA	769547	771627	-	2	1740	142	2.47506	0.431887	3.00239
LNC_001724	Contig274	scaffold18924	lincRNA	lncRNA	1178672	1179057	-	1	386	105	0.498573	1.21759	2.30475
LNC_001725	Contig274	scaffold18924	antisense_lncRNA	lncRNA	1586646	1614833	-	2	485	51	0.139402	4.68735	1.43289
LNC_001726	Contig274	scaffold18924	antisense_lncRNA	lncRNA	1639108	1641945	-	1	2838	628	44.2241	12.8298	47.0712
LNC_001727	Contig274	scaffold18924	antisense_lncRNA	lncRNA	1856107	1857446	-	1	1340	281	2.02949	5.80734	1.28212
LNC_001728	Contig27452	scaffold1892452	lincRNA	lncRNA	2	419	-	1	418	104	4.17223	4.84662	7.34906
LNC_001729	Contig275	scaffold19030	antisense_lncRNA	lncRNA	1054913	1059084	+	2	2063	558	0.193768	1.39618	1.25894
LNC_001730	Contig275	scaffold19030	antisense_lncRNA	lncRNA	2195937	2199833	+	4	2038	240	0.983273	0.430587	1.42937
LNC_001731	Contig275	scaffold19030	antisense_lncRNA	lncRNA	2196134	2199436	+	3	1682	240	4.30254	4.84821	7.30169
LNC_001732	Contig275	scaffold19030	lincRNA	lncRNA	2383278	2388243	+	3	4727	133	1.27542	0.54486	1.31179
LNC_001733	Contig275	scaffold19030	lincRNA	lncRNA	2437770	2438665	+	1	896	68	0.0492481	0.195883	0.0569725
LNC_001734	Contig275	scaffold19030	lincRNA	lncRNA	127291	128517	-	2	737	96	1.05572	0	0.500808
LNC_001735	Contig275	scaffold19030	lincRNA	lncRNA	226128	238583	-	2	517	140	0.741736	1.73418	2.40136
LNC_001736	Contig275	scaffold19030	lincRNA	lncRNA	227624	228740	-	2	979	107	0.133614	0.0863641	0.897542
LNC_001737	Contig275	scaffold19030	lincRNA	lncRNA	555548	558568	-	2	2609	182	0.346498	0.129541	0.397495
LNC_001738	Contig275	scaffold19030	lincRNA	lncRNA	1075077	1077263	-	3	823	76	1.83442	0.749492	1.56613
LNC_001739	Contig275	scaffold19030	lincRNA	lncRNA	1100937	1102764	-	2	962	114	0.0446148	1.60561	0.596426
LNC_001740	Contig275	scaffold19030	antisense_lncRNA	lncRNA	1392169	1394979	-	2	2675	468	3.91469	8.30441	9.89378
LNC_001741	Contig275	scaffold19030	antisense_lncRNA	lncRNA	1540169	1546923	-	3	2010	117	0.240346	0.146508	0.63471
LNC_001742	Contig275	scaffold19030	antisense_lncRNA	lncRNA	1544282	1546923	-	2	2590	117	0.464121	0.324515	0.652013
LNC_001743	Contig275	scaffold19030	antisense_lncRNA	lncRNA	1696289	1702130	-	3	3853	243	0.348484	0.49959	0.582443
LNC_001744	Contig275	scaffold19030	lincRNA	lncRNA	2437611	2439380	-	2	1310	68	0.447322	0.445573	0.0917784
LNC_001745	Contig275	scaffold19030	lincRNA	lncRNA	2437611	2439393	-	2	1553	68	0	0.649016	0.149608
LNC_001746	Contig276	scaffold19140	lincRNA	lncRNA	246671	249425	+	5	1505	287	2.36399	0.978058	3.51752
LNC_001747	Contig276	scaffold19140	antisense_lncRNA	lncRNA	446350	449623	+	2	3181	743	1.3503	3.14576	2.74456
LNC_001748	Contig276	scaffold19140	lincRNA	lncRNA	564468	567634	+	3	490	105	192.327	101.052	262.77
LNC_001749	Contig276	scaffold19140	lincRNA	lncRNA	564468	568178	+	3	1005	165	151.925	82.639	220.652
LNC_001750	Contig276	scaffold19140	lincRNA	lncRNA	1067290	1068235	+	1	946	151	5.27196	4.76414	11.639
LNC_001751	Contig276	scaffold19140	antisense_lncRNA	lncRNA	1537166	1538045	+	2	738	179	0.458801	0.127557	1.34785
LNC_001752	Contig276	scaffold19140	lincRNA	lncRNA	534117	537280	-	2	595	115	0	0.364377	3.84746
LNC_001753	Contig276	scaffold19140	lincRNA	lncRNA	564586	568278	-	3	987	165	2.08229	1.76784	9.84116
LNC_001754	Contig276	scaffold19140	lincRNA	lncRNA	564685	568181	-	3	830	164	36.3034	23.4802	65.5424
LNC_001755	Contig276	scaffold19140	antisense_lncRNA	lncRNA	1016174	1068197	-	2	687	121	2.1428	2.27934	7.35308
LNC_001756	Contig276	scaffold19140	lincRNA	lncRNA	1071235	1071687	-	1	453	68	0	2.85545	1.84191
LNC_001757	Contig27694	scaffold1914094	lincRNA	lncRNA	60	1232	+	2	1042	139	3.22899	3.29642	4.42118
LNC_001758	Contig27694	scaffold1914094	lincRNA	lncRNA	66	1232	+	2	1033	139	0.0560808	0.21155	0.527718
LNC_001759	Contig277	scaffold19249	lincRNA	lncRNA	245263	246615	+	2	1272	220	0.235931	0.456215	0.629221
LNC_001760	Contig277	scaffold19249	antisense_lncRNA	lncRNA	836813	837356	+	1	544	97	0.11039	0.430069	0.113478
LNC_001761	Contig277	scaffold19249	lincRNA	lncRNA	1331538	1336788	+	4	647	77	0.501007	2.8778	3.60639
LNC_001762	Contig277	scaffold19249	lincRNA	lncRNA	1331539	1336788	+	3	1053	107	0.410927	1.12501	1.62521
LNC_001763	Contig277	scaffold19249	antisense_lncRNA	lncRNA	1665071	1666775	+	1	1705	394	2.23169	0.273839	1.33701
LNC_001764	Contig277	scaffold19249	antisense_lncRNA	lncRNA	1965421	1968542	+	5	1659	99	1.11898	0.413397	2.57784
LNC_001765	Contig277	scaffold19249	lincRNA	lncRNA	2021085	2021501	+	1	417	46	0.726728	1.09642	4.51975
LNC_001766	Contig277	scaffold19249	antisense_lncRNA	lncRNA	421581	424626	-	2	2785	880	0.855444	0.204863	5.68704
LNC_001767	Contig277	scaffold19249	lincRNA	lncRNA	892996	893601	-	1	606	146	0	1.94015	0.745007
LNC_001768	Contig277	scaffold19249	lincRNA	lncRNA	1331589	1337458	-	4	1030	114	0.506145	0.680772	0.488837
LNC_001769	Contig277	scaffold19249	antisense_lncRNA	lncRNA	2007647	2011830	-	1	4184	393	1.03702	0.46519	3.03575
LNC_001770	Contig27708	scaffold1924908	lincRNA	lncRNA	4	1112	+	1	1109	157	1.10657	0.717428	3.6415
LNC_001771	Contig27737	scaffold1924937	lincRNA	lncRNA	7	314	+	1	308	102	0.643222	0	2.62558
LNC_001772	Contig27775	scaffold193255	lincRNA	lncRNA	9	472	-	1	464	96	1.84536	0.449738	3.1609
LNC_001773	Contig278	scaffold19357	lincRNA	lncRNA	95201	97158	+	3	900	188	10.7207	28.7065	9.81349
LNC_001774	Contig278	scaffold19357	lincRNA	lncRNA	130109	134313	+	2	704	158	0.286273	0.210552	0.951405
LNC_001775	Contig278	scaffold19357	lincRNA	lncRNA	251930	253779	+	3	576	122	0.343602	3.67636	0.986378
LNC_001776	Contig278	scaffold19357	antisense_lncRNA	lncRNA	600094	606044	+	3	3003	563	0.816204	0	0.852206
LNC_001777	Contig278	scaffold19357	antisense_lncRNA	lncRNA	600094	606044	+	3	2941	563	0	0	0
LNC_001778	Contig278	scaffold19357	antisense_lncRNA	lncRNA	600095	606044	+	2	2877	563	3.27135	3.1044	4.92605
LNC_001779	Contig278	scaffold19357	antisense_lncRNA	lncRNA	1459350	1460614	+	2	869	175	0.934257	1.06341	1.8566
LNC_001780	Contig278	scaffold19357	antisense_lncRNA	lncRNA	1459458	1460614	+	1	1157	175	0.660834	1.18355	0.214894
LNC_001781	Contig278	scaffold19357	lincRNA	lncRNA	96885	97089	-	1	205	68	327.15	470.956	236.242
LNC_001782	Contig2782	scaffold193572	lincRNA	lncRNA	1564	7054	-	4	2444	176	0.527211	0.378848	0.638013
LNC_001783	Contig279	scaffold19468	antisense_lncRNA	lncRNA	323068	326443	+	1	3376	884	0.884043	2.54849	2.75878
LNC_001784	Contig279	scaffold19468	antisense_lncRNA	lncRNA	456204	456868	+	1	665	197	4.95173	3.01224	4.13655
LNC_001785	Contig279	scaffold19468	lincRNA	lncRNA	995871	999426	+	2	2397	97	0.42558	0.142726	0.905231
LNC_001786	Contig279	scaffold19468	lincRNA	lncRNA	1156769	1158263	+	1	1495	85	1.63038	1.49259	1.36587
LNC_001787	Contig279	scaffold19468	lincRNA	lncRNA	1158413	1160216	+	4	1019	119	0.626868	0.773283	1.02344
LNC_001788	Contig279	scaffold19468	lincRNA	lncRNA	1649416	1650203	+	2	699	83	0.570976	0.347293	0.366919
LNC_001789	Contig279	scaffold19468	lincRNA	lncRNA	425154	426135	-	2	869	103	0.257166	0.150102	0.634663
LNC_001790	Contig279	scaffold19468	antisense_lncRNA	lncRNA	988073	989344	-	2	1080	152	0.305527	0.148567	0.314195
LNC_001791	Contig279	scaffold19468	lincRNA	lncRNA	994195	995573	-	2	1353	83	0.687546	0.194987	0.14731
LNC_001792	Contig279	scaffold19468	lincRNA	lncRNA	995869	999466	-	3	2376	110	2.1009	0.735547	4.49452
LNC_001793	Contig279	scaffold19468	lincRNA	lncRNA	995869	999466	-	3	1417	110	10.6882	6.05635	10.6191
LNC_001794	Contig279	scaffold19468	antisense_lncRNA	lncRNA	1126890	1129187	-	2	1719	224	0.453731	0.353555	1.61057
LNC_001795	Contig279	scaffold19468	antisense_lncRNA	lncRNA	1127000	1128622	-	2	1049	224	10.9954	8.88866	30.5431
LNC_001796	Contig279	scaffold19468	lincRNA	lncRNA	1156767	1158042	-	2	1082	89	0.383424	1.65935	1.52613
LNC_001797	Contig279	scaffold19468	lincRNA	lncRNA	1158390	1159666	-	3	567	89	3.21653	1.90482	6.26715
LNC_001798	Contig279	scaffold19468	lincRNA	lncRNA	1158390	1160335	-	3	1085	137	0.10882	0	0.136304
LNC_001799	Contig279	scaffold19468	lincRNA	lncRNA	1158390	1160348	-	4	1174	119	2.41399	2.35205	4.07615
LNC_001800	Contig27919	scaffold1946819	lincRNA	lncRNA	20	975	-	2	872	86	0.0511809	0.0497882	0.368404
LNC_001801	Contig280	scaffold19578	antisense_lncRNA	lncRNA	525121	526699	+	1	1579	186	0.878285	2.60787	1.39153
LNC_001802	Contig280	scaffold19578	antisense_lncRNA	lncRNA	548197	549187	+	1	991	198	0	0.0416707	0.0881161
LNC_001803	Contig280	scaffold19578	lincRNA	lncRNA	550297	551816	+	2	495	53	0	0	0
LNC_001804	Contig280	scaffold19578	antisense_lncRNA	lncRNA	920194	922476	+	1	2283	474	2.66168	1.94052	8.32399
LNC_001805	Contig280	scaffold19578	antisense_lncRNA	lncRNA	1077542	1079920	+	1	2379	550	2.807	0.904738	2.78063
LNC_001806	Contig280	scaffold19578	lincRNA	lncRNA	1232250	1232638	+	1	389	129	0	0.23781	0.500238
LNC_001807	Contig280	scaffold19578	antisense_lncRNA	lncRNA	1242680	1243138	+	1	459	81	10.5627	5.07212	4.69864
LNC_001808	Contig280	scaffold19578	antisense_lncRNA	lncRNA	1398812	1399359	+	2	463	111	0	1.95852	0.648535
LNC_001809	Contig280	scaffold19578	lincRNA	lncRNA	1702267	1705104	+	3	1200	178	1.89884	2.04086	4.35089
LNC_001810	Contig280	scaffold19578	lincRNA	lncRNA	1719861	1721967	+	3	714	185	2.82947	4.23096	4.25745
LNC_001811	Contig280	scaffold19578	antisense_lncRNA	lncRNA	474889	487136	-	16	2547	681	17.9851	16.5542	26.4207
LNC_001812	Contig280	scaffold19578	lincRNA	lncRNA	515991	518258	-	1	2268	136	2.1359	2.95527	2.59763
LNC_001813	Contig280	scaffold19578	antisense_lncRNA	lncRNA	578616	580233	-	1	1618	346	0.161388	0.0672455	1.16186
LNC_001814	Contig280	scaffold19578	antisense_lncRNA	lncRNA	615204	620455	-	3	4919	579	4.78532	2.98011	5.18376
LNC_001815	Contig280	scaffold19578	antisense_lncRNA	lncRNA	1217225	1221549	-	1	4325	463	2.81834	1.85607	2.66116
LNC_001816	Contig280	scaffold19578	antisense_lncRNA	lncRNA	1290385	1292578	-	2	2170	659	0.049172	0.0477998	0.421441
LNC_001817	Contig280	scaffold19578	lincRNA	lncRNA	1483254	1486476	-	3	753	93	4.73614	5.28277	6.27526
LNC_001818	Contig280	scaffold19578	lincRNA	lncRNA	1530629	1535614	-	6	2332	462	5.48452	4.9432	5.69775
LNC_001819	Contig280	scaffold19578	antisense_lncRNA	lncRNA	1676197	1677151	-	2	713	93	37.8327	116.845	11.7465
LNC_001820	Contig280	scaffold19578	lincRNA	lncRNA	1763014	1768909	-	3	785	99	5.26373	13.3732	14.8186
LNC_001821	Contig280	scaffold19578	lincRNA	lncRNA	2203507	2209631	-	7	4134	273	0.158882	0.276596	0.601481
LNC_001822	Contig2802	scaffold195782	lincRNA	lncRNA	361	1072	-	2	485	161	0.354718	0.616991	0.148785
LNC_001823	Contig28039	scaffold1957839	lincRNA	lncRNA	20	395	-	1	376	124	0.270833	0.264698	3.06015
LNC_001824	Contig281	scaffold19686	antisense_lncRNA	lncRNA	534342	535983	+	1	1642	503	0.770269	0.903049	1.95717
LNC_001825	Contig281	scaffold19686	lincRNA	lncRNA	964539	968767	+	2	2861	153	1.71737	0.180173	2.12545
LNC_001826	Contig281	scaffold19686	lincRNA	lncRNA	964539	968767	+	2	4141	153	3.67481	0.777089	4.372
LNC_001827	Contig281	scaffold19686	lincRNA	lncRNA	964662	968767	+	2	1538	145	0	0	0
LNC_001828	Contig281	scaffold19686	lincRNA	lncRNA	964673	968767	+	2	1590	142	0.816639	0.125357	0.829871
LNC_001829	Contig281	scaffold19686	antisense_lncRNA	lncRNA	1433274	1436082	+	1	2809	653	2.02565	2.32575	3.80197
LNC_001830	Contig281	scaffold19686	lincRNA	lncRNA	1926382	1927787	+	2	1308	158	0.717082	0.290527	1.13691
LNC_001831	Contig281	scaffold19686	antisense_lncRNA	lncRNA	223346	225455	-	2	1484	318	1.09996	0.422813	0.631392
LNC_001832	Contig281	scaffold19686	antisense_lncRNA	lncRNA	461567	462334	-	1	768	125	2.46675	2.34014	5.32646
LNC_001833	Contig281	scaffold19686	antisense_lncRNA	lncRNA	1536350	1537397	-	1	1048	168	0	3.556	0.0817397
LNC_001834	Contig281	scaffold19686	lincRNA	lncRNA	1560757	1570428	-	2	490	117	1.22725	0.265767	3.92437
LNC_001835	Contig281	scaffold19686	lincRNA	lncRNA	1926304	1927694	-	2	1276	138	0.986238	0.389594	0.316955
LNC_001836	Contig282	scaffold19795	lincRNA	lncRNA	791014	791440	+	1	427	71	6.78902	1.09245	2.89682
LNC_001837	Contig282	scaffold19795	lincRNA	lncRNA	1453420	1472781	+	4	2016	112	0.328838	0.593466	0.922085
LNC_001838	Contig282	scaffold19795	antisense_lncRNA	lncRNA	1673894	1674554	+	1	661	123	4.06346	10.8765	10.2839
LNC_001839	Contig282	scaffold19795	lincRNA	lncRNA	1703988	1706123	+	1	2136	100	26.7172	25.8744	8.04954
LNC_001840	Contig282	scaffold19795	antisense_lncRNA	lncRNA	1807062	1811660	+	7	2650	323	3.65307	1.85588	6.77032
LNC_001841	Contig282	scaffold19795	antisense_lncRNA	lncRNA	1807181	1811660	+	4	2158	323	0	0.566119	0
LNC_001842	Contig282	scaffold19795	antisense_lncRNA	lncRNA	1807181	1811660	+	8	2451	323	0	0.0946093	1.26738
LNC_001843	Contig282	scaffold19795	antisense_lncRNA	lncRNA	1807181	1811660	+	6	2455	323	0.75548	0	0
LNC_001844	Contig282	scaffold19795	lincRNA	lncRNA	168316	176212	-	10	2993	700	0.871445	1.47226	1.71034
LNC_001845	Contig282	scaffold19795	lincRNA	lncRNA	423091	426789	-	1	3699	101	3.66822	4.70657	2.81795
LNC_001846	Contig282	scaffold19795	antisense_lncRNA	lncRNA	540088	541076	-	3	796	96	1.11044	1.3647	1.32211
LNC_001847	Contig282	scaffold19795	lincRNA	lncRNA	791157	791440	-	1	284	32	24.0797	1.1314	13.663
LNC_001848	Contig282	scaffold19795	lincRNA	lncRNA	949984	951655	-	2	839	87	1.83941	2.05262	1.66891
LNC_001849	Contig282	scaffold19795	lincRNA	lncRNA	1407279	1410497	-	3	486	77	0	0.135247	0.14264
LNC_001850	Contig282	scaffold19795	antisense_lncRNA	lncRNA	1472689	1479281	-	2	2866	113	0.699523	0.371559	1.77887
LNC_001851	Contig282	scaffold19795	antisense_lncRNA	lncRNA	1475433	1479184	-	2	688	75	2.27458	1.57182	4.53611
LNC_001852	Contig282	scaffold19795	lincRNA	lncRNA	1735092	1735592	-	1	501	143	2.86276	0.38037	2.00626
LNC_001853	Contig2828	scaffold19883	antisense_lncRNA	lncRNA	914	1886	-	2	670	208	0	0	0.473963
LNC_001854	Contig2828	scaffold19883	antisense_lncRNA	lncRNA	914	1907	-	2	523	165	5.84182	3.01961	19.958
LNC_001855	Contig2829	scaffold19894	lincRNA	lncRNA	3201	4947	-	2	1171	93	1.9251	2.50715	1.23751
LNC_001856	Contig283	scaffold19904	antisense_lncRNA	lncRNA	91057	93770	+	1	2714	354	2.16861	5.07143	3.90981
LNC_001857	Contig283	scaffold19904	antisense_lncRNA	lncRNA	246863	250699	+	4	1747	114	0.189493	0.900642	0.779545
LNC_001858	Contig283	scaffold19904	antisense_lncRNA	lncRNA	531054	533175	+	1	2122	243	222.037	2525.76	2104.97
LNC_001859	Contig283	scaffold19904	lincRNA	lncRNA	1424130	1428882	+	5	2474	77	0.0989773	0.34361	2.67584
LNC_001860	Contig283	scaffold19904	lincRNA	lncRNA	1461292	1462299	+	1	1008	131	1.00487	6.55628	2.15282
LNC_001861	Contig283	scaffold19904	lincRNA	lncRNA	2025156	2029032	+	3	2255	576	4.44088	2.34912	15.4776
LNC_001862	Contig283	scaffold19904	antisense_lncRNA	lncRNA	2035059	2037466	+	1	2408	239	2.06953	9.78935	14.0302
LNC_001863	Contig283	scaffold19904	lincRNA	lncRNA	2183407	2184435	+	2	911	83	1.78016	0.608405	1.68214
LNC_001864	Contig283	scaffold19904	antisense_lncRNA	lncRNA	2433298	2434095	+	1	798	113	3.14425	1.64287	1.55668
LNC_001865	Contig283	scaffold19904	lincRNA	lncRNA	98636	99502	-	1	867	78	3.92182	0.602389	0.371441
LNC_001866	Contig283	scaffold19904	lincRNA	lncRNA	1294529	1294813	-	1	285	82	8.23155	1.02125	1.02944
LNC_001867	Contig283	scaffold19904	lincRNA	lncRNA	1424222	1425683	-	3	1272	101	0	0.300873	0.922804
LNC_001868	Contig283	scaffold19904	antisense_lncRNA	lncRNA	1468799	1472078	-	1	3280	719	1.44078	3.33477	3.56077
LNC_001869	Contig283	scaffold19904	lincRNA	lncRNA	1649719	1650858	-	2	689	113	8.1802	1.77705	3.82987
LNC_001870	Contig283	scaffold19904	antisense_lncRNA	lncRNA	1748590	1751536	-	2	2519	177	0.794288	0.841513	1.71538
LNC_001871	Contig283	scaffold19904	antisense_lncRNA	lncRNA	2178245	2183256	-	5	1300	228	2.96092	3.08364	0.149208
LNC_001872	Contig283	scaffold19904	antisense_lncRNA	lncRNA	2178245	2183393	-	4	2226	228	3.77476	2.12133	5.61358
LNC_001873	Contig283	scaffold19904	lincRNA	lncRNA	2183563	2183928	-	1	366	93	0.592884	0.86971	1.2179
LNC_001874	Contig2833	scaffold199043	lincRNA	lncRNA	599	2148	+	1	1550	128	2.59932	1.20349	0.977308
LNC_001875	Contig2833	scaffold199043	lincRNA	lncRNA	1334	2259	-	1	926	128	21.6285	6.86168	4.34513
LNC_001876	Contig284	scaffold20011	antisense_lncRNA	lncRNA	176542	177540	+	2	825	111	0.27721	0.0539381	0.0570096
LNC_001877	Contig284	scaffold20011	antisense_lncRNA	lncRNA	273034	275106	+	3	1514	187	0.774018	0.679723	1.38664
LNC_001878	Contig284	scaffold20011	lincRNA	lncRNA	1252697	1253353	+	1	657	130	0.553603	1.92431	1.786
LNC_001879	Contig284	scaffold20011	lincRNA	lncRNA	1266515	1319147	+	3	1086	319	4.68128	3.14414	34.6946
LNC_001880	Contig284	scaffold20011	lincRNA	lncRNA	1312589	1314252	+	2	1218	356	0.431788	1.67209	27.9923
LNC_001881	Contig284	scaffold20011	lincRNA	lncRNA	1312595	1319147	+	2	1192	325	2.18542	6.91947	22.2148
LNC_001882	Contig284	scaffold20011	antisense_lncRNA	lncRNA	41188	42594	-	1	1407	115	1.55601	1.4333	2.80746
LNC_001883	Contig284	scaffold20011	antisense_lncRNA	lncRNA	368392	371480	-	1	3089	708	0.741373	2.20484	1.49089
LNC_001884	Contig284	scaffold20011	antisense_lncRNA	lncRNA	467824	468968	-	1	1145	220	0.707688	0.344104	1.12805
LNC_001885	Contig284	scaffold20011	lincRNA	lncRNA	502325	502633	-	1	309	65	1.26299	1.24459	3.8686
LNC_001886	Contig284	scaffold20011	antisense_lncRNA	lncRNA	511380	512736	-	1	1357	255	0.685038	0.388551	3.05287
LNC_001887	Contig284	scaffold20011	antisense_lncRNA	lncRNA	533445	534937	-	2	678	102	2.17389	1.96985	2.46634
LNC_001888	Contig284	scaffold20011	lincRNA	lncRNA	958581	962126	-	3	1126	104	0.977517	4.4525	3.07008
LNC_001889	Contig284	scaffold20011	antisense_lncRNA	lncRNA	2132582	2133209	-	1	628	130	0.4258	0.663204	1.22575
LNC_001890	Contig284	scaffold20011	antisense_lncRNA	lncRNA	2267640	2268926	-	1	1287	232	3.78072	6.84855	11.2881
LNC_001891	Contig28403	scaffold2001103	lincRNA	lncRNA	150	454	+	1	305	32	9.5269	0	2.77287
LNC_001892	Contig28403	scaffold2001103	lincRNA	lncRNA	145	468	-	1	324	32	8.33795	0.964079	2.01276
LNC_001893	Contig2847	scaffold20086	antisense_lncRNA	lncRNA	5099	6397	-	1	1299	249	0.123061	1.02566	1.0871
LNC_001894	Contig28477	scaffold200867	lincRNA	lncRNA	2	228	-	1	227	68	38.9073	36.1264	49.4185
LNC_001895	Contig28495	scaffold20114	antisense_lncRNA	lncRNA	1	1000	+	2	958	89	100.286	17.5449	55.0473
LNC_001896	Contig285	scaffold20119	lincRNA	lncRNA	313309	315709	+	2	2122	105	0.406635	0.167075	1.23354
LNC_001897	Contig285	scaffold20119	lincRNA	lncRNA	326901	329865	+	2	1044	93	0.0798913	0.0776994	0.698334
LNC_001898	Contig285	scaffold20119	antisense_lncRNA	lncRNA	346924	347414	+	1	491	82	0	0.264611	1.11639
LNC_001899	Contig285	scaffold20119	lincRNA	lncRNA	471091	473878	+	3	361	114	15.5573	9.13438	13.1022
LNC_001900	Contig285	scaffold20119	antisense_lncRNA	lncRNA	634096	635691	+	1	1596	199	0.210918	0.683538	0.819469
LNC_001901	Contig285	scaffold20119	lincRNA	lncRNA	700513	701281	+	1	769	117	12.7403	22.0977	13.4798
LNC_001902	Contig285	scaffold20119	lincRNA	lncRNA	700728	703630	+	2	905	104	4.75892	7.36889	4.09469
LNC_001903	Contig285	scaffold20119	lincRNA	lncRNA	852253	854554	+	2	2203	194	2.30687	1.64592	7.3757
LNC_001904	Contig285	scaffold20119	lincRNA	lncRNA	1454150	1455296	+	2	497	78	0.141778	0.524216	1.40756
LNC_001905	Contig285	scaffold20119	antisense_lncRNA	lncRNA	1500731	1502942	+	1	2212	236	2.34154	1.4343	2.45773
LNC_001906	Contig285	scaffold20119	antisense_lncRNA	lncRNA	1805529	1807020	+	1	1492	412	0.737016	2.81691	0.914799
LNC_001907	Contig285	scaffold20119	antisense_lncRNA	lncRNA	132507	133632	-	1	1126	223	0.361612	2.49681	1.93375
LNC_001908	Contig285	scaffold20119	lincRNA	lncRNA	314483	315748	-	2	437	62	9.19001	5.80058	11.2613
LNC_001909	Contig285	scaffold20119	lincRNA	lncRNA	323445	329907	-	2	4542	143	0.314335	0.305506	0.616536
LNC_001910	Contig285	scaffold20119	antisense_lncRNA	lncRNA	573537	574099	-	1	563	111	1.24149	2.015	0.744486
LNC_001911	Contig285	scaffold20119	antisense_lncRNA	lncRNA	623790	626798	-	1	3009	677	5.11292	8.27919	11.7589
LNC_001912	Contig285	scaffold20119	lincRNA	lncRNA	700701	701431	-	1	731	75	1.19733	2.26549	1.09432
LNC_001913	Contig285	scaffold20119	lincRNA	lncRNA	833255	836800	-	2	3095	925	0.0235559	0.269949	1.14908
LNC_001914	Contig285	scaffold20119	lincRNA	lncRNA	852059	854149	-	3	1725	120	12.828	5.40127	26.1297
LNC_001915	Contig285	scaffold20119	lincRNA	lncRNA	852059	854381	-	3	1671	160	2.12073	1.55588	3.57093
LNC_001916	Contig285	scaffold20119	lincRNA	lncRNA	1063300	1071574	-	2	6648	136	0.181297	0.252389	0.826532
LNC_001917	Contig285	scaffold20119	lincRNA	lncRNA	1454607	1456003	-	4	545	91	0.986247	0.762381	2.2072
LNC_001918	Contig285	scaffold20119	lincRNA	lncRNA	1495383	1499490	-	5	2533	718	1.48743	0.615823	1.52983
LNC_001919	Contig285	scaffold20119	antisense_lncRNA	lncRNA	1948251	1951929	-	2	3580	432	3.32829	2.28187	4.79059
LNC_001920	Contig285	scaffold20119	lincRNA	lncRNA	1970294	1970946	-	1	653	81	1.43525	4.03582	3.11524
LNC_001921	Contig285	scaffold20119	lincRNA	lncRNA	2006848	2007418	-	1	571	104	0.100792	3.43522	2.27956
LNC_001922	Contig2851	scaffold201191	lincRNA	lncRNA	172	2320	-	3	1862	227	1.29234	2.1417	3.59323
LNC_001923	Contig286	scaffold20226	antisense_lncRNA	lncRNA	1283513	1288724	+	2	1822	278	1.5233	0.759939	2.06141
LNC_001924	Contig286	scaffold20226	lincRNA	lncRNA	1372975	1377747	+	2	1083	106	2.54946	3.36756	4.81313
LNC_001925	Contig286	scaffold20226	antisense_lncRNA	lncRNA	1451739	1460630	+	2	3360	944	3.6212	4.71233	4.99706
LNC_001926	Contig286	scaffold20226	antisense_lncRNA	lncRNA	463173	465532	-	2	2279	419	0.80629	1.35653	2.51969
LNC_001927	Contig286	scaffold20226	lincRNA	lncRNA	539721	548568	-	9	2775	701	0.635804	1.46635	2.03972
LNC_001928	Contig286	scaffold20226	antisense_lncRNA	lncRNA	1294869	1295904	-	1	1036	112	3.39005	8.24266	5.35377
LNC_001929	Contig286	scaffold20226	lincRNA	lncRNA	1330402	1330719	-	1	318	65	0	1.06209	1.10615
LNC_001930	Contig286	scaffold20226	antisense_lncRNA	lncRNA	1486942	1488950	-	2	1467	444	0.364962	0.599639	0.37147
LNC_001931	Contig286	scaffold20226	antisense_lncRNA	lncRNA	1486987	1489022	-	2	1764	438	0.108066	0.0902371	0.350474
LNC_001932	Contig286	scaffold20226	antisense_lncRNA	lncRNA	1610411	1613726	-	1	3316	906	5.0499	0.856225	5.09912
LNC_001933	Contig286	scaffold20226	antisense_lncRNA	lncRNA	1655304	1659061	-	1	3758	539	1.95082	1.96567	3.54355
LNC_001934	Contig286	scaffold20226	antisense_lncRNA	lncRNA	1669588	1670263	-	1	676	141	1.12984	3.51885	6.5053
LNC_001935	Contig28619	scaffold2022619	lincRNA	lncRNA	1957	3338	-	2	1324	160	1.08887	0.972922	0.575039
LNC_001936	Contig28621	scaffold2022621	lincRNA	lncRNA	1	432	+	1	432	69	1.64219	0.88992	0.749992
LNC_001937	Contig2866	scaffold202266	lincRNA	lncRNA	634	1324	+	1	691	127	2.18095	0.707513	2.2424
LNC_001938	Contig287	scaffold20336	lincRNA	lncRNA	340622	342544	+	2	1775	109	2.96674	9.08093	15.6134
LNC_001939	Contig287	scaffold20336	lincRNA	lncRNA	680352	683871	+	2	2954	135	1.85145	0.735704	3.08555
LNC_001940	Contig287	scaffold20336	lincRNA	lncRNA	680352	683871	+	3	2651	135	1.48643	0.000486551	3.26766
LNC_001941	Contig287	scaffold20336	lincRNA	lncRNA	680352	683871	+	2	2935	135	6.9493	3.68979	15.3261
LNC_001942	Contig287	scaffold20336	lincRNA	lncRNA	680352	683871	+	4	2165	135	13.8802	6.75424	19.4723
LNC_001943	Contig287	scaffold20336	lincRNA	lncRNA	680353	683871	+	2	3235	135	1.72529	0.890306	2.90664
LNC_001944	Contig287	scaffold20336	lincRNA	lncRNA	680357	683871	+	2	2617	127	4.28228	2.53452	2.46793
LNC_001945	Contig287	scaffold20336	antisense_lncRNA	lncRNA	865050	868844	+	2	3130	661	1.10561	0.498093	7.90211
LNC_001946	Contig287	scaffold20336	antisense_lncRNA	lncRNA	865141	868844	+	2	3016	661	2.75911	3.48307	0.924799
LNC_001947	Contig287	scaffold20336	lincRNA	lncRNA	875134	877626	+	2	1543	93	1.9767	24.8874	12.825
LNC_001948	Contig287	scaffold20336	lincRNA	lncRNA	1164841	1165385	+	2	516	61	0.36746	0.477314	2.644
LNC_001949	Contig287	scaffold20336	lincRNA	lncRNA	1195391	1196777	+	4	950	55	0.953784	1.08926	1.56451
LNC_001950	Contig287	scaffold20336	lincRNA	lncRNA	1422501	1430671	+	4	2741	78	0.10758	0.151996	0.613798
LNC_001951	Contig287	scaffold20336	lincRNA	lncRNA	1422651	1430671	+	7	2446	90	0	0.101264	0.963541
LNC_001952	Contig287	scaffold20336	lincRNA	lncRNA	1422803	1430671	+	7	1886	90	0.669914	0	1.07444
LNC_001953	Contig287	scaffold20336	lincRNA	lncRNA	1427668	1430671	+	6	1146	79	0	0.278807	0
LNC_001954	Contig287	scaffold20336	lincRNA	lncRNA	1427726	1430671	+	3	2386	78	0.224259	0.175724	0.324765
LNC_001955	Contig287	scaffold20336	lincRNA	lncRNA	1428197	1430671	+	5	955	79	0.559253	1.60605	2.10571
LNC_001956	Contig287	scaffold20336	antisense_lncRNA	lncRNA	18828	34725	-	2	2174	306	0.359841	1.3833	0.35327
LNC_001957	Contig287	scaffold20336	lincRNA	lncRNA	123329	125286	-	1	1958	133	2.12033	2.59896	2.63582
LNC_001958	Contig287	scaffold20336	lincRNA	lncRNA	340611	342476	-	2	1695	119	49.1	116.324	119.675
LNC_001959	Contig287	scaffold20336	antisense_lncRNA	lncRNA	494476	495558	-	2	884	143	24.2948	12.9397	16.7238
LNC_001960	Contig287	scaffold20336	lincRNA	lncRNA	680369	683814	-	3	2577	135	2.79524	2.26247	9.23384
LNC_001961	Contig287	scaffold20336	lincRNA	lncRNA	680369	683922	-	4	2097	135	0.53523	0	0
LNC_001962	Contig287	scaffold20336	lincRNA	lncRNA	875232	877108	-	1	1877	76	0.290423	3.50238	1.79215
LNC_001963	Contig287	scaffold20336	antisense_lncRNA	lncRNA	900077	902300	-	2	1786	423	7.50903	4.28831	7.49068
LNC_001964	Contig287	scaffold20336	lincRNA	lncRNA	1003266	1003968	-	2	609	202	0.81647	0.709417	5.45792
LNC_001965	Contig287	scaffold20336	lincRNA	lncRNA	1005536	1006213	-	1	678	103	1.79908	1.31324	0.385366
LNC_001966	Contig287	scaffold20336	lincRNA	lncRNA	1137645	1145150	-	3	4330	116	0.0410044	0.977989	0.473608
LNC_001967	Contig287	scaffold20336	lincRNA	lncRNA	1137645	1145331	-	3	4440	149	1.35165e-05	0.63912	0.225628
LNC_001968	Contig287	scaffold20336	lincRNA	lncRNA	1164874	1165360	-	2	458	61	1.42606	0	0.814208
LNC_001969	Contig287	scaffold20336	lincRNA	lncRNA	1430001	1430366	-	1	366	62	1.20201	3.04582	7.96258
LNC_001970	Contig28713	scaffold2033613	lincRNA	lncRNA	1	342	+	1	342	88	13.7993	15.7787	17.7124
LNC_001971	Contig28713	scaffold2033613	lincRNA	lncRNA	1	343	-	1	343	88	2.27217	4.45334	3.49986
LNC_001972	Contig28754	scaffold2033654	lincRNA	lncRNA	2	381	+	1	380	79	0	0.2558	0.268909
LNC_001973	Contig28754	scaffold2033654	lincRNA	lncRNA	2	438	-	1	437	98	0.177298	0.864624	0
LNC_001974	Contig288	scaffold20446	lincRNA	lncRNA	10959	11486	+	1	528	79	2.81957	2.40562	2.40521
LNC_001975	Contig288	scaffold20446	antisense_lncRNA	lncRNA	139604	142666	+	1	3063	505	1.4965	2.78976	3.5493
LNC_001976	Contig288	scaffold20446	antisense_lncRNA	lncRNA	914359	917012	+	1	2654	617	5.6751	2.97426	2.75705
LNC_001977	Contig288	scaffold20446	antisense_lncRNA	lncRNA	973501	975775	+	3	630	138	0	1.5302	0.757346
LNC_001978	Contig288	scaffold20446	lincRNA	lncRNA	1436238	1437964	+	3	1312	362	0.267883	0.0868263	0.673432
LNC_001979	Contig288	scaffold20446	lincRNA	lncRNA	10962	15801	-	4	1104	154	3.09254	1.38048	2.17496
LNC_001980	Contig288	scaffold20446	lincRNA	lncRNA	12354	15767	-	2	2824	131	1.63054	0.78891	2.21007
LNC_001981	Contig288	scaffold20446	lincRNA	lncRNA	12354	15801	-	2	2858	131	6.81243e-05	0	0
LNC_001982	Contig288	scaffold20446	lincRNA	lncRNA	12354	15801	-	3	3118	138	0	0.73631	0
LNC_001983	Contig288	scaffold20446	antisense_lncRNA	lncRNA	22002	24048	-	2	1898	535	8.77297	4.32935	3.95115
LNC_001984	Contig288	scaffold20446	lincRNA	lncRNA	975081	975457	-	1	377	57	0	2.67275	2.27338
LNC_001985	Contig288	scaffold20446	lincRNA	lncRNA	976870	984460	-	4	1000	135	0.380901	0.699774	0.261132
LNC_001986	Contig2889	scaffold20545	lincRNA	lncRNA	17718	19332	+	1	1615	94	1.81577	3.56716	4.34479
LNC_001987	Contig2889	scaffold20545	lincRNA	lncRNA	17725	19332	+	2	817	94	1.14883	0.340189	0.183585
LNC_001988	Contig289	scaffold20556	lincRNA	lncRNA	571927	574003	+	3	1851	109	0	0.0626268	0.105338
LNC_001989	Contig289	scaffold20556	lincRNA	lncRNA	571929	574003	+	4	793	101	0	1.02658	0.119668
LNC_001990	Contig289	scaffold20556	lincRNA	lncRNA	571933	574003	+	3	718	101	0	0.506104	0.121833
LNC_001991	Contig289	scaffold20556	lincRNA	lncRNA	571935	574003	+	4	784	101	0	0.424406	0.337046
LNC_001992	Contig289	scaffold20556	lincRNA	lncRNA	583057	588549	+	2	1625	94	0	1.70698	0.992742
LNC_001993	Contig289	scaffold20556	lincRNA	lncRNA	583094	588549	+	2	1588	94	1.4073	1.93218	1.26496
LNC_001994	Contig289	scaffold20556	lincRNA	lncRNA	585834	588549	+	2	990	94	0.963047	2.1495	1.77587
LNC_001995	Contig289	scaffold20556	lincRNA	lncRNA	821102	822924	+	2	1670	222	0.688353	0.345406	0.890636
LNC_001996	Contig289	scaffold20556	lincRNA	lncRNA	1295009	1295400	+	1	392	57	2.37926	0.464724	0.733275
LNC_001997	Contig289	scaffold20556	lincRNA	lncRNA	270697	271081	-	1	385	70	0	2.20935	0
LNC_001998	Contig289	scaffold20556	antisense_lncRNA	lncRNA	328440	332823	-	3	2167	422	1.57598	1.54796	1.67153
[truncated: 4,864 more rows]
