# Supplementary material for: Whole-Transcriptome Analysis Reveals Long Noncoding RNAs Involved in Female Floral Development of Hickory (Carya cathayensis Sarg.)
Source: Front Genet. 2022 May 11;13:910488. doi: 10.3389/fgene.2022.910488 (PMC9130753; doi:10.3389/fgene.2022.910488)
Supplement: Supplementary file 7 [file DataSheet8.xlsx]

## Sheet: Table S8
Table S8 Gene ontology (GO) enrichment information of DE lncRNA cis-acting target genes in hickory floral flower development
Comparison	GO_accession	Description	Term_type	Over_represented_pValue	Corrected_pValue	CAD_item	CAD_list
C1vsC3	GO:0031090	organelle membrane	cellular_component	5.7242e-06	0.025043	143	2031
C1vsC3	GO:0044446	intracellular organelle part	cellular_component	1.573e-05	0.033535	358	2031
C1vsC3	GO:0044422	organelle part	cellular_component	2.2995e-05	0.033535	359	2031
