# Supplementary material for: Whole-Transcriptome Analysis Reveals Long Noncoding RNAs Involved in Female Floral Development of Hickory (Carya cathayensis Sarg.)
Source: Front Genet. 2022 May 11;13:910488. doi: 10.3389/fgene.2022.910488 (PMC9130753; doi:10.3389/fgene.2022.910488)
Supplement: Supplementary file 8 [file DataSheet5.xlsx]

## Sheet: C1vsC2
Table S5-1 DE lncRNAs in three developmental stages of female flowers C1vsC2
lncRNA ID	C1 FPKM	C2 FPKM	log2(foldchange)	pvalue	qvalue	Target_prediction_method	Target gene ID	mRNA ID	Target_description	Target_GO ID	Target_GO_description	Target_KO ID	Target_KO_description
LNC_000008	0.0195551	0.456255	-4.54422	0.00801938	0.17111	co_location	CCA0006S0010	evm.TU.Contig1005.10	sp|Q9STW5|MACP2_ARATH MACPF domain-containing protein At4g24290 OS=Arabidopsis thaliana GN=At4g24290 PE=2 SV=1//0	--	--	--	--
LNC_000008	0.0195551	0.456255	-4.54422	0.00801938	0.17111	co_location	CCA0006S0011	evm.TU.Contig1005.11	sp|Q9FN03|UVR8_ARATH Ultraviolet-B receptor UVR8 OS=Arabidopsis thaliana GN=UVR8 PE=1 SV=1//5.40567e-27	GO:0005515,GO:0005488,GO:0003674	protein binding,binding,molecular_function	--	--
LNC_000008	0.0195551	0.456255	-4.54422	0.00801938	0.17111	co_location	CCA0006S0002	evm.TU.Contig1005.2	sp|A2Y3Q5|HEMH_ORYSI Ferrochelatase-2, chloroplastic OS=Oryza sativa subsp. indica GN=HEMH PE=2 SV=2//0	GO:0016852,GO:0044281,GO:0004325,GO:0044283,GO:0051188,GO:0008150,GO:0051186,GO:0044711,GO:0009236,GO:0009235,GO:1901564,GO:0009987,GO:0046148,GO:0019438,GO:0006779,GO:1901566,GO:0042440,GO:0042168,GO:0033014,GO:0006783,GO:0018130,GO:0006778,GO:1901362,GO:0044710,GO:0003674,GO:0009110,GO:0042364,GO:0006725,GO:0033013,GO:0006766,GO:0006767,GO:0034641,GO:0044271,GO:0016829,GO:1901576,GO:0046483,GO:…	sirohydrochlorin cobaltochelatase activity,small molecule metabolic process,ferrochelatase activity,small molecule biosynthetic process,cofactor biosynthetic process,biological_process,cofactor metabolic process,single-organism biosynthetic process,cobalamin biosynthetic process,cobalamin metabolic process,organonitrogen compound metabolic process,cellular process,pigment biosynthetic process,aro…	pop01100,pop00860,pop01110	Metabolic pathways,Porphyrin and chlorophyll metabolism,Biosynthesis of secondary metabolites
LNC_000008	0.0195551	0.456255	-4.54422	0.00801938	0.17111	co_location	CCA0006S0001	evm.TU.Contig1005.1	sp|Q9FFN2|GLYT3_ARATH Probable glycosyltransferase At5g03795 OS=Arabidopsis thaliana GN=At5g03795 PE=3 SV=2//3.12161e-168	--	--	--	--
LNC_000008	0.0195551	0.456255	-4.54422	0.00801938	0.17111	co_location	CCA0006S0006	evm.TU.Contig1005.6	sp|Q766C3|NEP1_NEPGR Aspartic proteinase nepenthesin-1 OS=Nepenthes gracilis GN=nep1 PE=1 SV=1//4.49014e-147	GO:0003824,GO:0016787,GO:0008150,GO:0008152,GO:0003674,GO:0004190,GO:0070001,GO:0006508,GO:0071704,GO:0008233,GO:0044238,GO:0070011,GO:0004175,GO:0043170,GO:0019538	catalytic activity,hydrolase activity,biological_process,metabolic process,molecular_function,aspartic-type endopeptidase activity,aspartic-type peptidase activity,proteolysis,organic substance metabolic process,peptidase activity,primary metabolic process,peptidase activity, acting on L-amino acid peptides,endopeptidase activity,macromolecule metabolic process,protein metabolic process	--	--
LNC_000008	0.0195551	0.456255	-4.54422	0.00801938	0.17111	co_location	CCA0006S0007	evm.TU.Contig1005.7	sp|Q9ZWQ9|FLS_CITUN Flavonol synthase/flavanone 3-hydroxylase OS=Citrus unshiu GN=FLS PE=1 SV=1//5.07166e-168	GO:0003824,GO:0016491,GO:0055114,GO:0044710,GO:0008150,GO:0008152,GO:0003674	catalytic activity,oxidoreductase activity,oxidation-reduction process,single-organism metabolic process,biological_process,metabolic process,molecular_function	pop01110,pop01100,pop00941	Biosynthesis of secondary metabolites,Metabolic pathways,Flavonoid biosynthesis
LNC_000008	0.0195551	0.456255	-4.54422	0.00801938	0.17111	co_location	CCA0006S0004	evm.TU.Contig1005.4	sp|Q4R1I9|ANGLT_ROSHC Anthocyanidin 5,3-O-glucosyltransferase OS=Rosa hybrid cultivar GN=RhGT1 PE=2 SV=1//2.84969e-23	--	--	--	--
LNC_000008	0.0195551	0.456255	-4.54422	0.00801938	0.17111	co_location	CCA0006S0005	evm.TU.Contig1005.5	sp|Q9NRL2|BAZ1A_HUMAN Bromodomain adjacent to zinc finger domain protein 1A OS=Homo sapiens GN=BAZ1A PE=1 SV=2//6.68963e-23	--	--	--	--
LNC_000008	0.0195551	0.456255	-4.54422	0.00801938	0.17111	co_location	CCA0006S0009	evm.TU.Contig1005.9	sp|Q56YP2|PI5K1_ARATH Phosphatidylinositol 4-phosphate 5-kinase 1 OS=Arabidopsis thaliana GN=PIP5K1 PE=1 SV=1//0	GO:0016307,GO:0044255,GO:0008150,GO:0019637,GO:0046486,GO:0009987,GO:0006650,GO:0046488,GO:0006796,GO:0006793,GO:0006644,GO:0044710,GO:0003674,GO:0006629,GO:0016301,GO:0016773,GO:0044237,GO:0016740,GO:0003824,GO:0016772,GO:0008152,GO:0044238,GO:0071704	phosphatidylinositol phosphate kinase activity,cellular lipid metabolic process,biological_process,organophosphate metabolic process,glycerolipid metabolic process,cellular process,glycerophospholipid metabolic process,phosphatidylinositol metabolic process,phosphate-containing compound metabolic process,phosphorus metabolic process,phospholipid metabolic process,single-organism metabolic process…	pop01100,pop00562,pop04070,pop04144	Metabolic pathways,Inositol phosphate metabolism,Phosphatidylinositol signaling system,Endocytosis
LNC_000019	72.8629	19.9904	1.86588	0.0471799	0.455894	co_location	CCA0013S0002	evm.TU.Contig1012.2	-//-	--	--	--	--
LNC_000019	72.8629	19.9904	1.86588	0.0471799	0.455894	co_location	CCA0013S0003	evm.TU.Contig1012.3	-//-	GO:0003008,GO:0016020,GO:0044425,GO:0005575,GO:0050877,GO:0016021,GO:0007268,GO:0019226,GO:0035637,GO:0044699,GO:0031224,GO:0007267,GO:0044763,GO:0065007,GO:0050896,GO:0044700,GO:0023052,GO:0007166,GO:0050789,GO:0007165,GO:0005515,GO:0007154,GO:0050794,GO:0032501,GO:0007186,GO:0044707,GO:0051716,GO:0008150,GO:0009987,GO:0007217,GO:0005488,GO:0003674	system process,membrane,membrane part,cellular_component,neurological system process,integral to membrane,synaptic transmission,transmission of nerve impulse,multicellular organismal signaling,single-organism process,intrinsic to membrane,cell-cell signaling,single-organism cellular process,biological regulation,response to stimulus,single organism signaling,signaling,cell surface receptor signal…	--	--
LNC_000019	72.8629	19.9904	1.86588	0.0471799	0.455894	co_location	CCA0013S0001	evm.TU.Contig1012.1	-//-	GO:0008150,GO:0008152,GO:0016020,GO:0015979,GO:0009521,GO:0009523,GO:0034357,GO:0009579,GO:0044436,GO:0044425,GO:0009539,GO:0005575,GO:0044237,GO:0009987,GO:0043234,GO:0005623,GO:0044464,GO:0032991,GO:0044424,GO:0005622	biological_process,metabolic process,membrane,photosynthesis,photosystem,photosystem II,photosynthetic membrane,thylakoid,thylakoid part,membrane part,photosystem II reaction center,cellular_component,cellular metabolic process,cellular process,protein complex,cell,cell part,macromolecular complex,intracellular part,intracellular	--	--
LNC_000019	72.8629	19.9904	1.86588	0.0471799	0.455894	co_location	CCA0013S0007	evm.TU.Contig1012.7	-//-	GO:0005515,GO:0005488,GO:0003674	protein binding,binding,molecular_function	--	--
LNC_000019	72.8629	19.9904	1.86588	0.0471799	0.455894	co_location	CCA0013S0004	evm.TU.Contig1012.4	-//-	GO:0005515,GO:0005488,GO:0003674	protein binding,binding,molecular_function	--	--
LNC_000019	72.8629	19.9904	1.86588	0.0471799	0.455894	co_location	CCA0013S0005	evm.TU.Contig1012.5	-//-	GO:0005515,GO:0005488,GO:0003674	protein binding,binding,molecular_function	--	--
LNC_000032	2.98331	0.600656	2.3123	0.0377371	0.411437	co_location	CCA0021S0003	evm.TU.Contig1022.3	sp|O22187|Y2232_ARATH Probable receptor-like protein kinase At2g23200 OS=Arabidopsis thaliana GN=At2g23200 PE=3 SV=1//2.92048e-62	GO:0003824,GO:0008150,GO:0008152,GO:0003674,GO:0071704,GO:0016740,GO:0043167,GO:0044238,GO:0097159,GO:1901363,GO:0043170,GO:0036094,GO:0044237,GO:0043168,GO:0000166,GO:1901265,GO:0005524,GO:0044260,GO:0032559,GO:0009987,GO:0030554,GO:0005488,GO:0006796,GO:0006793,GO:0035639,GO:0001882,GO:0001883,GO:0032549,GO:0032550,GO:0032555,GO:0032553,GO:0006468,GO:0016310,GO:0017076,GO:0016773,GO:0006464,GO:…	catalytic activity,biological_process,metabolic process,molecular_function,organic substance metabolic process,transferase activity,ion binding,primary metabolic process,organic cyclic compound binding,heterocyclic compound binding,macromolecule metabolic process,small molecule binding,cellular metabolic process,anion binding,nucleotide binding,nucleoside phosphate binding,ATP binding,cellular ma…	--	--
LNC_000032	2.98331	0.600656	2.3123	0.0377371	0.411437	co_location	CCA0021S0001	evm.TU.Contig1022.1	-//-	--	--	--	--
LNC_000058	46.094	6.88581	2.74288	0.0265154	0.343753	co_location	CCA0035S0002	evm.TU.Contig1041.2	sp|Q9D7Q1|CHIT1_MOUSE Chitotriosidase-1 OS=Mus musculus GN=Chit1 PE=1 SV=2//2.81228e-21	GO:0008150,GO:0071704,GO:0005975,GO:0044238,GO:0008152,GO:0016798,GO:0016787,GO:0004553,GO:0003824,GO:0003674	biological_process,organic substance metabolic process,carbohydrate metabolic process,primary metabolic process,metabolic process,hydrolase activity, acting on glycosyl bonds,hydrolase activity,hydrolase activity, hydrolyzing O-glycosyl compounds,catalytic activity,molecular_function	pop00520,pop01110	Amino sugar and nucleotide sugar metabolism,Biosynthesis of secondary metabolites
LNC_000058	46.094	6.88581	2.74288	0.0265154	0.343753	co_location	CCA0035S0003	evm.TU.Contig1041.3	sp|Q9LW83|CE101_ARATH G-type lectin S-receptor-like serine/threonine-protein kinase CES101 OS=Arabidopsis thaliana GN=CES101 PE=2 SV=2//2.74169e-76	GO:0006807,GO:0006139,GO:0090304,GO:0006725,GO:0034641,GO:0046483,GO:1901360,GO:0005623,GO:0044464,GO:0003676,GO:0009987,GO:0003677,GO:0044237,GO:0044260,GO:0043170,GO:0097159,GO:1901363,GO:0005488,GO:0005575,GO:0032991,GO:0044699,GO:0065007,GO:0050789,GO:0071704,GO:0044238,GO:0044763,GO:0006259,GO:0003674,GO:0043167,GO:0008150,GO:0036094,GO:0017076,GO:0000166,GO:1901265,GO:0035639,GO:0032553,GO:…	nitrogen compound metabolic process,nucleobase-containing compound metabolic process,nucleic acid metabolic process,cellular aromatic compound metabolic process,cellular nitrogen compound metabolic process,heterocycle metabolic process,organic cyclic compound metabolic process,cell,cell part,nucleic acid binding,cellular process,DNA binding,cellular metabolic process,cellular macromolecule metabo…	pop00520,pop01110	Amino sugar and nucleotide sugar metabolism,Biosynthesis of secondary metabolites
LNC_000066	0.0229709	3.71931	-7.33909	8.42e-06	0.00108184	co_location	CCA0038S0003	evm.TU.Contig1047.3	-//-	--	--	--	--
LNC_000076	2.17939	14.3238	-2.71641	0.00984406	0.194274	co_location	CCA0041S0004	evm.TU.Contig1059.4	-//-	GO:0016831,GO:0071704,GO:0044237,GO:0016830,GO:0009987,GO:0008150,GO:0008152,GO:0016829,GO:0030170,GO:0044281,GO:0019752,GO:0043436,GO:0006082,GO:0044710,GO:0043167,GO:0005488,GO:0003674,GO:0003824,GO:0048037,GO:0043168	carboxy-lyase activity,organic substance metabolic process,cellular metabolic process,carbon-carbon lyase activity,cellular process,biological_process,metabolic process,lyase activity,pyridoxal phosphate binding,small molecule metabolic process,carboxylic acid metabolic process,oxoacid metabolic process,organic acid metabolic process,single-organism metabolic process,ion binding,binding,molecular…	--	--
LNC_000076	2.17939	14.3238	-2.71641	0.00984406	0.194274	co_location	CCA0041S0007	evm.TU.Contig1059.7	sp|Q9SJ52|YLS9_ARATH Protein YLS9 OS=Arabidopsis thaliana GN=YLS9 PE=2 SV=1//1.95371e-13	--	--	--	--
LNC_000076	2.17939	14.3238	-2.71641	0.00984406	0.194274	co_location	CCA0041S0006	evm.TU.Contig1059.6	-//-	GO:0005623,GO:0044464,GO:0005622,GO:0044424,GO:0005575,GO:0005737,GO:0008150,GO:0022607,GO:0016043,GO:0022402,GO:0009987,GO:0000003,GO:0044763,GO:0032505,GO:0043093,GO:0044699,GO:0071840,GO:0044085,GO:0000917,GO:0032506,GO:0090529,GO:0000910,GO:0007049,GO:0019954,GO:0051301	cell,cell part,intracellular,intracellular part,cellular_component,cytoplasm,biological_process,cellular component assembly,cellular component organization,cell cycle process,cellular process,reproduction,single-organism cellular process,reproduction of a single-celled organism,cytokinesis by binary fission,single-organism process,cellular component organization or biogenesis,cellular component b…	--	--
LNC_000077	0.148025	4.22706	-4.83575	0.000188232	0.0122614	co_location	CCA0043S0001	evm.TU.Contig1063.1	sp|Q9H7D7|WDR26_HUMAN WD repeat-containing protein 26 OS=Homo sapiens GN=WDR26 PE=1 SV=3//4.4991e-93	GO:0005515,GO:0005488,GO:0003674	protein binding,binding,molecular_function	--	--
LNC_000083	4.75058	0.210297	4.4976	0.00316952	0.0929639	co_location	CCA0054S0002	evm.TU.Contig1078.2	sp|Q9SSK5|MLP43_ARATH MLP-like protein 43 OS=Arabidopsis thaliana GN=MLP43 PE=1 SV=1//1.21915e-26	GO:0008150,GO:0050896,GO:0006950,GO:0006952,GO:0009607	biological_process,response to stimulus,response to stress,defense response,response to biotic stimulus	--	--
LNC_000083	4.75058	0.210297	4.4976	0.00316952	0.0929639	co_location	CCA0054S0003	evm.TU.Contig1078.3	sp|B9HTL5|CSPLC_POPTR CASP-like protein 2D1 OS=Populus trichocarpa GN=POPTRDRAFT_833824 PE=3 SV=1//4.97073e-21	--	--	--	--
LNC_000183	74.327	11.7377	2.66274	0.00487497	0.12438	co_location	CCA0147S0004	evm.TU.Contig1201.4	-//-	--	--	--	--
LNC_000183	74.327	11.7377	2.66274	0.00487497	0.12438	co_location	CCA0147S0005	evm.TU.Contig1201.5	-//-	--	--	--	--
LNC_000183	74.327	11.7377	2.66274	0.00487497	0.12438	co_location	CCA0147S0006	evm.TU.Contig1201.6	-//-	--	--	--	--
LNC_000183	74.327	11.7377	2.66274	0.00487497	0.12438	co_location	CCA0147S0015	evm.TU.Contig1201.15	sp|E1U332|ALL12_OLEEU Isoflavone reductase-like protein OS=Olea europaea PE=1 SV=1//1.0983e-27	--	--	--	--
LNC_000183	74.327	11.7377	2.66274	0.00487497	0.12438	co_location	CCA0147S0010	evm.TU.Contig1201.10	-//-	--	--	--	--
LNC_000183	74.327	11.7377	2.66274	0.00487497	0.12438	co_location	CCA0147S0011	evm.TU.Contig1201.11	-//-	--	--	--	--
LNC_000221	4.90247	0.622106	2.97828	0.0407465	0.426551	co_location	CCA0202S0001	evm.TU.Contig1286.1	sp|P10978|POLX_TOBAC Retrovirus-related Pol polyprotein from transposon TNT 1-94 OS=Nicotiana tabacum PE=2 SV=1//7.10712e-41	GO:0016020,GO:0071702,GO:0044425,GO:0005575,GO:0015031,GO:0045184,GO:0008104,GO:0033036,GO:0051179,GO:0034613,GO:0070727,GO:0006886,GO:0051641,GO:0051649,GO:0006810,GO:0051234,GO:0046907,GO:0016021,GO:0044699,GO:0031224,GO:0044763,GO:0005215,GO:0065007,GO:0050896,GO:0048583,GO:0044700,GO:0023052,GO:0007166,GO:0050789,GO:0007165,GO:0008565,GO:0010646,GO:0023051,GO:0007154,GO:0050794,GO:0022892,GO:…	membrane,organic substance transport,membrane part,cellular_component,protein transport,establishment of protein localization,protein localization,macromolecule localization,localization,cellular protein localization,cellular macromolecule localization,intracellular protein transport,cellular localization,establishment of localization in cell,transport,establishment of localization,intracellular …	--	--
LNC_000232	4.72411	0.459519	3.36185	0.0105808	0.202807	co_location	CCA0209S0001	evm.TU.Contig1301.1	-//-	GO:0019031,GO:0036338,GO:0019012,GO:0044423,GO:0005575	viral envelope,viral membrane,virion,virion part,cellular_component	--	--
LNC_000248	8.68861	1.59266	2.44768	0.039269	0.419482	co_location	CCA0244S0005	evm.TU.Contig1378.5	sp|C0LGQ5|GSO1_ARATH LRR receptor-like serine/threonine-protein kinase GSO1 OS=Arabidopsis thaliana GN=GSO1 PE=2 SV=1//6.81219e-33	GO:0003674,GO:0005488,GO:0005515	molecular_function,binding,protein binding	--	--
LNC_000248	8.68861	1.59266	2.44768	0.039269	0.419482	co_location	CCA0244S0004	evm.TU.Contig1378.4	sp|Q9C9H7|RLP12_ARATH Receptor-like protein 12 OS=Arabidopsis thaliana GN=RLP12 PE=2 SV=2//1.4603e-21	GO:0003674,GO:0005488,GO:0005515	molecular_function,binding,protein binding	--	--
LNC_000248	8.68861	1.59266	2.44768	0.039269	0.419482	co_location	CCA0244S0001	evm.TU.Contig1378.1	sp|Q9C9H7|RLP12_ARATH Receptor-like protein 12 OS=Arabidopsis thaliana GN=RLP12 PE=2 SV=2//2.17188e-15	GO:0005488,GO:0003674,GO:0005515	binding,molecular_function,protein binding	--	--
LNC_000295	0.155321	1.46059	-3.23323	0.0385832	0.415776	co_location	CCA0305S0002	evm.TU.Contig1520.2	sp|Q7G764|NADO1_ORYSJ Probable NAD(P)H-dependent oxidoreductase 1 OS=Oryza sativa subsp. japonica GN=Os10g0113000 PE=1 SV=1//3.24408e-29	--	--	pop00052,pop00051,pop01100,pop00561,pop00040	Galactose metabolism,Fructose and mannose metabolism,Metabolic pathways,Glycerolipid metabolism,Pentose and glucuronate interconversions
LNC_000446	0.0907976	1.37017	-3.91555	0.0119366	0.218176	co_location	CCA0500S0270	evm.TU.Contig232.270	-//-	--	--	--	--
LNC_000446	0.0907976	1.37017	-3.91555	0.0119366	0.218176	co_location	CCA0500S0257	evm.TU.Contig232.257	sp|Q9FLN0|GLIP1_ARATH GDSL esterase/lipase 1 OS=Arabidopsis thaliana GN=GLIP1 PE=1 SV=1//1.99676e-59	GO:0016787,GO:0003674,GO:0016788,GO:0003824	hydrolase activity,molecular_function,hydrolase activity, acting on ester bonds,catalytic activity	--	--
LNC_000446	0.0907976	1.37017	-3.91555	0.0119366	0.218176	co_location	CCA0500S0259	evm.TU.Contig232.259	sp|O65751|RSSA_CICAR 40S ribosomal protein SA OS=Cicer arietinum GN=RAP40 PE=2 SV=1//5.64309e-147	GO:0005737,GO:0043229,GO:0043226,GO:0044424,GO:0005575,GO:0005622,GO:0005623,GO:0044464,GO:0044444,GO:0032991,GO:0005198,GO:0043228,GO:0043232,GO:0006412,GO:0008150,GO:0009987,GO:0010467,GO:0009059,GO:0034645,GO:0019538,GO:0003674,GO:0044267,GO:0030529,GO:0003735,GO:1901576,GO:0009058,GO:0043170,GO:0044249,GO:0005840,GO:0044237,GO:0044260,GO:0008152,GO:0044238,GO:0071704	cytoplasm,intracellular organelle,organelle,intracellular part,cellular_component,intracellular,cell,cell part,cytoplasmic part,macromolecular complex,structural molecule activity,non-membrane-bounded organelle,intracellular non-membrane-bounded organelle,translation,biological_process,cellular process,gene expression,macromolecule biosynthetic process,cellular macromolecule biosynthetic process,…	pop03010	Ribosome
LNC_000446	0.0907976	1.37017	-3.91555	0.0119366	0.218176	co_location	CCA0500S0258	evm.TU.Contig232.258	sp|Q94A27|SAC2_ARATH Phosphoinositide phosphatase SAC2 OS=Arabidopsis thaliana GN=SAC2 PE=2 SV=1//2.78104e-60	GO:0003824,GO:0003674,GO:0097159,GO:1901363,GO:0003677,GO:0005634,GO:0005488,GO:0016788,GO:0016787,GO:0043231,GO:0043227,GO:0070461,GO:0042578,GO:0043233,GO:0070013,GO:0031974,GO:0003676,GO:0000123,GO:0044428,GO:0031981,GO:0005575,GO:0043229,GO:0043226,GO:0005654,GO:0044451,GO:0044422,GO:0044446,GO:0005623,GO:0044464,GO:0044424,GO:0005622,GO:0043234,GO:0032991	catalytic activity,molecular_function,organic cyclic compound binding,heterocyclic compound binding,DNA binding,nucleus,binding,hydrolase activity, acting on ester bonds,hydrolase activity,intracellular membrane-bounded organelle,membrane-bounded organelle,SAGA-type complex,phosphoric ester hydrolase activity,organelle lumen,intracellular organelle lumen,membrane-enclosed lumen,nucleic acid bindi…	--	--
LNC_000446	0.0907976	1.37017	-3.91555	0.0119366	0.218176	co_location	CCA0500S0273	evm.TU.Contig232.273	-//-	GO:0003824,GO:0016491,GO:0055114,GO:0044710,GO:0008150,GO:0008152,GO:0003674	catalytic activity,oxidoreductase activity,oxidation-reduction process,single-organism metabolic process,biological_process,metabolic process,molecular_function	--	--
LNC_000446	0.0907976	1.37017	-3.91555	0.0119366	0.218176	co_location	CCA0500S0276	evm.TU.Contig232.276	sp|Q338N2|C3H62_ORYSJ Zinc finger CCCH domain-containing protein 62 OS=Oryza sativa subsp. japonica GN=Os10g0391300 PE=3 SV=2//4.20598e-64	GO:0046872,GO:0043169,GO:0043167,GO:0005488,GO:0003674	metal ion binding,cation binding,ion binding,binding,molecular_function	--	--
LNC_000446	0.0907976	1.37017	-3.91555	0.0119366	0.218176	co_location	CCA0500S0274	evm.TU.Contig232.274	sp|Q94AU2|SEC22_ARATH 25.3 kDa vesicle transport protein OS=Arabidopsis thaliana GN=SEC22 PE=2 SV=1//1.64945e-133	GO:0016020,GO:0044425,GO:0005575,GO:0051179,GO:0006810,GO:0051234,GO:0016021,GO:0031224,GO:0016192,GO:0008150	membrane,membrane part,cellular_component,localization,transport,establishment of localization,integral to membrane,intrinsic to membrane,vesicle-mediated transport,biological_process	pop04145,pop04130	Phagosome,SNARE interactions in vesicular transport
LNC_000446	0.0907976	1.37017	-3.91555	0.0119366	0.218176	co_location	CCA0500S0269	evm.TU.Contig232.269	sp|Q9LJG8|ASIL2_ARATH Trihelix transcription factor ASIL2 OS=Arabidopsis thaliana GN=ASIL2 PE=2 SV=1//5.33141e-82	GO:0043234,GO:0016020,GO:0044424,GO:0044425,GO:0005575,GO:0005622,GO:0005623,GO:0044464,GO:0005576,GO:0032991,GO:0065007,GO:0044421,GO:0050789,GO:0009539,GO:0050794,GO:0009523,GO:0001071,GO:0003700,GO:0018995,GO:0033643,GO:0043657,GO:0043245,GO:0044215,GO:0044216,GO:0044217,GO:0008150,GO:0042025,GO:0010468,GO:2000112,GO:0060255,GO:0010556,GO:0031326,GO:0080090,GO:0009889,GO:0009521,GO:0033647,GO:…	protein complex,membrane,intracellular part,membrane part,cellular_component,intracellular,cell,cell part,extracellular region,macromolecular complex,biological regulation,extracellular region part,regulation of biological process,photosystem II reaction center,regulation of cellular process,photosystem II,nucleic acid binding transcription factor activity,sequence-specific DNA binding transcript…	--	--
LNC_000446	0.0907976	1.37017	-3.91555	0.0119366	0.218176	co_location	CCA0500S0262	evm.TU.Contig232.262	sp|Q9SYG1|HS174_ARATH 17.4 kDa class III heat shock protein OS=Arabidopsis thaliana GN=HSP17.4B PE=2 SV=1//9.61697e-36	GO:0016043,GO:0043234,GO:0008150,GO:0071840,GO:0045158,GO:0009512,GO:0017004,GO:0009579,GO:0044436,GO:0005575,GO:0022607,GO:0032991,GO:0044085,GO:0009055,GO:0003674,GO:0043623,GO:0034622,GO:0006461,GO:0070271,GO:0044424,GO:0005623,GO:0044464,GO:0071822,GO:0065003,GO:0005622,GO:0043933	cellular component organization,protein complex,biological_process,cellular component organization or biogenesis,electron transporter, transferring electrons within cytochrome b6/f complex of photosystem II activity,cytochrome b6f complex,cytochrome complex assembly,thylakoid,thylakoid part,cellular_component,cellular component assembly,macromolecular complex,cellular component biogenesis,electro…	pop04141	Protein processing in endoplasmic reticulum
LNC_000446	0.0907976	1.37017	-3.91555	0.0119366	0.218176	co_location	CCA0500S0275	evm.TU.Contig232.275	sp|Q9C9P4|KASC2_ARATH 3-oxoacyl-[acyl-carrier-protein] synthase II, chloroplastic OS=Arabidopsis thaliana GN=KAS2 PE=1 SV=1//5.24249e-28	--	--	pop01100,pop00061,pop00780,pop01212	Metabolic pathways,Fatty acid biosynthesis,Biotin metabolism,Fatty acid metabolism
LNC_000446	0.0907976	1.37017	-3.91555	0.0119366	0.218176	co_location	CCA0500S0260	evm.TU.Contig232.260	sp|O65751|RSSA_CICAR 40S ribosomal protein SA OS=Cicer arietinum GN=RAP40 PE=2 SV=1//1.54008e-156	GO:0005737,GO:0043229,GO:0043226,GO:0044424,GO:0005575,GO:0005622,GO:0005623,GO:0044464,GO:0044444,GO:0032991,GO:0005198,GO:0043228,GO:0043232,GO:0006412,GO:0008150,GO:0009987,GO:0010467,GO:0009059,GO:0034645,GO:0019538,GO:0003674,GO:0044267,GO:0030529,GO:0003735,GO:1901576,GO:0009058,GO:0043170,GO:0044249,GO:0005840,GO:0044237,GO:0044260,GO:0008152,GO:0044238,GO:0071704	cytoplasm,intracellular organelle,organelle,intracellular part,cellular_component,intracellular,cell,cell part,cytoplasmic part,macromolecular complex,structural molecule activity,non-membrane-bounded organelle,intracellular non-membrane-bounded organelle,translation,biological_process,cellular process,gene expression,macromolecule biosynthetic process,cellular macromolecule biosynthetic process,…	pop03010	Ribosome
LNC_000446	0.0907976	1.37017	-3.91555	0.0119366	0.218176	co_location	CCA0500S0261	evm.TU.Contig232.261	sp|Q03701|CEBPZ_HUMAN CCAAT/enhancer-binding protein zeta OS=Homo sapiens GN=CEBPZ PE=1 SV=3//2.86536e-21	GO:0006810,GO:0051234,GO:0051179,GO:0016020,GO:0043234,GO:0034613,GO:0070727,GO:0008150,GO:0030117,GO:0048475,GO:0044699,GO:0044425,GO:0044763,GO:0051641,GO:0071702,GO:0006886,GO:0008104,GO:0016192,GO:0051649,GO:0005575,GO:0033036,GO:0015031,GO:0045184,GO:0046907,GO:0032991,GO:0044424,GO:0009987,GO:0005623,GO:0044464,GO:0005622,GO:0044444,GO:0005737	transport,establishment of localization,localization,membrane,protein complex,cellular protein localization,cellular macromolecule localization,biological_process,membrane coat,coated membrane,single-organism process,membrane part,single-organism cellular process,cellular localization,organic substance transport,intracellular protein transport,protein localization,vesicle-mediated transport,estab…	--	--
LNC_000446	0.0907976	1.37017	-3.91555	0.0119366	0.218176	co_location	CCA0500S0271	evm.TU.Contig232.271	sp|Q9LJX0|AB19B_ARATH ABC transporter B family member 19 OS=Arabidopsis thaliana GN=ABCB19 PE=1 SV=1//7.47021e-89	GO:0008150,GO:0003824,GO:0003674,GO:0043167,GO:0005215,GO:0055085,GO:0097159,GO:1901363,GO:0022857,GO:0015399,GO:0015405,GO:0009987,GO:0022804,GO:0042626,GO:0043492,GO:0005488,GO:0005524,GO:0044765,GO:0016820,GO:0016787,GO:0042623,GO:0044699,GO:0030554,GO:0032559,GO:0036094,GO:0035639,GO:0000166,GO:1901265,GO:0044763,GO:0043168,GO:0017076,GO:0001883,GO:0032549,GO:0032550,GO:0001882,GO:0032555,GO:…	biological_process,catalytic activity,molecular_function,ion binding,transporter activity,transmembrane transport,organic cyclic compound binding,heterocyclic compound binding,transmembrane transporter activity,primary active transmembrane transporter activity,P-P-bond-hydrolysis-driven transmembrane transporter activity,cellular process,active transmembrane transporter activity,ATPase activity, …	pop02010	ABC transporters
LNC_000446	0.0907976	1.37017	-3.91555	0.0119366	0.218176	co_location	CCA0500S0263	evm.TU.Contig232.263	-//-	GO:0009733,GO:0009719,GO:0010033,GO:0009725,GO:0042221,GO:0050896,GO:0008150	response to auxin stimulus,response to endogenous stimulus,response to organic substance,response to hormone stimulus,response to chemical stimulus,response to stimulus,biological_process	--	--
LNC_000446	0.0907976	1.37017	-3.91555	0.0119366	0.218176	co_location	CCA0500S0264	evm.TU.Contig232.264	-//-	--	--	--	--
LNC_000446	0.0907976	1.37017	-3.91555	0.0119366	0.218176	co_location	CCA0500S0265	evm.TU.Contig232.265	sp|O35723|DNJB3_MOUSE DnaJ homolog subfamily B member 3 OS=Mus musculus GN=Dnajb3 PE=2 SV=1//6.89083e-13	--	--	--	--
LNC_000446	0.0907976	1.37017	-3.91555	0.0119366	0.218176	co_location	CCA0500S0266	evm.TU.Contig232.266	-//-	--	--	--	--
LNC_000446	0.0907976	1.37017	-3.91555	0.0119366	0.218176	co_location	CCA0500S0267	evm.TU.Contig232.267	sp|P93092|ACP1_CASGL Acyl carrier protein 1, chloroplastic OS=Casuarina glauca GN=ACP1 PE=2 SV=1//9.87062e-17	--	--	--	--
LNC_000456	5.83636	0.519692	3.48934	0.00188064	0.0650049	co_location	CCA0500S0165	evm.TU.Contig232.165	sp|Q945S8|ASHH3_ARATH Histone-lysine N-methyltransferase ASHH3 OS=Arabidopsis thaliana GN=ASHH3 PE=2 SV=2//2.25718e-164	GO:0003674,GO:0005488,GO:0005515	molecular_function,binding,protein binding	pop00310	Lysine degradation
LNC_000456	5.83636	0.519692	3.48934	0.00188064	0.0650049	co_location	CCA0500S0155	evm.TU.Contig232.155	sp|F4I8U2|APS2L_ARATH Inactive glucose-1-phosphate adenylyltransferase small subunit 2, chloroplastic OS=Arabidopsis thaliana GN=APS2 PE=1 SV=1//3.37891e-92	GO:0003824,GO:0008150,GO:0016779,GO:0008152,GO:0009058,GO:0003674,GO:0016740,GO:0016772	catalytic activity,biological_process,nucleotidyltransferase activity,metabolic process,biosynthetic process,molecular_function,transferase activity,transferase activity, transferring phosphorus-containing groups	pop00520,pop01110,pop01100,pop00500	Amino sugar and nucleotide sugar metabolism,Biosynthesis of secondary metabolites,Metabolic pathways,Starch and sucrose metabolism
LNC_000456	5.83636	0.519692	3.48934	0.00188064	0.0650049	co_location	CCA0500S0151	evm.TU.Contig232.151	sp|Q9SKB3|PARG1_ARATH Poly(ADP-ribose) glycohydrolase 1 OS=Arabidopsis thaliana GN=PARG1 PE=1 SV=2//0	GO:0008150,GO:0016798,GO:0004553,GO:0003674,GO:0004649,GO:0016787,GO:0071704,GO:0005975,GO:0008152,GO:0003824,GO:0044238	biological_process,hydrolase activity, acting on glycosyl bonds,hydrolase activity, hydrolyzing O-glycosyl compounds,molecular_function,poly(ADP-ribose) glycohydrolase activity,hydrolase activity,organic substance metabolic process,carbohydrate metabolic process,metabolic process,catalytic activity,primary metabolic process	--	--
LNC_000456	5.83636	0.519692	3.48934	0.00188064	0.0650049	co_location	CCA0500S0170	evm.TU.Contig232.170	sp|O74978|YQL5_SCHPO Uncharacterized RNA-binding protein C1827.05c OS=Schizosaccharomyces pombe (strain 972 / ATCC 24843) GN=SPCC1827.05c PE=3 SV=1//4.52478e-34	GO:0003676,GO:0003674,GO:0097159,GO:1901363,GO:0005488	nucleic acid binding,molecular_function,organic cyclic compound binding,heterocyclic compound binding,binding	--	--
LNC_000456	5.83636	0.519692	3.48934	0.00188064	0.0650049	co_location	CCA0500S0157	evm.TU.Contig232.157	-//-	--	--	--	--
LNC_000456	5.83636	0.519692	3.48934	0.00188064	0.0650049	co_location	CCA0500S0163	evm.TU.Contig232.163	sp|Q9M1Y1|SKI20_ARATH F-box/kelch-repeat protein SKIP20 OS=Arabidopsis thaliana GN=SKIP20 PE=1 SV=1//4.79506e-94	GO:0003674,GO:0005488,GO:0005515	molecular_function,binding,protein binding	--	--
LNC_000456	5.83636	0.519692	3.48934	0.00188064	0.0650049	co_location	CCA0500S0162	evm.TU.Contig232.162	sp|O49621|MLO1_ARATH MLO-like protein 1 OS=Arabidopsis thaliana GN=MLO1 PE=1 SV=1//0	GO:0005575,GO:0008150,GO:0044425,GO:0016020,GO:0050896,GO:0006950,GO:0031224,GO:0016021,GO:0006952	cellular_component,biological_process,membrane part,membrane,response to stimulus,response to stress,intrinsic to membrane,integral to membrane,defense response	--	--
LNC_000456	5.83636	0.519692	3.48934	0.00188064	0.0650049	co_location	CCA0500S0152	evm.TU.Contig232.152	sp|Q8LB01|DAPB2_ARATH 4-hydroxy-tetrahydrodipicolinate reductase 2, chloroplastic OS=Arabidopsis thaliana GN=DAPB2 PE=2 SV=1//1.05329e-167	GO:0016491,GO:0055114,GO:0044710,GO:0008152,GO:0008150,GO:0003824,GO:0006807,GO:0003674,GO:0071704,GO:1901576,GO:0044237,GO:0044238,GO:0044249,GO:0009058,GO:0009987,GO:0044281,GO:0043436,GO:0006082,GO:0019752,GO:0006553,GO:0009066,GO:0009085,GO:0009089,GO:0046451,GO:1901605,GO:1901564,GO:0009067,GO:0008839,GO:0043648,GO:0016053,GO:0046394,GO:0006520,GO:0044711,GO:0044283,GO:0016627,GO:0016628,GO:…	oxidoreductase activity,oxidation-reduction process,single-organism metabolic process,metabolic process,biological_process,catalytic activity,nitrogen compound metabolic process,molecular_function,organic substance metabolic process,organic substance biosynthetic process,cellular metabolic process,primary metabolic process,cellular biosynthetic process,biosynthetic process,cellular process,small …	pop01110,pop00300,pop01100,pop01230	Biosynthesis of secondary metabolites,Lysine biosynthesis,Metabolic pathways,Biosynthesis of amino acids
LNC_000456	5.83636	0.519692	3.48934	0.00188064	0.0650049	co_location	CCA0500S0158	evm.TU.Contig232.158	-//-	--	--	--	--
LNC_000456	5.83636	0.519692	3.48934	0.00188064	0.0650049	co_location	CCA0500S0159	evm.TU.Contig232.159	sp|Q9M1Y3|SKI35_ARATH Ankyrin repeat protein SKIP35 OS=Arabidopsis thaliana GN=SKIP35 PE=1 SV=1//0	GO:0003674,GO:0005488,GO:0005515	molecular_function,binding,protein binding	--	--
LNC_000456	5.83636	0.519692	3.48934	0.00188064	0.0650049	co_location	CCA0500S0154	evm.TU.Contig232.154	sp|F4I8U2|APS2L_ARATH Inactive glucose-1-phosphate adenylyltransferase small subunit 2, chloroplastic OS=Arabidopsis thaliana GN=APS2 PE=1 SV=1//6.15301e-86	GO:0016779,GO:0016772,GO:0003674,GO:0009058,GO:0016740,GO:0008150,GO:0008152,GO:0003824	nucleotidyltransferase activity,transferase activity, transferring phosphorus-containing groups,molecular_function,biosynthetic process,transferase activity,biological_process,metabolic process,catalytic activity	pop00520,pop01110,pop01100,pop00500	Amino sugar and nucleotide sugar metabolism,Biosynthesis of secondary metabolites,Metabolic pathways,Starch and sucrose metabolism
LNC_000456	5.83636	0.519692	3.48934	0.00188064	0.0650049	co_location	CCA0500S0169	evm.TU.Contig232.169	sp|Q9LHP4|RCH2_ARATH Receptor-like protein kinase 2 OS=Arabidopsis thaliana GN=RCH2 PE=1 SV=1//0	GO:0003824,GO:0008150,GO:0008152,GO:0003674,GO:0071704,GO:0016740,GO:0043167,GO:0044238,GO:0097159,GO:1901363,GO:0043170,GO:0036094,GO:0044237,GO:0043168,GO:0000166,GO:1901265,GO:0005524,GO:0044260,GO:0032559,GO:0009987,GO:0030554,GO:0005488,GO:0006796,GO:0006793,GO:0035639,GO:0001882,GO:0001883,GO:0032549,GO:0032550,GO:0032555,GO:0032553,GO:0006468,GO:0016310,GO:0017076,GO:0016773,GO:0006464,GO:…	catalytic activity,biological_process,metabolic process,molecular_function,organic substance metabolic process,transferase activity,ion binding,primary metabolic process,organic cyclic compound binding,heterocyclic compound binding,macromolecule metabolic process,small molecule binding,cellular metabolic process,anion binding,nucleotide binding,nucleoside phosphate binding,ATP binding,cellular ma…	--	--
LNC_000456	5.83636	0.519692	3.48934	0.00188064	0.0650049	co_location	CCA0500S0166	evm.TU.Contig232.166	sp|O80585|MTHR2_ARATH Methylenetetrahydrofolate reductase 2 OS=Arabidopsis thaliana GN=MTHFR2 PE=1 SV=2//0	GO:0016491,GO:0055114,GO:0044710,GO:0008152,GO:0008150,GO:0003824,GO:0016645,GO:0006807,GO:0003674,GO:0071704,GO:0044237,GO:0044238,GO:0009987,GO:0016646,GO:0044281,GO:0043436,GO:0006082,GO:0019752,GO:0009066,GO:1901605,GO:0004489,GO:1901564,GO:0006790,GO:0006520,GO:0006555,GO:0000096	oxidoreductase activity,oxidation-reduction process,single-organism metabolic process,metabolic process,biological_process,catalytic activity,oxidoreductase activity, acting on the CH-NH group of donors,nitrogen compound metabolic process,molecular_function,organic substance metabolic process,cellular metabolic process,primary metabolic process,cellular process,oxidoreductase activity, acting on …	pop01100,pop00670,pop01200	Metabolic pathways,One carbon pool by folate,Carbon metabolism
LNC_000456	5.83636	0.519692	3.48934	0.00188064	0.0650049	co_location	CCA0500S0167	evm.TU.Contig232.167	-//-	--	--	--	--
LNC_000456	5.83636	0.519692	3.48934	0.00188064	0.0650049	co_location	CCA0500S0153	evm.TU.Contig232.153	sp|O80575|RISB_ARATH 6,7-dimethyl-8-ribityllumazine synthase, chloroplastic OS=Arabidopsis thaliana GN=At2g44050 PE=2 SV=1//1.37946e-85	GO:0005623,GO:0044464,GO:0005575,GO:0032991,GO:0008150,GO:0043234,GO:0009987,GO:0008152,GO:0009058,GO:1901576,GO:0071704,GO:0044249,GO:0006807,GO:0044237,GO:0044710,GO:0044281,GO:1901360,GO:0034641,GO:1901362,GO:0046483,GO:1901564,GO:0044271,GO:0018130,GO:0044711,GO:0044283,GO:0009349,GO:1901566,GO:0006766,GO:0006767,GO:0009110,GO:0042364,GO:0006771,GO:0009231,GO:0042726,GO:0042727	cell,cell part,cellular_component,macromolecular complex,biological_process,protein complex,cellular process,metabolic process,biosynthetic process,organic substance biosynthetic process,organic substance metabolic process,cellular biosynthetic process,nitrogen compound metabolic process,cellular metabolic process,single-organism metabolic process,small molecule metabolic process,organic cyclic c…	pop00740,pop01100	Riboflavin metabolism,Metabolic pathways
LNC_000456	5.83636	0.519692	3.48934	0.00188064	0.0650049	co_location	CCA0500S0150	evm.TU.Contig232.150	-//-	GO:0008150,GO:0009987,GO:0044763,GO:0044699,GO:0065008,GO:0045454,GO:0019725,GO:0050794,GO:0050789,GO:0065007,GO:0042592	biological_process,cellular process,single-organism cellular process,single-organism process,regulation of biological quality,cell redox homeostasis,cellular homeostasis,regulation of cellular process,regulation of biological process,biological regulation,homeostatic process	--	--
LNC_000456	5.83636	0.519692	3.48934	0.00188064	0.0650049	co_location	CCA0500S0164	evm.TU.Contig232.164	-//-	GO:0005575,GO:0005623,GO:0044464,GO:0044424,GO:0005622,GO:0043226,GO:0043229,GO:0016020,GO:0048870,GO:0051674,GO:0009288,GO:0001539,GO:0071973,GO:0044699,GO:0051179,GO:0009987,GO:0003674,GO:0044763,GO:0040011,GO:0016817,GO:0042221,GO:0050896,GO:0009605,GO:0006935,GO:0042330,GO:0006928,GO:0016818,GO:0003774,GO:0043228,GO:0043232,GO:0016787,GO:0016462,GO:0017111,GO:0008150,GO:0003824	cellular_component,cell,cell part,intracellular part,intracellular,organelle,intracellular organelle,membrane,cell motility,localization of cell,bacterial-type flagellum,ciliary or bacterial-type flagellar motility,bacterial-type flagellar cell motility,single-organism process,localization,cellular process,molecular_function,single-organism cellular process,locomotion,hydrolase activity, acting o…	--	--
LNC_000456	5.83636	0.519692	3.48934	0.00188064	0.0650049	co_location	CCA0500S0156	evm.TU.Contig232.156	sp|P46519|LEA14_SOYBN Desiccation protectant protein Lea14 homolog OS=Glycine max PE=2 SV=1//8.64572e-19	--	--	--	--
LNC_000456	5.83636	0.519692	3.48934	0.00188064	0.0650049	co_location	CCA0500S0171	evm.TU.Contig232.171	sp|Q9ZNU6|DET1_SOLLC Light-mediated development protein DET1 OS=Solanum lycopersicum GN=DET1 PE=1 SV=1//0	--	--	pop04120	Ubiquitin mediated proteolysis
LNC_000456	5.83636	0.519692	3.48934	0.00188064	0.0650049	co_location	CCA0500S0161	evm.TU.Contig232.161	sp|Q54T05|RIO2_DICDI Serine/threonine-protein kinase rio2 OS=Dictyostelium discoideum GN=rio2 PE=3 SV=1//2.56435e-124	GO:0005575,GO:0003824,GO:0008150,GO:0044238,GO:0009987,GO:0008152,GO:0071704,GO:0044237,GO:0003674,GO:0043170,GO:0016740,GO:0044260,GO:0016020,GO:0004674,GO:0097159,GO:1901363,GO:0016772,GO:0035639,GO:0019538,GO:0043168,GO:0005524,GO:0036094,GO:0017076,GO:0000166,GO:1901265,GO:0032555,GO:0001883,GO:0032549,GO:0032550,GO:0001882,GO:0005488,GO:0032553,GO:0006796,GO:0006793,GO:0030554,GO:0032559,GO:…	cellular_component,catalytic activity,biological_process,primary metabolic process,cellular process,metabolic process,organic substance metabolic process,cellular metabolic process,molecular_function,macromolecule metabolic process,transferase activity,cellular macromolecule metabolic process,membrane,protein serine/threonine kinase activity,organic cyclic compound binding,heterocyclic compound b…	pop03008	Ribosome biogenesis in eukaryotes
LNC_000456	5.83636	0.519692	3.48934	0.00188064	0.0650049	co_location	CCA0500S0160	evm.TU.Contig232.160	sp|Q96254|GDI1_ARATH Guanosine nucleotide diphosphate dissociation inhibitor 1 OS=Arabidopsis thaliana GN=GDI1 PE=1 SV=1//0	--	--	--	--
LNC_000464	0.514066	13.6484	-4.73063	0.00561625	0.136137	co_location	CCA0500S0282	evm.TU.Contig232.282	sp|Q9LMA8|TI10A_ARATH Protein TIFY 10A OS=Arabidopsis thaliana GN=TIFY10A PE=1 SV=1//9.21937e-38	GO:0016972,GO:0016670,GO:0005515,GO:0016667,GO:0008150,GO:0005488,GO:0016491,GO:0044710,GO:0003674,GO:0055114,GO:0003824,GO:0008152	thiol oxidase activity,oxidoreductase activity, acting on a sulfur group of donors, oxygen as acceptor,protein binding,oxidoreductase activity, acting on a sulfur group of donors,biological_process,binding,oxidoreductase activity,single-organism metabolic process,molecular_function,oxidation-reduction process,catalytic activity,metabolic process	pop04075,pop04626	Plant hormone signal transduction,Plant-pathogen interaction
LNC_000464	0.514066	13.6484	-4.73063	0.00561625	0.136137	co_location	CCA0500S0283	evm.TU.Contig232.283	sp|Q9FGH9|E70B1_ARATH Exocyst complex component EXO70B1 OS=Arabidopsis thaliana GN=EXO70B1 PE=1 SV=1//3.73548e-111	GO:0043234,GO:0005737,GO:0044424,GO:0005575,GO:0005622,GO:0005623,GO:0044464,GO:0051179,GO:0051641,GO:0005938,GO:0051649,GO:0044444,GO:0006810,GO:0051234,GO:0032991,GO:0044448,GO:0044699,GO:0044763,GO:0046903,GO:0032940,GO:0016192,GO:0000145,GO:0006887,GO:0044765,GO:0071944,GO:0008150,GO:0009987	protein complex,cytoplasm,intracellular part,cellular_component,intracellular,cell,cell part,localization,cellular localization,cell cortex,establishment of localization in cell,cytoplasmic part,transport,establishment of localization,macromolecular complex,cell cortex part,single-organism process,single-organism cellular process,secretion,secretion by cell,vesicle-mediated transport,exocyst,exoc…	--	--
LNC_000464	0.514066	13.6484	-4.73063	0.00561625	0.136137	co_location	CCA0500S0280	evm.TU.Contig232.280	sp|Q940U6|FLU_ARATH Protein FLUORESCENT IN BLUE LIGHT, chloroplastic OS=Arabidopsis thaliana GN=FLU PE=1 SV=1//3.55635e-119	GO:0016020,GO:0044425,GO:0005575,GO:0005623,GO:0044464,GO:0051179,GO:0006810,GO:0051234,GO:0016021,GO:0044699,GO:0031224,GO:0044763,GO:0005215,GO:0022857,GO:0005515,GO:0008324,GO:0044765,GO:0031226,GO:0005887,GO:0071944,GO:0046873,GO:0022892,GO:0015075,GO:0044459,GO:0022891,GO:0030001,GO:0008150,GO:0006811,GO:0005886,GO:0006812,GO:0009987,GO:0005488,GO:0055085,GO:0003674	membrane,membrane part,cellular_component,cell,cell part,localization,transport,establishment of localization,integral to membrane,single-organism process,intrinsic to membrane,single-organism cellular process,transporter activity,transmembrane transporter activity,protein binding,cation transmembrane transporter activity,single-organism transport,intrinsic to plasma membrane,integral to plasma m…	--	--
LNC_000464	0.514066	13.6484	-4.73063	0.00561625	0.136137	co_location	CCA0500S0281	evm.TU.Contig232.281	sp|Q9LQI9|UBP1B_ARATH Oligouridylate-binding protein 1B OS=Arabidopsis thaliana GN=UBP1B PE=1 SV=1//0	GO:0016020,GO:0044425,GO:0005575,GO:0016021,GO:0031224,GO:0065007,GO:0050789,GO:0050794,GO:0003677,GO:0008150,GO:0010468,GO:2000112,GO:0060255,GO:0010556,GO:0031326,GO:0080090,GO:0009889,GO:0009987,GO:0016070,GO:0006355,GO:0006351,GO:0032774,GO:2001141,GO:0031323,GO:0051252,GO:0019438,GO:0010467,GO:0005488,GO:0019219,GO:0051171,GO:0019222,GO:0034654,GO:0009059,GO:0034645,GO:0090304,GO:0018130,GO:…	membrane,membrane part,cellular_component,integral to membrane,intrinsic to membrane,biological regulation,regulation of biological process,regulation of cellular process,DNA binding,biological_process,regulation of gene expression,regulation of cellular macromolecule biosynthetic process,regulation of macromolecule metabolic process,regulation of macromolecule biosynthetic process,regulation of …	--	--
LNC_000464	0.514066	13.6484	-4.73063	0.00561625	0.136137	co_location	CCA0500S0279	evm.TU.Contig232.279	sp|Q8L748|NU107_ARATH Nuclear pore complex protein NUP107 OS=Arabidopsis thaliana GN=NUP107 PE=1 SV=1//0	GO:0031090,GO:0044446,GO:0044422,GO:0031300,GO:0031301,GO:0043231,GO:0043227,GO:0012505,GO:0030176,GO:0031227,GO:0005789,GO:0042175,GO:0043234,GO:0044432,GO:0005737,GO:0016020,GO:0043229,GO:0043226,GO:0044424,GO:0005783,GO:0031967,GO:0044425,GO:0044428,GO:0005575,GO:0005622,GO:0031975,GO:0005634,GO:0005623,GO:0044464,GO:0051179,GO:0044444,GO:0006810,GO:0051234,GO:0032991,GO:0016021,GO:0031224,GO:…	organelle membrane,intracellular organelle part,organelle part,intrinsic to organelle membrane,integral to organelle membrane,intracellular membrane-bounded organelle,membrane-bounded organelle,endomembrane system,integral to endoplasmic reticulum membrane,intrinsic to endoplasmic reticulum membrane,endoplasmic reticulum membrane,nuclear outer membrane-endoplasmic reticulum membrane network,prote…	pop03013	RNA transport
LNC_000464	0.514066	13.6484	-4.73063	0.00561625	0.136137	co_location	CCA0500S0278	evm.TU.Contig232.278	-//-	GO:0044446,GO:0044422,GO:0043231,GO:0043227,GO:0043234,GO:0016020,GO:0043229,GO:0043226,GO:0044424,GO:0070461,GO:0044425,GO:0044428,GO:0005575,GO:0019867,GO:0005622,GO:0005634,GO:0022607,GO:0044085,GO:0005623,GO:0044464,GO:0051179,GO:0006810,GO:0051234,GO:0032991,GO:0016021,GO:0071840,GO:0031981,GO:0044699,GO:0031224,GO:0044763,GO:0016043,GO:0000124,GO:0043233,GO:0070013,GO:0009297,GO:0043711,GO:…	intracellular organelle part,organelle part,intracellular membrane-bounded organelle,membrane-bounded organelle,protein complex,membrane,intracellular organelle,organelle,intracellular part,SAGA-type complex,membrane part,nuclear part,cellular_component,outer membrane,intracellular,nucleus,cellular component assembly,cellular component biogenesis,cell,cell part,localization,transport,establishmen…	--	--
LNC_000472	0.167137	1.87101	-3.48472	0.042364	0.434148	co_location	CCA0500S0354	evm.TU.Contig232.354	sp|Q9TU71|ANKR1_RABIT Ankyrin repeat domain-containing protein 1 OS=Oryctolagus cuniculus GN=ANKRD1 PE=2 SV=1//2.10359e-17	GO:0005515,GO:0005488,GO:0003674	protein binding,binding,molecular_function	--	--
LNC_000472	0.167137	1.87101	-3.48472	0.042364	0.434148	co_location	CCA0500S0355	evm.TU.Contig232.355	-//-	GO:0005515,GO:0005488,GO:0003674	protein binding,binding,molecular_function	--	--
LNC_000472	0.167137	1.87101	-3.48472	0.042364	0.434148	co_location	CCA0500S0356	evm.TU.Contig232.356	sp|A3RCV9|IF4E3_WHEAT Eukaryotic translation initiation factor NCBP OS=Triticum aestivum GN=NCBP PE=2 SV=1//7.3986e-119	GO:0005737,GO:0044424,GO:0005575,GO:0005622,GO:0005623,GO:0044464,GO:0006413,GO:0006412,GO:0008150,GO:0009987,GO:0010467,GO:0005488,GO:0008135,GO:0009059,GO:0034645,GO:0019538,GO:0003674,GO:0044267,GO:1901576,GO:0009058,GO:0043170,GO:0003743,GO:0044249,GO:0003676,GO:0044237,GO:0044260,GO:0097159,GO:1901363,GO:0008152,GO:0044238,GO:0071704,GO:0003723	cytoplasm,intracellular part,cellular_component,intracellular,cell,cell part,translational initiation,translation,biological_process,cellular process,gene expression,binding,translation factor activity, nucleic acid binding,macromolecule biosynthetic process,cellular macromolecule biosynthetic process,protein metabolic process,molecular_function,cellular protein metabolic process,organic substanc…	pop03013	RNA transport
LNC_000472	0.167137	1.87101	-3.48472	0.042364	0.434148	co_location	CCA0500S0357	evm.TU.Contig232.357	sp|Q9FK60|SODC3_ARATH Superoxide dismutase [Cu-Zn] 3 OS=Arabidopsis thaliana GN=CSD3 PE=1 SV=1//1.31693e-07	GO:0006801,GO:0072593,GO:0046872,GO:0043169,GO:0008150,GO:0043167,GO:0009987,GO:0005488,GO:0044710,GO:0003674,GO:0055114,GO:0044237,GO:0008152	superoxide metabolic process,reactive oxygen species metabolic process,metal ion binding,cation binding,biological_process,ion binding,cellular process,binding,single-organism metabolic process,molecular_function,oxidation-reduction process,cellular metabolic process,metabolic process	pop04146	Peroxisome
LNC_000472	0.167137	1.87101	-3.48472	0.042364	0.434148	co_location	CCA0500S0353	evm.TU.Contig232.353	sp|Q9C540|ACFR4_ARATH Probable transmembrane ascorbate ferrireductase 4 OS=Arabidopsis thaliana GN=CYB561D PE=2 SV=1//3.27053e-15	GO:0043231,GO:0043227,GO:0005737,GO:0043229,GO:0043226,GO:0044424,GO:0005575,GO:0005622,GO:0005623,GO:0044464,GO:0044444,GO:0005739,GO:0003954,GO:0016651,GO:0016491,GO:0003674,GO:0003824	intracellular membrane-bounded organelle,membrane-bounded organelle,cytoplasm,intracellular organelle,organelle,intracellular part,cellular_component,intracellular,cell,cell part,cytoplasmic part,mitochondrion,NADH dehydrogenase activity,oxidoreductase activity, acting on NAD(P)H,oxidoreductase activity,molecular_function,catalytic activity	--	--
LNC_000485	1.60882	0.14406	3.48126	0.0109975	0.207754	co_location	CCA0502S0088	evm.TU.Contig233.88	sp|P93031|GMD2_ARATH GDP-mannose 4,6 dehydratase 2 OS=Arabidopsis thaliana GN=MUR1 PE=1 SV=3//0	GO:0003824,GO:0008152,GO:0008150,GO:0071704,GO:0048037,GO:0050662,GO:0009987,GO:0044237,GO:0015716,GO:0019634,GO:0044699,GO:0003674,GO:0006793,GO:0019637,GO:0044765,GO:0005488,GO:0051179,GO:0051234,GO:0006810,GO:0071702	catalytic activity,metabolic process,biological_process,organic substance metabolic process,cofactor binding,coenzyme binding,cellular process,cellular metabolic process,organic phosphonate transport,organic phosphonate metabolic process,single-organism process,molecular_function,phosphorus metabolic process,organophosphate metabolic process,single-organism transport,binding,localization,establis…	pop01100,pop00520,pop00051	Metabolic pathways,Amino sugar and nucleotide sugar metabolism,Fructose and mannose metabolism
LNC_000485	1.60882	0.14406	3.48126	0.0109975	0.207754	co_location	CCA0502S0085	evm.TU.Contig233.85	-//-	--	--	--	--
LNC_000485	1.60882	0.14406	3.48126	0.0109975	0.207754	co_location	CCA0502S0087	evm.TU.Contig233.87	-//-	--	--	--	--
LNC_000493	6.06797	0.889846	2.76959	0.0275978	0.351348	co_location	CCA0505S0049	evm.TU.Contig234.49	sp|Q84JL2|ODBA2_ARATH 2-oxoisovalerate dehydrogenase subunit alpha 2, mitochondrial OS=Arabidopsis thaliana GN=At5g09300 PE=1 SV=1//0	GO:0005575,GO:0016787,GO:0016817,GO:0003824,GO:0008150,GO:0016818,GO:0016779,GO:0044238,GO:0009987,GO:0005198,GO:0008152,GO:0070011,GO:0016462,GO:0009058,GO:0008233,GO:0016491,GO:0017111,GO:1901576,GO:0071704,GO:0044249,GO:0006629,GO:0044237,GO:0048037,GO:0004175,GO:0019012,GO:0003968,GO:0008234,GO:0050662,GO:0044710,GO:0004197,GO:0044255,GO:0019842,GO:0003674,GO:0016740,GO:0016624,GO:0034062,GO:…	cellular_component,hydrolase activity,hydrolase activity, acting on acid anhydrides,catalytic activity,biological_process,hydrolase activity, acting on acid anhydrides, in phosphorus-containing anhydrides,nucleotidyltransferase activity,primary metabolic process,cellular process,structural molecule activity,metabolic process,peptidase activity, acting on L-amino acid peptides,pyrophosphatase acti…	pop01100,pop01110,pop00280	Metabolic pathways,Biosynthesis of secondary metabolites,Valine, leucine and isoleucine degradation
LNC_000493	6.06797	0.889846	2.76959	0.0275978	0.351348	co_location	CCA0505S0048	evm.TU.Contig234.48	sp|B1LWQ7|RL15_METRJ 50S ribosomal protein L15 OS=Methylobacterium radiotolerans (strain ATCC 27329 / DSM 1819 / JCM 2831) GN=rplO PE=3 SV=1//3.4186e-22	--	--	pop03010	Ribosome
LNC_000493	6.06797	0.889846	2.76959	0.0275978	0.351348	co_location	CCA0505S0058	evm.TU.Contig234.58	sp|Q8VYW6|GAGT1_ARATH Gamma-glutamyltranspeptidase 1 OS=Arabidopsis thaliana GN=GGT1 PE=2 SV=1//0	GO:0003824,GO:0008150,GO:0006749,GO:0044238,GO:0009987,GO:0008152,GO:0019752,GO:0043436,GO:0006518,GO:0006082,GO:0006520,GO:0003840,GO:0071704,GO:0006575,GO:0006807,GO:0044237,GO:0044710,GO:0044281,GO:0043603,GO:0034641,GO:0003674,GO:0016740,GO:0016746,GO:1901564,GO:0006790,GO:0016755	catalytic activity,biological_process,glutathione metabolic process,primary metabolic process,cellular process,metabolic process,carboxylic acid metabolic process,oxoacid metabolic process,peptide metabolic process,organic acid metabolic process,cellular amino acid metabolic process,gamma-glutamyltransferase activity,organic substance metabolic process,cellular modified amino acid metabolic proce…	--	--
LNC_000493	6.06797	0.889846	2.76959	0.0275978	0.351348	co_location	CCA0505S0056	evm.TU.Contig234.56	sp|Q39202|RLK1_ARATH G-type lectin S-receptor-like serine/threonine-protein kinase RLK1 OS=Arabidopsis thaliana GN=RLK1 PE=2 SV=2//6.72989e-13	GO:0009987,GO:0008150,GO:0044699,GO:0044763,GO:0000003,GO:0007154,GO:0032501,GO:0051704,GO:0044707,GO:0022414,GO:0044703,GO:0044706,GO:0009856,GO:0009875,GO:0048544,GO:0008037,GO:0048610	cellular process,biological_process,single-organism process,single-organism cellular process,reproduction,cell communication,multicellular organismal process,multi-organism process,single-multicellular organism process,reproductive process,multi-organism reproductive process,multi-multicellular organism process,pollination,pollen-pistil interaction,recognition of pollen,cell recognition,cellular …	--	--
LNC_000493	6.06797	0.889846	2.76959	0.0275978	0.351348	co_location	CCA0505S0057	evm.TU.Contig234.57	sp|Q9FLV4|Y5248_ARATH G-type lectin S-receptor-like serine/threonine-protein kinase At5g24080 OS=Arabidopsis thaliana GN=At5g24080 PE=2 SV=1//5.95592e-16	GO:0003676,GO:0019058,GO:0009987,GO:0008150,GO:0044699,GO:0019079,GO:0044763,GO:0016032,GO:0003779,GO:0044764,GO:0000003,GO:0044403,GO:0007154,GO:0044419,GO:0032501,GO:0003723,GO:0051704,GO:0030674,GO:0060090,GO:0044707,GO:0051015,GO:0022414,GO:0097159,GO:1901363,GO:0044703,GO:0044706,GO:0005515,GO:0008092,GO:0009856,GO:0009875,GO:0048544,GO:0008037,GO:0005488,GO:0003674,GO:0048610	nucleic acid binding,viral infectious cycle,cellular process,biological_process,single-organism process,viral genome replication,single-organism cellular process,viral process,actin binding,multi-organism cellular process,reproduction,symbiosis, encompassing mutualism through parasitism,cell communication,interspecies interaction between organisms,multicellular organismal process,RNA binding,mult…	--	--
LNC_000493	6.06797	0.889846	2.76959	0.0275978	0.351348	co_location	CCA0505S0054	evm.TU.Contig234.54	sp|Q9CRC3|CO040_MOUSE UPF0235 protein C15orf40 homolog OS=Mus musculus PE=2 SV=1//7.0605e-17	--	--	--	--
LNC_000493	6.06797	0.889846	2.76959	0.0275978	0.351348	co_location	CCA0505S0055	evm.TU.Contig234.55	sp|Q9XID3|Y1343_ARATH G-type lectin S-receptor-like serine/threonine-protein kinase At1g34300 OS=Arabidopsis thaliana GN=At1g34300 PE=2 SV=1//5.30851e-08	GO:0009987,GO:0008150,GO:0044699,GO:0044763,GO:0000003,GO:0007154,GO:0032501,GO:0051704,GO:0044707,GO:0022414,GO:0044703,GO:0044706,GO:0009856,GO:0009875,GO:0048544,GO:0008037,GO:0048610	cellular process,biological_process,single-organism process,single-organism cellular process,reproduction,cell communication,multicellular organismal process,multi-organism process,single-multicellular organism process,reproductive process,multi-organism reproductive process,multi-multicellular organism process,pollination,pollen-pistil interaction,recognition of pollen,cell recognition,cellular …	--	--
LNC_000493	6.06797	0.889846	2.76959	0.0275978	0.351348	co_location	CCA0505S0052	evm.TU.Contig234.52	sp|Q6NQG7|ATL78_ARATH RING-H2 finger protein ATL78 OS=Arabidopsis thaliana GN=ATL78 PE=2 SV=1//1.03672e-78	GO:0000151,GO:0000152,GO:0005680,GO:0031461,GO:0044428,GO:0044446,GO:0004842,GO:0019787,GO:0044422,GO:0016879,GO:0016881,GO:0043231,GO:0043227,GO:0032991,GO:0043229,GO:0043226,GO:0044424,GO:0005623,GO:0044464,GO:0043234,GO:0005622,GO:0005634,GO:0005575,GO:0016874,GO:0043169,GO:0008270,GO:0046872,GO:0046914,GO:0005515,GO:0043167,GO:0005488,GO:0003674,GO:0003824	ubiquitin ligase complex,nuclear ubiquitin ligase complex,anaphase-promoting complex,cullin-RING ubiquitin ligase complex,nuclear part,intracellular organelle part,ubiquitin-protein ligase activity,small conjugating protein ligase activity,organelle part,ligase activity, forming carbon-nitrogen bonds,acid-amino acid ligase activity,intracellular membrane-bounded organelle,membrane-bounded organel…	--	--
LNC_000493	6.06797	0.889846	2.76959	0.0275978	0.351348	co_location	CCA0505S0053	evm.TU.Contig234.53	sp|Q5NE24|NSP2_MEDTR Nodulation-signaling pathway 2 protein OS=Medicago truncatula GN=NSP2 PE=1 SV=1//1.24582e-33	--	--	--	--
LNC_000493	6.06797	0.889846	2.76959	0.0275978	0.351348	co_location	CCA0505S0047	evm.TU.Contig234.47	-//-	--	--	--	--
LNC_000493	6.06797	0.889846	2.76959	0.0275978	0.351348	co_location	CCA0505S0046	evm.TU.Contig234.46	sp|Q9C9H7|RLP12_ARATH Receptor-like protein 12 OS=Arabidopsis thaliana GN=RLP12 PE=2 SV=2//3.02231e-53	GO:0003674,GO:0005515,GO:0005488	molecular_function,protein binding,binding	--	--
LNC_000493	6.06797	0.889846	2.76959	0.0275978	0.351348	co_location	CCA0505S0050	evm.TU.Contig234.50	sp|Q9SIT5|CHX15_ARATH Cation/H(+) antiporter 15 OS=Arabidopsis thaliana GN=CHX15 PE=2 SV=1//0	GO:0044425,GO:0031224,GO:0016021,GO:0022890,GO:0008324,GO:0005575,GO:0015077,GO:0016020,GO:0022857,GO:0006812,GO:0022892,GO:0022804,GO:0015075,GO:0009987,GO:0051179,GO:0006811,GO:0022891,GO:0008150,GO:0050896,GO:0006950,GO:0005215,GO:0044699,GO:0015078,GO:0006810,GO:0051234,GO:0044763,GO:0044765,GO:0015298,GO:0015299,GO:0055085,GO:0015291,GO:0015297,GO:0003674	membrane part,intrinsic to membrane,integral to membrane,inorganic cation transmembrane transporter activity,cation transmembrane transporter activity,cellular_component,monovalent inorganic cation transmembrane transporter activity,membrane,transmembrane transporter activity,cation transport,substrate-specific transporter activity,active transmembrane transporter activity,ion transmembrane trans…	--	--
LNC_000493	6.06797	0.889846	2.76959	0.0275978	0.351348	co_location	CCA0505S0051	evm.TU.Contig234.51	sp|P53492|ACT7_ARATH Actin-7 OS=Arabidopsis thaliana GN=ACT7 PE=1 SV=1//0	GO:0005575,GO:0008150,GO:0009987,GO:0044763,GO:0044699,GO:0003674,GO:0005576,GO:0043169,GO:0046872,GO:0005509,GO:0005488,GO:0022610,GO:0043167,GO:0007155	cellular_component,biological_process,cellular process,single-organism cellular process,single-organism process,molecular_function,extracellular region,cation binding,metal ion binding,calcium ion binding,binding,biological adhesion,ion binding,cell adhesion	--	--
LNC_000500	1.78625	40.5643	-4.50521	6.73e-05	0.00557553	co_location	CCA0505S0114	evm.TU.Contig234.114	-//-	--	--	--	--
LNC_000500	1.78625	40.5643	-4.50521	6.73e-05	0.00557553	co_location	CCA0505S0115	evm.TU.Contig234.115	sp|Q9ZQR4|Y2452_ARATH DUF21 domain-containing protein At2g14520 OS=Arabidopsis thaliana GN=CBSDUF3 PE=2 SV=2//8.16333e-18	--	--	--	--
LNC_000500	1.78625	40.5643	-4.50521	6.73e-05	0.00557553	co_location	CCA0505S0116	evm.TU.Contig234.116	sp|Q9ZQR4|Y2452_ARATH DUF21 domain-containing protein At2g14520 OS=Arabidopsis thaliana GN=CBSDUF3 PE=2 SV=2//0	--	--	--	--
LNC_000500	1.78625	40.5643	-4.50521	6.73e-05	0.00557553	co_location	CCA0505S0117	evm.TU.Contig234.117	-//-	GO:0044699,GO:0044763,GO:0046872,GO:0008270,GO:0043169,GO:0046914,GO:0003677,GO:0008150,GO:0043167,GO:0009987,GO:0005488,GO:0090304,GO:0003674,GO:0006139,GO:0006725,GO:0034641,GO:0046483,GO:0006259,GO:0006807,GO:1901360,GO:0043170,GO:0003676,GO:0044237,GO:0044260,GO:0003824,GO:0097159,GO:1901363,GO:0004803,GO:0006313,GO:0032196,GO:0008152,GO:0044238,GO:0071704,GO:0006310	single-organism process,single-organism cellular process,metal ion binding,zinc ion binding,cation binding,transition metal ion binding,DNA binding,biological_process,ion binding,cellular process,binding,nucleic acid metabolic process,molecular_function,nucleobase-containing compound metabolic process,cellular aromatic compound metabolic process,cellular nitrogen compound metabolic process,hetero…	--	--
LNC_000500	1.78625	40.5643	-4.50521	6.73e-05	0.00557553	co_location	CCA0505S0110	evm.TU.Contig234.110	-//-	GO:0016020,GO:0005575,GO:0044699,GO:0044763,GO:0065007,GO:0050896,GO:0044700,GO:0023052,GO:0050789,GO:0007165,GO:0007154,GO:0050794,GO:0051716,GO:0008150,GO:0009987	membrane,cellular_component,single-organism process,single-organism cellular process,biological regulation,response to stimulus,single organism signaling,signaling,regulation of biological process,signal transduction,cell communication,regulation of cellular process,cellular response to stimulus,biological_process,cellular process	--	--
LNC_000500	1.78625	40.5643	-4.50521	6.73e-05	0.00557553	co_location	CCA0505S0111	evm.TU.Contig234.111	-//-	GO:0071702,GO:0051179,GO:0006810,GO:0051234,GO:0044699,GO:0005215,GO:0051184,GO:0051181,GO:0015232,GO:0044765,GO:0015886,GO:1901678,GO:0008150,GO:0071705,GO:0003674	organic substance transport,localization,transport,establishment of localization,single-organism process,transporter activity,cofactor transporter activity,cofactor transport,heme transporter activity,single-organism transport,heme transport,iron coordination entity transport,biological_process,nitrogen compound transport,molecular_function	--	--
LNC_000500	1.78625	40.5643	-4.50521	6.73e-05	0.00557553	co_location	CCA0505S0112	evm.TU.Contig234.112	-//-	--	--	--	--
LNC_000500	1.78625	40.5643	-4.50521	6.73e-05	0.00557553	co_location	CCA0505S0113	evm.TU.Contig234.113	sp|Q9ZVK1|XTH10_ARATH Probable xyloglucan endotransglucosylase/hydrolase protein 10 OS=Arabidopsis thaliana GN=XTH10 PE=2 SV=1//3.2674e-162	GO:0003824,GO:0004553,GO:0044262,GO:0016798,GO:0005975,GO:0005618,GO:0016787,GO:0030312,GO:0005976,GO:0006073,GO:0044042,GO:0044264,GO:0008150,GO:0016762,GO:0048046,GO:0008152,GO:0016758,GO:0016757,GO:0003674,GO:0071944,GO:0005576,GO:0071704,GO:0016740,GO:0044238,GO:0043170,GO:0005575,GO:0044237,GO:0044260,GO:0009987,GO:0005623,GO:0044464	catalytic activity,hydrolase activity, hydrolyzing O-glycosyl compounds,cellular carbohydrate metabolic process,hydrolase activity, acting on glycosyl bonds,carbohydrate metabolic process,cell wall,hydrolase activity,external encapsulating structure,polysaccharide metabolic process,cellular glucan metabolic process,glucan metabolic process,cellular polysaccharide metabolic process,biological_proc…	--	--
LNC_000500	1.78625	40.5643	-4.50521	6.73e-05	0.00557553	co_location	CCA0505S0118	evm.TU.Contig234.118	sp|P93732|PIP_ARATH Proline iminopeptidase OS=Arabidopsis thaliana GN=PIP PE=2 SV=3//0	GO:0006508,GO:0008233,GO:0070011,GO:0008150,GO:0016787,GO:0008236,GO:0017171,GO:0019538,GO:0003674,GO:0043170,GO:0003824,GO:0008152,GO:0044238,GO:0071704	proteolysis,peptidase activity,peptidase activity, acting on L-amino acid peptides,biological_process,hydrolase activity,serine-type peptidase activity,serine hydrolase activity,protein metabolic process,molecular_function,macromolecule metabolic process,catalytic activity,metabolic process,primary metabolic process,organic substance metabolic process	pop00330	Arginine and proline metabolism
LNC_000500	1.78625	40.5643	-4.50521	6.73e-05	0.00557553	co_location	CCA0505S0119	evm.TU.Contig234.119	sp|Q9LJM4|IKU2_ARATH Receptor-like protein kinase HAIKU2 OS=Arabidopsis thaliana GN=IKU2 PE=1 SV=1//0	GO:0008152,GO:0008150,GO:0003824,GO:0003674,GO:0071704,GO:0043167,GO:0097159,GO:1901363,GO:0044237,GO:0044238,GO:0016740,GO:0009987,GO:0004672,GO:0016773,GO:0016301,GO:0006468,GO:0005488,GO:0044260,GO:0016310,GO:0043170,GO:0006796,GO:0006793,GO:0005524,GO:0030554,GO:0032559,GO:0036094,GO:0035639,GO:0016772,GO:0000166,GO:1901265,GO:0043412,GO:0043168,GO:0006464,GO:0036211,GO:0017076,GO:0001883,GO:…	metabolic process,biological_process,catalytic activity,molecular_function,organic substance metabolic process,ion binding,organic cyclic compound binding,heterocyclic compound binding,cellular metabolic process,primary metabolic process,transferase activity,cellular process,protein kinase activity,phosphotransferase activity, alcohol group as acceptor,kinase activity,protein phosphorylation,bind…	--	--
LNC_000500	1.78625	40.5643	-4.50521	6.73e-05	0.00557553	co_location	CCA0505S0107	evm.TU.Contig234.107	sp|Q9FKK2|AGL62_ARATH Agamous-like MADS-box protein AGL62 OS=Arabidopsis thaliana GN=AGL62 PE=1 SV=1//7.74602e-56	GO:0046983,GO:0005515,GO:0003677,GO:0005488,GO:0003674,GO:0003676,GO:0097159,GO:1901363	protein dimerization activity,protein binding,DNA binding,binding,molecular_function,nucleic acid binding,organic cyclic compound binding,heterocyclic compound binding	--	--
LNC_000500	1.78625	40.5643	-4.50521	6.73e-05	0.00557553	co_location	CCA0505S0106	evm.TU.Contig234.106	sp|F4JJT9|SYDM_ARATH Aspartate--tRNA ligase, chloroplastic/mitochondrial OS=Arabidopsis thaliana GN=At4g33760 PE=2 SV=1//0	GO:0005737,GO:0044424,GO:0005575,GO:0005622,GO:0016874,GO:0034660,GO:0006399,GO:0016875,GO:0016876,GO:0005623,GO:0044464,GO:0043038,GO:0043039,GO:0004812,GO:0006418,GO:0000049,GO:0006082,GO:0043436,GO:0019752,GO:0044281,GO:0006520,GO:0006412,GO:0008150,GO:1901564,GO:0043167,GO:0000166,GO:1901265,GO:0036094,GO:0009987,GO:0016070,GO:0010467,GO:0005488,GO:0009059,GO:0034645,GO:0019538,GO:0090304,GO:…	cytoplasm,intracellular part,cellular_component,intracellular,ligase activity,ncRNA metabolic process,tRNA metabolic process,ligase activity, forming carbon-oxygen bonds,ligase activity, forming aminoacyl-tRNA and related compounds,cell,cell part,amino acid activation,tRNA aminoacylation,aminoacyl-tRNA ligase activity,tRNA aminoacylation for protein translation,tRNA binding,organic acid metabolic…	pop00970	Aminoacyl-tRNA biosynthesis
LNC_000500	1.78625	40.5643	-4.50521	6.73e-05	0.00557553	co_location	CCA0505S0105	evm.TU.Contig234.105	-//-	--	--	--	--
LNC_000500	1.78625	40.5643	-4.50521	6.73e-05	0.00557553	co_location	CCA0505S0104	evm.TU.Contig234.104	sp|Q9FR53|TOR_ARATH Serine/threonine-protein kinase TOR OS=Arabidopsis thaliana GN=TOR PE=1 SV=1//0	GO:0043234,GO:0005737,GO:0016020,GO:0071702,GO:0044424,GO:0044425,GO:0005575,GO:0015031,GO:0005622,GO:0045184,GO:0008104,GO:0033036,GO:0005623,GO:0044464,GO:0051179,GO:0034613,GO:0070727,GO:0006886,GO:0051641,GO:0051649,GO:0044444,GO:0006810,GO:0051234,GO:0046907,GO:0032991,GO:0044699,GO:0044763,GO:0016192,GO:0008144,GO:0030117,GO:0048475,GO:0005515,GO:0008150,GO:0009987,GO:0005488,GO:0003674,GO:…	protein complex,cytoplasm,membrane,organic substance transport,intracellular part,membrane part,cellular_component,protein transport,intracellular,establishment of protein localization,protein localization,macromolecule localization,cell,cell part,localization,cellular protein localization,cellular macromolecule localization,intracellular protein transport,cellular localization,establishment of l…	--	--
LNC_000500	1.78625	40.5643	-4.50521	6.73e-05	0.00557553	co_location	CCA0505S0123	evm.TU.Contig234.123	sp|Q3EC11|ZDHC2_ARATH Probable protein S-acyltransferase 23 OS=Arabidopsis thaliana GN=PAT23 PE=2 SV=2//9.43719e-07	GO:0005575,GO:0005576,GO:0051128,GO:0071840,GO:0044699,GO:0044763,GO:0065007,GO:0016043,GO:0046872,GO:0040007,GO:0008270,GO:0050789,GO:0043169,GO:0001558,GO:0005520,GO:0019838,GO:0046914,GO:0040008,GO:0005515,GO:0050794,GO:0016049,GO:0008150,GO:0043167,GO:0009987,GO:0005488,GO:0003674	cellular_component,extracellular region,regulation of cellular component organization,cellular component organization or biogenesis,single-organism process,single-organism cellular process,biological regulation,cellular component organization,metal ion binding,growth,zinc ion binding,regulation of biological process,cation binding,regulation of cell growth,insulin-like growth factor binding,growt…	--	--
LNC_000500	1.78625	40.5643	-4.50521	6.73e-05	0.00557553	co_location	CCA0505S0125	evm.TU.Contig234.125	sp|Q9T072|BH025_ARATH Transcription factor bHLH25 OS=Arabidopsis thaliana GN=BHLH25 PE=2 SV=2//2.17093e-60	GO:0046983,GO:0006733,GO:0072524,GO:0072525,GO:0019359,GO:0019363,GO:0019362,GO:0046496,GO:0004514,GO:0016757,GO:0005515,GO:0009435,GO:0019674,GO:0044281,GO:0006732,GO:0051188,GO:0008150,GO:0051186,GO:0016763,GO:0019637,GO:0009108,GO:1901564,GO:0090407,GO:0009987,GO:0009165,GO:1901293,GO:0009117,GO:0055086,GO:0006753,GO:0006796,GO:0019438,GO:0006793,GO:0005488,GO:0034654,GO:1901566,GO:0018130,GO:…	protein dimerization activity,oxidoreduction coenzyme metabolic process,pyridine-containing compound metabolic process,pyridine-containing compound biosynthetic process,nicotinamide nucleotide biosynthetic process,pyridine nucleotide biosynthetic process,pyridine nucleotide metabolic process,nicotinamide nucleotide metabolic process,nicotinate-nucleotide diphosphorylase (carboxylating) activity,t…	--	--
LNC_000500	1.78625	40.5643	-4.50521	6.73e-05	0.00557553	co_location	CCA0505S0124	evm.TU.Contig234.124	sp|O81884|GALDH_ARATH L-galactose dehydrogenase OS=Arabidopsis thaliana GN=LGALDH PE=1 SV=1//0	GO:0050896,GO:0006952,GO:0008150,GO:0006950,GO:0009036,GO:0015666,GO:0006304,GO:0016787,GO:0009307,GO:0044355,GO:0009987,GO:0004519,GO:0090304,GO:0004520,GO:0003674,GO:0006139,GO:0006725,GO:0034641,GO:0016888,GO:0004536,GO:0046483,GO:0006259,GO:0006807,GO:1901360,GO:0043170,GO:0043412,GO:0004518,GO:0016893,GO:0044237,GO:0044260,GO:0016788,GO:0003824,GO:0008152,GO:0044238,GO:0071704	response to stimulus,defense response,biological_process,response to stress,Type II site-specific deoxyribonuclease activity,restriction endodeoxyribonuclease activity,DNA modification,hydrolase activity,DNA restriction-modification system,clearance of foreign intracellular DNA,cellular process,endonuclease activity,nucleic acid metabolic process,endodeoxyribonuclease activity,molecular_function,…	pop01100,pop00053,pop01110	Metabolic pathways,Ascorbate and aldarate metabolism,Biosynthesis of secondary metabolites
LNC_000500	1.78625	40.5643	-4.50521	6.73e-05	0.00557553	co_location	CCA0505S0127	evm.TU.Contig234.127	sp|Q9S7T1|GTE3_ARATH Transcription factor GTE3, chloroplastic OS=Arabidopsis thaliana GN=GTE3 PE=1 SV=1//3.01761e-12	GO:0016874,GO:0032787,GO:0006082,GO:0072330,GO:0043436,GO:0019752,GO:0005515,GO:0044281,GO:0006768,GO:0009102,GO:0042410,GO:0016053,GO:0046394,GO:0016877,GO:0016878,GO:0044283,GO:0003677,GO:0043603,GO:0008150,GO:0051186,GO:0044711,GO:0043604,GO:1901564,GO:0043167,GO:0000166,GO:1901265,GO:0036094,GO:0009987,GO:0006790,GO:0005488,GO:1901566,GO:0044272,GO:0018130,GO:1901362,GO:0044710,GO:0003674,GO:…	ligase activity,monocarboxylic acid metabolic process,organic acid metabolic process,monocarboxylic acid biosynthetic process,oxoacid metabolic process,carboxylic acid metabolic process,protein binding,small molecule metabolic process,biotin metabolic process,biotin biosynthetic process,6-carboxyhexanoate-CoA ligase activity,organic acid biosynthetic process,carboxylic acid biosynthetic process,l…	--	--
LNC_000500	1.78625	40.5643	-4.50521	6.73e-05	0.00557553	co_location	CCA0505S0126	evm.TU.Contig234.126	sp|Q9FGF0|PGML1_ARATH Phosphoglycerate mutase-like protein 1 OS=Arabidopsis thaliana GN=At5g64460 PE=2 SV=1//1.99453e-138	--	--	--	--
LNC_000500	1.78625	40.5643	-4.50521	6.73e-05	0.00557553	co_location	CCA0505S0121	evm.TU.Contig234.121	sp|Q9LXC9|IPYR6_ARATH Soluble inorganic pyrophosphatase 6, chloroplastic OS=Arabidopsis thaliana GN=PPA6 PE=1 SV=1//4.84523e-156	GO:0005737,GO:0044424,GO:0005575,GO:0005622,GO:0005623,GO:0044464,GO:0046872,GO:0043169,GO:0004427,GO:0000287,GO:0008150,GO:0016462,GO:0043167,GO:0016787,GO:0009987,GO:0016817,GO:0006796,GO:0006793,GO:0005488,GO:0003674,GO:0016818,GO:0044237,GO:0003824,GO:0008152	cytoplasm,intracellular part,cellular_component,intracellular,cell,cell part,metal ion binding,cation binding,inorganic diphosphatase activity,magnesium ion binding,biological_process,pyrophosphatase activity,ion binding,hydrolase activity,cellular process,hydrolase activity, acting on acid anhydrides,phosphate-containing compound metabolic process,phosphorus metabolic process,binding,molecular_f…	pop00190	Oxidative phosphorylation
LNC_000500	1.78625	40.5643	-4.50521	6.73e-05	0.00557553	co_location	CCA0505S0120	evm.TU.Contig234.120	-//-	--	--	--	--
LNC_000500	1.78625	40.5643	-4.50521	6.73e-05	0.00557553	co_location	CCA0505S0109	evm.TU.Contig234.109	-//-	--	--	--	--
LNC_000500	1.78625	40.5643	-4.50521	6.73e-05	0.00557553	co_location	CCA0505S0122	evm.TU.Contig234.122	sp|Q3EC11|ZDHC2_ARATH Probable protein S-acyltransferase 23 OS=Arabidopsis thaliana GN=PAT23 PE=2 SV=2//8.21128e-06	GO:0005515,GO:0005488,GO:0003674	protein binding,binding,molecular_function	--	--
LNC_000501	2.21262	0.283253	2.96559	0.0412812	0.428914	co_location	CCA0505S0114	evm.TU.Contig234.114	-//-	--	--	--	--
LNC_000501	2.21262	0.283253	2.96559	0.0412812	0.428914	co_location	CCA0505S0115	evm.TU.Contig234.115	sp|Q9ZQR4|Y2452_ARATH DUF21 domain-containing protein At2g14520 OS=Arabidopsis thaliana GN=CBSDUF3 PE=2 SV=2//8.16333e-18	--	--	--	--
LNC_000501	2.21262	0.283253	2.96559	0.0412812	0.428914	co_location	CCA0505S0116	evm.TU.Contig234.116	sp|Q9ZQR4|Y2452_ARATH DUF21 domain-containing protein At2g14520 OS=Arabidopsis thaliana GN=CBSDUF3 PE=2 SV=2//0	--	--	--	--
LNC_000501	2.21262	0.283253	2.96559	0.0412812	0.428914	co_location	CCA0505S0117	evm.TU.Contig234.117	-//-	GO:0044699,GO:0044763,GO:0046872,GO:0008270,GO:0043169,GO:0046914,GO:0003677,GO:0008150,GO:0043167,GO:0009987,GO:0005488,GO:0090304,GO:0003674,GO:0006139,GO:0006725,GO:0034641,GO:0046483,GO:0006259,GO:0006807,GO:1901360,GO:0043170,GO:0003676,GO:0044237,GO:0044260,GO:0003824,GO:0097159,GO:1901363,GO:0004803,GO:0006313,GO:0032196,GO:0008152,GO:0044238,GO:0071704,GO:0006310	single-organism process,single-organism cellular process,metal ion binding,zinc ion binding,cation binding,transition metal ion binding,DNA binding,biological_process,ion binding,cellular process,binding,nucleic acid metabolic process,molecular_function,nucleobase-containing compound metabolic process,cellular aromatic compound metabolic process,cellular nitrogen compound metabolic process,hetero…	--	--
LNC_000501	2.21262	0.283253	2.96559	0.0412812	0.428914	co_location	CCA0505S0110	evm.TU.Contig234.110	-//-	GO:0016020,GO:0005575,GO:0044699,GO:0044763,GO:0065007,GO:0050896,GO:0044700,GO:0023052,GO:0050789,GO:0007165,GO:0007154,GO:0050794,GO:0051716,GO:0008150,GO:0009987	membrane,cellular_component,single-organism process,single-organism cellular process,biological regulation,response to stimulus,single organism signaling,signaling,regulation of biological process,signal transduction,cell communication,regulation of cellular process,cellular response to stimulus,biological_process,cellular process	--	--
LNC_000501	2.21262	0.283253	2.96559	0.0412812	0.428914	co_location	CCA0505S0111	evm.TU.Contig234.111	-//-	GO:0071702,GO:0051179,GO:0006810,GO:0051234,GO:0044699,GO:0005215,GO:0051184,GO:0051181,GO:0015232,GO:0044765,GO:0015886,GO:1901678,GO:0008150,GO:0071705,GO:0003674	organic substance transport,localization,transport,establishment of localization,single-organism process,transporter activity,cofactor transporter activity,cofactor transport,heme transporter activity,single-organism transport,heme transport,iron coordination entity transport,biological_process,nitrogen compound transport,molecular_function	--	--
LNC_000501	2.21262	0.283253	2.96559	0.0412812	0.428914	co_location	CCA0505S0112	evm.TU.Contig234.112	-//-	--	--	--	--
LNC_000501	2.21262	0.283253	2.96559	0.0412812	0.428914	co_location	CCA0505S0113	evm.TU.Contig234.113	sp|Q9ZVK1|XTH10_ARATH Probable xyloglucan endotransglucosylase/hydrolase protein 10 OS=Arabidopsis thaliana GN=XTH10 PE=2 SV=1//3.2674e-162	GO:0003824,GO:0004553,GO:0044262,GO:0016798,GO:0005975,GO:0005618,GO:0016787,GO:0030312,GO:0005976,GO:0006073,GO:0044042,GO:0044264,GO:0008150,GO:0016762,GO:0048046,GO:0008152,GO:0016758,GO:0016757,GO:0003674,GO:0071944,GO:0005576,GO:0071704,GO:0016740,GO:0044238,GO:0043170,GO:0005575,GO:0044237,GO:0044260,GO:0009987,GO:0005623,GO:0044464	catalytic activity,hydrolase activity, hydrolyzing O-glycosyl compounds,cellular carbohydrate metabolic process,hydrolase activity, acting on glycosyl bonds,carbohydrate metabolic process,cell wall,hydrolase activity,external encapsulating structure,polysaccharide metabolic process,cellular glucan metabolic process,glucan metabolic process,cellular polysaccharide metabolic process,biological_proc…	--	--
LNC_000501	2.21262	0.283253	2.96559	0.0412812	0.428914	co_location	CCA0505S0118	evm.TU.Contig234.118	sp|P93732|PIP_ARATH Proline iminopeptidase OS=Arabidopsis thaliana GN=PIP PE=2 SV=3//0	GO:0006508,GO:0008233,GO:0070011,GO:0008150,GO:0016787,GO:0008236,GO:0017171,GO:0019538,GO:0003674,GO:0043170,GO:0003824,GO:0008152,GO:0044238,GO:0071704	proteolysis,peptidase activity,peptidase activity, acting on L-amino acid peptides,biological_process,hydrolase activity,serine-type peptidase activity,serine hydrolase activity,protein metabolic process,molecular_function,macromolecule metabolic process,catalytic activity,metabolic process,primary metabolic process,organic substance metabolic process	pop00330	Arginine and proline metabolism
LNC_000501	2.21262	0.283253	2.96559	0.0412812	0.428914	co_location	CCA0505S0119	evm.TU.Contig234.119	sp|Q9LJM4|IKU2_ARATH Receptor-like protein kinase HAIKU2 OS=Arabidopsis thaliana GN=IKU2 PE=1 SV=1//0	GO:0008152,GO:0008150,GO:0003824,GO:0003674,GO:0071704,GO:0043167,GO:0097159,GO:1901363,GO:0044237,GO:0044238,GO:0016740,GO:0009987,GO:0004672,GO:0016773,GO:0016301,GO:0006468,GO:0005488,GO:0044260,GO:0016310,GO:0043170,GO:0006796,GO:0006793,GO:0005524,GO:0030554,GO:0032559,GO:0036094,GO:0035639,GO:0016772,GO:0000166,GO:1901265,GO:0043412,GO:0043168,GO:0006464,GO:0036211,GO:0017076,GO:0001883,GO:…	metabolic process,biological_process,catalytic activity,molecular_function,organic substance metabolic process,ion binding,organic cyclic compound binding,heterocyclic compound binding,cellular metabolic process,primary metabolic process,transferase activity,cellular process,protein kinase activity,phosphotransferase activity, alcohol group as acceptor,kinase activity,protein phosphorylation,bind…	--	--
LNC_000501	2.21262	0.283253	2.96559	0.0412812	0.428914	co_location	CCA0505S0109	evm.TU.Contig234.109	-//-	--	--	--	--
LNC_000501	2.21262	0.283253	2.96559	0.0412812	0.428914	co_location	CCA0505S0107	evm.TU.Contig234.107	sp|Q9FKK2|AGL62_ARATH Agamous-like MADS-box protein AGL62 OS=Arabidopsis thaliana GN=AGL62 PE=1 SV=1//7.74602e-56	GO:0046983,GO:0005515,GO:0003677,GO:0005488,GO:0003674,GO:0003676,GO:0097159,GO:1901363	protein dimerization activity,protein binding,DNA binding,binding,molecular_function,nucleic acid binding,organic cyclic compound binding,heterocyclic compound binding	--	--
LNC_000501	2.21262	0.283253	2.96559	0.0412812	0.428914	co_location	CCA0505S0106	evm.TU.Contig234.106	sp|F4JJT9|SYDM_ARATH Aspartate--tRNA ligase, chloroplastic/mitochondrial OS=Arabidopsis thaliana GN=At4g33760 PE=2 SV=1//0	GO:0005737,GO:0044424,GO:0005575,GO:0005622,GO:0016874,GO:0034660,GO:0006399,GO:0016875,GO:0016876,GO:0005623,GO:0044464,GO:0043038,GO:0043039,GO:0004812,GO:0006418,GO:0000049,GO:0006082,GO:0043436,GO:0019752,GO:0044281,GO:0006520,GO:0006412,GO:0008150,GO:1901564,GO:0043167,GO:0000166,GO:1901265,GO:0036094,GO:0009987,GO:0016070,GO:0010467,GO:0005488,GO:0009059,GO:0034645,GO:0019538,GO:0090304,GO:…	cytoplasm,intracellular part,cellular_component,intracellular,ligase activity,ncRNA metabolic process,tRNA metabolic process,ligase activity, forming carbon-oxygen bonds,ligase activity, forming aminoacyl-tRNA and related compounds,cell,cell part,amino acid activation,tRNA aminoacylation,aminoacyl-tRNA ligase activity,tRNA aminoacylation for protein translation,tRNA binding,organic acid metabolic…	pop00970	Aminoacyl-tRNA biosynthesis
LNC_000501	2.21262	0.283253	2.96559	0.0412812	0.428914	co_location	CCA0505S0105	evm.TU.Contig234.105	-//-	--	--	--	--
LNC_000501	2.21262	0.283253	2.96559	0.0412812	0.428914	co_location	CCA0505S0104	evm.TU.Contig234.104	sp|Q9FR53|TOR_ARATH Serine/threonine-protein kinase TOR OS=Arabidopsis thaliana GN=TOR PE=1 SV=1//0	GO:0043234,GO:0005737,GO:0016020,GO:0071702,GO:0044424,GO:0044425,GO:0005575,GO:0015031,GO:0005622,GO:0045184,GO:0008104,GO:0033036,GO:0005623,GO:0044464,GO:0051179,GO:0034613,GO:0070727,GO:0006886,GO:0051641,GO:0051649,GO:0044444,GO:0006810,GO:0051234,GO:0046907,GO:0032991,GO:0044699,GO:0044763,GO:0016192,GO:0008144,GO:0030117,GO:0048475,GO:0005515,GO:0008150,GO:0009987,GO:0005488,GO:0003674,GO:…	protein complex,cytoplasm,membrane,organic substance transport,intracellular part,membrane part,cellular_component,protein transport,intracellular,establishment of protein localization,protein localization,macromolecule localization,cell,cell part,localization,cellular protein localization,cellular macromolecule localization,intracellular protein transport,cellular localization,establishment of l…	--	--
LNC_000501	2.21262	0.283253	2.96559	0.0412812	0.428914	co_location	CCA0505S0128	evm.TU.Contig234.128	sp|O60094|DPO5_SCHPO DNA polymerase V OS=Schizosaccharomyces pombe (strain 972 / ATCC 24843) GN=pol5 PE=1 SV=2//1.91596e-12	GO:0003824,GO:0008150,GO:0016779,GO:0044238,GO:0009987,GO:0008152,GO:0034061,GO:0009058,GO:0010467,GO:0034645,GO:0003887,GO:0009059,GO:1901576,GO:0003676,GO:0071704,GO:0044249,GO:0006807,GO:0044237,GO:0006139,GO:0090304,GO:1901360,GO:0034641,GO:0003677,GO:0003674,GO:1901362,GO:0046483,GO:0016070,GO:0006725,GO:0043170,GO:0034654,GO:0019438,GO:0016740,GO:0006351,GO:0044271,GO:0018130,GO:0032774,GO:…	catalytic activity,biological_process,nucleotidyltransferase activity,primary metabolic process,cellular process,metabolic process,DNA polymerase activity,biosynthetic process,gene expression,cellular macromolecule biosynthetic process,DNA-directed DNA polymerase activity,macromolecule biosynthetic process,organic substance biosynthetic process,nucleic acid binding,organic substance metabolic pro…	--	--
LNC_000501	2.21262	0.283253	2.96559	0.0412812	0.428914	co_location	CCA0505S0125	evm.TU.Contig234.125	sp|Q9T072|BH025_ARATH Transcription factor bHLH25 OS=Arabidopsis thaliana GN=BHLH25 PE=2 SV=2//2.17093e-60	GO:0046983,GO:0006733,GO:0072524,GO:0072525,GO:0019359,GO:0019363,GO:0019362,GO:0046496,GO:0004514,GO:0016757,GO:0005515,GO:0009435,GO:0019674,GO:0044281,GO:0006732,GO:0051188,GO:0008150,GO:0051186,GO:0016763,GO:0019637,GO:0009108,GO:1901564,GO:0090407,GO:0009987,GO:0009165,GO:1901293,GO:0009117,GO:0055086,GO:0006753,GO:0006796,GO:0019438,GO:0006793,GO:0005488,GO:0034654,GO:1901566,GO:0018130,GO:…	protein dimerization activity,oxidoreduction coenzyme metabolic process,pyridine-containing compound metabolic process,pyridine-containing compound biosynthetic process,nicotinamide nucleotide biosynthetic process,pyridine nucleotide biosynthetic process,pyridine nucleotide metabolic process,nicotinamide nucleotide metabolic process,nicotinate-nucleotide diphosphorylase (carboxylating) activity,t…	--	--
LNC_000501	2.21262	0.283253	2.96559	0.0412812	0.428914	co_location	CCA0505S0124	evm.TU.Contig234.124	sp|O81884|GALDH_ARATH L-galactose dehydrogenase OS=Arabidopsis thaliana GN=LGALDH PE=1 SV=1//0	GO:0050896,GO:0006952,GO:0008150,GO:0006950,GO:0009036,GO:0015666,GO:0006304,GO:0016787,GO:0009307,GO:0044355,GO:0009987,GO:0004519,GO:0090304,GO:0004520,GO:0003674,GO:0006139,GO:0006725,GO:0034641,GO:0016888,GO:0004536,GO:0046483,GO:0006259,GO:0006807,GO:1901360,GO:0043170,GO:0043412,GO:0004518,GO:0016893,GO:0044237,GO:0044260,GO:0016788,GO:0003824,GO:0008152,GO:0044238,GO:0071704	response to stimulus,defense response,biological_process,response to stress,Type II site-specific deoxyribonuclease activity,restriction endodeoxyribonuclease activity,DNA modification,hydrolase activity,DNA restriction-modification system,clearance of foreign intracellular DNA,cellular process,endonuclease activity,nucleic acid metabolic process,endodeoxyribonuclease activity,molecular_function,…	pop01100,pop00053,pop01110	Metabolic pathways,Ascorbate and aldarate metabolism,Biosynthesis of secondary metabolites
LNC_000501	2.21262	0.283253	2.96559	0.0412812	0.428914	co_location	CCA0505S0127	evm.TU.Contig234.127	sp|Q9S7T1|GTE3_ARATH Transcription factor GTE3, chloroplastic OS=Arabidopsis thaliana GN=GTE3 PE=1 SV=1//3.01761e-12	GO:0016874,GO:0032787,GO:0006082,GO:0072330,GO:0043436,GO:0019752,GO:0005515,GO:0044281,GO:0006768,GO:0009102,GO:0042410,GO:0016053,GO:0046394,GO:0016877,GO:0016878,GO:0044283,GO:0003677,GO:0043603,GO:0008150,GO:0051186,GO:0044711,GO:0043604,GO:1901564,GO:0043167,GO:0000166,GO:1901265,GO:0036094,GO:0009987,GO:0006790,GO:0005488,GO:1901566,GO:0044272,GO:0018130,GO:1901362,GO:0044710,GO:0003674,GO:…	ligase activity,monocarboxylic acid metabolic process,organic acid metabolic process,monocarboxylic acid biosynthetic process,oxoacid metabolic process,carboxylic acid metabolic process,protein binding,small molecule metabolic process,biotin metabolic process,biotin biosynthetic process,6-carboxyhexanoate-CoA ligase activity,organic acid biosynthetic process,carboxylic acid biosynthetic process,l…	--	--
LNC_000501	2.21262	0.283253	2.96559	0.0412812	0.428914	co_location	CCA0505S0126	evm.TU.Contig234.126	sp|Q9FGF0|PGML1_ARATH Phosphoglycerate mutase-like protein 1 OS=Arabidopsis thaliana GN=At5g64460 PE=2 SV=1//1.99453e-138	--	--	--	--
LNC_000501	2.21262	0.283253	2.96559	0.0412812	0.428914	co_location	CCA0505S0121	evm.TU.Contig234.121	sp|Q9LXC9|IPYR6_ARATH Soluble inorganic pyrophosphatase 6, chloroplastic OS=Arabidopsis thaliana GN=PPA6 PE=1 SV=1//4.84523e-156	GO:0005737,GO:0044424,GO:0005575,GO:0005622,GO:0005623,GO:0044464,GO:0046872,GO:0043169,GO:0004427,GO:0000287,GO:0008150,GO:0016462,GO:0043167,GO:0016787,GO:0009987,GO:0016817,GO:0006796,GO:0006793,GO:0005488,GO:0003674,GO:0016818,GO:0044237,GO:0003824,GO:0008152	cytoplasm,intracellular part,cellular_component,intracellular,cell,cell part,metal ion binding,cation binding,inorganic diphosphatase activity,magnesium ion binding,biological_process,pyrophosphatase activity,ion binding,hydrolase activity,cellular process,hydrolase activity, acting on acid anhydrides,phosphate-containing compound metabolic process,phosphorus metabolic process,binding,molecular_f…	pop00190	Oxidative phosphorylation
LNC_000501	2.21262	0.283253	2.96559	0.0412812	0.428914	co_location	CCA0505S0120	evm.TU.Contig234.120	-//-	--	--	--	--
LNC_000501	2.21262	0.283253	2.96559	0.0412812	0.428914	co_location	CCA0505S0123	evm.TU.Contig234.123	sp|Q3EC11|ZDHC2_ARATH Probable protein S-acyltransferase 23 OS=Arabidopsis thaliana GN=PAT23 PE=2 SV=2//9.43719e-07	GO:0005575,GO:0005576,GO:0051128,GO:0071840,GO:0044699,GO:0044763,GO:0065007,GO:0016043,GO:0046872,GO:0040007,GO:0008270,GO:0050789,GO:0043169,GO:0001558,GO:0005520,GO:0019838,GO:0046914,GO:0040008,GO:0005515,GO:0050794,GO:0016049,GO:0008150,GO:0043167,GO:0009987,GO:0005488,GO:0003674	cellular_component,extracellular region,regulation of cellular component organization,cellular component organization or biogenesis,single-organism process,single-organism cellular process,biological regulation,cellular component organization,metal ion binding,growth,zinc ion binding,regulation of biological process,cation binding,regulation of cell growth,insulin-like growth factor binding,growt…	--	--
LNC_000501	2.21262	0.283253	2.96559	0.0412812	0.428914	co_location	CCA0505S0122	evm.TU.Contig234.122	sp|Q3EC11|ZDHC2_ARATH Probable protein S-acyltransferase 23 OS=Arabidopsis thaliana GN=PAT23 PE=2 SV=2//8.21128e-06	GO:0005515,GO:0005488,GO:0003674	protein binding,binding,molecular_function	--	--
LNC_000508	0.260599	1.89155	-2.85966	0.0235221	0.322116	co_location	CCA0505S0240	evm.TU.Contig234.240	sp|Q9FEA2|SYEM_ARATH Glutamate--tRNA ligase, chloroplastic/mitochondrial OS=Arabidopsis thaliana GN=OVA3 PE=2 SV=1//0	GO:0016874,GO:0034660,GO:0006399,GO:0016875,GO:0016876,GO:0043038,GO:0043039,GO:0006082,GO:0043436,GO:0019752,GO:0044281,GO:0006520,GO:0008150,GO:1901564,GO:0043167,GO:0000166,GO:1901265,GO:0036094,GO:0009987,GO:0016070,GO:0005488,GO:0090304,GO:0044710,GO:0003674,GO:0017076,GO:0006139,GO:0006725,GO:0034641,GO:0043168,GO:0032553,GO:0001882,GO:0030554,GO:0001883,GO:0032549,GO:0032550,GO:0032555,GO:…	ligase activity,ncRNA metabolic process,tRNA metabolic process,ligase activity, forming carbon-oxygen bonds,ligase activity, forming aminoacyl-tRNA and related compounds,amino acid activation,tRNA aminoacylation,organic acid metabolic process,oxoacid metabolic process,carboxylic acid metabolic process,small molecule metabolic process,cellular amino acid metabolic process,biological_process,organo…	pop01100,pop00860,pop01110,pop00970	Metabolic pathways,Porphyrin and chlorophyll metabolism,Biosynthesis of secondary metabolites,Aminoacyl-tRNA biosynthesis
LNC_000508	0.260599	1.89155	-2.85966	0.0235221	0.322116	co_location	CCA0505S0241	evm.TU.Contig234.241	sp|F4JSZ5|BIG1_ARATH Brefeldin A-inhibited guanine nucleotide-exchange protein 1 OS=Arabidopsis thaliana GN=BIG1 PE=2 SV=1//0	GO:0044699,GO:0044763,GO:0065007,GO:0050896,GO:0048583,GO:0044700,GO:0023052,GO:0050789,GO:0007165,GO:0010646,GO:0023051,GO:0007154,GO:0050794,GO:0005085,GO:0060589,GO:0005083,GO:0009966,GO:0051716,GO:0008150,GO:0030234,GO:0009987,GO:0007264,GO:0005086,GO:0007265,GO:0032011,GO:0032012,GO:0046578,GO:0003674,GO:0030695,GO:0051056,GO:0035556	single-organism process,single-organism cellular process,biological regulation,response to stimulus,regulation of response to stimulus,single organism signaling,signaling,regulation of biological process,signal transduction,regulation of cell communication,regulation of signaling,cell communication,regulation of cellular process,guanyl-nucleotide exchange factor activity,nucleoside-triphosphatase…	pop04144	Endocytosis
LNC_000508	0.260599	1.89155	-2.85966	0.0235221	0.322116	co_location	CCA0505S0242	evm.TU.Contig234.242	sp|O64967|HMDH2_GOSHI 3-hydroxy-3-methylglutaryl-coenzyme A reductase 2 OS=Gossypium hirsutum GN=HMG2 PE=3 SV=1//0	GO:0016491,GO:0055114,GO:0044710,GO:0008152,GO:0008150,GO:0003824,GO:0006807,GO:0003674,GO:0006725,GO:0046483,GO:1901360,GO:0071704,GO:0006139,GO:0048037,GO:0034641,GO:0044237,GO:0050662,GO:0044238,GO:0009987,GO:0016616,GO:0044281,GO:0016614,GO:0005488,GO:0006732,GO:1901564,GO:0006796,GO:0009116,GO:0006793,GO:1901657,GO:0004420,GO:0055086,GO:1901135,GO:0051186,GO:0006753,GO:0009119,GO:0015936,GO:…	oxidoreductase activity,oxidation-reduction process,single-organism metabolic process,metabolic process,biological_process,catalytic activity,nitrogen compound metabolic process,molecular_function,cellular aromatic compound metabolic process,heterocycle metabolic process,organic cyclic compound metabolic process,organic substance metabolic process,nucleobase-containing compound metabolic process,…	pop01110,pop01100,pop00900	Biosynthesis of secondary metabolites,Metabolic pathways,Terpenoid backbone biosynthesis
LNC_000508	0.260599	1.89155	-2.85966	0.0235221	0.322116	co_location	CCA0505S0228	evm.TU.Contig234.228	-//-	--	--	--	--
LNC_000508	0.260599	1.89155	-2.85966	0.0235221	0.322116	co_location	CCA0505S0229	evm.TU.Contig234.229	sp|F4JN00|CSTR4_ARATH CMP-sialic acid transporter 4 OS=Arabidopsis thaliana GN=At4g35335 PE=2 SV=1//0	GO:0031090,GO:0044446,GO:0044422,GO:0043231,GO:0043227,GO:0012505,GO:0005737,GO:0016020,GO:0043229,GO:0071702,GO:0043226,GO:0044424,GO:0044425,GO:0005575,GO:0005622,GO:0005623,GO:0044464,GO:0051179,GO:0044444,GO:0006810,GO:0051234,GO:0022804,GO:0016021,GO:0015291,GO:0044699,GO:0031224,GO:0044763,GO:0005215,GO:0000139,GO:0010181,GO:0005351,GO:0005402,GO:0015295,GO:0008643,GO:0051119,GO:0022857,GO:…	organelle membrane,intracellular organelle part,organelle part,intracellular membrane-bounded organelle,membrane-bounded organelle,endomembrane system,cytoplasm,membrane,intracellular organelle,organic substance transport,organelle,intracellular part,membrane part,cellular_component,intracellular,cell,cell part,localization,cytoplasmic part,transport,establishment of localization,active transmemb…	--	--
LNC_000508	0.260599	1.89155	-2.85966	0.0235221	0.322116	co_location	CCA0505S0222	evm.TU.Contig234.222	sp|Q7XPY2|PMA1_ORYSJ Plasma membrane ATPase OS=Oryza sativa subsp. japonica GN=Os04g0656100 PE=2 SV=1//4.448e-20	--	--	pop00190	Oxidative phosphorylation
LNC_000508	0.260599	1.89155	-2.85966	0.0235221	0.322116	co_location	CCA0505S0223	evm.TU.Contig234.223	sp|Q8LPQ8|MSSP2_ARATH Monosaccharide-sensing protein 2 OS=Arabidopsis thaliana GN=MSSP2 PE=1 SV=2//0	GO:0016020,GO:0044425,GO:0005575,GO:0051179,GO:0006810,GO:0051234,GO:0016021,GO:0044699,GO:0031224,GO:0044763,GO:0005215,GO:0022857,GO:0044765,GO:0008150,GO:0009987,GO:0055085,GO:0003674	membrane,membrane part,cellular_component,localization,transport,establishment of localization,integral to membrane,single-organism process,intrinsic to membrane,single-organism cellular process,transporter activity,transmembrane transporter activity,single-organism transport,biological_process,cellular process,transmembrane transport,molecular_function	--	--
LNC_000508	0.260599	1.89155	-2.85966	0.0235221	0.322116	co_location	CCA0505S0226	evm.TU.Contig234.226	sp|A5A7I7|CDPK4_SOLTU Calcium-dependent protein kinase 4 OS=Solanum tuberosum GN=CPK4 PE=2 SV=1//0	GO:0043231,GO:0043227,GO:0005737,GO:0016020,GO:0006384,GO:0043229,GO:0043226,GO:0044424,GO:0005575,GO:0005622,GO:0016874,GO:0034660,GO:0006399,GO:0016875,GO:0016876,GO:0005634,GO:0005623,GO:0044464,GO:0005576,GO:0043038,GO:0043039,GO:0004812,GO:0006418,GO:0044699,GO:0006352,GO:0044763,GO:0065007,GO:0050896,GO:0005578,GO:0006383,GO:0046872,GO:0044700,GO:0023052,GO:0044421,GO:0031012,GO:0050789,GO:…	intracellular membrane-bounded organelle,membrane-bounded organelle,cytoplasm,membrane,transcription initiation from RNA polymerase III promoter,intracellular organelle,organelle,intracellular part,cellular_component,intracellular,ligase activity,ncRNA metabolic process,tRNA metabolic process,ligase activity, forming carbon-oxygen bonds,ligase activity, forming aminoacyl-tRNA and related compound…	pop04626	Plant-pathogen interaction
LNC_000508	0.260599	1.89155	-2.85966	0.0235221	0.322116	co_location	CCA0505S0227	evm.TU.Contig234.227	-//-	--	--	--	--
LNC_000508	0.260599	1.89155	-2.85966	0.0235221	0.322116	co_location	CCA0505S0224	evm.TU.Contig234.224	-//-	--	--	--	--
LNC_000508	0.260599	1.89155	-2.85966	0.0235221	0.322116	co_location	CCA0505S0225	evm.TU.Contig234.225	sp|A5A7I7|CDPK4_SOLTU Calcium-dependent protein kinase 4 OS=Solanum tuberosum GN=CPK4 PE=2 SV=1//0	GO:0043231,GO:0043227,GO:0005737,GO:0016020,GO:0006384,GO:0043229,GO:0043226,GO:0044424,GO:0005575,GO:0005622,GO:0016874,GO:0034660,GO:0006399,GO:0016875,GO:0016876,GO:0005634,GO:0005623,GO:0044464,GO:0005576,GO:0043038,GO:0043039,GO:0004812,GO:0006418,GO:0044699,GO:0006352,GO:0044763,GO:0065007,GO:0050896,GO:0005578,GO:0006383,GO:0046872,GO:0044700,GO:0023052,GO:0044421,GO:0031012,GO:0050789,GO:…	intracellular membrane-bounded organelle,membrane-bounded organelle,cytoplasm,membrane,transcription initiation from RNA polymerase III promoter,intracellular organelle,organelle,intracellular part,cellular_component,intracellular,ligase activity,ncRNA metabolic process,tRNA metabolic process,ligase activity, forming carbon-oxygen bonds,ligase activity, forming aminoacyl-tRNA and related compound…	pop04626	Plant-pathogen interaction
LNC_000508	0.260599	1.89155	-2.85966	0.0235221	0.322116	co_location	CCA0505S0235	evm.TU.Contig234.235	sp|Q9SI53|PP147_ARATH Pentatricopeptide repeat-containing protein At2g03880, mitochondrial OS=Arabidopsis thaliana GN=PCMP-H44 PE=2 SV=1//0	GO:0006417,GO:0051246,GO:0010608,GO:0065007,GO:0032268,GO:0050789,GO:0005515,GO:0045182,GO:0050794,GO:0006412,GO:0008150,GO:0010468,GO:2000112,GO:0060255,GO:0010556,GO:0031326,GO:0016787,GO:0080090,GO:0009889,GO:0009987,GO:0031323,GO:0010467,GO:0005488,GO:0019222,GO:0009059,GO:0034645,GO:0019538,GO:0003674,GO:0044267,GO:1901576,GO:0009058,GO:0043170,GO:0044249,GO:0044237,GO:0044260,GO:0003824,GO:…	regulation of translation,regulation of protein metabolic process,posttranscriptional regulation of gene expression,biological regulation,regulation of cellular protein metabolic process,regulation of biological process,protein binding,translation regulator activity,regulation of cellular process,translation,biological_process,regulation of gene expression,regulation of cellular macromolecule bio…	--	--
LNC_000508	0.260599	1.89155	-2.85966	0.0235221	0.322116	co_location	CCA0505S0234	evm.TU.Contig234.234	sp|Q9SI53|PP147_ARATH Pentatricopeptide repeat-containing protein At2g03880, mitochondrial OS=Arabidopsis thaliana GN=PCMP-H44 PE=2 SV=1//0	GO:0006417,GO:0051246,GO:0010608,GO:0065007,GO:0032268,GO:0050789,GO:0005515,GO:0045182,GO:0050794,GO:0006412,GO:0008150,GO:0010468,GO:2000112,GO:0060255,GO:0010556,GO:0031326,GO:0080090,GO:0009889,GO:0009987,GO:0031323,GO:0010467,GO:0005488,GO:0019222,GO:0009059,GO:0034645,GO:0019538,GO:0003674,GO:0044267,GO:1901576,GO:0009058,GO:0043170,GO:0044249,GO:0044237,GO:0044260,GO:0008152,GO:0044238,GO:…	regulation of translation,regulation of protein metabolic process,posttranscriptional regulation of gene expression,biological regulation,regulation of cellular protein metabolic process,regulation of biological process,protein binding,translation regulator activity,regulation of cellular process,translation,biological_process,regulation of gene expression,regulation of cellular macromolecule bio…	--	--
LNC_000508	0.260599	1.89155	-2.85966	0.0235221	0.322116	co_location	CCA0505S0237	evm.TU.Contig234.237	sp|Q69XV9|EXP16_ORYSJ Expansin-A16 OS=Oryza sativa subsp. japonica GN=EXPA16 PE=2 SV=1//2.73756e-67	--	--	--	--
LNC_000508	0.260599	1.89155	-2.85966	0.0235221	0.322116	co_location	CCA0505S0236	evm.TU.Contig234.236	-//-	GO:0020037,GO:0046906,GO:0003674,GO:0097159,GO:1901363,GO:0005488,GO:0009055	heme binding,tetrapyrrole binding,molecular_function,organic cyclic compound binding,heterocyclic compound binding,binding,electron carrier activity	--	--
LNC_000508	0.260599	1.89155	-2.85966	0.0235221	0.322116	co_location	CCA0505S0231	evm.TU.Contig234.231	sp|Q949P3|Y2734_ARATH Uncharacterized protein At2g17340 OS=Arabidopsis thaliana GN=At2g17340 PE=1 SV=1//0	--	--	--	--
LNC_000508	0.260599	1.89155	-2.85966	0.0235221	0.322116	co_location	CCA0505S0230	evm.TU.Contig234.230	sp|O65493|XCP1_ARATH Xylem cysteine proteinase 1 OS=Arabidopsis thaliana GN=XCP1 PE=1 SV=1//0	GO:0003824,GO:0016491,GO:0055114,GO:0016787,GO:0044710,GO:0008150,GO:0008152,GO:0016682,GO:0003674,GO:0016679,GO:0009916,GO:0006508,GO:0071704,GO:0008233,GO:0044238,GO:0070011,GO:0004175,GO:0004197,GO:0008234,GO:0043170,GO:0019538	catalytic activity,oxidoreductase activity,oxidation-reduction process,hydrolase activity,single-organism metabolic process,biological_process,metabolic process,oxidoreductase activity, acting on diphenols and related substances as donors, oxygen as acceptor,molecular_function,oxidoreductase activity, acting on diphenols and related substances as donors,alternative oxidase activity,proteolysis,or…	--	--
LNC_000508	0.260599	1.89155	-2.85966	0.0235221	0.322116	co_location	CCA0505S0233	evm.TU.Contig234.233	-//-	GO:0007224,GO:0044699,GO:0044763,GO:0065007,GO:0050896,GO:0044700,GO:0023052,GO:0007166,GO:0050789,GO:0003924,GO:0007165,GO:0007154,GO:0050794,GO:0005525,GO:0019001,GO:0032561,GO:0051716,GO:0008150,GO:0016462,GO:0043167,GO:0016787,GO:0000166,GO:1901265,GO:0036094,GO:0017111,GO:0009987,GO:0016817,GO:0005488,GO:0003674,GO:0017076,GO:0016818,GO:0043168,GO:0032553,GO:0001882,GO:0001883,GO:0032549,GO:…	smoothened signaling pathway,single-organism process,single-organism cellular process,biological regulation,response to stimulus,single organism signaling,signaling,cell surface receptor signaling pathway,regulation of biological process,GTPase activity,signal transduction,cell communication,regulation of cellular process,GTP binding,guanyl nucleotide binding,guanyl ribonucleotide binding,cellula…	--	--
LNC_000508	0.260599	1.89155	-2.85966	0.0235221	0.322116	co_location	CCA0505S0232	evm.TU.Contig234.232	sp|Q6H9K0|PGLR2_PLAAC Exopolygalacturonase (Fragment) OS=Platanus acerifolia GN=plaa2 PE=1 SV=1//6.13767e-117	GO:0004650,GO:0016798,GO:0008150,GO:0004553,GO:0016787,GO:0005975,GO:0003674,GO:0003824,GO:0008152,GO:0044238,GO:0071704	polygalacturonase activity,hydrolase activity, acting on glycosyl bonds,biological_process,hydrolase activity, hydrolyzing O-glycosyl compounds,hydrolase activity,carbohydrate metabolic process,molecular_function,catalytic activity,metabolic process,primary metabolic process,organic substance metabolic process	--	--
LNC_000508	0.260599	1.89155	-2.85966	0.0235221	0.322116	co_location	CCA0505S0239	evm.TU.Contig234.239	-//-	--	--	--	--
LNC_000508	0.260599	1.89155	-2.85966	0.0235221	0.322116	co_location	CCA0505S0238	evm.TU.Contig234.238	sp|Q9STF9|PP266_ARATH Pentatricopeptide repeat-containing protein At3g46870 OS=Arabidopsis thaliana GN=At3g46870 PE=1 SV=1//1.6905e-21	--	--	--	--
LNC_000508	0.260599	1.89155	-2.85966	0.0235221	0.322116	co_location	CCA0505S0219	evm.TU.Contig234.219	sp|Q8L7R2|KHSE_ARATH Homoserine kinase OS=Arabidopsis thaliana GN=HSK PE=1 SV=1//1.31268e-153	GO:0043167,GO:0000166,GO:1901265,GO:0036094,GO:0005488,GO:0003674,GO:0017076,GO:0043168,GO:0032553,GO:0001882,GO:0030554,GO:0001883,GO:0032549,GO:0032550,GO:0032555,GO:0035639,GO:0032559,GO:0005524,GO:0097159,GO:1901363	ion binding,nucleotide binding,nucleoside phosphate binding,small molecule binding,binding,molecular_function,purine nucleotide binding,anion binding,ribonucleotide binding,nucleoside binding,adenyl nucleotide binding,purine nucleoside binding,ribonucleoside binding,purine ribonucleoside binding,purine ribonucleotide binding,purine ribonucleoside triphosphate binding,adenyl ribonucleotide binding…	pop01230,pop01100,pop00260	Biosynthesis of amino acids,Metabolic pathways,Glycine, serine and threonine metabolism
LNC_000508	0.260599	1.89155	-2.85966	0.0235221	0.322116	co_location	CCA0505S0218	evm.TU.Contig234.218	sp|Q93YT1|GLR32_ARATH Glutamate receptor 3.2 OS=Arabidopsis thaliana GN=GLR3.2 PE=1 SV=2//0	GO:0032774,GO:0006351,GO:0008152,GO:0019219,GO:0051171,GO:0008150,GO:2001141,GO:0051252,GO:0006355,GO:0034654,GO:1901362,GO:0009059,GO:0034645,GO:0010556,GO:0031326,GO:0009889,GO:2000112,GO:0044271,GO:0031323,GO:0071704,GO:0019438,GO:0019222,GO:0080090,GO:0018130,GO:0060255,GO:0003677,GO:0010468,GO:0044238,GO:1901576,GO:0005216,GO:0015267,GO:0022803,GO:0022838,GO:1901360,GO:0090304,GO:0006807,GO:…	RNA biosynthetic process,transcription, DNA-dependent,metabolic process,regulation of nucleobase-containing compound metabolic process,regulation of nitrogen compound metabolic process,biological_process,regulation of RNA biosynthetic process,regulation of RNA metabolic process,regulation of transcription, DNA-dependent,nucleobase-containing compound biosynthetic process,organic cyclic compound b…	--	--
LNC_000508	0.260599	1.89155	-2.85966	0.0235221	0.322116	co_location	CCA0505S0216	evm.TU.Contig234.216	sp|P93006|P2C27_ARATH Probable protein phosphatase 2C 27 OS=Arabidopsis thaliana GN=At2g33700 PE=2 SV=1//1.95706e-169	GO:0003674,GO:0003824	molecular_function,catalytic activity	--	--
LNC_000508	0.260599	1.89155	-2.85966	0.0235221	0.322116	co_location	CCA0505S0215	evm.TU.Contig234.215	sp|Q9LUP5|FBK59_ARATH F-box/kelch-repeat protein At3g17530 OS=Arabidopsis thaliana GN=At3g17530 PE=2 SV=2//2.24906e-08	GO:0005515,GO:0005488,GO:0003674	protein binding,binding,molecular_function	--	--
LNC_000508	0.260599	1.89155	-2.85966	0.0235221	0.322116	co_location	CCA0505S0214	evm.TU.Contig234.214	sp|Q9XGM8|MGAT1_ARATH Alpha-1,3-mannosyl-glycoprotein 2-beta-N-acetylglucosaminyltransferase OS=Arabidopsis thaliana GN=GNTI PE=1 SV=1//0	GO:0046983,GO:0008375,GO:0008194,GO:0016758,GO:0016757,GO:0044723,GO:0005515,GO:0070085,GO:0009101,GO:0009100,GO:0008150,GO:0006486,GO:0043413,GO:0005975,GO:0009987,GO:0005488,GO:0009059,GO:0034645,GO:1901135,GO:0019538,GO:1901137,GO:0003674,GO:0044267,GO:1901576,GO:0009058,GO:0043170,GO:0043412,GO:0044249,GO:0006464,GO:0036211,GO:0044237,GO:0044260,GO:0016740,GO:0003824,GO:0008152,GO:0044238,GO:…	protein dimerization activity,acetylglucosaminyltransferase activity,UDP-glycosyltransferase activity,transferase activity, transferring hexosyl groups,transferase activity, transferring glycosyl groups,single-organism carbohydrate metabolic process,protein binding,glycosylation,glycoprotein biosynthetic process,glycoprotein metabolic process,biological_process,protein glycosylation,macromolecule…	pop01100,pop00510	Metabolic pathways,N-Glycan biosynthesis
LNC_000510	4.76506	0.935923	2.34803	0.041942	0.432069	co_location	CCA0505S0269	evm.TU.Contig234.269	sp|Q2HXL0|RBOHC_SOLTU Respiratory burst oxidase homolog protein C OS=Solanum tuberosum GN=RBOHC PE=1 SV=2//0	GO:0005509,GO:0043169,GO:0003677,GO:0046872,GO:0005575,GO:0005623,GO:0044464,GO:0044424,GO:0005622,GO:0043226,GO:0043229,GO:0003676,GO:0043167,GO:0005488,GO:0097159,GO:1901363,GO:0009987,GO:0006807,GO:0003674,GO:0044260,GO:0044237,GO:0050664,GO:1901360,GO:0090304,GO:0046483,GO:0034641,GO:0006725,GO:0006139,GO:0043170,GO:0006259,GO:0036094,GO:0000166,GO:1901265,GO:0071704,GO:0003916,GO:0005524,GO:…	calcium ion binding,cation binding,DNA binding,metal ion binding,cellular_component,cell,cell part,intracellular part,intracellular,organelle,intracellular organelle,nucleic acid binding,ion binding,binding,organic cyclic compound binding,heterocyclic compound binding,cellular process,nitrogen compound metabolic process,molecular_function,cellular macromolecule metabolic process,cellular metaboli…	pop04626	Plant-pathogen interaction
LNC_000510	4.76506	0.935923	2.34803	0.041942	0.432069	co_location	CCA0505S0284	evm.TU.Contig234.284	sp|Q9SCQ6|IDD2_ARATH Protein indeterminate-domain 2 OS=Arabidopsis thaliana GN=IDD2 PE=2 SV=1//2.54991e-66	GO:0043169,GO:0046872,GO:0043167,GO:0005488,GO:0003674	cation binding,metal ion binding,ion binding,binding,molecular_function	--	--
LNC_000510	4.76506	0.935923	2.34803	0.041942	0.432069	co_location	CCA0505S0285	evm.TU.Contig234.285	sp|Q9M7K4|POT5_ARATH Potassium transporter 5 OS=Arabidopsis thaliana GN=POT5 PE=1 SV=1//0	GO:0022890,GO:0046873,GO:0008324,GO:0005575,GO:0015077,GO:0015079,GO:0016020,GO:0015672,GO:0006813,GO:0022857,GO:0006812,GO:0022892,GO:0030001,GO:0015075,GO:0009987,GO:0051179,GO:0006811,GO:0022891,GO:0008150,GO:0005215,GO:0034220,GO:0044699,GO:0006810,GO:0051234,GO:0044763,GO:0071804,GO:0071805,GO:0044765,GO:0055085,GO:0003674	inorganic cation transmembrane transporter activity,metal ion transmembrane transporter activity,cation transmembrane transporter activity,cellular_component,monovalent inorganic cation transmembrane transporter activity,potassium ion transmembrane transporter activity,membrane,monovalent inorganic cation transport,potassium ion transport,transmembrane transporter activity,cation transport,substr…	--	--
LNC_000510	4.76506	0.935923	2.34803	0.041942	0.432069	co_location	CCA0505S0287	evm.TU.Contig234.287	sp|P93008|RH21_ARATH DEAD-box ATP-dependent RNA helicase 21 OS=Arabidopsis thaliana GN=RH21 PE=2 SV=1//0	GO:0005575,GO:0016787,GO:0003824,GO:0008150,GO:0009987,GO:0016491,GO:0003676,GO:0016032,GO:0044403,GO:0044419,GO:0044764,GO:0005215,GO:0003677,GO:0051701,GO:0003674,GO:0008324,GO:0052126,GO:0052192,GO:0040011,GO:0022857,GO:0015077,GO:0015078,GO:0022890,GO:0044425,GO:0022892,GO:0022891,GO:0016020,GO:0015075,GO:0097159,GO:1901363,GO:0031224,GO:0016021,GO:0044000,GO:0046739,GO:0046740,GO:0051814,GO:…	cellular_component,hydrolase activity,catalytic activity,biological_process,cellular process,oxidoreductase activity,nucleic acid binding,viral process,symbiosis, encompassing mutualism through parasitism,interspecies interaction between organisms,multi-organism cellular process,transporter activity,DNA binding,interaction with host,molecular_function,cation transmembrane transporter activity,mov…	pop03040	Spliceosome
LNC_000510	4.76506	0.935923	2.34803	0.041942	0.432069	co_location	CCA0505S0280	evm.TU.Contig234.280	sp|Q0WLB5|CLAH2_ARATH Clathrin heavy chain 2 OS=Arabidopsis thaliana GN=CHC2 PE=1 SV=1//1.00898e-06	GO:0005623,GO:0044464,GO:0005622,GO:0044424,GO:0043226,GO:0043229,GO:0005575,GO:0043227,GO:0043231,GO:0005634,GO:0032991,GO:0044459,GO:0005737,GO:0044446,GO:0044422,GO:0071944,GO:0008150,GO:0005886,GO:0044444,GO:0043234,GO:0044238,GO:0009987,GO:0005198,GO:0008152,GO:0009058,GO:0010467,GO:0034645,GO:0044763,GO:0044699,GO:0009059,GO:0030120,GO:0030135,GO:0030662,GO:1901576,GO:0034613,GO:0070727,GO:…	cell,cell part,intracellular,intracellular part,organelle,intracellular organelle,cellular_component,membrane-bounded organelle,intracellular membrane-bounded organelle,nucleus,macromolecular complex,plasma membrane part,cytoplasm,intracellular organelle part,organelle part,cell periphery,biological_process,plasma membrane,cytoplasmic part,protein complex,primary metabolic process,cellular proces…	pop04144	Endocytosis
LNC_000510	4.76506	0.935923	2.34803	0.041942	0.432069	co_location	CCA0505S0281	evm.TU.Contig234.281	-//-	--	--	--	--
LNC_000510	4.76506	0.935923	2.34803	0.041942	0.432069	co_location	CCA0505S0282	evm.TU.Contig234.282	-//-	GO:0003674,GO:0005488,GO:0005515	molecular_function,binding,protein binding	--	--
LNC_000510	4.76506	0.935923	2.34803	0.041942	0.432069	co_location	CCA0505S0283	evm.TU.Contig234.283	sp|Q9FLM3|ZDH23_ARATH Probable protein S-acyltransferase 6 OS=Arabidopsis thaliana GN=PAT06 PE=2 SV=1//1.13503e-12	GO:0005575,GO:0005215,GO:0003674,GO:0016020	cellular_component,transporter activity,molecular_function,membrane	--	--
LNC_000510	4.76506	0.935923	2.34803	0.041942	0.432069	co_location	CCA0505S0288	evm.TU.Contig234.288	-//-	--	--	--	--
LNC_000510	4.76506	0.935923	2.34803	0.041942	0.432069	co_location	CCA0505S0279	evm.TU.Contig234.279	-//-	--	--	--	--
LNC_000510	4.76506	0.935923	2.34803	0.041942	0.432069	co_location	CCA0505S0278	evm.TU.Contig234.278	sp|Q9SFX2|PUB43_ARATH U-box domain-containing protein 43 OS=Arabidopsis thaliana GN=PUB43 PE=2 SV=1//1.17662e-20	GO:0004842,GO:0019787,GO:0016879,GO:0016881,GO:0016874,GO:0071704,GO:0043169,GO:0044238,GO:0008270,GO:0044237,GO:0046872,GO:0043170,GO:0046914,GO:0070647,GO:0009987,GO:0008150,GO:0008152,GO:0044260,GO:0044764,GO:0019538,GO:0000746,GO:0016567,GO:0032446,GO:0051704,GO:0044267,GO:0005515,GO:0043167,GO:0005488,GO:0003674,GO:0003824,GO:0043412,GO:0006464,GO:0036211	ubiquitin-protein ligase activity,small conjugating protein ligase activity,ligase activity, forming carbon-nitrogen bonds,acid-amino acid ligase activity,ligase activity,organic substance metabolic process,cation binding,primary metabolic process,zinc ion binding,cellular metabolic process,metal ion binding,macromolecule metabolic process,transition metal ion binding,protein modification by smal…	--	--
LNC_000510	4.76506	0.935923	2.34803	0.041942	0.432069	co_location	CCA0505S0271	evm.TU.Contig234.271	-//-	--	--	--	--
LNC_000510	4.76506	0.935923	2.34803	0.041942	0.432069	co_location	CCA0505S0270	evm.TU.Contig234.270	sp|Q55909|Y305_SYNY3 TVP38/TMEM64 family membrane protein slr0305 OS=Synechocystis sp. (strain PCC 6803 / Kazusa) GN=slr0305 PE=3 SV=1//4.1103e-11	GO:0003676,GO:0003723,GO:0097159,GO:1901363,GO:0005488,GO:0003674	nucleic acid binding,RNA binding,organic cyclic compound binding,heterocyclic compound binding,binding,molecular_function	--	--
LNC_000510	4.76506	0.935923	2.34803	0.041942	0.432069	co_location	CCA0505S0273	evm.TU.Contig234.273	sp|Q9SN39|PP320_ARATH Pentatricopeptide repeat-containing protein DOT4, chloroplastic OS=Arabidopsis thaliana GN=DOT4 PE=2 SV=1//5.06101e-27	GO:0006417,GO:0010608,GO:0065007,GO:0045182,GO:0050789,GO:0031323,GO:0009889,GO:0010556,GO:0031326,GO:0019222,GO:0010468,GO:2000112,GO:0050794,GO:0060255,GO:0080090,GO:0032268,GO:0051246,GO:0010467,GO:0006412,GO:0071704,GO:0044238,GO:0009059,GO:0044237,GO:0034645,GO:0043170,GO:0044249,GO:0009987,GO:0008150,GO:1901576,GO:0009058,GO:0008152,GO:0044260,GO:0019538,GO:0044267,GO:0003674	regulation of translation,posttranscriptional regulation of gene expression,biological regulation,translation regulator activity,regulation of biological process,regulation of cellular metabolic process,regulation of biosynthetic process,regulation of macromolecule biosynthetic process,regulation of cellular biosynthetic process,regulation of metabolic process,regulation of gene expression,regula…	--	--
LNC_000510	4.76506	0.935923	2.34803	0.041942	0.432069	co_location	CCA0505S0272	evm.TU.Contig234.272	sp|Q9SB36|PP337_ARATH Pentatricopeptide repeat-containing protein At4g25270, chloroplastic OS=Arabidopsis thaliana GN=PCMP-E53 PE=3 SV=1//1.89807e-13	GO:0005623,GO:0044464,GO:0005622,GO:0044424,GO:0043226,GO:0043229,GO:0005575,GO:0043227,GO:0043231,GO:0005634,GO:0032991,GO:0044446,GO:0044422,GO:0008150,GO:0031975,GO:0043234,GO:0031967,GO:0044238,GO:0009987,GO:0008152,GO:0009058,GO:0010467,GO:0034645,GO:0009059,GO:1901576,GO:0071704,GO:0044249,GO:0006412,GO:0044237,GO:0010608,GO:0044428,GO:0009889,GO:0010556,GO:0031326,GO:0006417,GO:0080090,GO:…	cell,cell part,intracellular,intracellular part,organelle,intracellular organelle,cellular_component,membrane-bounded organelle,intracellular membrane-bounded organelle,nucleus,macromolecular complex,intracellular organelle part,organelle part,biological_process,envelope,protein complex,organelle envelope,primary metabolic process,cellular process,metabolic process,biosynthetic process,gene expre…	--	--
LNC_000510	4.76506	0.935923	2.34803	0.041942	0.432069	co_location	CCA0505S0277	evm.TU.Contig234.277	-//-	GO:0044446,GO:0044422,GO:0043231,GO:0043227,GO:0044425,GO:0032991,GO:0043229,GO:0043226,GO:0044424,GO:0005623,GO:0044464,GO:0043234,GO:0005622,GO:0016820,GO:0005575,GO:0033178,GO:0031090,GO:0033180,GO:0016020,GO:0000221,GO:0005774,GO:0016471,GO:0044437,GO:0015672,GO:0044444,GO:0005773,GO:0005737,GO:0022857,GO:0006812,GO:0000774,GO:0009987,GO:0051179,GO:0005783,GO:0060589,GO:0006811,GO:0008150,GO:…	intracellular organelle part,organelle part,intracellular membrane-bounded organelle,membrane-bounded organelle,membrane part,macromolecular complex,intracellular organelle,organelle,intracellular part,cell,cell part,protein complex,intracellular,hydrolase activity, acting on acid anhydrides, catalyzing transmembrane movement of substances,cellular_component,proton-transporting two-sector ATPase …	--	--
LNC_000510	4.76506	0.935923	2.34803	0.041942	0.432069	co_location	CCA0505S0276	evm.TU.Contig234.276	sp|Q0WNJ6|CLAH1_ARATH Clathrin heavy chain 1 OS=Arabidopsis thaliana GN=CHC1 PE=1 SV=1//8.86322e-98	GO:0044446,GO:0044422,GO:0043231,GO:0043227,GO:0044425,GO:0032991,GO:0043229,GO:0043226,GO:0044424,GO:0005623,GO:0044464,GO:0043234,GO:0005622,GO:0005575,GO:0031090,GO:0016020,GO:0044444,GO:0005737,GO:0044459,GO:0005198,GO:0009987,GO:0051179,GO:0005886,GO:0008150,GO:0044699,GO:0033036,GO:0006810,GO:0034613,GO:0070727,GO:0051234,GO:0005905,GO:0012510,GO:0030125,GO:0030130,GO:0030132,GO:0030136,GO:…	intracellular organelle part,organelle part,intracellular membrane-bounded organelle,membrane-bounded organelle,membrane part,macromolecular complex,intracellular organelle,organelle,intracellular part,cell,cell part,protein complex,intracellular,cellular_component,organelle membrane,membrane,cytoplasmic part,cytoplasm,plasma membrane part,structural molecule activity,cellular process,localizatio…	pop04144	Endocytosis
LNC_000510	4.76506	0.935923	2.34803	0.041942	0.432069	co_location	CCA0505S0297	evm.TU.Contig234.297	sp|Q9SI53|PP147_ARATH Pentatricopeptide repeat-containing protein At2g03880, mitochondrial OS=Arabidopsis thaliana GN=PCMP-H44 PE=2 SV=1//1.95029e-26	--	--	--	--
LNC_000510	4.76506	0.935923	2.34803	0.041942	0.432069	co_location	CCA0505S0296	evm.TU.Contig234.296	sp|Q9CA73|PP119_ARATH Putative pentatricopeptide repeat-containing protein At1g74400 OS=Arabidopsis thaliana GN=PCMP-E68 PE=3 SV=1//5.36373e-18	--	--	--	--
LNC_000510	4.76506	0.935923	2.34803	0.041942	0.432069	co_location	CCA0505S0295	evm.TU.Contig234.295	sp|Q9M2F1|RS272_ARATH 40S ribosomal protein S27-2 OS=Arabidopsis thaliana GN=RPS27B PE=2 SV=2//9.8699e-18	--	--	pop03010	Ribosome
LNC_000510	4.76506	0.935923	2.34803	0.041942	0.432069	co_location	CCA0505S0294	evm.TU.Contig234.294	sp|Q93ZY7|NUD12_ARATH Nudix hydrolase 12, mitochondrial OS=Arabidopsis thaliana GN=NUDT12 PE=2 SV=1//4.79133e-66	GO:0003824,GO:0016787,GO:0003674	catalytic activity,hydrolase activity,molecular_function	--	--
LNC_000510	4.76506	0.935923	2.34803	0.041942	0.432069	co_location	CCA0505S0293	evm.TU.Contig234.293	sp|Q9M644|LEP_ARATH Ethylene-responsive transcription factor LEP OS=Arabidopsis thaliana GN=LEP PE=2 SV=1//5.52624e-34	GO:0005575,GO:0008150,GO:0044238,GO:0009987,GO:0008152,GO:0009058,GO:0010467,GO:0034645,GO:0009059,GO:1901576,GO:0071704,GO:0044249,GO:0001071,GO:0003700,GO:0006807,GO:0044237,GO:0006139,GO:0090304,GO:0009889,GO:0010556,GO:0031326,GO:1901360,GO:0080090,GO:2000112,GO:0034641,GO:0003674,GO:0060255,GO:0031323,GO:1901362,GO:0010468,GO:0046483,GO:0016070,GO:0006725,GO:0043170,GO:0034654,GO:0019438,GO:…	cellular_component,biological_process,primary metabolic process,cellular process,metabolic process,biosynthetic process,gene expression,cellular macromolecule biosynthetic process,macromolecule biosynthetic process,organic substance biosynthetic process,organic substance metabolic process,cellular biosynthetic process,nucleic acid binding transcription factor activity,sequence-specific DNA bindin…	--	--
LNC_000510	4.76506	0.935923	2.34803	0.041942	0.432069	co_location	CCA0505S0290	evm.TU.Contig234.290	-//-	--	--	--	--
LNC_000510	4.76506	0.935923	2.34803	0.041942	0.432069	co_location	CCA0505S0298	evm.TU.Contig234.298	sp|O82380|PP175_ARATH Pentatricopeptide repeat-containing protein At2g29760, chloroplastic OS=Arabidopsis thaliana GN=PCMP-H33 PE=2 SV=1//5.09385e-21	--	--	--	--
LNC_000513	14.7261	66.9291	-2.18426	0.0151084	0.250481	co_location	CCA0505S0305	evm.TU.Contig234.305	sp|Q9LYR5|FKB19_ARATH Peptidyl-prolyl cis-trans isomerase FKBP19, chloroplastic OS=Arabidopsis thaliana GN=FKBP19 PE=1 SV=1//5.9498e-105	GO:0071704,GO:0043170,GO:0044238,GO:0044237,GO:0044260,GO:0006457,GO:0009987,GO:0008150,GO:0008152,GO:0019538,GO:0044267	organic substance metabolic process,macromolecule metabolic process,primary metabolic process,cellular metabolic process,cellular macromolecule metabolic process,protein folding,cellular process,biological_process,metabolic process,protein metabolic process,cellular protein metabolic process	--	--
LNC_000513	14.7261	66.9291	-2.18426	0.0151084	0.250481	co_location	CCA0505S0304	evm.TU.Contig234.304	sp|Q9SAA9|CP511_ARATH Sterol 14-demethylase OS=Arabidopsis thaliana GN=CYP51G1 PE=1 SV=1//0	GO:0097159,GO:1901363,GO:0005488,GO:0046914,GO:0003674,GO:0043167,GO:0008150,GO:0043169,GO:0008152,GO:0046872,GO:0005506,GO:0016491,GO:0016705,GO:0020037,GO:0046906,GO:0044710,GO:0055114,GO:0003824	organic cyclic compound binding,heterocyclic compound binding,binding,transition metal ion binding,molecular_function,ion binding,biological_process,cation binding,metabolic process,metal ion binding,iron ion binding,oxidoreductase activity,oxidoreductase activity, acting on paired donors, with incorporation or reduction of molecular oxygen,heme binding,tetrapyrrole binding,single-organism metabo…	pop01100,pop01110,pop00100	Metabolic pathways,Biosynthesis of secondary metabolites,Steroid biosynthesis
LNC_000513	14.7261	66.9291	-2.18426	0.0151084	0.250481	co_location	CCA0505S0307	evm.TU.Contig234.307	sp|Q9FZJ1|IRX10_ARATH Probable beta-1,4-xylosyltransferase IRX10 OS=Arabidopsis thaliana GN=IRX10 PE=2 SV=1//0	--	--	--	--
LNC_000513	14.7261	66.9291	-2.18426	0.0151084	0.250481	co_location	CCA0505S0306	evm.TU.Contig234.306	sp|A9WT40|TAL_RENSM Transaldolase OS=Renibacterium salmoninarum (strain ATCC 33209 / DSM 20767 / JCM 11484 / NBRC 15589 / NCIMB 2235) GN=tal PE=3 SV=1//7.1031e-106	GO:0071704,GO:0044238,GO:0008150,GO:0008152,GO:0005975	organic substance metabolic process,primary metabolic process,biological_process,metabolic process,carbohydrate metabolic process	pop01230,pop01200,pop01110,pop00030,pop01100	Biosynthesis of amino acids,Carbon metabolism,Biosynthesis of secondary metabolites,Pentose phosphate pathway,Metabolic pathways
LNC_000513	14.7261	66.9291	-2.18426	0.0151084	0.250481	co_location	CCA0505S0300	evm.TU.Contig234.300	sp|Q8LE94|RING3_ARATH E3 ubiquitin-protein ligase At3g02290 OS=Arabidopsis thaliana GN=At3g02290 PE=2 SV=1//7.41617e-44	GO:0010467,GO:0006807,GO:0006139,GO:0043226,GO:0043229,GO:0009059,GO:0034645,GO:0090304,GO:0006725,GO:0044424,GO:0034641,GO:0046483,GO:1901360,GO:0005622,GO:0044249,GO:0016070,GO:0005623,GO:0044464,GO:0005634,GO:1901576,GO:0009987,GO:0044237,GO:0044260,GO:0034654,GO:0009058,GO:0019222,GO:0032774,GO:0006351,GO:0010468,GO:0019219,GO:0051171,GO:0031323,GO:0044271,GO:0060255,GO:0019438,GO:0051252,GO:…	gene expression,nitrogen compound metabolic process,nucleobase-containing compound metabolic process,organelle,intracellular organelle,macromolecule biosynthetic process,cellular macromolecule biosynthetic process,nucleic acid metabolic process,cellular aromatic compound metabolic process,intracellular part,cellular nitrogen compound metabolic process,heterocycle metabolic process,organic cyclic …	--	--
LNC_000513	14.7261	66.9291	-2.18426	0.0151084	0.250481	co_location	CCA0505S0303	evm.TU.Contig234.303	sp|F4KF27|MDA2_ARATH Mediator-associated protein 2 OS=Arabidopsis thaliana GN=At5g64680 PE=1 SV=1//1.3265e-17	GO:0009059,GO:0034645,GO:0006807,GO:0034641,GO:0046483,GO:0006725,GO:0090304,GO:0006139,GO:0044249,GO:0003677,GO:1901360,GO:0009058,GO:1901576,GO:0071704,GO:0016787,GO:0043170,GO:0044238,GO:0003676,GO:0044237,GO:0044260,GO:0006260,GO:0006259,GO:0009987,GO:0016817,GO:0042623,GO:0004003,GO:0016887,GO:0008150,GO:0017111,GO:0016462,GO:0008094,GO:0008152,GO:0016818,GO:0008026,GO:0070035,GO:0097159,GO:…	macromolecule biosynthetic process,cellular macromolecule biosynthetic process,nitrogen compound metabolic process,cellular nitrogen compound metabolic process,heterocycle metabolic process,cellular aromatic compound metabolic process,nucleic acid metabolic process,nucleobase-containing compound metabolic process,cellular biosynthetic process,DNA binding,organic cyclic compound metabolic process,…	--	--
LNC_000513	14.7261	66.9291	-2.18426	0.0151084	0.250481	co_location	CCA0505S0302	evm.TU.Contig234.302	sp|Q9LYR6|PTR49_ARATH Protein NRT1/ PTR FAMILY 6.1 OS=Arabidopsis thaliana GN=NPF6.1 PE=2 SV=1//0	GO:0005575,GO:0008150,GO:0005215,GO:0051179,GO:0051234,GO:0003674,GO:0006810,GO:0016020	cellular_component,biological_process,transporter activity,localization,establishment of localization,molecular_function,transport,membrane	--	--
LNC_000513	14.7261	66.9291	-2.18426	0.0151084	0.250481	co_location	CCA0505S0284	evm.TU.Contig234.284	sp|Q9SCQ6|IDD2_ARATH Protein indeterminate-domain 2 OS=Arabidopsis thaliana GN=IDD2 PE=2 SV=1//2.54991e-66	GO:0043169,GO:0046872,GO:0043167,GO:0005488,GO:0003674	cation binding,metal ion binding,ion binding,binding,molecular_function	--	--
LNC_000513	14.7261	66.9291	-2.18426	0.0151084	0.250481	co_location	CCA0505S0285	evm.TU.Contig234.285	sp|Q9M7K4|POT5_ARATH Potassium transporter 5 OS=Arabidopsis thaliana GN=POT5 PE=1 SV=1//0	GO:0022890,GO:0046873,GO:0008324,GO:0005575,GO:0015077,GO:0015079,GO:0016020,GO:0015672,GO:0006813,GO:0022857,GO:0006812,GO:0022892,GO:0030001,GO:0015075,GO:0009987,GO:0051179,GO:0006811,GO:0022891,GO:0008150,GO:0005215,GO:0034220,GO:0044699,GO:0006810,GO:0051234,GO:0044763,GO:0071804,GO:0071805,GO:0044765,GO:0055085,GO:0003674	inorganic cation transmembrane transporter activity,metal ion transmembrane transporter activity,cation transmembrane transporter activity,cellular_component,monovalent inorganic cation transmembrane transporter activity,potassium ion transmembrane transporter activity,membrane,monovalent inorganic cation transport,potassium ion transport,transmembrane transporter activity,cation transport,substr…	--	--
LNC_000513	14.7261	66.9291	-2.18426	0.0151084	0.250481	co_location	CCA0505S0287	evm.TU.Contig234.287	sp|P93008|RH21_ARATH DEAD-box ATP-dependent RNA helicase 21 OS=Arabidopsis thaliana GN=RH21 PE=2 SV=1//0	GO:0005575,GO:0016787,GO:0003824,GO:0008150,GO:0009987,GO:0016491,GO:0003676,GO:0016032,GO:0044403,GO:0044419,GO:0044764,GO:0005215,GO:0003677,GO:0051701,GO:0003674,GO:0008324,GO:0052126,GO:0052192,GO:0040011,GO:0022857,GO:0015077,GO:0015078,GO:0022890,GO:0044425,GO:0022892,GO:0022891,GO:0016020,GO:0015075,GO:0097159,GO:1901363,GO:0031224,GO:0016021,GO:0044000,GO:0046739,GO:0046740,GO:0051814,GO:…	cellular_component,hydrolase activity,catalytic activity,biological_process,cellular process,oxidoreductase activity,nucleic acid binding,viral process,symbiosis, encompassing mutualism through parasitism,interspecies interaction between organisms,multi-organism cellular process,transporter activity,DNA binding,interaction with host,molecular_function,cation transmembrane transporter activity,mov…	pop03040	Spliceosome
LNC_000513	14.7261	66.9291	-2.18426	0.0151084	0.250481	co_location	CCA0505S0280	evm.TU.Contig234.280	sp|Q0WLB5|CLAH2_ARATH Clathrin heavy chain 2 OS=Arabidopsis thaliana GN=CHC2 PE=1 SV=1//1.00898e-06	GO:0005623,GO:0044464,GO:0005622,GO:0044424,GO:0043226,GO:0043229,GO:0005575,GO:0043227,GO:0043231,GO:0005634,GO:0032991,GO:0044459,GO:0005737,GO:0044446,GO:0044422,GO:0071944,GO:0008150,GO:0005886,GO:0044444,GO:0043234,GO:0044238,GO:0009987,GO:0005198,GO:0008152,GO:0009058,GO:0010467,GO:0034645,GO:0044763,GO:0044699,GO:0009059,GO:0030120,GO:0030135,GO:0030662,GO:1901576,GO:0034613,GO:0070727,GO:…	cell,cell part,intracellular,intracellular part,organelle,intracellular organelle,cellular_component,membrane-bounded organelle,intracellular membrane-bounded organelle,nucleus,macromolecular complex,plasma membrane part,cytoplasm,intracellular organelle part,organelle part,cell periphery,biological_process,plasma membrane,cytoplasmic part,protein complex,primary metabolic process,cellular proces…	pop04144	Endocytosis
LNC_000513	14.7261	66.9291	-2.18426	0.0151084	0.250481	co_location	CCA0505S0281	evm.TU.Contig234.281	-//-	--	--	--	--
LNC_000513	14.7261	66.9291	-2.18426	0.0151084	0.250481	co_location	CCA0505S0282	evm.TU.Contig234.282	-//-	GO:0003674,GO:0005488,GO:0005515	molecular_function,binding,protein binding	--	--
LNC_000513	14.7261	66.9291	-2.18426	0.0151084	0.250481	co_location	CCA0505S0283	evm.TU.Contig234.283	sp|Q9FLM3|ZDH23_ARATH Probable protein S-acyltransferase 6 OS=Arabidopsis thaliana GN=PAT06 PE=2 SV=1//1.13503e-12	GO:0005575,GO:0005215,GO:0003674,GO:0016020	cellular_component,transporter activity,molecular_function,membrane	--	--
LNC_000513	14.7261	66.9291	-2.18426	0.0151084	0.250481	co_location	CCA0505S0288	evm.TU.Contig234.288	-//-	--	--	--	--
LNC_000513	14.7261	66.9291	-2.18426	0.0151084	0.250481	co_location	CCA0505S0279	evm.TU.Contig234.279	-//-	--	--	--	--
LNC_000513	14.7261	66.9291	-2.18426	0.0151084	0.250481	co_location	CCA0505S0278	evm.TU.Contig234.278	sp|Q9SFX2|PUB43_ARATH U-box domain-containing protein 43 OS=Arabidopsis thaliana GN=PUB43 PE=2 SV=1//1.17662e-20	GO:0004842,GO:0019787,GO:0016879,GO:0016881,GO:0016874,GO:0071704,GO:0043169,GO:0044238,GO:0008270,GO:0044237,GO:0046872,GO:0043170,GO:0046914,GO:0070647,GO:0009987,GO:0008150,GO:0008152,GO:0044260,GO:0044764,GO:0019538,GO:0000746,GO:0016567,GO:0032446,GO:0051704,GO:0044267,GO:0005515,GO:0043167,GO:0005488,GO:0003674,GO:0003824,GO:0043412,GO:0006464,GO:0036211	ubiquitin-protein ligase activity,small conjugating protein ligase activity,ligase activity, forming carbon-nitrogen bonds,acid-amino acid ligase activity,ligase activity,organic substance metabolic process,cation binding,primary metabolic process,zinc ion binding,cellular metabolic process,metal ion binding,macromolecule metabolic process,transition metal ion binding,protein modification by smal…	--	--
LNC_000513	14.7261	66.9291	-2.18426	0.0151084	0.250481	co_location	CCA0505S0277	evm.TU.Contig234.277	-//-	GO:0044446,GO:0044422,GO:0043231,GO:0043227,GO:0044425,GO:0032991,GO:0043229,GO:0043226,GO:0044424,GO:0005623,GO:0044464,GO:0043234,GO:0005622,GO:0016820,GO:0005575,GO:0033178,GO:0031090,GO:0033180,GO:0016020,GO:0000221,GO:0005774,GO:0016471,GO:0044437,GO:0015672,GO:0044444,GO:0005773,GO:0005737,GO:0022857,GO:0006812,GO:0000774,GO:0009987,GO:0051179,GO:0005783,GO:0060589,GO:0006811,GO:0008150,GO:…	intracellular organelle part,organelle part,intracellular membrane-bounded organelle,membrane-bounded organelle,membrane part,macromolecular complex,intracellular organelle,organelle,intracellular part,cell,cell part,protein complex,intracellular,hydrolase activity, acting on acid anhydrides, catalyzing transmembrane movement of substances,cellular_component,proton-transporting two-sector ATPase …	--	--
LNC_000513	14.7261	66.9291	-2.18426	0.0151084	0.250481	co_location	CCA0505S0297	evm.TU.Contig234.297	sp|Q9SI53|PP147_ARATH Pentatricopeptide repeat-containing protein At2g03880, mitochondrial OS=Arabidopsis thaliana GN=PCMP-H44 PE=2 SV=1//1.95029e-26	--	--	--	--
LNC_000513	14.7261	66.9291	-2.18426	0.0151084	0.250481	co_location	CCA0505S0296	evm.TU.Contig234.296	sp|Q9CA73|PP119_ARATH Putative pentatricopeptide repeat-containing protein At1g74400 OS=Arabidopsis thaliana GN=PCMP-E68 PE=3 SV=1//5.36373e-18	--	--	--	--
LNC_000513	14.7261	66.9291	-2.18426	0.0151084	0.250481	co_location	CCA0505S0295	evm.TU.Contig234.295	sp|Q9M2F1|RS272_ARATH 40S ribosomal protein S27-2 OS=Arabidopsis thaliana GN=RPS27B PE=2 SV=2//9.8699e-18	--	--	pop03010	Ribosome
LNC_000513	14.7261	66.9291	-2.18426	0.0151084	0.250481	co_location	CCA0505S0294	evm.TU.Contig234.294	sp|Q93ZY7|NUD12_ARATH Nudix hydrolase 12, mitochondrial OS=Arabidopsis thaliana GN=NUDT12 PE=2 SV=1//4.79133e-66	GO:0003824,GO:0016787,GO:0003674	catalytic activity,hydrolase activity,molecular_function	--	--
LNC_000513	14.7261	66.9291	-2.18426	0.0151084	0.250481	co_location	CCA0505S0293	evm.TU.Contig234.293	sp|Q9M644|LEP_ARATH Ethylene-responsive transcription factor LEP OS=Arabidopsis thaliana GN=LEP PE=2 SV=1//5.52624e-34	GO:0005575,GO:0008150,GO:0044238,GO:0009987,GO:0008152,GO:0009058,GO:0010467,GO:0034645,GO:0009059,GO:1901576,GO:0071704,GO:0044249,GO:0001071,GO:0003700,GO:0006807,GO:0044237,GO:0006139,GO:0090304,GO:0009889,GO:0010556,GO:0031326,GO:1901360,GO:0080090,GO:2000112,GO:0034641,GO:0003674,GO:0060255,GO:0031323,GO:1901362,GO:0010468,GO:0046483,GO:0016070,GO:0006725,GO:0043170,GO:0034654,GO:0019438,GO:…	cellular_component,biological_process,primary metabolic process,cellular process,metabolic process,biosynthetic process,gene expression,cellular macromolecule biosynthetic process,macromolecule biosynthetic process,organic substance biosynthetic process,organic substance metabolic process,cellular biosynthetic process,nucleic acid binding transcription factor activity,sequence-specific DNA bindin…	--	--
LNC_000513	14.7261	66.9291	-2.18426	0.0151084	0.250481	co_location	CCA0505S0290	evm.TU.Contig234.290	-//-	--	--	--	--
LNC_000513	14.7261	66.9291	-2.18426	0.0151084	0.250481	co_location	CCA0505S0299	evm.TU.Contig234.299	sp|Q67YC9|Y4141_ARATH Uncharacterized protein At4g14100 OS=Arabidopsis thaliana GN=At4g14100 PE=2 SV=1//5.35508e-92	GO:0005575,GO:0019012,GO:0044423,GO:0019028	cellular_component,virion,virion part,viral capsid	--	--
LNC_000513	14.7261	66.9291	-2.18426	0.0151084	0.250481	co_location	CCA0505S0298	evm.TU.Contig234.298	sp|O82380|PP175_ARATH Pentatricopeptide repeat-containing protein At2g29760, chloroplastic OS=Arabidopsis thaliana GN=PCMP-H33 PE=2 SV=1//5.09385e-21	--	--	--	--
LNC_000576	0.276915	2.42779	-3.13213	0.048444	0.460731	co_location	CCA0507S0073	evm.TU.Contig235.73	sp|P26360|ATPG3_IPOBA ATP synthase subunit gamma, mitochondrial OS=Ipomoea batatas GN=ATPC PE=1 SV=2//0	GO:0005623,GO:0044464,GO:0005622,GO:0044424,GO:0005575,GO:0016787,GO:0032991,GO:0009142,GO:0009145,GO:0009201,GO:0009206,GO:0009141,GO:0006754,GO:0009260,GO:0046390,GO:0009152,GO:0016817,GO:0042451,GO:0046129,GO:0045259,GO:0009144,GO:0009199,GO:0009205,GO:0003824,GO:0008150,GO:0009259,GO:0019693,GO:0043234,GO:0016818,GO:0009150,GO:0006164,GO:0046034,GO:0072522,GO:0009163,GO:0042455,GO:0015985,GO:…	cell,cell part,intracellular,intracellular part,cellular_component,hydrolase activity,macromolecular complex,nucleoside triphosphate biosynthetic process,purine nucleoside triphosphate biosynthetic process,ribonucleoside triphosphate biosynthetic process,purine ribonucleoside triphosphate biosynthetic process,nucleoside triphosphate metabolic process,ATP biosynthetic process,ribonucleotide biosyn…	pop00190,pop01100	Oxidative phosphorylation,Metabolic pathways
LNC_000576	0.276915	2.42779	-3.13213	0.048444	0.460731	co_location	CCA0507S0078	evm.TU.Contig235.78	sp|Q9FGH9|E70B1_ARATH Exocyst complex component EXO70B1 OS=Arabidopsis thaliana GN=EXO70B1 PE=1 SV=1//1.93521e-91	GO:0008150,GO:0071944,GO:0009987,GO:0044699,GO:0044763,GO:0044448,GO:0005938,GO:0000145,GO:0005575,GO:0044765,GO:0006887,GO:0043234,GO:0005623,GO:0044464,GO:0032991,GO:0032940,GO:0046903,GO:0044424,GO:0051179,GO:0005622,GO:0051234,GO:0006810,GO:0016192,GO:0044444,GO:0005737,GO:0051641,GO:0051649	biological_process,cell periphery,cellular process,single-organism process,single-organism cellular process,cell cortex part,cell cortex,exocyst,cellular_component,single-organism transport,exocytosis,protein complex,cell,cell part,macromolecular complex,secretion by cell,secretion,intracellular part,localization,intracellular,establishment of localization,transport,vesicle-mediated transport,cyt…	--	--
LNC_000576	0.276915	2.42779	-3.13213	0.048444	0.460731	co_location	CCA0507S0075	evm.TU.Contig235.75	sp|Q9ZU70|ATB21_ARATH Homeobox-leucine zipper protein ATHB-21 OS=Arabidopsis thaliana GN=ATHB-21 PE=2 SV=1//6.32887e-46	GO:0008150,GO:0008152,GO:0003674,GO:0001071,GO:0003700,GO:0071944,GO:0019219,GO:0051171,GO:0006355,GO:2001141,GO:0051252,GO:0006351,GO:0032774,GO:0034654,GO:0031323,GO:2000112,GO:0010556,GO:0031326,GO:0080090,GO:0009889,GO:1901362,GO:0060255,GO:0019438,GO:0019222,GO:0065007,GO:0044271,GO:0018130,GO:0010468,GO:0050794,GO:0003677,GO:0050789,GO:0071704,GO:0090304,GO:0016070,GO:0044238,GO:0006139,GO:…	biological_process,metabolic process,molecular_function,nucleic acid binding transcription factor activity,sequence-specific DNA binding transcription factor activity,cell periphery,regulation of nucleobase-containing compound metabolic process,regulation of nitrogen compound metabolic process,regulation of transcription, DNA-dependent,regulation of RNA biosynthetic process,regulation of RNA meta…	--	--
LNC_000576	0.276915	2.42779	-3.13213	0.048444	0.460731	co_location	CCA0507S0074	evm.TU.Contig235.74	sp|O82796|SERC_ARATH Phosphoserine phosphatase, chloroplastic OS=Arabidopsis thaliana GN=PSP PE=1 SV=2//4.96402e-141	GO:0043169,GO:0046872,GO:0005575,GO:0005623,GO:0044464,GO:0044424,GO:0005622,GO:0043167,GO:0005488,GO:0003674,GO:0005737,GO:0008252,GO:0008253,GO:0016787,GO:0042578,GO:0016791,GO:0000287,GO:0016788,GO:0003993,GO:0003824	cation binding,metal ion binding,cellular_component,cell,cell part,intracellular part,intracellular,ion binding,binding,molecular_function,cytoplasm,nucleotidase activity,5'-nucleotidase activity,hydrolase activity,phosphoric ester hydrolase activity,phosphatase activity,magnesium ion binding,hydrolase activity, acting on ester bonds,acid phosphatase activity,catalytic activity	pop00260,pop01100,pop01200,pop01230	Glycine, serine and threonine metabolism,Metabolic pathways,Carbon metabolism,Biosynthesis of amino acids
LNC_000578	1.15622	0.133205	3.11769	0.0372362	0.40843	co_location	CCA0507S0085	evm.TU.Contig235.85	sp|Q9SD81|GDPD6_ARATH Glycerophosphodiester phosphodiesterase GDPD6 OS=Arabidopsis thaliana GN=GDPD6 PE=2 SV=1//0	GO:0071704,GO:0044238,GO:0008150,GO:0008152,GO:0006629,GO:0016787,GO:0042578,GO:0044710,GO:0008081,GO:0016788,GO:0003674,GO:0003824	organic substance metabolic process,primary metabolic process,biological_process,metabolic process,lipid metabolic process,hydrolase activity,phosphoric ester hydrolase activity,single-organism metabolic process,phosphoric diester hydrolase activity,hydrolase activity, acting on ester bonds,molecular_function,catalytic activity	pop00564	Glycerophospholipid metabolism
LNC_000578	1.15622	0.133205	3.11769	0.0372362	0.40843	co_location	CCA0507S0086	evm.TU.Contig235.86	sp|Q94F39|AFP3_ARATH Ninja-family protein AFP3 OS=Arabidopsis thaliana GN=AFP3 PE=1 SV=1//2.29017e-26	--	--	--	--
LNC_000578	1.15622	0.133205	3.11769	0.0372362	0.40843	co_location	CCA0507S0084	evm.TU.Contig235.84	sp|Q9SD82|RFA1B_ARATH Replication protein A 70 kDa DNA-binding subunit B OS=Arabidopsis thaliana GN=RPA1B PE=3 SV=1//0	GO:0008150,GO:0008152,GO:0003674,GO:0003677,GO:0071704,GO:0090304,GO:0006260,GO:0044238,GO:0006139,GO:0046483,GO:1901360,GO:0006725,GO:0006807,GO:0006259,GO:0034641,GO:0005634,GO:1901576,GO:0097159,GO:1901363,GO:0009058,GO:0034645,GO:0009059,GO:0044249,GO:0043170,GO:0005575,GO:0044237,GO:0003676,GO:0043231,GO:0043227,GO:0044260,GO:0009987,GO:0005488,GO:0005623,GO:0044464,GO:0043229,GO:0043226,GO:…	biological_process,metabolic process,molecular_function,DNA binding,organic substance metabolic process,nucleic acid metabolic process,DNA replication,primary metabolic process,nucleobase-containing compound metabolic process,heterocycle metabolic process,organic cyclic compound metabolic process,cellular aromatic compound metabolic process,nitrogen compound metabolic process,DNA metabolic proces…	pop03030,pop03440,pop03430,pop03420	DNA replication,Homologous recombination,Mismatch repair,Nucleotide excision repair
LNC_000578	1.15622	0.133205	3.11769	0.0372362	0.40843	co_location	CCA0507S0078	evm.TU.Contig235.78	sp|Q9FGH9|E70B1_ARATH Exocyst complex component EXO70B1 OS=Arabidopsis thaliana GN=EXO70B1 PE=1 SV=1//1.93521e-91	GO:0008150,GO:0071944,GO:0009987,GO:0044699,GO:0044763,GO:0044448,GO:0005938,GO:0000145,GO:0005575,GO:0044765,GO:0006887,GO:0043234,GO:0005623,GO:0044464,GO:0032991,GO:0032940,GO:0046903,GO:0044424,GO:0051179,GO:0005622,GO:0051234,GO:0006810,GO:0016192,GO:0044444,GO:0005737,GO:0051641,GO:0051649	biological_process,cell periphery,cellular process,single-organism process,single-organism cellular process,cell cortex part,cell cortex,exocyst,cellular_component,single-organism transport,exocytosis,protein complex,cell,cell part,macromolecular complex,secretion by cell,secretion,intracellular part,localization,intracellular,establishment of localization,transport,vesicle-mediated transport,cyt…	--	--
LNC_000578	1.15622	0.133205	3.11769	0.0372362	0.40843	co_location	CCA0507S0082	evm.TU.Contig235.82	-//-	GO:0065007,GO:0050789,GO:0044424,GO:0050794,GO:0005623,GO:0044464,GO:0005622,GO:0005575,GO:0015743,GO:0015740,GO:0006835,GO:0005737,GO:0009987,GO:0051179,GO:0006811,GO:0008150,GO:0050896,GO:0051716,GO:0044699,GO:0015849,GO:0046942,GO:0015711,GO:0006810,GO:0051234,GO:0004871,GO:0060089,GO:0042221,GO:0044763,GO:0000160,GO:0044700,GO:0007165,GO:0004673,GO:0016775,GO:0038023,GO:0023052,GO:0071702,GO:…	biological regulation,regulation of biological process,intracellular part,regulation of cellular process,cell,cell part,intracellular,cellular_component,malate transport,C4-dicarboxylate transport,dicarboxylic acid transport,cytoplasm,cellular process,localization,ion transport,biological_process,response to stimulus,cellular response to stimulus,single-organism process,organic acid transport,car…	--	--
LNC_000578	1.15622	0.133205	3.11769	0.0372362	0.40843	co_location	CCA0507S0083	evm.TU.Contig235.83	-//-	--	--	--	--
LNC_000578	1.15622	0.133205	3.11769	0.0372362	0.40843	co_location	CCA0507S0080	evm.TU.Contig235.80	sp|Q9SIK7|PSNB_ARATH Presenilin-like protein At2g29900 OS=Arabidopsis thaliana GN=At2g29900 PE=2 SV=1//2.34344e-116	GO:0005575,GO:0016787,GO:0003824,GO:0070011,GO:0008233,GO:0004190,GO:0070001,GO:0004175,GO:0003674,GO:0044425,GO:0016020,GO:0031224,GO:0016021	cellular_component,hydrolase activity,catalytic activity,peptidase activity, acting on L-amino acid peptides,peptidase activity,aspartic-type endopeptidase activity,aspartic-type peptidase activity,endopeptidase activity,molecular_function,membrane part,membrane,intrinsic to membrane,integral to membrane	--	--
LNC_000578	1.15622	0.133205	3.11769	0.0372362	0.40843	co_location	CCA0507S0081	evm.TU.Contig235.81	sp|Q9FNR1|RBG3_ARATH Glycine-rich RNA-binding protein 3, mitochondrial OS=Arabidopsis thaliana GN=RBG3 PE=2 SV=1//1.6667e-50	GO:0003676,GO:0003674,GO:0097159,GO:1901363,GO:0005488	nucleic acid binding,molecular_function,organic cyclic compound binding,heterocyclic compound binding,binding	pop03040	Spliceosome
LNC_000586	1.63308	0.174626	3.22526	0.013281	0.23241	co_location	CCA0507S0245	evm.TU.Contig235.245	sp|Q9LTH4|PCLL_ARATH Transcription factor BOA OS=Arabidopsis thaliana GN=BOA PE=2 SV=1//9.26764e-13	GO:0008150,GO:0008152,GO:0006950,GO:0050896,GO:0071704,GO:0090304,GO:0044699,GO:0006974,GO:0044238,GO:0006139,GO:0033554,GO:0006281,GO:0046483,GO:1901360,GO:0006725,GO:0006807,GO:0006259,GO:0034641,GO:0043240,GO:0051716,GO:0005634,GO:0044763,GO:0043170,GO:0005575,GO:0044237,GO:0031981,GO:0005654,GO:0044451,GO:0043231,GO:0043227,GO:0044260,GO:0009987,GO:0043233,GO:0070013,GO:0031974,GO:0043234,GO:…	biological_process,metabolic process,response to stress,response to stimulus,organic substance metabolic process,nucleic acid metabolic process,single-organism process,response to DNA damage stimulus,primary metabolic process,nucleobase-containing compound metabolic process,cellular response to stress,DNA repair,heterocycle metabolic process,organic cyclic compound metabolic process,cellular arom…	--	--
LNC_000586	1.63308	0.174626	3.22526	0.013281	0.23241	co_location	CCA0507S0228	evm.TU.Contig235.228	sp|Q1G3M3|Y3918_ARATH B3 domain-containing protein At3g19184 OS=Arabidopsis thaliana GN=At3g19184 PE=2 SV=1//8.6099e-69	GO:0003677,GO:0003676,GO:0009055,GO:0008150,GO:0051536,GO:0051540,GO:0016625,GO:0008152,GO:0016903,GO:0097159,GO:1901363,GO:0044710,GO:0016491,GO:0055114,GO:0005488,GO:0003674,GO:0003824	DNA binding,nucleic acid binding,electron carrier activity,biological_process,iron-sulfur cluster binding,metal cluster binding,oxidoreductase activity, acting on the aldehyde or oxo group of donors, iron-sulfur protein as acceptor,metabolic process,oxidoreductase activity, acting on the aldehyde or oxo group of donors,organic cyclic compound binding,heterocyclic compound binding,single-organism …	--	--
LNC_000586	1.63308	0.174626	3.22526	0.013281	0.23241	co_location	CCA0507S0236	evm.TU.Contig235.236	sp|Q9FIX3|PP407_ARATH Pentatricopeptide repeat-containing protein At5g39710 OS=Arabidopsis thaliana GN=EMB2745 PE=2 SV=1//3.82992e-71	GO:0006417,GO:0010608,GO:0065007,GO:0045182,GO:0050789,GO:0031323,GO:0009889,GO:0010556,GO:0031326,GO:0019222,GO:0010468,GO:2000112,GO:0050794,GO:0060255,GO:0080090,GO:0032268,GO:0051246,GO:0010467,GO:0006412,GO:0071704,GO:0044238,GO:0009059,GO:0009399,GO:0044237,GO:0006807,GO:0034645,GO:0043170,GO:0044249,GO:0071941,GO:0009987,GO:0051179,GO:0008150,GO:1901576,GO:0009058,GO:0044699,GO:0033036,GO:…	regulation of translation,posttranscriptional regulation of gene expression,biological regulation,translation regulator activity,regulation of biological process,regulation of cellular metabolic process,regulation of biosynthetic process,regulation of macromolecule biosynthetic process,regulation of cellular biosynthetic process,regulation of metabolic process,regulation of gene expression,regula…	--	--
LNC_000586	1.63308	0.174626	3.22526	0.013281	0.23241	co_location	CCA0507S0244	evm.TU.Contig235.244	sp|Q9LHL3|LRP6C_ARATH La-related protein 6C OS=Arabidopsis thaliana GN=LARP6C PE=3 SV=1//1.52328e-44	GO:0003676,GO:0097159,GO:1901363,GO:0005488,GO:0003674	nucleic acid binding,organic cyclic compound binding,heterocyclic compound binding,binding,molecular_function	--	--
LNC_000586	1.63308	0.174626	3.22526	0.013281	0.23241	co_location	CCA0507S0224	evm.TU.Contig235.224	sp|Q94AH3|NIPA4_ARATH Probable magnesium transporter NIPA4 OS=Arabidopsis thaliana GN=At1g71900 PE=2 SV=1//1.03678e-153	GO:0044425,GO:0031224,GO:0016021,GO:0022890,GO:0046873,GO:0008324,GO:0005575,GO:0015095,GO:0015693,GO:0016020,GO:0072511,GO:0070838,GO:0022857,GO:0006812,GO:0072509,GO:0022892,GO:0030001,GO:0015075,GO:0051179,GO:0006811,GO:0022891,GO:0008150,GO:0005215,GO:0044699,GO:0006810,GO:0051234,GO:0044765,GO:0003674	membrane part,intrinsic to membrane,integral to membrane,inorganic cation transmembrane transporter activity,metal ion transmembrane transporter activity,cation transmembrane transporter activity,cellular_component,magnesium ion transmembrane transporter activity,magnesium ion transport,membrane,divalent inorganic cation transport,divalent metal ion transport,transmembrane transporter activity,ca…	--	--
LNC_000586	1.63308	0.174626	3.22526	0.013281	0.23241	co_location	CCA0507S0240	evm.TU.Contig235.240	-//-	--	--	--	--
LNC_000586	1.63308	0.174626	3.22526	0.013281	0.23241	co_location	CCA0507S0227	evm.TU.Contig235.227	sp|Q8BGC4|ZADH2_MOUSE Zinc-binding alcohol dehydrogenase domain-containing protein 2 OS=Mus musculus GN=Zadh2 PE=1 SV=1//1.90749e-90	GO:0005575,GO:0009141,GO:0009144,GO:0009199,GO:0009205,GO:0003824,GO:0008150,GO:0009259,GO:0019693,GO:0009150,GO:0042278,GO:0046128,GO:0044238,GO:0006163,GO:0009987,GO:0072521,GO:0008152,GO:0009119,GO:0030001,GO:0044699,GO:0016491,GO:0009116,GO:0071704,GO:1901657,GO:1901135,GO:0006807,GO:0006812,GO:0044237,GO:0048037,GO:0009117,GO:0019637,GO:0006753,GO:0006139,GO:0050662,GO:0044710,GO:0044281,GO:…	cellular_component,nucleoside triphosphate metabolic process,purine nucleoside triphosphate metabolic process,ribonucleoside triphosphate metabolic process,purine ribonucleoside triphosphate metabolic process,catalytic activity,biological_process,ribonucleotide metabolic process,ribose phosphate metabolic process,purine ribonucleotide metabolic process,purine nucleoside metabolic process,purine r…	--	--
LNC_000586	1.63308	0.174626	3.22526	0.013281	0.23241	co_location	CCA0507S0230	evm.TU.Contig235.230	-//-	GO:0006508,GO:0008236,GO:0017171,GO:0008233,GO:0070011,GO:0071704,GO:0044238,GO:0043170,GO:0008150,GO:0008152,GO:0019538,GO:0016787,GO:0003674,GO:0003824	proteolysis,serine-type peptidase activity,serine hydrolase activity,peptidase activity,peptidase activity, acting on L-amino acid peptides,organic substance metabolic process,primary metabolic process,macromolecule metabolic process,biological_process,metabolic process,protein metabolic process,hydrolase activity,molecular_function,catalytic activity	--	--
LNC_000586	1.63308	0.174626	3.22526	0.013281	0.23241	co_location	CCA0507S0231	evm.TU.Contig235.231	-//-	--	--	--	--
LNC_000586	1.63308	0.174626	3.22526	0.013281	0.23241	co_location	CCA0507S0232	evm.TU.Contig235.232	sp|Q94CL9|KRP7_ARATH Cyclin-dependent kinase inhibitor 7 OS=Arabidopsis thaliana GN=KRP7 PE=1 SV=2//7.73434e-19	GO:0008150,GO:0004857,GO:0051726,GO:0022402,GO:0007049,GO:0005634,GO:0048523,GO:0016538,GO:0065007,GO:0045786,GO:0050794,GO:0009987,GO:0050789,GO:0048519,GO:0044699,GO:0044763,GO:0030234,GO:0004861,GO:0003674,GO:0030291,GO:0007050,GO:0019207,GO:0019887,GO:0005575,GO:0004860,GO:0019210,GO:0043227,GO:0043231,GO:0043229,GO:0043226,GO:0005623,GO:0044464,GO:0044424,GO:0005622	biological_process,enzyme inhibitor activity,regulation of cell cycle,cell cycle process,cell cycle,nucleus,negative regulation of cellular process,cyclin-dependent protein serine/threonine kinase regulator activity,biological regulation,negative regulation of cell cycle,regulation of cellular process,cellular process,regulation of biological process,negative regulation of biological process,sing…	--	--
LNC_000586	1.63308	0.174626	3.22526	0.013281	0.23241	co_location	CCA0507S0233	evm.TU.Contig235.233	sp|P06237|NOH4_RHIML Nodulation protein H OS=Rhizobium meliloti GN=nodH PE=4 SV=1//7.92319e-09	GO:0008146,GO:0016782,GO:0016740,GO:0003674,GO:0003824	sulfotransferase activity,transferase activity, transferring sulfur-containing groups,transferase activity,molecular_function,catalytic activity	--	--
LNC_000586	1.63308	0.174626	3.22526	0.013281	0.23241	co_location	CCA0507S0234	evm.TU.Contig235.234	sp|Q9LEB3|RBP47_NICPL Polyadenylate-binding protein RBP47 OS=Nicotiana plumbaginifolia GN=RBP47 PE=1 SV=1//4.2914e-178	GO:0003676,GO:0003723,GO:0097159,GO:1901363,GO:0005488,GO:0003674	nucleic acid binding,RNA binding,organic cyclic compound binding,heterocyclic compound binding,binding,molecular_function	--	--
LNC_000586	1.63308	0.174626	3.22526	0.013281	0.23241	co_location	CCA0507S0226	evm.TU.Contig235.226	sp|P0CM30|ATG2_CRYNJ Autophagy-related protein 2 OS=Cryptococcus neoformans var. neoformans serotype D (strain JEC21 / ATCC MYA-565) GN=ATG2 PE=3 SV=1//6.83909e-52	GO:0044428,GO:0044446,GO:0044422,GO:0043231,GO:0043227,GO:0043229,GO:0043226,GO:0044424,GO:0005623,GO:0044464,GO:0005622,GO:0005634,GO:0005575,GO:0010467,GO:0031981,GO:0034641,GO:0046483,GO:0043233,GO:0070013,GO:0031974,GO:0006725,GO:0071704,GO:1901360,GO:0044238,GO:0044237,GO:0006807,GO:0006139,GO:0090304,GO:0043170,GO:0009987,GO:0008150,GO:0016070,GO:0043228,GO:0043232,GO:0044085,GO:0008152,GO:…	nuclear part,intracellular organelle part,organelle part,intracellular membrane-bounded organelle,membrane-bounded organelle,intracellular organelle,organelle,intracellular part,cell,cell part,intracellular,nucleus,cellular_component,gene expression,nuclear lumen,cellular nitrogen compound metabolic process,heterocycle metabolic process,organelle lumen,intracellular organelle lumen,membrane-enclo…	--	--
LNC_000586	1.63308	0.174626	3.22526	0.013281	0.23241	co_location	CCA0507S0225	evm.TU.Contig235.225	-//-	--	--	--	--
LNC_000586	1.63308	0.174626	3.22526	0.013281	0.23241	co_location	CCA0507S0237	evm.TU.Contig235.237	sp|Q9C566|CYP40_ARATH Peptidyl-prolyl cis-trans isomerase CYP40 OS=Arabidopsis thaliana GN=CYP40 PE=2 SV=1//0	GO:0003824,GO:0008150,GO:0044238,GO:0009987,GO:0008152,GO:0071704,GO:0044237,GO:0003674,GO:0043170,GO:0044260,GO:0000413,GO:0003755,GO:0016859,GO:0018208,GO:0019538,GO:0006457,GO:0018193,GO:0005488,GO:0016853,GO:0044267,GO:0006464,GO:0036211,GO:0043412,GO:0005515	catalytic activity,biological_process,primary metabolic process,cellular process,metabolic process,organic substance metabolic process,cellular metabolic process,molecular_function,macromolecule metabolic process,cellular macromolecule metabolic process,protein peptidyl-prolyl isomerization,peptidyl-prolyl cis-trans isomerase activity,cis-trans isomerase activity,peptidyl-proline modification,pro…	--	--
LNC_000586	1.63308	0.174626	3.22526	0.013281	0.23241	co_location	CCA0507S0238	evm.TU.Contig235.238	-//-	--	--	--	--
LNC_000586	1.63308	0.174626	3.22526	0.013281	0.23241	co_location	CCA0507S0239	evm.TU.Contig235.239	-//-	--	--	--	--
LNC_000586	1.63308	0.174626	3.22526	0.013281	0.23241	co_location	CCA0507S0229	evm.TU.Contig235.229	-//-	--	--	--	--
LNC_000586	1.63308	0.174626	3.22526	0.013281	0.23241	co_location	CCA0507S0242	evm.TU.Contig235.242	-//-	GO:0065007,GO:0050789,GO:0031323,GO:0009889,GO:0010556,GO:0031326,GO:0019222,GO:0010468,GO:2000112,GO:0050794,GO:0060255,GO:0080090,GO:0010467,GO:0051252,GO:2001141,GO:0003676,GO:0006355,GO:0019219,GO:0051171,GO:0034641,GO:0046483,GO:0006725,GO:0071704,GO:1901360,GO:0044238,GO:0009059,GO:0018130,GO:0019438,GO:0044237,GO:0006807,GO:0044271,GO:0006139,GO:0090304,GO:0034645,GO:0034654,GO:0043170,GO:…	biological regulation,regulation of biological process,regulation of cellular metabolic process,regulation of biosynthetic process,regulation of macromolecule biosynthetic process,regulation of cellular biosynthetic process,regulation of metabolic process,regulation of gene expression,regulation of cellular macromolecule biosynthetic process,regulation of cellular process,regulation of macromolec…	--	--
LNC_000586	1.63308	0.174626	3.22526	0.013281	0.23241	co_location	CCA0507S0243	evm.TU.Contig235.243	sp|Q9FX85|PER10_ARATH Peroxidase 10 OS=Arabidopsis thaliana GN=PER10 PE=1 SV=1//2.18828e-132	GO:0008150,GO:0050896,GO:0006950,GO:0008152,GO:0006979,GO:0020037,GO:0016209,GO:0046906,GO:0004601,GO:0016684,GO:0097159,GO:1901363,GO:0044710,GO:0016491,GO:0055114,GO:0005488,GO:0003674,GO:0003824	biological_process,response to stimulus,response to stress,metabolic process,response to oxidative stress,heme binding,antioxidant activity,tetrapyrrole binding,peroxidase activity,oxidoreductase activity, acting on peroxide as acceptor,organic cyclic compound binding,heterocyclic compound binding,single-organism metabolic process,oxidoreductase activity,oxidation-reduction process,binding,molecu…	pop00360,pop01100,pop01110,pop00940	Phenylalanine metabolism,Metabolic pathways,Biosynthesis of secondary metabolites,Phenylpropanoid biosynthesis
LNC_000586	1.63308	0.174626	3.22526	0.013281	0.23241	co_location	CCA0507S0235	evm.TU.Contig235.235	-//-	--	--	--	--
LNC_000588	38.3494	5.96415	2.68482	0.0229862	0.317927	co_location	CCA0507S0250	evm.TU.Contig235.250	sp|D4N500|DIOX1_PAPSO Thebaine 6-O-demethylase OS=Papaver somniferum GN=T6ODM PE=1 SV=1//2.41407e-56	GO:0008150,GO:0016491,GO:0044710,GO:0003674,GO:0055114,GO:0003824,GO:0008152	biological_process,oxidoreductase activity,single-organism metabolic process,molecular_function,oxidation-reduction process,catalytic activity,metabolic process	--	--
LNC_000588	38.3494	5.96415	2.68482	0.0229862	0.317927	co_location	CCA0507S0251	evm.TU.Contig235.251	sp|Q8LC83|RS242_ARATH 40S ribosomal protein S24-2 OS=Arabidopsis thaliana GN=RPS24B PE=2 SV=2//7.48542e-54	GO:0005737,GO:0043229,GO:0043226,GO:0044424,GO:0005575,GO:0005622,GO:0005623,GO:0044464,GO:0044444,GO:0032991,GO:0005198,GO:0043228,GO:0043232,GO:0006412,GO:0008150,GO:0009987,GO:0010467,GO:0009059,GO:0034645,GO:0019538,GO:0003674,GO:0044267,GO:0030529,GO:0003735,GO:1901576,GO:0009058,GO:0043170,GO:0044249,GO:0005840,GO:0044237,GO:0044260,GO:0008152,GO:0044238,GO:0071704	cytoplasm,intracellular organelle,organelle,intracellular part,cellular_component,intracellular,cell,cell part,cytoplasmic part,macromolecular complex,structural molecule activity,non-membrane-bounded organelle,intracellular non-membrane-bounded organelle,translation,biological_process,cellular process,gene expression,macromolecule biosynthetic process,cellular macromolecule biosynthetic process,…	pop03010	Ribosome
LNC_000588	38.3494	5.96415	2.68482	0.0229862	0.317927	co_location	CCA0507S0230	evm.TU.Contig235.230	-//-	GO:0006508,GO:0008236,GO:0017171,GO:0008233,GO:0070011,GO:0071704,GO:0044238,GO:0043170,GO:0008150,GO:0008152,GO:0019538,GO:0016787,GO:0003674,GO:0003824	proteolysis,serine-type peptidase activity,serine hydrolase activity,peptidase activity,peptidase activity, acting on L-amino acid peptides,organic substance metabolic process,primary metabolic process,macromolecule metabolic process,biological_process,metabolic process,protein metabolic process,hydrolase activity,molecular_function,catalytic activity	--	--
LNC_000588	38.3494	5.96415	2.68482	0.0229862	0.317927	co_location	CCA0507S0231	evm.TU.Contig235.231	-//-	--	--	--	--
LNC_000588	38.3494	5.96415	2.68482	0.0229862	0.317927	co_location	CCA0507S0232	evm.TU.Contig235.232	sp|Q94CL9|KRP7_ARATH Cyclin-dependent kinase inhibitor 7 OS=Arabidopsis thaliana GN=KRP7 PE=1 SV=2//7.73434e-19	GO:0008150,GO:0004857,GO:0051726,GO:0022402,GO:0007049,GO:0005634,GO:0048523,GO:0016538,GO:0065007,GO:0045786,GO:0050794,GO:0009987,GO:0050789,GO:0048519,GO:0044699,GO:0044763,GO:0030234,GO:0004861,GO:0003674,GO:0030291,GO:0007050,GO:0019207,GO:0019887,GO:0005575,GO:0004860,GO:0019210,GO:0043227,GO:0043231,GO:0043229,GO:0043226,GO:0005623,GO:0044464,GO:0044424,GO:0005622	biological_process,enzyme inhibitor activity,regulation of cell cycle,cell cycle process,cell cycle,nucleus,negative regulation of cellular process,cyclin-dependent protein serine/threonine kinase regulator activity,biological regulation,negative regulation of cell cycle,regulation of cellular process,cellular process,regulation of biological process,negative regulation of biological process,sing…	--	--
LNC_000588	38.3494	5.96415	2.68482	0.0229862	0.317927	co_location	CCA0507S0233	evm.TU.Contig235.233	sp|P06237|NOH4_RHIML Nodulation protein H OS=Rhizobium meliloti GN=nodH PE=4 SV=1//7.92319e-09	GO:0008146,GO:0016782,GO:0016740,GO:0003674,GO:0003824	sulfotransferase activity,transferase activity, transferring sulfur-containing groups,transferase activity,molecular_function,catalytic activity	--	--
LNC_000588	38.3494	5.96415	2.68482	0.0229862	0.317927	co_location	CCA0507S0234	evm.TU.Contig235.234	sp|Q9LEB3|RBP47_NICPL Polyadenylate-binding protein RBP47 OS=Nicotiana plumbaginifolia GN=RBP47 PE=1 SV=1//4.2914e-178	GO:0003676,GO:0003723,GO:0097159,GO:1901363,GO:0005488,GO:0003674	nucleic acid binding,RNA binding,organic cyclic compound binding,heterocyclic compound binding,binding,molecular_function	--	--
LNC_000588	38.3494	5.96415	2.68482	0.0229862	0.317927	co_location	CCA0507S0235	evm.TU.Contig235.235	-//-	--	--	--	--
LNC_000588	38.3494	5.96415	2.68482	0.0229862	0.317927	co_location	CCA0507S0236	evm.TU.Contig235.236	sp|Q9FIX3|PP407_ARATH Pentatricopeptide repeat-containing protein At5g39710 OS=Arabidopsis thaliana GN=EMB2745 PE=2 SV=1//3.82992e-71	GO:0006417,GO:0010608,GO:0065007,GO:0045182,GO:0050789,GO:0031323,GO:0009889,GO:0010556,GO:0031326,GO:0019222,GO:0010468,GO:2000112,GO:0050794,GO:0060255,GO:0080090,GO:0032268,GO:0051246,GO:0010467,GO:0006412,GO:0071704,GO:0044238,GO:0009059,GO:0009399,GO:0044237,GO:0006807,GO:0034645,GO:0043170,GO:0044249,GO:0071941,GO:0009987,GO:0051179,GO:0008150,GO:1901576,GO:0009058,GO:0044699,GO:0033036,GO:…	regulation of translation,posttranscriptional regulation of gene expression,biological regulation,translation regulator activity,regulation of biological process,regulation of cellular metabolic process,regulation of biosynthetic process,regulation of macromolecule biosynthetic process,regulation of cellular biosynthetic process,regulation of metabolic process,regulation of gene expression,regula…	--	--
LNC_000588	38.3494	5.96415	2.68482	0.0229862	0.317927	co_location	CCA0507S0237	evm.TU.Contig235.237	sp|Q9C566|CYP40_ARATH Peptidyl-prolyl cis-trans isomerase CYP40 OS=Arabidopsis thaliana GN=CYP40 PE=2 SV=1//0	GO:0003824,GO:0008150,GO:0044238,GO:0009987,GO:0008152,GO:0071704,GO:0044237,GO:0003674,GO:0043170,GO:0044260,GO:0000413,GO:0003755,GO:0016859,GO:0018208,GO:0019538,GO:0006457,GO:0018193,GO:0005488,GO:0016853,GO:0044267,GO:0006464,GO:0036211,GO:0043412,GO:0005515	catalytic activity,biological_process,primary metabolic process,cellular process,metabolic process,organic substance metabolic process,cellular metabolic process,molecular_function,macromolecule metabolic process,cellular macromolecule metabolic process,protein peptidyl-prolyl isomerization,peptidyl-prolyl cis-trans isomerase activity,cis-trans isomerase activity,peptidyl-proline modification,pro…	--	--
LNC_000588	38.3494	5.96415	2.68482	0.0229862	0.317927	co_location	CCA0507S0238	evm.TU.Contig235.238	-//-	--	--	--	--
LNC_000588	38.3494	5.96415	2.68482	0.0229862	0.317927	co_location	CCA0507S0239	evm.TU.Contig235.239	-//-	--	--	--	--
LNC_000588	38.3494	5.96415	2.68482	0.0229862	0.317927	co_location	CCA0507S0245	evm.TU.Contig235.245	sp|Q9LTH4|PCLL_ARATH Transcription factor BOA OS=Arabidopsis thaliana GN=BOA PE=2 SV=1//9.26764e-13	GO:0008150,GO:0008152,GO:0006950,GO:0050896,GO:0071704,GO:0090304,GO:0044699,GO:0006974,GO:0044238,GO:0006139,GO:0033554,GO:0006281,GO:0046483,GO:1901360,GO:0006725,GO:0006807,GO:0006259,GO:0034641,GO:0043240,GO:0051716,GO:0005634,GO:0044763,GO:0043170,GO:0005575,GO:0044237,GO:0031981,GO:0005654,GO:0044451,GO:0043231,GO:0043227,GO:0044260,GO:0009987,GO:0043233,GO:0070013,GO:0031974,GO:0043234,GO:…	biological_process,metabolic process,response to stress,response to stimulus,organic substance metabolic process,nucleic acid metabolic process,single-organism process,response to DNA damage stimulus,primary metabolic process,nucleobase-containing compound metabolic process,cellular response to stress,DNA repair,heterocycle metabolic process,organic cyclic compound metabolic process,cellular arom…	--	--
LNC_000588	38.3494	5.96415	2.68482	0.0229862	0.317927	co_location	CCA0507S0244	evm.TU.Contig235.244	sp|Q9LHL3|LRP6C_ARATH La-related protein 6C OS=Arabidopsis thaliana GN=LARP6C PE=3 SV=1//1.52328e-44	GO:0003676,GO:0097159,GO:1901363,GO:0005488,GO:0003674	nucleic acid binding,organic cyclic compound binding,heterocyclic compound binding,binding,molecular_function	--	--
LNC_000588	38.3494	5.96415	2.68482	0.0229862	0.317927	co_location	CCA0507S0247	evm.TU.Contig235.247	sp|Q6RYA0|SABP2_TOBAC Salicylic acid-binding protein 2 OS=Nicotiana tabacum GN=SABP2 PE=1 SV=1//1.08432e-72	GO:0071702,GO:0015031,GO:0045184,GO:0008104,GO:0033036,GO:0051179,GO:0034613,GO:0070727,GO:0006886,GO:0051641,GO:0051649,GO:0006810,GO:0051234,GO:0046907,GO:0044699,GO:0044763,GO:0044255,GO:0016747,GO:0008150,GO:0016746,GO:0019637,GO:0016787,GO:0046486,GO:0009987,GO:0006650,GO:0046488,GO:0006796,GO:0006793,GO:0006505,GO:0006644,GO:1901135,GO:0006664,GO:0006643,GO:0044710,GO:0003674,GO:0006629,GO:…	organic substance transport,protein transport,establishment of protein localization,protein localization,macromolecule localization,localization,cellular protein localization,cellular macromolecule localization,intracellular protein transport,cellular localization,establishment of localization in cell,transport,establishment of localization,intracellular transport,single-organism process,single-o…	--	--
LNC_000588	38.3494	5.96415	2.68482	0.0229862	0.317927	co_location	CCA0507S0246	evm.TU.Contig235.246	sp|Q940H6|SRK2E_ARATH Serine/threonine-protein kinase SRK2E OS=Arabidopsis thaliana GN=SRK2E PE=1 SV=1//0	GO:0003824,GO:0008152,GO:0008150,GO:0071704,GO:0044238,GO:0009987,GO:0043170,GO:0044260,GO:0044237,GO:0006468,GO:0004672,GO:0003674,GO:0016310,GO:0016740,GO:0016773,GO:0005524,GO:0097159,GO:1901363,GO:0035639,GO:0043167,GO:0000166,GO:1901265,GO:0036094,GO:0032559,GO:0006793,GO:0016772,GO:0006464,GO:0036211,GO:0030554,GO:0001882,GO:0006796,GO:0001883,GO:0032549,GO:0032550,GO:0032555,GO:0016301,GO:…	catalytic activity,metabolic process,biological_process,organic substance metabolic process,primary metabolic process,cellular process,macromolecule metabolic process,cellular macromolecule metabolic process,cellular metabolic process,protein phosphorylation,protein kinase activity,molecular_function,phosphorylation,transferase activity,phosphotransferase activity, alcohol group as acceptor,ATP b…	pop04075	Plant hormone signal transduction
LNC_000588	38.3494	5.96415	2.68482	0.0229862	0.317927	co_location	CCA0507S0227	evm.TU.Contig235.227	sp|Q8BGC4|ZADH2_MOUSE Zinc-binding alcohol dehydrogenase domain-containing protein 2 OS=Mus musculus GN=Zadh2 PE=1 SV=1//1.90749e-90	GO:0005575,GO:0009141,GO:0009144,GO:0009199,GO:0009205,GO:0003824,GO:0008150,GO:0009259,GO:0019693,GO:0009150,GO:0042278,GO:0046128,GO:0044238,GO:0006163,GO:0009987,GO:0072521,GO:0008152,GO:0009119,GO:0030001,GO:0044699,GO:0016491,GO:0009116,GO:0071704,GO:1901657,GO:1901135,GO:0006807,GO:0006812,GO:0044237,GO:0048037,GO:0009117,GO:0019637,GO:0006753,GO:0006139,GO:0050662,GO:0044710,GO:0044281,GO:…	cellular_component,nucleoside triphosphate metabolic process,purine nucleoside triphosphate metabolic process,ribonucleoside triphosphate metabolic process,purine ribonucleoside triphosphate metabolic process,catalytic activity,biological_process,ribonucleotide metabolic process,ribose phosphate metabolic process,purine ribonucleotide metabolic process,purine nucleoside metabolic process,purine r…	--	--
LNC_000588	38.3494	5.96415	2.68482	0.0229862	0.317927	co_location	CCA0507S0240	evm.TU.Contig235.240	-//-	--	--	--	--
LNC_000588	38.3494	5.96415	2.68482	0.0229862	0.317927	co_location	CCA0507S0243	evm.TU.Contig235.243	sp|Q9FX85|PER10_ARATH Peroxidase 10 OS=Arabidopsis thaliana GN=PER10 PE=1 SV=1//2.18828e-132	GO:0008150,GO:0050896,GO:0006950,GO:0008152,GO:0006979,GO:0020037,GO:0016209,GO:0046906,GO:0004601,GO:0016684,GO:0097159,GO:1901363,GO:0044710,GO:0016491,GO:0055114,GO:0005488,GO:0003674,GO:0003824	biological_process,response to stimulus,response to stress,metabolic process,response to oxidative stress,heme binding,antioxidant activity,tetrapyrrole binding,peroxidase activity,oxidoreductase activity, acting on peroxide as acceptor,organic cyclic compound binding,heterocyclic compound binding,single-organism metabolic process,oxidoreductase activity,oxidation-reduction process,binding,molecu…	pop00360,pop01100,pop01110,pop00940	Phenylalanine metabolism,Metabolic pathways,Biosynthesis of secondary metabolites,Phenylpropanoid biosynthesis
LNC_000588	38.3494	5.96415	2.68482	0.0229862	0.317927	co_location	CCA0507S0242	evm.TU.Contig235.242	-//-	GO:0065007,GO:0050789,GO:0031323,GO:0009889,GO:0010556,GO:0031326,GO:0019222,GO:0010468,GO:2000112,GO:0050794,GO:0060255,GO:0080090,GO:0010467,GO:0051252,GO:2001141,GO:0003676,GO:0006355,GO:0019219,GO:0051171,GO:0034641,GO:0046483,GO:0006725,GO:0071704,GO:1901360,GO:0044238,GO:0009059,GO:0018130,GO:0019438,GO:0044237,GO:0006807,GO:0044271,GO:0006139,GO:0090304,GO:0034645,GO:0034654,GO:0043170,GO:…	biological regulation,regulation of biological process,regulation of cellular metabolic process,regulation of biosynthetic process,regulation of macromolecule biosynthetic process,regulation of cellular biosynthetic process,regulation of metabolic process,regulation of gene expression,regulation of cellular macromolecule biosynthetic process,regulation of cellular process,regulation of macromolec…	--	--
LNC_000588	38.3494	5.96415	2.68482	0.0229862	0.317927	co_location	CCA0507S0229	evm.TU.Contig235.229	-//-	--	--	--	--
LNC_000588	38.3494	5.96415	2.68482	0.0229862	0.317927	co_location	CCA0507S0228	evm.TU.Contig235.228	sp|Q1G3M3|Y3918_ARATH B3 domain-containing protein At3g19184 OS=Arabidopsis thaliana GN=At3g19184 PE=2 SV=1//8.6099e-69	GO:0003677,GO:0003676,GO:0009055,GO:0008150,GO:0051536,GO:0051540,GO:0016625,GO:0008152,GO:0016903,GO:0097159,GO:1901363,GO:0044710,GO:0016491,GO:0055114,GO:0005488,GO:0003674,GO:0003824	DNA binding,nucleic acid binding,electron carrier activity,biological_process,iron-sulfur cluster binding,metal cluster binding,oxidoreductase activity, acting on the aldehyde or oxo group of donors, iron-sulfur protein as acceptor,metabolic process,oxidoreductase activity, acting on the aldehyde or oxo group of donors,organic cyclic compound binding,heterocyclic compound binding,single-organism …	--	--
LNC_000588	38.3494	5.96415	2.68482	0.0229862	0.317927	co_location	CCA0507S0249	evm.TU.Contig235.249	sp|Q8LC83|RS242_ARATH 40S ribosomal protein S24-2 OS=Arabidopsis thaliana GN=RPS24B PE=2 SV=2//1.31293e-34	GO:0005737,GO:0043229,GO:0043226,GO:0044424,GO:0005575,GO:0005622,GO:0005623,GO:0044464,GO:0044444,GO:0032991,GO:0005198,GO:0043228,GO:0043232,GO:0006412,GO:0008150,GO:0009987,GO:0010467,GO:0009059,GO:0034645,GO:0019538,GO:0003674,GO:0044267,GO:0030529,GO:0003735,GO:1901576,GO:0009058,GO:0043170,GO:0044249,GO:0005840,GO:0044237,GO:0044260,GO:0008152,GO:0044238,GO:0071704	cytoplasm,intracellular organelle,organelle,intracellular part,cellular_component,intracellular,cell,cell part,cytoplasmic part,macromolecular complex,structural molecule activity,non-membrane-bounded organelle,intracellular non-membrane-bounded organelle,translation,biological_process,cellular process,gene expression,macromolecule biosynthetic process,cellular macromolecule biosynthetic process,…	pop03010	Ribosome
LNC_000588	38.3494	5.96415	2.68482	0.0229862	0.317927	co_location	CCA0507S0248	evm.TU.Contig235.248	sp|D4N500|DIOX1_PAPSO Thebaine 6-O-demethylase OS=Papaver somniferum GN=T6ODM PE=1 SV=1//2.8207e-56	GO:0008150,GO:0016491,GO:0044710,GO:0003674,GO:0055114,GO:0003824,GO:0008152	biological_process,oxidoreductase activity,single-organism metabolic process,molecular_function,oxidation-reduction process,catalytic activity,metabolic process	--	--
LNC_000609	0.241539	2.07716	-3.10428	0.0149242	0.248874	co_location	CCA0510S0118	evm.TU.Contig236.118	-//-	--	--	--	--
LNC_000609	0.241539	2.07716	-3.10428	0.0149242	0.248874	co_location	CCA0510S0119	evm.TU.Contig236.119	-//-	GO:0046872,GO:0043169,GO:0046914,GO:0009617,GO:0042742,GO:0043167,GO:0003674,GO:0051707,GO:0008150,GO:0008270,GO:0009607,GO:0006952,GO:0005488,GO:0006950,GO:0015743,GO:0006820,GO:0015740,GO:0006835,GO:0006811,GO:0050896,GO:0051704,GO:0044699,GO:0051179,GO:0044765,GO:0006810,GO:0051234,GO:0071702,GO:0015849,GO:0046942,GO:0015711	metal ion binding,cation binding,transition metal ion binding,response to bacterium,defense response to bacterium,ion binding,molecular_function,response to other organism,biological_process,zinc ion binding,response to biotic stimulus,defense response,binding,response to stress,malate transport,anion transport,C4-dicarboxylate transport,dicarboxylic acid transport,ion transport,response to stimu…	--	--
LNC_000609	0.241539	2.07716	-3.10428	0.0149242	0.248874	co_location	CCA0510S0112	evm.TU.Contig236.112	sp|Q8L467|BH104_ARATH Transcription factor bHLH104 OS=Arabidopsis thaliana GN=BHLH104 PE=2 SV=1//3.52354e-70	GO:0000910,GO:0065007,GO:0050789,GO:0044425,GO:0031323,GO:0003677,GO:0009889,GO:0010556,GO:0031326,GO:0019222,GO:0010468,GO:0032505,GO:0043093,GO:0044424,GO:2000112,GO:0050794,GO:0005623,GO:0044464,GO:0031224,GO:0005622,GO:0043565,GO:0016021,GO:0060255,GO:0051301,GO:0080090,GO:0000917,GO:0032506,GO:0090529,GO:0005575,GO:0010467,GO:0019954,GO:0051252,GO:2001141,GO:0003676,GO:0006355,GO:0019219,GO:…	cytokinesis,biological regulation,regulation of biological process,membrane part,regulation of cellular metabolic process,DNA binding,regulation of biosynthetic process,regulation of macromolecule biosynthetic process,regulation of cellular biosynthetic process,regulation of metabolic process,regulation of gene expression,reproduction of a single-celled organism,cytokinesis by binary fission,intr…	--	--
LNC_000609	0.241539	2.07716	-3.10428	0.0149242	0.248874	co_location	CCA0510S0110	evm.TU.Contig236.110	sp|Q8L7R5|CSPLG_ARATH CASP-like protein 5B3 OS=Arabidopsis thaliana GN=At3g23200 PE=2 SV=1//4.13833e-57	--	--	--	--
LNC_000609	0.241539	2.07716	-3.10428	0.0149242	0.248874	co_location	CCA0510S0111	evm.TU.Contig236.111	sp|O80638|WTR14_ARATH WAT1-related protein At2g39510 OS=Arabidopsis thaliana GN=At2g39510 PE=2 SV=1//1.40925e-88	GO:0005575,GO:0008150,GO:0009987,GO:0044763,GO:0030001,GO:0055085,GO:0044699,GO:0006812,GO:0046873,GO:0005215,GO:0044765,GO:0051179,GO:0051234,GO:0003674,GO:0006810,GO:0008324,GO:0072509,GO:0022857,GO:0022890,GO:0070838,GO:0044425,GO:0072511,GO:0022892,GO:0006811,GO:0022891,GO:0016020,GO:0015075,GO:0031224,GO:0015095,GO:0015693,GO:0016021	cellular_component,biological_process,cellular process,single-organism cellular process,metal ion transport,transmembrane transport,single-organism process,cation transport,metal ion transmembrane transporter activity,transporter activity,single-organism transport,localization,establishment of localization,molecular_function,transport,cation transmembrane transporter activity,divalent inorganic c…	--	--
LNC_000609	0.241539	2.07716	-3.10428	0.0149242	0.248874	co_location	CCA0510S0116	evm.TU.Contig236.116	sp|Q8LDC8|ERF92_ARATH Ethylene-responsive transcription factor 1B OS=Arabidopsis thaliana GN=ERF1B PE=1 SV=2//4.84651e-52	GO:0001071,GO:0003700,GO:0019219,GO:0051171,GO:0006355,GO:2001141,GO:0051252,GO:0008152,GO:0008150,GO:0031323,GO:2000112,GO:0010556,GO:0031326,GO:0009889,GO:0080090,GO:0010468,GO:0019222,GO:0060255,GO:0006351,GO:0032774,GO:0034654,GO:0050794,GO:0044271,GO:0018130,GO:0019438,GO:1901362,GO:0065007,GO:0050789,GO:0006807,GO:0016070,GO:0003674,GO:0006725,GO:0046483,GO:1901360,GO:0071704,GO:0006139,GO:…	nucleic acid binding transcription factor activity,sequence-specific DNA binding transcription factor activity,regulation of nucleobase-containing compound metabolic process,regulation of nitrogen compound metabolic process,regulation of transcription, DNA-dependent,regulation of RNA biosynthetic process,regulation of RNA metabolic process,metabolic process,biological_process,regulation of cellul…	pop04075	Plant hormone signal transduction
LNC_000609	0.241539	2.07716	-3.10428	0.0149242	0.248874	co_location	CCA0510S0117	evm.TU.Contig236.117	-//-	GO:0030414,GO:0061134,GO:0030234,GO:0004857,GO:0003674	peptidase inhibitor activity,peptidase regulator activity,enzyme regulator activity,enzyme inhibitor activity,molecular_function	--	--
LNC_000609	0.241539	2.07716	-3.10428	0.0149242	0.248874	co_location	CCA0510S0114	evm.TU.Contig236.114	sp|P93823|ATL1_ARATH RING-H2 finger protein ATL1 OS=Arabidopsis thaliana GN=ATL1 PE=2 SV=1//1.76056e-102	GO:0003824,GO:0008150,GO:0009055,GO:0005634,GO:0046914,GO:0045158,GO:0016043,GO:0009579,GO:0044436,GO:0003674,GO:0071840,GO:0022607,GO:0043167,GO:0017004,GO:0043169,GO:0046872,GO:0009512,GO:0005575,GO:0016879,GO:0043227,GO:0043231,GO:0043623,GO:0044085,GO:0044428,GO:0034622,GO:0000152,GO:0005680,GO:0031461,GO:0016881,GO:0000151,GO:0005488,GO:0044422,GO:0043234,GO:0044446,GO:0071822,GO:0043933,GO:…	catalytic activity,biological_process,electron carrier activity,nucleus,transition metal ion binding,electron transporter, transferring electrons within cytochrome b6/f complex of photosystem II activity,cellular component organization,thylakoid,thylakoid part,molecular_function,cellular component organization or biogenesis,cellular component assembly,ion binding,cytochrome complex assembly,catio…	--	--
LNC_000609	0.241539	2.07716	-3.10428	0.0149242	0.248874	co_location	CCA0510S0115	evm.TU.Contig236.115	sp|Q9LTC5|ERF98_ARATH Ethylene-responsive transcription factor ERF098 OS=Arabidopsis thaliana GN=ERF098 PE=1 SV=1//6.26217e-28	GO:0065007,GO:0050789,GO:0050794,GO:0001071,GO:0003700,GO:0008150,GO:0010468,GO:2000112,GO:0060255,GO:0010556,GO:0031326,GO:0080090,GO:0009889,GO:0009987,GO:0016070,GO:0006355,GO:0006351,GO:0032774,GO:2001141,GO:0031323,GO:0051252,GO:0019438,GO:0010467,GO:0019219,GO:0051171,GO:0019222,GO:0034654,GO:0009059,GO:0034645,GO:0090304,GO:0018130,GO:1901362,GO:0003674,GO:0006139,GO:0006725,GO:0034641,GO:…	biological regulation,regulation of biological process,regulation of cellular process,nucleic acid binding transcription factor activity,sequence-specific DNA binding transcription factor activity,biological_process,regulation of gene expression,regulation of cellular macromolecule biosynthetic process,regulation of macromolecule metabolic process,regulation of macromolecule biosynthetic process,…	--	--
LNC_000609	0.241539	2.07716	-3.10428	0.0149242	0.248874	co_location	CCA0510S0105	evm.TU.Contig236.105	sp|Q84MB3|ACCH1_ARATH 1-aminocyclopropane-1-carboxylate oxidase homolog 1 OS=Arabidopsis thaliana GN=At1g06620 PE=2 SV=1//1.77405e-157	GO:0003824,GO:0008150,GO:0008152,GO:0016491,GO:0044710,GO:0003674,GO:0055114	catalytic activity,biological_process,metabolic process,oxidoreductase activity,single-organism metabolic process,molecular_function,oxidation-reduction process	--	--
LNC_000609	0.241539	2.07716	-3.10428	0.0149242	0.248874	co_location	CCA0510S0107	evm.TU.Contig236.107	sp|Q8H1S4|ACCH3_ARATH 1-aminocyclopropane-1-carboxylate oxidase homolog 3 OS=Arabidopsis thaliana GN=At1g06650 PE=2 SV=1//2.19043e-133	GO:0016491,GO:0055114,GO:0003824,GO:0008152,GO:0044710,GO:0008150,GO:0003674	oxidoreductase activity,oxidation-reduction process,catalytic activity,metabolic process,single-organism metabolic process,biological_process,molecular_function	--	--
LNC_000609	0.241539	2.07716	-3.10428	0.0149242	0.248874	co_location	CCA0510S0106	evm.TU.Contig236.106	sp|Q84MB3|ACCH1_ARATH 1-aminocyclopropane-1-carboxylate oxidase homolog 1 OS=Arabidopsis thaliana GN=At1g06620 PE=2 SV=1//8.89545e-125	GO:0016491,GO:0055114,GO:0003824,GO:0008152,GO:0044710,GO:0008150,GO:0003674	oxidoreductase activity,oxidation-reduction process,catalytic activity,metabolic process,single-organism metabolic process,biological_process,molecular_function	--	--
LNC_000609	0.241539	2.07716	-3.10428	0.0149242	0.248874	co_location	CCA0510S0109	evm.TU.Contig236.109	sp|Q8H1S4|ACCH3_ARATH 1-aminocyclopropane-1-carboxylate oxidase homolog 3 OS=Arabidopsis thaliana GN=At1g06650 PE=2 SV=1//2.89118e-41	GO:0008150,GO:0008152,GO:0044710,GO:0016491,GO:0055114,GO:0003674,GO:0003824	biological_process,metabolic process,single-organism metabolic process,oxidoreductase activity,oxidation-reduction process,molecular_function,catalytic activity	--	--
LNC_000609	0.241539	2.07716	-3.10428	0.0149242	0.248874	co_location	CCA0510S0108	evm.TU.Contig236.108	sp|P10967|ACCH3_SOLLC 1-aminocyclopropane-1-carboxylate oxidase homolog OS=Solanum lycopersicum GN=ACO3 PE=2 SV=1//3.0957e-24	--	--	--	--
LNC_000612	31.3334	0.286336	6.77385	8.38e-07	0.000169541	co_location	CCA0510S0118	evm.TU.Contig236.118	-//-	--	--	--	--
LNC_000612	31.3334	0.286336	6.77385	8.38e-07	0.000169541	co_location	CCA0510S0119	evm.TU.Contig236.119	-//-	GO:0046872,GO:0043169,GO:0046914,GO:0009617,GO:0042742,GO:0043167,GO:0003674,GO:0051707,GO:0008150,GO:0008270,GO:0009607,GO:0006952,GO:0005488,GO:0006950,GO:0015743,GO:0006820,GO:0015740,GO:0006835,GO:0006811,GO:0050896,GO:0051704,GO:0044699,GO:0051179,GO:0044765,GO:0006810,GO:0051234,GO:0071702,GO:0015849,GO:0046942,GO:0015711	metal ion binding,cation binding,transition metal ion binding,response to bacterium,defense response to bacterium,ion binding,molecular_function,response to other organism,biological_process,zinc ion binding,response to biotic stimulus,defense response,binding,response to stress,malate transport,anion transport,C4-dicarboxylate transport,dicarboxylic acid transport,ion transport,response to stimu…	--	--
LNC_000612	31.3334	0.286336	6.77385	8.38e-07	0.000169541	co_location	CCA0510S0125	evm.TU.Contig236.125	sp|P48489|PP1_ORYSJ Serine/threonine-protein phosphatase PP1 OS=Oryza sativa subsp. japonica GN=Os03g0268000 PE=2 SV=2//0	GO:0016787,GO:0003674,GO:0003824	hydrolase activity,molecular_function,catalytic activity	pop03015	mRNA surveillance pathway
LNC_000612	31.3334	0.286336	6.77385	8.38e-07	0.000169541	co_location	CCA0510S0116	evm.TU.Contig236.116	sp|Q8LDC8|ERF92_ARATH Ethylene-responsive transcription factor 1B OS=Arabidopsis thaliana GN=ERF1B PE=1 SV=2//4.84651e-52	GO:0001071,GO:0003700,GO:0019219,GO:0051171,GO:0006355,GO:2001141,GO:0051252,GO:0008152,GO:0008150,GO:0031323,GO:2000112,GO:0010556,GO:0031326,GO:0009889,GO:0080090,GO:0010468,GO:0019222,GO:0060255,GO:0006351,GO:0032774,GO:0034654,GO:0050794,GO:0044271,GO:0018130,GO:0019438,GO:1901362,GO:0065007,GO:0050789,GO:0006807,GO:0016070,GO:0003674,GO:0006725,GO:0046483,GO:1901360,GO:0071704,GO:0006139,GO:…	nucleic acid binding transcription factor activity,sequence-specific DNA binding transcription factor activity,regulation of nucleobase-containing compound metabolic process,regulation of nitrogen compound metabolic process,regulation of transcription, DNA-dependent,regulation of RNA biosynthetic process,regulation of RNA metabolic process,metabolic process,biological_process,regulation of cellul…	pop04075	Plant hormone signal transduction
LNC_000612	31.3334	0.286336	6.77385	8.38e-07	0.000169541	co_location	CCA0510S0117	evm.TU.Contig236.117	-//-	GO:0030414,GO:0061134,GO:0030234,GO:0004857,GO:0003674	peptidase inhibitor activity,peptidase regulator activity,enzyme regulator activity,enzyme inhibitor activity,molecular_function	--	--
LNC_000612	31.3334	0.286336	6.77385	8.38e-07	0.000169541	co_location	CCA0510S0121	evm.TU.Contig236.121	-//-	--	--	--	--
LNC_000612	31.3334	0.286336	6.77385	8.38e-07	0.000169541	co_location	CCA0510S0115	evm.TU.Contig236.115	sp|Q9LTC5|ERF98_ARATH Ethylene-responsive transcription factor ERF098 OS=Arabidopsis thaliana GN=ERF098 PE=1 SV=1//6.26217e-28	GO:0065007,GO:0050789,GO:0050794,GO:0001071,GO:0003700,GO:0008150,GO:0010468,GO:2000112,GO:0060255,GO:0010556,GO:0031326,GO:0080090,GO:0009889,GO:0009987,GO:0016070,GO:0006355,GO:0006351,GO:0032774,GO:2001141,GO:0031323,GO:0051252,GO:0019438,GO:0010467,GO:0019219,GO:0051171,GO:0019222,GO:0034654,GO:0009059,GO:0034645,GO:0090304,GO:0018130,GO:1901362,GO:0003674,GO:0006139,GO:0006725,GO:0034641,GO:…	biological regulation,regulation of biological process,regulation of cellular process,nucleic acid binding transcription factor activity,sequence-specific DNA binding transcription factor activity,biological_process,regulation of gene expression,regulation of cellular macromolecule biosynthetic process,regulation of macromolecule metabolic process,regulation of macromolecule biosynthetic process,…	--	--
LNC_000612	31.3334	0.286336	6.77385	8.38e-07	0.000169541	co_location	CCA0510S0120	evm.TU.Contig236.120	-//-	--	--	--	--
LNC_000614	0.652477	3.92621	-2.58914	0.0251958	0.334576	co_location	CCA0510S0163	evm.TU.Contig236.163	sp|Q9LW57|PAP6_ARATH Probable plastid-lipid-associated protein 6, chloroplastic OS=Arabidopsis thaliana GN=PAP6 PE=1 SV=1//1.00462e-82	GO:0043227,GO:0043231,GO:0005634,GO:0005575,GO:0005623,GO:0044464,GO:0044424,GO:0005622,GO:0043226,GO:0043229,GO:0003676,GO:0005488,GO:0097159,GO:1901363,GO:0016071,GO:0009987,GO:0006807,GO:0003674,GO:0044260,GO:0044237,GO:1901360,GO:0090304,GO:0046483,GO:0034641,GO:0006397,GO:0016070,GO:0006725,GO:0006139,GO:0043170,GO:0005737,GO:0010467,GO:0071704,GO:0044238,GO:0006396,GO:0003723,GO:0008150,GO:…	membrane-bounded organelle,intracellular membrane-bounded organelle,nucleus,cellular_component,cell,cell part,intracellular part,intracellular,organelle,intracellular organelle,nucleic acid binding,binding,organic cyclic compound binding,heterocyclic compound binding,mRNA metabolic process,cellular process,nitrogen compound metabolic process,molecular_function,cellular macromolecule metabolic pro…	--	--
LNC_000614	0.652477	3.92621	-2.58914	0.0251958	0.334576	co_location	CCA0510S0153	evm.TU.Contig236.153	sp|Q9MAB3|NOP5B_ARATH Probable nucleolar protein 5-2 OS=Arabidopsis thaliana GN=NOP5-2 PE=2 SV=1//7.1648e-27	--	--	pop03008	Ribosome biogenesis in eukaryotes
LNC_000614	0.652477	3.92621	-2.58914	0.0251958	0.334576	co_location	CCA0510S0170	evm.TU.Contig236.170	sp|Q8BGB2|TTC7A_MOUSE Tetratricopeptide repeat protein 7A OS=Mus musculus GN=Ttc7a PE=1 SV=1//5.90174e-08	GO:0003824,GO:0003676,GO:0003677,GO:0003674,GO:0097159,GO:1901363,GO:0005488,GO:0005515	catalytic activity,nucleic acid binding,DNA binding,molecular_function,organic cyclic compound binding,heterocyclic compound binding,binding,protein binding	--	--
LNC_000614	0.652477	3.92621	-2.58914	0.0251958	0.334576	co_location	CCA0510S0162	evm.TU.Contig236.162	sp|Q9LW57|PAP6_ARATH Probable plastid-lipid-associated protein 6, chloroplastic OS=Arabidopsis thaliana GN=PAP6 PE=1 SV=1//1.78294e-83	--	--	--	--
LNC_000614	0.652477	3.92621	-2.58914	0.0251958	0.334576	co_location	CCA0510S0161	evm.TU.Contig236.161	sp|F4J424|RIC5_ARATH CRIB domain-containing protein RIC5 OS=Arabidopsis thaliana GN=RIC5 PE=1 SV=1//3.03289e-15	--	--	--	--
LNC_000614	0.652477	3.92621	-2.58914	0.0251958	0.334576	co_location	CCA0510S0160	evm.TU.Contig236.160	sp|O22797|GLTP1_ARATH Glycolipid transfer protein 1 OS=Arabidopsis thaliana GN=GLTP1 PE=2 SV=1//1.03804e-104	GO:0005575,GO:0005623,GO:0044464,GO:0044424,GO:0005622,GO:0044765,GO:0005488,GO:0044699,GO:0022892,GO:0006810,GO:0005319,GO:0051234,GO:0051179,GO:0006869,GO:0010876,GO:0033036,GO:0071702,GO:0003674,GO:1901505,GO:0017089,GO:0046836,GO:0051861,GO:1901264,GO:0005215,GO:0005737,GO:0008289,GO:0008150	cellular_component,cell,cell part,intracellular part,intracellular,single-organism transport,binding,single-organism process,substrate-specific transporter activity,transport,lipid transporter activity,establishment of localization,localization,lipid transport,lipid localization,macromolecule localization,organic substance transport,molecular_function,carbohydrate derivative transporter activity,…	--	--
LNC_000614	0.652477	3.92621	-2.58914	0.0251958	0.334576	co_location	CCA0510S0167	evm.TU.Contig236.167	sp|Q8S403|PHO1_ARATH Phosphate transporter PHO1 OS=Arabidopsis thaliana GN=PHO1 PE=2 SV=1//1.28161e-23	GO:0044425,GO:0005575,GO:0016020,GO:0031224,GO:0065007,GO:0050794,GO:0016021,GO:0044699,GO:0050789,GO:0004930,GO:0007154,GO:0009987,GO:0003674,GO:0044763,GO:0007165,GO:0044700,GO:0051716,GO:0023052,GO:0004888,GO:0050896,GO:0007186,GO:0007166,GO:0004872,GO:0004871,GO:0060089,GO:0038023,GO:0008150	membrane part,cellular_component,membrane,intrinsic to membrane,biological regulation,regulation of cellular process,integral to membrane,single-organism process,regulation of biological process,G-protein coupled receptor activity,cell communication,cellular process,molecular_function,single-organism cellular process,signal transduction,single organism signaling,cellular response to stimulus,sign…	--	--
LNC_000614	0.652477	3.92621	-2.58914	0.0251958	0.334576	co_location	CCA0510S0166	evm.TU.Contig236.166	-//-	GO:0008152,GO:0008150,GO:0071704,GO:0044238,GO:1901360,GO:0090304,GO:0006807,GO:0006139,GO:0046483,GO:0006725,GO:0034641,GO:0009987,GO:0043170,GO:0044260,GO:0016070,GO:0044237,GO:0031124,GO:0010467,GO:0031123,GO:0006397,GO:0016071,GO:0006396	metabolic process,biological_process,organic substance metabolic process,primary metabolic process,organic cyclic compound metabolic process,nucleic acid metabolic process,nitrogen compound metabolic process,nucleobase-containing compound metabolic process,heterocycle metabolic process,cellular aromatic compound metabolic process,cellular nitrogen compound metabolic process,cellular process,macro…	--	--
LNC_000614	0.652477	3.92621	-2.58914	0.0251958	0.334576	co_location	CCA0510S0158	evm.TU.Contig236.158	sp|Q9T043|RL142_ARATH 60S ribosomal protein L14-2 OS=Arabidopsis thaliana GN=RPL14B PE=2 SV=1//1.07156e-75	GO:0010467,GO:0043226,GO:0043229,GO:0009059,GO:0034645,GO:0044424,GO:0005622,GO:0044249,GO:0005623,GO:0044464,GO:1901576,GO:0009987,GO:0044237,GO:0030529,GO:0006412,GO:0044260,GO:0009058,GO:0043228,GO:0043232,GO:0005737,GO:0043170,GO:0005840,GO:0003735,GO:0005575,GO:0032991,GO:0071704,GO:0044238,GO:0005198,GO:0044444,GO:0003674,GO:0008150,GO:0044267,GO:0008152,GO:0019538	gene expression,organelle,intracellular organelle,macromolecule biosynthetic process,cellular macromolecule biosynthetic process,intracellular part,intracellular,cellular biosynthetic process,cell,cell part,organic substance biosynthetic process,cellular process,cellular metabolic process,ribonucleoprotein complex,translation,cellular macromolecule metabolic process,biosynthetic process,non-membr…	pop03010	Ribosome
LNC_000614	0.652477	3.92621	-2.58914	0.0251958	0.334576	co_location	CCA0510S0159	evm.TU.Contig236.159	sp|Q9QY93|DCTP1_MOUSE dCTP pyrophosphatase 1 OS=Mus musculus GN=Dctpp1 PE=1 SV=1//2.68308e-25	GO:0003824,GO:0008150,GO:0016779,GO:0044238,GO:0009987,GO:0008152,GO:0009058,GO:0010467,GO:0034645,GO:0009059,GO:1901576,GO:0003676,GO:0071704,GO:0044249,GO:0006807,GO:0044237,GO:0003968,GO:0006139,GO:0090304,GO:1901360,GO:0003723,GO:0034641,GO:0003674,GO:1901362,GO:0046483,GO:0016070,GO:0006725,GO:0043170,GO:0034654,GO:0019438,GO:0016740,GO:0006351,GO:0044271,GO:0018130,GO:0034062,GO:0032774,GO:…	catalytic activity,biological_process,nucleotidyltransferase activity,primary metabolic process,cellular process,metabolic process,biosynthetic process,gene expression,cellular macromolecule biosynthetic process,macromolecule biosynthetic process,organic substance biosynthetic process,nucleic acid binding,organic substance metabolic process,cellular biosynthetic process,nitrogen compound metaboli…	--	--
LNC_000614	0.652477	3.92621	-2.58914	0.0251958	0.334576	co_location	CCA0510S0156	evm.TU.Contig236.156	-//-	--	--	--	--
LNC_000614	0.652477	3.92621	-2.58914	0.0251958	0.334576	co_location	CCA0510S0157	evm.TU.Contig236.157	sp|Q9LW60|P2C44_ARATH Putative protein phosphatase 2C-like protein 44 OS=Arabidopsis thaliana GN=At3g23360 PE=5 SV=1//2.80179e-69	GO:0003674,GO:0003824	molecular_function,catalytic activity	--	--
LNC_000614	0.652477	3.92621	-2.58914	0.0251958	0.334576	co_location	CCA0510S0169	evm.TU.Contig236.169	-//-	GO:0005623,GO:0044464,GO:0005575,GO:0031226,GO:0005887,GO:0044459,GO:0071944,GO:0008150,GO:0005886,GO:0009987,GO:0044763,GO:0044699,GO:0044425,GO:0033554,GO:0016020,GO:0006974,GO:0050896,GO:0051716,GO:0006950,GO:0031224,GO:0016021,GO:0006915,GO:0012501,GO:0008219,GO:0016265	cell,cell part,cellular_component,intrinsic to plasma membrane,integral to plasma membrane,plasma membrane part,cell periphery,biological_process,plasma membrane,cellular process,single-organism cellular process,single-organism process,membrane part,cellular response to stress,membrane,response to DNA damage stimulus,response to stimulus,cellular response to stimulus,response to stress,intrinsic …	--	--
LNC_000614	0.652477	3.92621	-2.58914	0.0251958	0.334576	co_location	CCA0510S0168	evm.TU.Contig236.168	sp|Q9ZS51|PMP22_ARATH Peroxisomal membrane protein PMP22 OS=Arabidopsis thaliana GN=PMP22 PE=1 SV=1//6.08329e-41	GO:0044425,GO:0005575,GO:0016020,GO:0031224,GO:0016021	membrane part,cellular_component,membrane,intrinsic to membrane,integral to membrane	pop04146	Peroxisome
LNC_000614	0.652477	3.92621	-2.58914	0.0251958	0.334576	co_location	CCA0510S0154	evm.TU.Contig236.154	sp|P47160|ENT3_YEAST Epsin-3 OS=Saccharomyces cerevisiae (strain ATCC 204508 / S288c) GN=ENT3 PE=1 SV=1//1.47281e-11	GO:0008289,GO:0005543,GO:0005488,GO:0003674,GO:0043168,GO:0043167	lipid binding,phospholipid binding,binding,molecular_function,anion binding,ion binding	--	--
LNC_000614	0.652477	3.92621	-2.58914	0.0251958	0.334576	co_location	CCA0510S0150	evm.TU.Contig236.150	sp|P42158|KC1D_ARATH Casein kinase I isoform delta-like OS=Arabidopsis thaliana GN=At4g26100 PE=2 SV=2//0	GO:0016020,GO:0005575,GO:0008150,GO:0043167,GO:0000166,GO:1901265,GO:0036094,GO:0009987,GO:0006796,GO:0006793,GO:0005488,GO:0016310,GO:0019538,GO:0003674,GO:0017076,GO:0043168,GO:0032553,GO:0001882,GO:0044267,GO:0016301,GO:0030554,GO:0001883,GO:0032549,GO:0032550,GO:0032555,GO:0035639,GO:0004672,GO:0006468,GO:0016773,GO:0032559,GO:0043170,GO:0005524,GO:0043412,GO:0006464,GO:0036211,GO:0044237,GO:…	membrane,cellular_component,biological_process,ion binding,nucleotide binding,nucleoside phosphate binding,small molecule binding,cellular process,phosphate-containing compound metabolic process,phosphorus metabolic process,binding,phosphorylation,protein metabolic process,molecular_function,purine nucleotide binding,anion binding,ribonucleotide binding,nucleoside binding,cellular protein metabol…	--	--
LNC_000615	0	2.09454	#NAME?	0.0315696	0.376684	co_location	CCA0510S0163	evm.TU.Contig236.163	sp|Q9LW57|PAP6_ARATH Probable plastid-lipid-associated protein 6, chloroplastic OS=Arabidopsis thaliana GN=PAP6 PE=1 SV=1//1.00462e-82	GO:0043227,GO:0043231,GO:0005634,GO:0005575,GO:0005623,GO:0044464,GO:0044424,GO:0005622,GO:0043226,GO:0043229,GO:0003676,GO:0005488,GO:0097159,GO:1901363,GO:0016071,GO:0009987,GO:0006807,GO:0003674,GO:0044260,GO:0044237,GO:1901360,GO:0090304,GO:0046483,GO:0034641,GO:0006397,GO:0016070,GO:0006725,GO:0006139,GO:0043170,GO:0005737,GO:0010467,GO:0071704,GO:0044238,GO:0006396,GO:0003723,GO:0008150,GO:…	membrane-bounded organelle,intracellular membrane-bounded organelle,nucleus,cellular_component,cell,cell part,intracellular part,intracellular,organelle,intracellular organelle,nucleic acid binding,binding,organic cyclic compound binding,heterocyclic compound binding,mRNA metabolic process,cellular process,nitrogen compound metabolic process,molecular_function,cellular macromolecule metabolic pro…	--	--
LNC_000615	0	2.09454	#NAME?	0.0315696	0.376684	co_location	CCA0510S0170	evm.TU.Contig236.170	sp|Q8BGB2|TTC7A_MOUSE Tetratricopeptide repeat protein 7A OS=Mus musculus GN=Ttc7a PE=1 SV=1//5.90174e-08	GO:0003824,GO:0003676,GO:0003677,GO:0003674,GO:0097159,GO:1901363,GO:0005488,GO:0005515	catalytic activity,nucleic acid binding,DNA binding,molecular_function,organic cyclic compound binding,heterocyclic compound binding,binding,protein binding	--	--
LNC_000615	0	2.09454	#NAME?	0.0315696	0.376684	co_location	CCA0510S0162	evm.TU.Contig236.162	sp|Q9LW57|PAP6_ARATH Probable plastid-lipid-associated protein 6, chloroplastic OS=Arabidopsis thaliana GN=PAP6 PE=1 SV=1//1.78294e-83	--	--	--	--
LNC_000615	0	2.09454	#NAME?	0.0315696	0.376684	co_location	CCA0510S0161	evm.TU.Contig236.161	sp|F4J424|RIC5_ARATH CRIB domain-containing protein RIC5 OS=Arabidopsis thaliana GN=RIC5 PE=1 SV=1//3.03289e-15	--	--	--	--
LNC_000615	0	2.09454	#NAME?	0.0315696	0.376684	co_location	CCA0510S0160	evm.TU.Contig236.160	sp|O22797|GLTP1_ARATH Glycolipid transfer protein 1 OS=Arabidopsis thaliana GN=GLTP1 PE=2 SV=1//1.03804e-104	GO:0005575,GO:0005623,GO:0044464,GO:0044424,GO:0005622,GO:0044765,GO:0005488,GO:0044699,GO:0022892,GO:0006810,GO:0005319,GO:0051234,GO:0051179,GO:0006869,GO:0010876,GO:0033036,GO:0071702,GO:0003674,GO:1901505,GO:0017089,GO:0046836,GO:0051861,GO:1901264,GO:0005215,GO:0005737,GO:0008289,GO:0008150	cellular_component,cell,cell part,intracellular part,intracellular,single-organism transport,binding,single-organism process,substrate-specific transporter activity,transport,lipid transporter activity,establishment of localization,localization,lipid transport,lipid localization,macromolecule localization,organic substance transport,molecular_function,carbohydrate derivative transporter activity,…	--	--
LNC_000615	0	2.09454	#NAME?	0.0315696	0.376684	co_location	CCA0510S0167	evm.TU.Contig236.167	sp|Q8S403|PHO1_ARATH Phosphate transporter PHO1 OS=Arabidopsis thaliana GN=PHO1 PE=2 SV=1//1.28161e-23	GO:0044425,GO:0005575,GO:0016020,GO:0031224,GO:0065007,GO:0050794,GO:0016021,GO:0044699,GO:0050789,GO:0004930,GO:0007154,GO:0009987,GO:0003674,GO:0044763,GO:0007165,GO:0044700,GO:0051716,GO:0023052,GO:0004888,GO:0050896,GO:0007186,GO:0007166,GO:0004872,GO:0004871,GO:0060089,GO:0038023,GO:0008150	membrane part,cellular_component,membrane,intrinsic to membrane,biological regulation,regulation of cellular process,integral to membrane,single-organism process,regulation of biological process,G-protein coupled receptor activity,cell communication,cellular process,molecular_function,single-organism cellular process,signal transduction,single organism signaling,cellular response to stimulus,sign…	--	--
LNC_000615	0	2.09454	#NAME?	0.0315696	0.376684	co_location	CCA0510S0166	evm.TU.Contig236.166	-//-	GO:0008152,GO:0008150,GO:0071704,GO:0044238,GO:1901360,GO:0090304,GO:0006807,GO:0006139,GO:0046483,GO:0006725,GO:0034641,GO:0009987,GO:0043170,GO:0044260,GO:0016070,GO:0044237,GO:0031124,GO:0010467,GO:0031123,GO:0006397,GO:0016071,GO:0006396	metabolic process,biological_process,organic substance metabolic process,primary metabolic process,organic cyclic compound metabolic process,nucleic acid metabolic process,nitrogen compound metabolic process,nucleobase-containing compound metabolic process,heterocycle metabolic process,cellular aromatic compound metabolic process,cellular nitrogen compound metabolic process,cellular process,macro…	--	--
LNC_000615	0	2.09454	#NAME?	0.0315696	0.376684	co_location	CCA0510S0158	evm.TU.Contig236.158	sp|Q9T043|RL142_ARATH 60S ribosomal protein L14-2 OS=Arabidopsis thaliana GN=RPL14B PE=2 SV=1//1.07156e-75	GO:0010467,GO:0043226,GO:0043229,GO:0009059,GO:0034645,GO:0044424,GO:0005622,GO:0044249,GO:0005623,GO:0044464,GO:1901576,GO:0009987,GO:0044237,GO:0030529,GO:0006412,GO:0044260,GO:0009058,GO:0043228,GO:0043232,GO:0005737,GO:0043170,GO:0005840,GO:0003735,GO:0005575,GO:0032991,GO:0071704,GO:0044238,GO:0005198,GO:0044444,GO:0003674,GO:0008150,GO:0044267,GO:0008152,GO:0019538	gene expression,organelle,intracellular organelle,macromolecule biosynthetic process,cellular macromolecule biosynthetic process,intracellular part,intracellular,cellular biosynthetic process,cell,cell part,organic substance biosynthetic process,cellular process,cellular metabolic process,ribonucleoprotein complex,translation,cellular macromolecule metabolic process,biosynthetic process,non-membr…	pop03010	Ribosome
LNC_000615	0	2.09454	#NAME?	0.0315696	0.376684	co_location	CCA0510S0159	evm.TU.Contig236.159	sp|Q9QY93|DCTP1_MOUSE dCTP pyrophosphatase 1 OS=Mus musculus GN=Dctpp1 PE=1 SV=1//2.68308e-25	GO:0003824,GO:0008150,GO:0016779,GO:0044238,GO:0009987,GO:0008152,GO:0009058,GO:0010467,GO:0034645,GO:0009059,GO:1901576,GO:0003676,GO:0071704,GO:0044249,GO:0006807,GO:0044237,GO:0003968,GO:0006139,GO:0090304,GO:1901360,GO:0003723,GO:0034641,GO:0003674,GO:1901362,GO:0046483,GO:0016070,GO:0006725,GO:0043170,GO:0034654,GO:0019438,GO:0016740,GO:0006351,GO:0044271,GO:0018130,GO:0034062,GO:0032774,GO:…	catalytic activity,biological_process,nucleotidyltransferase activity,primary metabolic process,cellular process,metabolic process,biosynthetic process,gene expression,cellular macromolecule biosynthetic process,macromolecule biosynthetic process,organic substance biosynthetic process,nucleic acid binding,organic substance metabolic process,cellular biosynthetic process,nitrogen compound metaboli…	--	--
LNC_000615	0	2.09454	#NAME?	0.0315696	0.376684	co_location	CCA0510S0156	evm.TU.Contig236.156	-//-	--	--	--	--
LNC_000615	0	2.09454	#NAME?	0.0315696	0.376684	co_location	CCA0510S0157	evm.TU.Contig236.157	sp|Q9LW60|P2C44_ARATH Putative protein phosphatase 2C-like protein 44 OS=Arabidopsis thaliana GN=At3g23360 PE=5 SV=1//2.80179e-69	GO:0003674,GO:0003824	molecular_function,catalytic activity	--	--
LNC_000615	0	2.09454	#NAME?	0.0315696	0.376684	co_location	CCA0510S0154	evm.TU.Contig236.154	sp|P47160|ENT3_YEAST Epsin-3 OS=Saccharomyces cerevisiae (strain ATCC 204508 / S288c) GN=ENT3 PE=1 SV=1//1.47281e-11	GO:0008289,GO:0005543,GO:0005488,GO:0003674,GO:0043168,GO:0043167	lipid binding,phospholipid binding,binding,molecular_function,anion binding,ion binding	--	--
LNC_000615	0	2.09454	#NAME?	0.0315696	0.376684	co_location	CCA0510S0168	evm.TU.Contig236.168	sp|Q9ZS51|PMP22_ARATH Peroxisomal membrane protein PMP22 OS=Arabidopsis thaliana GN=PMP22 PE=1 SV=1//6.08329e-41	GO:0044425,GO:0005575,GO:0016020,GO:0031224,GO:0016021	membrane part,cellular_component,membrane,intrinsic to membrane,integral to membrane	pop04146	Peroxisome
LNC_000615	0	2.09454	#NAME?	0.0315696	0.376684	co_location	CCA0510S0153	evm.TU.Contig236.153	sp|Q9MAB3|NOP5B_ARATH Probable nucleolar protein 5-2 OS=Arabidopsis thaliana GN=NOP5-2 PE=2 SV=1//7.1648e-27	--	--	pop03008	Ribosome biogenesis in eukaryotes
LNC_000615	0	2.09454	#NAME?	0.0315696	0.376684	co_location	CCA0510S0169	evm.TU.Contig236.169	-//-	GO:0005623,GO:0044464,GO:0005575,GO:0031226,GO:0005887,GO:0044459,GO:0071944,GO:0008150,GO:0005886,GO:0009987,GO:0044763,GO:0044699,GO:0044425,GO:0033554,GO:0016020,GO:0006974,GO:0050896,GO:0051716,GO:0006950,GO:0031224,GO:0016021,GO:0006915,GO:0012501,GO:0008219,GO:0016265	cell,cell part,cellular_component,intrinsic to plasma membrane,integral to plasma membrane,plasma membrane part,cell periphery,biological_process,plasma membrane,cellular process,single-organism cellular process,single-organism process,membrane part,cellular response to stress,membrane,response to DNA damage stimulus,response to stimulus,cellular response to stimulus,response to stress,intrinsic …	--	--
LNC_000631	0.849964	9.4742	-3.47853	0.00539646	0.132724	co_location	CCA0510S0047	evm.TU.Contig236.47	-//-	--	--	--	--
LNC_000631	0.849964	9.4742	-3.47853	0.00539646	0.132724	co_location	CCA0510S0045	evm.TU.Contig236.45	sp|Q8VYR4|CSLG2_ARATH Cellulose synthase-like protein G2 OS=Arabidopsis thaliana GN=CSLG2 PE=2 SV=1//1.77212e-150	GO:0005575,GO:0003824,GO:0008150,GO:0044238,GO:0009987,GO:0008152,GO:0009058,GO:0034645,GO:0009059,GO:1901576,GO:0071704,GO:0044249,GO:0044237,GO:0046527,GO:0008194,GO:0016758,GO:0016757,GO:0005976,GO:0035251,GO:0003674,GO:0043170,GO:0016759,GO:0016760,GO:0030244,GO:0016740,GO:0030243,GO:0044262,GO:0044260,GO:0016020,GO:0034637,GO:0005975,GO:0000271,GO:0044264,GO:0051274,GO:0033692,GO:0006073,GO:…	cellular_component,catalytic activity,biological_process,primary metabolic process,cellular process,metabolic process,biosynthetic process,cellular macromolecule biosynthetic process,macromolecule biosynthetic process,organic substance biosynthetic process,organic substance metabolic process,cellular biosynthetic process,cellular metabolic process,glucosyltransferase activity,UDP-glycosyltransfer…	--	--
LNC_000631	0.849964	9.4742	-3.47853	0.00539646	0.132724	co_location	CCA0510S0044	evm.TU.Contig236.44	-//-	--	--	--	--
LNC_000631	0.849964	9.4742	-3.47853	0.00539646	0.132724	co_location	CCA0510S0050	evm.TU.Contig236.50	sp|O23305|Y4449_ARATH FHA domain-containing protein At4g14490 OS=Arabidopsis thaliana GN=At4g14490 PE=1 SV=1//5.38177e-10	--	--	--	--
LNC_000631	0.849964	9.4742	-3.47853	0.00539646	0.132724	co_location	CCA0510S0042	evm.TU.Contig236.42	-//-	--	--	--	--
LNC_000631	0.849964	9.4742	-3.47853	0.00539646	0.132724	co_location	CCA0510S0041	evm.TU.Contig236.41	sp|Q9SCZ4|FERON_ARATH Receptor-like protein kinase FERONIA OS=Arabidopsis thaliana GN=FER PE=1 SV=1//0	GO:0003824,GO:0008150,GO:0008152,GO:0003674,GO:0005576,GO:0006950,GO:0016043,GO:0050896,GO:0071840,GO:0065007,GO:0050794,GO:0022607,GO:0050789,GO:0065008,GO:0044421,GO:0005615,GO:0071704,GO:0016740,GO:0043167,GO:0044699,GO:0044238,GO:0044085,GO:0043623,GO:0034622,GO:0006461,GO:0070271,GO:0065003,GO:0032501,GO:0051716,GO:0005102,GO:0071822,GO:0044763,GO:0043933,GO:0097159,GO:1901363,GO:0030674,GO:…	catalytic activity,biological_process,metabolic process,molecular_function,extracellular region,response to stress,cellular component organization,response to stimulus,cellular component organization or biogenesis,biological regulation,regulation of cellular process,cellular component assembly,regulation of biological process,regulation of biological quality,extracellular region part,extracellula…	--	--
LNC_000631	0.849964	9.4742	-3.47853	0.00539646	0.132724	co_location	CCA0510S0040	evm.TU.Contig236.40	sp|Q9SCZ4|FERON_ARATH Receptor-like protein kinase FERONIA OS=Arabidopsis thaliana GN=FER PE=1 SV=1//0	GO:0008150,GO:0043167,GO:0000166,GO:1901265,GO:0036094,GO:0009987,GO:0006796,GO:0006793,GO:0005488,GO:0016310,GO:0019538,GO:0003674,GO:0017076,GO:0043168,GO:0032553,GO:0001882,GO:0044267,GO:0016301,GO:0030554,GO:0001883,GO:0032549,GO:0032550,GO:0032555,GO:0035639,GO:0004672,GO:0006468,GO:0016773,GO:0032559,GO:0043170,GO:0005524,GO:0043412,GO:0006464,GO:0036211,GO:0044237,GO:0044260,GO:0016740,GO:…	biological_process,ion binding,nucleotide binding,nucleoside phosphate binding,small molecule binding,cellular process,phosphate-containing compound metabolic process,phosphorus metabolic process,binding,phosphorylation,protein metabolic process,molecular_function,purine nucleotide binding,anion binding,ribonucleotide binding,nucleoside binding,cellular protein metabolic process,kinase activity,a…	--	--
LNC_000631	0.849964	9.4742	-3.47853	0.00539646	0.132724	co_location	CCA0510S0043	evm.TU.Contig236.43	-//-	--	--	--	--
LNC_000631	0.849964	9.4742	-3.47853	0.00539646	0.132724	co_location	CCA0510S0049	evm.TU.Contig236.49	sp|O23305|Y4449_ARATH FHA domain-containing protein At4g14490 OS=Arabidopsis thaliana GN=At4g14490 PE=1 SV=1//3.00384e-15	GO:0003674,GO:0005515,GO:0005488	molecular_function,protein binding,binding	--	--
LNC_000631	0.849964	9.4742	-3.47853	0.00539646	0.132724	co_location	CCA0510S0048	evm.TU.Contig236.48	sp|Q8RY18|Y5436_ARATH MATH domain-containing protein At5g43560 OS=Arabidopsis thaliana GN=At5g43560 PE=1 SV=1//6.13134e-102	GO:0003674,GO:0005515,GO:0005488	molecular_function,protein binding,binding	--	--
LNC_000636	0.0574784	1.00659	-4.13031	0.017096	0.268767	co_location	CCA0510S0083	evm.TU.Contig236.83	-//-	--	--	--	--
LNC_000636	0.0574784	1.00659	-4.13031	0.017096	0.268767	co_location	CCA0510S0082	evm.TU.Contig236.82	sp|O23305|Y4449_ARATH FHA domain-containing protein At4g14490 OS=Arabidopsis thaliana GN=At4g14490 PE=1 SV=1//1.09529e-09	--	--	--	--
LNC_000636	0.0574784	1.00659	-4.13031	0.017096	0.268767	co_location	CCA0510S0081	evm.TU.Contig236.81	sp|Q8RY18|Y5436_ARATH MATH domain-containing protein At5g43560 OS=Arabidopsis thaliana GN=At5g43560 PE=1 SV=1//0	GO:0005515,GO:0008168,GO:0016741,GO:0005488,GO:0003674,GO:0016740,GO:0003824	protein binding,methyltransferase activity,transferase activity, transferring one-carbon groups,binding,molecular_function,transferase activity,catalytic activity	--	--
LNC_000636	0.0574784	1.00659	-4.13031	0.017096	0.268767	co_location	CCA0510S0090	evm.TU.Contig236.90	sp|Q8VYR4|CSLG2_ARATH Cellulose synthase-like protein G2 OS=Arabidopsis thaliana GN=CSLG2 PE=2 SV=1//4.24602e-148	GO:0008152,GO:0008150,GO:0003824,GO:0044262,GO:0016758,GO:0003674,GO:0006073,GO:0044042,GO:0071704,GO:0044264,GO:0046527,GO:0035251,GO:0005976,GO:0005975,GO:0016757,GO:0034637,GO:1901576,GO:0008194,GO:0044237,GO:0044238,GO:0044249,GO:0016740,GO:0009058,GO:0009987,GO:0034645,GO:0016051,GO:0009059,GO:0044723,GO:0030244,GO:0051274,GO:0030243,GO:0051273,GO:0009250,GO:0044260,GO:0000271,GO:0033692,GO:…	metabolic process,biological_process,catalytic activity,cellular carbohydrate metabolic process,transferase activity, transferring hexosyl groups,molecular_function,cellular glucan metabolic process,glucan metabolic process,organic substance metabolic process,cellular polysaccharide metabolic process,glucosyltransferase activity,UDP-glucosyltransferase activity,polysaccharide metabolic process,ca…	--	--
LNC_000636	0.0574784	1.00659	-4.13031	0.017096	0.268767	co_location	CCA0510S0091	evm.TU.Contig236.91	sp|O23304|BLUS1_ARATH Serine/threonine-protein kinase BLUS1 OS=Arabidopsis thaliana GN=BLUS1 PE=1 SV=1//3.07759e-158	GO:0005623,GO:0044464,GO:0005622,GO:0044424,GO:0005575,GO:0005737,GO:0003824,GO:0008150,GO:0044238,GO:0009987,GO:0008152,GO:0071704,GO:0044237,GO:0003674,GO:0043170,GO:0016740,GO:0044260,GO:0097159,GO:1901363,GO:0016772,GO:0035639,GO:0019538,GO:0043168,GO:0005524,GO:0036094,GO:0017076,GO:0000166,GO:1901265,GO:0032555,GO:0001883,GO:0032549,GO:0032550,GO:0001882,GO:0005488,GO:0032553,GO:0006796,GO:…	cell,cell part,intracellular,intracellular part,cellular_component,cytoplasm,catalytic activity,biological_process,primary metabolic process,cellular process,metabolic process,organic substance metabolic process,cellular metabolic process,molecular_function,macromolecule metabolic process,transferase activity,cellular macromolecule metabolic process,organic cyclic compound binding,heterocyclic co…	--	--
LNC_000636	0.0574784	1.00659	-4.13031	0.017096	0.268767	co_location	CCA0510S0092	evm.TU.Contig236.92	sp|Q38895|SUP_ARATH Transcriptional regulator SUPERMAN OS=Arabidopsis thaliana GN=SUP PE=1 SV=1//5.32934e-22	GO:0003674,GO:0043169,GO:0046872,GO:0005488,GO:0043167	molecular_function,cation binding,metal ion binding,binding,ion binding	--	--
LNC_000636	0.0574784	1.00659	-4.13031	0.017096	0.268767	co_location	CCA0510S0080	evm.TU.Contig236.80	-//-	--	--	--	--
LNC_000636	0.0574784	1.00659	-4.13031	0.017096	0.268767	co_location	CCA0510S0086	evm.TU.Contig236.86	sp|Q8RY18|Y5436_ARATH MATH domain-containing protein At5g43560 OS=Arabidopsis thaliana GN=At5g43560 PE=1 SV=1//1.81546e-165	GO:0007155,GO:0022610,GO:0016020,GO:0003824,GO:0008150,GO:0051704,GO:0043903,GO:0050792,GO:0004518,GO:0044699,GO:0044425,GO:0044763,GO:0016021,GO:0031224,GO:0044764,GO:0043900,GO:0005575,GO:0016788,GO:0016032,GO:0044403,GO:0044419,GO:0016787,GO:0003674,GO:0009987,GO:0005488,GO:0065007,GO:0050794,GO:0050789,GO:0005515	cell adhesion,biological adhesion,membrane,catalytic activity,biological_process,multi-organism process,regulation of symbiosis, encompassing mutualism through parasitism,regulation of viral process,nuclease activity,single-organism process,membrane part,single-organism cellular process,integral to membrane,intrinsic to membrane,multi-organism cellular process,regulation of multi-organism process…	--	--
LNC_000636	0.0574784	1.00659	-4.13031	0.017096	0.268767	co_location	CCA0510S0078	evm.TU.Contig236.78	sp|P24076|BGIA_MOMCH Glu S.griseus protease inhibitor OS=Momordica charantia PE=1 SV=1//3.62886e-19	GO:0050896,GO:0009611,GO:0030414,GO:0061134,GO:0008150,GO:0030234,GO:0004866,GO:0061135,GO:0006950,GO:0004867,GO:0004857,GO:0003674	response to stimulus,response to wounding,peptidase inhibitor activity,peptidase regulator activity,biological_process,enzyme regulator activity,endopeptidase inhibitor activity,endopeptidase regulator activity,response to stress,serine-type endopeptidase inhibitor activity,enzyme inhibitor activity,molecular_function	--	--
LNC_000636	0.0574784	1.00659	-4.13031	0.017096	0.268767	co_location	CCA0510S0084	evm.TU.Contig236.84	sp|Q8VYR4|CSLG2_ARATH Cellulose synthase-like protein G2 OS=Arabidopsis thaliana GN=CSLG2 PE=2 SV=1//1.40816e-52	GO:0016020,GO:0005575,GO:0008194,GO:0046872,GO:0043169,GO:0016758,GO:0016757,GO:0044723,GO:0016051,GO:0035251,GO:0046527,GO:0008150,GO:0030243,GO:0051273,GO:0016759,GO:0016760,GO:0044262,GO:0043167,GO:0005509,GO:0005975,GO:0033692,GO:0030244,GO:0051274,GO:0009987,GO:0000271,GO:0009250,GO:0005976,GO:0005488,GO:0009059,GO:0044264,GO:0034645,GO:0034637,GO:0006073,GO:0044042,GO:0003674,GO:1901576,GO:…	membrane,cellular_component,UDP-glycosyltransferase activity,metal ion binding,cation binding,transferase activity, transferring hexosyl groups,transferase activity, transferring glycosyl groups,single-organism carbohydrate metabolic process,carbohydrate biosynthetic process,UDP-glucosyltransferase activity,glucosyltransferase activity,biological_process,cellulose metabolic process,beta-glucan me…	--	--
LNC_000636	0.0574784	1.00659	-4.13031	0.017096	0.268767	co_location	CCA0510S0076	evm.TU.Contig236.76	sp|Q3ECK2|PPR92_ARATH Pentatricopeptide repeat-containing protein At1g62680, mitochondrial OS=Arabidopsis thaliana GN=At1g62680 PE=2 SV=2//1.62063e-11	GO:0005515,GO:0005488,GO:0003674	protein binding,binding,molecular_function	--	--
LNC_000636	0.0574784	1.00659	-4.13031	0.017096	0.268767	co_location	CCA0510S0077	evm.TU.Contig236.77	sp|P82381|ICI_LINUS Proteinase inhibitor OS=Linum usitatissimum PE=1 SV=1//9.43746e-21	GO:0008150,GO:0004857,GO:0003674,GO:0030234,GO:0006950,GO:0050896,GO:0004866,GO:0061135,GO:0030414,GO:0061134,GO:0004867,GO:0009611	biological_process,enzyme inhibitor activity,molecular_function,enzyme regulator activity,response to stress,response to stimulus,endopeptidase inhibitor activity,endopeptidase regulator activity,peptidase inhibitor activity,peptidase regulator activity,serine-type endopeptidase inhibitor activity,response to wounding	--	--
LNC_000636	0.0574784	1.00659	-4.13031	0.017096	0.268767	co_location	CCA0510S0089	evm.TU.Contig236.89	sp|Q0DXZ1|CSLE2_ORYSJ Cellulose synthase-like protein E2 OS=Oryza sativa subsp. japonica GN=CSLE2 PE=2 SV=1//1.5926e-34	GO:0003824,GO:0044262,GO:0005975,GO:0005976,GO:0006073,GO:0044042,GO:0044264,GO:0008150,GO:0046527,GO:0034637,GO:0035251,GO:0008152,GO:0016758,GO:0016757,GO:0003674,GO:0016051,GO:0016759,GO:0016760,GO:0000271,GO:0033692,GO:0009250,GO:0030244,GO:0030243,GO:0051274,GO:0051273,GO:0008194,GO:0043169,GO:0046872,GO:0044723,GO:0071704,GO:0016740,GO:0043167,GO:0044238,GO:0016020,GO:1901576,GO:0009058,GO:…	catalytic activity,cellular carbohydrate metabolic process,carbohydrate metabolic process,polysaccharide metabolic process,cellular glucan metabolic process,glucan metabolic process,cellular polysaccharide metabolic process,biological_process,glucosyltransferase activity,cellular carbohydrate biosynthetic process,UDP-glucosyltransferase activity,metabolic process,transferase activity, transferrin…	--	--
LNC_000636	0.0574784	1.00659	-4.13031	0.017096	0.268767	co_location	CCA0510S0075	evm.TU.Contig236.75	sp|Q9CAN5|PPR98_ARATH Pentatricopeptide repeat-containing protein At1g63080, mitochondrial OS=Arabidopsis thaliana GN=At1g63080 PE=2 SV=1//1.93136e-10	GO:0016798,GO:0016787,GO:0003674,GO:0003824	hydrolase activity, acting on glycosyl bonds,hydrolase activity,molecular_function,catalytic activity	--	--
LNC_000636	0.0574784	1.00659	-4.13031	0.017096	0.268767	co_location	CCA0510S0074	evm.TU.Contig236.74	sp|Q682V0|XRCC4_ARATH DNA repair protein XRCC4 OS=Arabidopsis thaliana GN=XRCC4 PE=1 SV=2//5.73435e-92	GO:0043231,GO:0043227,GO:0043229,GO:0043226,GO:0044424,GO:0005575,GO:0005622,GO:0005634,GO:0005623,GO:0044464,GO:0044699,GO:0044763,GO:0050896,GO:0006302,GO:0003677,GO:0051716,GO:0008150,GO:0006950,GO:0009987,GO:0005488,GO:0090304,GO:0003674,GO:0006139,GO:0006725,GO:0034641,GO:0046483,GO:0006259,GO:0006807,GO:1901360,GO:0006281,GO:0043170,GO:0006974,GO:0033554,GO:0003676,GO:0044237,GO:0044260,GO:…	intracellular membrane-bounded organelle,membrane-bounded organelle,intracellular organelle,organelle,intracellular part,cellular_component,intracellular,nucleus,cell,cell part,single-organism process,single-organism cellular process,response to stimulus,double-strand break repair,DNA binding,cellular response to stimulus,biological_process,response to stress,cellular process,binding,nucleic acid…	--	--
LNC_000642	174.548	31.8215	2.45555	0.0130496	0.230099	co_location	CCA0510S0118	evm.TU.Contig236.118	-//-	--	--	--	--
LNC_000642	174.548	31.8215	2.45555	0.0130496	0.230099	co_location	CCA0510S0119	evm.TU.Contig236.119	-//-	GO:0046872,GO:0043169,GO:0046914,GO:0009617,GO:0042742,GO:0043167,GO:0003674,GO:0051707,GO:0008150,GO:0008270,GO:0009607,GO:0006952,GO:0005488,GO:0006950,GO:0015743,GO:0006820,GO:0015740,GO:0006835,GO:0006811,GO:0050896,GO:0051704,GO:0044699,GO:0051179,GO:0044765,GO:0006810,GO:0051234,GO:0071702,GO:0015849,GO:0046942,GO:0015711	metal ion binding,cation binding,transition metal ion binding,response to bacterium,defense response to bacterium,ion binding,molecular_function,response to other organism,biological_process,zinc ion binding,response to biotic stimulus,defense response,binding,response to stress,malate transport,anion transport,C4-dicarboxylate transport,dicarboxylic acid transport,ion transport,response to stimu…	--	--
LNC_000642	174.548	31.8215	2.45555	0.0130496	0.230099	co_location	CCA0510S0112	evm.TU.Contig236.112	sp|Q8L467|BH104_ARATH Transcription factor bHLH104 OS=Arabidopsis thaliana GN=BHLH104 PE=2 SV=1//3.52354e-70	GO:0000910,GO:0065007,GO:0050789,GO:0044425,GO:0031323,GO:0003677,GO:0009889,GO:0010556,GO:0031326,GO:0019222,GO:0010468,GO:0032505,GO:0043093,GO:0044424,GO:2000112,GO:0050794,GO:0005623,GO:0044464,GO:0031224,GO:0005622,GO:0043565,GO:0016021,GO:0060255,GO:0051301,GO:0080090,GO:0000917,GO:0032506,GO:0090529,GO:0005575,GO:0010467,GO:0019954,GO:0051252,GO:2001141,GO:0003676,GO:0006355,GO:0019219,GO:…	cytokinesis,biological regulation,regulation of biological process,membrane part,regulation of cellular metabolic process,DNA binding,regulation of biosynthetic process,regulation of macromolecule biosynthetic process,regulation of cellular biosynthetic process,regulation of metabolic process,regulation of gene expression,reproduction of a single-celled organism,cytokinesis by binary fission,intr…	--	--
LNC_000642	174.548	31.8215	2.45555	0.0130496	0.230099	co_location	CCA0510S0110	evm.TU.Contig236.110	sp|Q8L7R5|CSPLG_ARATH CASP-like protein 5B3 OS=Arabidopsis thaliana GN=At3g23200 PE=2 SV=1//4.13833e-57	--	--	--	--
LNC_000642	174.548	31.8215	2.45555	0.0130496	0.230099	co_location	CCA0510S0111	evm.TU.Contig236.111	sp|O80638|WTR14_ARATH WAT1-related protein At2g39510 OS=Arabidopsis thaliana GN=At2g39510 PE=2 SV=1//1.40925e-88	GO:0005575,GO:0008150,GO:0009987,GO:0044763,GO:0030001,GO:0055085,GO:0044699,GO:0006812,GO:0046873,GO:0005215,GO:0044765,GO:0051179,GO:0051234,GO:0003674,GO:0006810,GO:0008324,GO:0072509,GO:0022857,GO:0022890,GO:0070838,GO:0044425,GO:0072511,GO:0022892,GO:0006811,GO:0022891,GO:0016020,GO:0015075,GO:0031224,GO:0015095,GO:0015693,GO:0016021	cellular_component,biological_process,cellular process,single-organism cellular process,metal ion transport,transmembrane transport,single-organism process,cation transport,metal ion transmembrane transporter activity,transporter activity,single-organism transport,localization,establishment of localization,molecular_function,transport,cation transmembrane transporter activity,divalent inorganic c…	--	--
LNC_000642	174.548	31.8215	2.45555	0.0130496	0.230099	co_location	CCA0510S0116	evm.TU.Contig236.116	sp|Q8LDC8|ERF92_ARATH Ethylene-responsive transcription factor 1B OS=Arabidopsis thaliana GN=ERF1B PE=1 SV=2//4.84651e-52	GO:0001071,GO:0003700,GO:0019219,GO:0051171,GO:0006355,GO:2001141,GO:0051252,GO:0008152,GO:0008150,GO:0031323,GO:2000112,GO:0010556,GO:0031326,GO:0009889,GO:0080090,GO:0010468,GO:0019222,GO:0060255,GO:0006351,GO:0032774,GO:0034654,GO:0050794,GO:0044271,GO:0018130,GO:0019438,GO:1901362,GO:0065007,GO:0050789,GO:0006807,GO:0016070,GO:0003674,GO:0006725,GO:0046483,GO:1901360,GO:0071704,GO:0006139,GO:…	nucleic acid binding transcription factor activity,sequence-specific DNA binding transcription factor activity,regulation of nucleobase-containing compound metabolic process,regulation of nitrogen compound metabolic process,regulation of transcription, DNA-dependent,regulation of RNA biosynthetic process,regulation of RNA metabolic process,metabolic process,biological_process,regulation of cellul…	pop04075	Plant hormone signal transduction
LNC_000642	174.548	31.8215	2.45555	0.0130496	0.230099	co_location	CCA0510S0117	evm.TU.Contig236.117	-//-	GO:0030414,GO:0061134,GO:0030234,GO:0004857,GO:0003674	peptidase inhibitor activity,peptidase regulator activity,enzyme regulator activity,enzyme inhibitor activity,molecular_function	--	--
LNC_000642	174.548	31.8215	2.45555	0.0130496	0.230099	co_location	CCA0510S0114	evm.TU.Contig236.114	sp|P93823|ATL1_ARATH RING-H2 finger protein ATL1 OS=Arabidopsis thaliana GN=ATL1 PE=2 SV=1//1.76056e-102	GO:0003824,GO:0008150,GO:0009055,GO:0005634,GO:0046914,GO:0045158,GO:0016043,GO:0009579,GO:0044436,GO:0003674,GO:0071840,GO:0022607,GO:0043167,GO:0017004,GO:0043169,GO:0046872,GO:0009512,GO:0005575,GO:0016879,GO:0043227,GO:0043231,GO:0043623,GO:0044085,GO:0044428,GO:0034622,GO:0000152,GO:0005680,GO:0031461,GO:0016881,GO:0000151,GO:0005488,GO:0044422,GO:0043234,GO:0044446,GO:0071822,GO:0043933,GO:…	catalytic activity,biological_process,electron carrier activity,nucleus,transition metal ion binding,electron transporter, transferring electrons within cytochrome b6/f complex of photosystem II activity,cellular component organization,thylakoid,thylakoid part,molecular_function,cellular component organization or biogenesis,cellular component assembly,ion binding,cytochrome complex assembly,catio…	--	--
LNC_000642	174.548	31.8215	2.45555	0.0130496	0.230099	co_location	CCA0510S0115	evm.TU.Contig236.115	sp|Q9LTC5|ERF98_ARATH Ethylene-responsive transcription factor ERF098 OS=Arabidopsis thaliana GN=ERF098 PE=1 SV=1//6.26217e-28	GO:0065007,GO:0050789,GO:0050794,GO:0001071,GO:0003700,GO:0008150,GO:0010468,GO:2000112,GO:0060255,GO:0010556,GO:0031326,GO:0080090,GO:0009889,GO:0009987,GO:0016070,GO:0006355,GO:0006351,GO:0032774,GO:2001141,GO:0031323,GO:0051252,GO:0019438,GO:0010467,GO:0019219,GO:0051171,GO:0019222,GO:0034654,GO:0009059,GO:0034645,GO:0090304,GO:0018130,GO:1901362,GO:0003674,GO:0006139,GO:0006725,GO:0034641,GO:…	biological regulation,regulation of biological process,regulation of cellular process,nucleic acid binding transcription factor activity,sequence-specific DNA binding transcription factor activity,biological_process,regulation of gene expression,regulation of cellular macromolecule biosynthetic process,regulation of macromolecule metabolic process,regulation of macromolecule biosynthetic process,…	--	--
LNC_000642	174.548	31.8215	2.45555	0.0130496	0.230099	co_location	CCA0510S0121	evm.TU.Contig236.121	-//-	--	--	--	--
LNC_000642	174.548	31.8215	2.45555	0.0130496	0.230099	co_location	CCA0510S0120	evm.TU.Contig236.120	-//-	--	--	--	--
LNC_000642	174.548	31.8215	2.45555	0.0130496	0.230099	co_location	CCA0510S0125	evm.TU.Contig236.125	sp|P48489|PP1_ORYSJ Serine/threonine-protein phosphatase PP1 OS=Oryza sativa subsp. japonica GN=Os03g0268000 PE=2 SV=2//0	GO:0016787,GO:0003674,GO:0003824	hydrolase activity,molecular_function,catalytic activity	pop03015	mRNA surveillance pathway
LNC_000671	0.445083	3.34495	-2.90984	0.0264641	0.343389	co_location	CCA0513S0236	evm.TU.Contig237.236	sp|Q9FKN4|CRS2A_ARATH Chloroplastic group IIB intron splicing facilitator CRS2-A, chloroplastic OS=Arabidopsis thaliana GN=CRS2A PE=2 SV=1//9.39034e-120	GO:0016787,GO:0003824,GO:0003674,GO:0004045,GO:0016788,GO:0052689	hydrolase activity,catalytic activity,molecular_function,aminoacyl-tRNA hydrolase activity,hydrolase activity, acting on ester bonds,carboxylic ester hydrolase activity	--	--
LNC_000671	0.445083	3.34495	-2.90984	0.0264641	0.343389	co_location	CCA0513S0237	evm.TU.Contig237.237	sp|Q39265|ZFP6_ARATH Zinc finger protein 6 OS=Arabidopsis thaliana GN=ZFP6 PE=2 SV=1//6.86585e-24	GO:0003674,GO:0043169,GO:0046872,GO:0005488,GO:0043167	molecular_function,cation binding,metal ion binding,binding,ion binding	--	--
LNC_000671	0.445083	3.34495	-2.90984	0.0264641	0.343389	co_location	CCA0513S0234	evm.TU.Contig237.234	-//-	--	--	--	--
LNC_000671	0.445083	3.34495	-2.90984	0.0264641	0.343389	co_location	CCA0513S0235	evm.TU.Contig237.235	-//-	--	--	--	--
LNC_000671	0.445083	3.34495	-2.90984	0.0264641	0.343389	co_location	CCA0513S0233	evm.TU.Contig237.233	-//-	--	--	--	--
LNC_000671	0.445083	3.34495	-2.90984	0.0264641	0.343389	co_location	CCA0513S0227	evm.TU.Contig237.227	sp|Q3ECH2|Y1670_ARATH Probable receptor-like protein kinase At1g67000 OS=Arabidopsis thaliana GN=At1g67000 PE=2 SV=2//5.80819e-12	GO:0003824,GO:0008150,GO:0044238,GO:0009987,GO:0008152,GO:0071704,GO:0044237,GO:0001871,GO:0030247,GO:0003674,GO:0043170,GO:0016740,GO:0044260,GO:0030246,GO:0097159,GO:1901363,GO:0016772,GO:0035639,GO:0019538,GO:0043168,GO:0005524,GO:0036094,GO:0017076,GO:0000166,GO:1901265,GO:0032555,GO:0001883,GO:0032549,GO:0032550,GO:0001882,GO:0005488,GO:0032553,GO:0006796,GO:0006793,GO:0030554,GO:0032559,GO:…	catalytic activity,biological_process,primary metabolic process,cellular process,metabolic process,organic substance metabolic process,cellular metabolic process,pattern binding,polysaccharide binding,molecular_function,macromolecule metabolic process,transferase activity,cellular macromolecule metabolic process,carbohydrate binding,organic cyclic compound binding,heterocyclic compound binding,tr…	--	--
LNC_000671	0.445083	3.34495	-2.90984	0.0264641	0.343389	co_location	CCA0513S0231	evm.TU.Contig237.231	sp|Q9FID5|Y5393_ARATH Probable receptor-like protein kinase At5g39030 OS=Arabidopsis thaliana GN=At5g39030 PE=2 SV=1//6.32624e-18	--	--	--	--
LNC_000671	0.445083	3.34495	-2.90984	0.0264641	0.343389	co_location	CCA0513S0228	evm.TU.Contig237.228	sp|Q3ECH2|Y1670_ARATH Probable receptor-like protein kinase At1g67000 OS=Arabidopsis thaliana GN=At1g67000 PE=2 SV=2//7.89172e-33	GO:0009987,GO:0044237,GO:0044260,GO:0043170,GO:0097159,GO:1901363,GO:0005488,GO:0071704,GO:0044238,GO:0005515,GO:0003674,GO:0043167,GO:0008150,GO:0036094,GO:0017076,GO:0000166,GO:1901265,GO:0035639,GO:0032553,GO:0032555,GO:0001883,GO:0032549,GO:0032550,GO:0001882,GO:0005524,GO:0030554,GO:0044267,GO:0008152,GO:0032559,GO:0043168,GO:0019538,GO:0016772,GO:0006793,GO:0006796,GO:0043412,GO:0016773,GO:…	cellular process,cellular metabolic process,cellular macromolecule metabolic process,macromolecule metabolic process,organic cyclic compound binding,heterocyclic compound binding,binding,organic substance metabolic process,primary metabolic process,protein binding,molecular_function,ion binding,biological_process,small molecule binding,purine nucleotide binding,nucleotide binding,nucleoside phosp…	--	--
LNC_000671	0.445083	3.34495	-2.90984	0.0264641	0.343389	co_location	CCA0513S0238	evm.TU.Contig237.238	sp|Q56ZZ7|PLST4_ARATH Plastidic glucose transporter 4 OS=Arabidopsis thaliana GN=At5g16150 PE=1 SV=2//0	GO:0044425,GO:0031224,GO:0016021,GO:0005575,GO:0016020,GO:0022857,GO:0009987,GO:0051179,GO:0008150,GO:0005215,GO:0044699,GO:0006810,GO:0051234,GO:0044763,GO:0044765,GO:0055085,GO:0003674	membrane part,intrinsic to membrane,integral to membrane,cellular_component,membrane,transmembrane transporter activity,cellular process,localization,biological_process,transporter activity,single-organism process,transport,establishment of localization,single-organism cellular process,single-organism transport,transmembrane transport,molecular_function	--	--
LNC_000671	0.445083	3.34495	-2.90984	0.0264641	0.343389	co_location	CCA0513S0239	evm.TU.Contig237.239	sp|Q39208|SC5D1_ARATH Delta(7)-sterol-C5(6)-desaturase 1 OS=Arabidopsis thaliana GN=STE1 PE=1 SV=2//4.2996e-33	--	--	pop01100,pop01110,pop00100	Metabolic pathways,Biosynthesis of secondary metabolites,Steroid biosynthesis
LNC_000671	0.445083	3.34495	-2.90984	0.0264641	0.343389	co_location	CCA0513S0247	evm.TU.Contig237.247	sp|P49865|NTPR_ENTHA Protein NtpR OS=Enterococcus hirae (strain ATCC 9790 / DSM 20160 / JCM 8729 / LMG 6399 / NBRC 3181 / NCIMB 6459 / NCDO 1258) GN=ntpR PE=3 SV=2//5.49945e-21	GO:0003824,GO:0016787,GO:0044710,GO:0008150,GO:0008152,GO:0003674,GO:0071704,GO:0044238,GO:0006807,GO:0006541,GO:0043436,GO:0006082,GO:0019752,GO:0009064,GO:0044281,GO:0044237,GO:1901564,GO:0009987,GO:1901605,GO:0006520	catalytic activity,hydrolase activity,single-organism metabolic process,biological_process,metabolic process,molecular_function,organic substance metabolic process,primary metabolic process,nitrogen compound metabolic process,glutamine metabolic process,oxoacid metabolic process,organic acid metabolic process,carboxylic acid metabolic process,glutamine family amino acid metabolic process,small mo…	--	--
LNC_000671	0.445083	3.34495	-2.90984	0.0264641	0.343389	co_location	CCA0513S0246	evm.TU.Contig237.246	sp|O60447|EVI5_HUMAN Ecotropic viral integration site 5 protein homolog OS=Homo sapiens GN=EVI5 PE=1 SV=3//7.44127e-24	--	--	--	--
LNC_000671	0.445083	3.34495	-2.90984	0.0264641	0.343389	co_location	CCA0513S0245	evm.TU.Contig237.245	sp|O60447|EVI5_HUMAN Ecotropic viral integration site 5 protein homolog OS=Homo sapiens GN=EVI5 PE=1 SV=3//7.44127e-24	--	--	--	--
LNC_000671	0.445083	3.34495	-2.90984	0.0264641	0.343389	co_location	CCA0513S0243	evm.TU.Contig237.243	sp|P0C5E2|Y1839_ARATH Probable serine/threonine-protein kinase At1g18390 OS=Arabidopsis thaliana GN=At1g18390 PE=2 SV=2//1.34011e-167	GO:0008152,GO:0008150,GO:0003824,GO:0003674,GO:0071704,GO:0043167,GO:0097159,GO:1901363,GO:0044237,GO:0044238,GO:0016740,GO:0071944,GO:0009987,GO:0004672,GO:0031226,GO:0016773,GO:0016301,GO:0006468,GO:0005488,GO:0044260,GO:0016310,GO:0005887,GO:0043170,GO:0044459,GO:0006796,GO:0005886,GO:0006793,GO:0005524,GO:0030554,GO:0032559,GO:0036094,GO:0035639,GO:0016772,GO:0000166,GO:1901265,GO:0043412,GO:…	metabolic process,biological_process,catalytic activity,molecular_function,organic substance metabolic process,ion binding,organic cyclic compound binding,heterocyclic compound binding,cellular metabolic process,primary metabolic process,transferase activity,cell periphery,cellular process,protein kinase activity,intrinsic to plasma membrane,phosphotransferase activity, alcohol group as acceptor,…	--	--
LNC_000671	0.445083	3.34495	-2.90984	0.0264641	0.343389	co_location	CCA0513S0230	evm.TU.Contig237.230	sp|Q3ECH2|Y1670_ARATH Probable receptor-like protein kinase At1g67000 OS=Arabidopsis thaliana GN=At1g67000 PE=2 SV=2//1.05737e-82	GO:0008152,GO:0008150,GO:0003824,GO:0003674,GO:0071704,GO:0043167,GO:0097159,GO:1901363,GO:0044237,GO:0044238,GO:0016740,GO:0009987,GO:0004672,GO:0016773,GO:0016301,GO:0006468,GO:0005488,GO:0044260,GO:0016310,GO:0043170,GO:0006796,GO:0006793,GO:0005524,GO:0030554,GO:0032559,GO:0036094,GO:0035639,GO:0016772,GO:0000166,GO:1901265,GO:0043412,GO:0043168,GO:0006464,GO:0036211,GO:0017076,GO:0001883,GO:…	metabolic process,biological_process,catalytic activity,molecular_function,organic substance metabolic process,ion binding,organic cyclic compound binding,heterocyclic compound binding,cellular metabolic process,primary metabolic process,transferase activity,cellular process,protein kinase activity,phosphotransferase activity, alcohol group as acceptor,kinase activity,protein phosphorylation,bind…	--	--
LNC_000671	0.445083	3.34495	-2.90984	0.0264641	0.343389	co_location	CCA0513S0241	evm.TU.Contig237.241	sp|Q7ZVZ7|AB17C_DANRE Alpha/beta hydrolase domain-containing protein 17C OS=Danio rerio GN=abhd17c PE=2 SV=1//2.40431e-13	--	--	--	--
LNC_000671	0.445083	3.34495	-2.90984	0.0264641	0.343389	co_location	CCA0513S0240	evm.TU.Contig237.240	sp|Q9FYT6|CRS1_MAIZE Chloroplastic group IIA intron splicing facilitator CRS1, chloroplastic OS=Zea mays GN=CRS1 PE=1 SV=1//3.41477e-178	GO:0003676,GO:0008150,GO:0050896,GO:0006955,GO:0002376,GO:0003723,GO:0097159,GO:1901363,GO:0005488,GO:0003674	nucleic acid binding,biological_process,response to stimulus,immune response,immune system process,RNA binding,organic cyclic compound binding,heterocyclic compound binding,binding,molecular_function	--	--
LNC_000671	0.445083	3.34495	-2.90984	0.0264641	0.343389	co_location	CCA0513S0248	evm.TU.Contig237.248	sp|Q148V7|K1468_MOUSE LisH domain and HEAT repeat-containing protein KIAA1468 OS=Mus musculus GN=Kiaa1468 PE=1 SV=1//9.89339e-78	GO:0065007,GO:0050789,GO:0031323,GO:0032991,GO:0019222,GO:0050794,GO:0043234,GO:0005575,GO:0048518,GO:0005576,GO:0044237,GO:0009896,GO:0010508,GO:0031331,GO:0009893,GO:0031325,GO:0044421,GO:0048522,GO:0009987,GO:0022607,GO:0010506,GO:0008150,GO:0050896,GO:0051716,GO:0034622,GO:0006950,GO:0031329,GO:0009894,GO:0044085,GO:0043623,GO:0044699,GO:0008152,GO:0043933,GO:0044763,GO:0071822,GO:0044700,GO:…	biological regulation,regulation of biological process,regulation of cellular metabolic process,macromolecular complex,regulation of metabolic process,regulation of cellular process,protein complex,cellular_component,positive regulation of biological process,extracellular region,cellular metabolic process,positive regulation of catabolic process,positive regulation of autophagy,positive regulatio…	--	--
LNC_000671	0.445083	3.34495	-2.90984	0.0264641	0.343389	co_location	CCA0513S0242	evm.TU.Contig237.242	-//-	--	--	--	--
LNC_000676	0.255993	4.86371	-4.24788	0.01197	0.218571	co_location	CCA0513S0273	evm.TU.Contig237.273	sp|Q9FNV8|MY114_ARATH Transcription factor MYB114 OS=Arabidopsis thaliana GN=MYB114 PE=1 SV=1//5.69871e-55	--	--	--	--
LNC_000676	0.255993	4.86371	-4.24788	0.01197	0.218571	co_location	CCA0513S0284	evm.TU.Contig237.284	sp|Q50EX6|ODO1_PETHY Protein ODORANT1 OS=Petunia hybrida GN=ODO1 PE=2 SV=1//1.65247e-44	--	--	--	--
LNC_000676	0.255993	4.86371	-4.24788	0.01197	0.218571	co_location	CCA0513S0283	evm.TU.Contig237.283	sp|Q9SSK5|MLP43_ARATH MLP-like protein 43 OS=Arabidopsis thaliana GN=MLP43 PE=1 SV=1//4.19666e-13	GO:0050896,GO:0006952,GO:0009607,GO:0008150,GO:0006950	response to stimulus,defense response,response to biotic stimulus,biological_process,response to stress	--	--
LNC_000676	0.255993	4.86371	-4.24788	0.01197	0.218571	co_location	CCA0513S0282	evm.TU.Contig237.282	sp|Q9C7U5|E132_ARATH Glucan endo-1,3-beta-glucosidase 2 OS=Arabidopsis thaliana GN=At1g66250 PE=1 SV=2//0	GO:0004553,GO:0016798,GO:0003824,GO:0005975,GO:0008152,GO:0008150,GO:0016787,GO:0071704,GO:0044238,GO:0003674	hydrolase activity, hydrolyzing O-glycosyl compounds,hydrolase activity, acting on glycosyl bonds,catalytic activity,carbohydrate metabolic process,metabolic process,biological_process,hydrolase activity,organic substance metabolic process,primary metabolic process,molecular_function	--	--
LNC_000676	0.255993	4.86371	-4.24788	0.01197	0.218571	co_location	CCA0513S0281	evm.TU.Contig237.281	sp|Q6NQ72|THO4D_ARATH THO complex subunit 4D OS=Arabidopsis thaliana GN=ALY4 PE=1 SV=1//5.75124e-54	GO:0005488,GO:0003674,GO:0003676,GO:0097159,GO:1901363	binding,molecular_function,nucleic acid binding,organic cyclic compound binding,heterocyclic compound binding	pop03015,pop03013,pop03040	mRNA surveillance pathway,RNA transport,Spliceosome
LNC_000676	0.255993	4.86371	-4.24788	0.01197	0.218571	co_location	CCA0513S0280	evm.TU.Contig237.280	sp|Q00423|HMGYA_SOYBN HMG-Y-related protein A OS=Glycine max PE=2 SV=1//3.5148e-32	GO:0008150,GO:0008152,GO:0003674,GO:0016043,GO:0071840,GO:0003677,GO:0022607,GO:0051276,GO:0071704,GO:0090304,GO:0044699,GO:0044238,GO:0006139,GO:0044085,GO:0046483,GO:1901360,GO:0006725,GO:0006996,GO:0065004,GO:0071824,GO:0006807,GO:0006259,GO:0034622,GO:0071103,GO:0034641,GO:0000786,GO:0065003,GO:0006323,GO:0005694,GO:0032993,GO:0006325,GO:0044427,GO:0000785,GO:0005634,GO:0044763,GO:0043933,GO:…	biological_process,metabolic process,molecular_function,cellular component organization,cellular component organization or biogenesis,DNA binding,cellular component assembly,chromosome organization,organic substance metabolic process,nucleic acid metabolic process,single-organism process,primary metabolic process,nucleobase-containing compound metabolic process,cellular component biogenesis,heter…	--	--
LNC_000676	0.255993	4.86371	-4.24788	0.01197	0.218571	co_location	CCA0513S0276	evm.TU.Contig237.276	sp|Q84TQ7|GAI_GOSHI DELLA protein GAI OS=Gossypium hirsutum GN=GAI PE=2 SV=1//0	--	--	pop04075	Plant hormone signal transduction
LNC_000676	0.255993	4.86371	-4.24788	0.01197	0.218571	co_location	CCA0513S0277	evm.TU.Contig237.277	sp|Q8LE52|DHAR3_ARATH Glutathione S-transferase DHAR3, chloroplastic OS=Arabidopsis thaliana GN=DHAR3 PE=1 SV=1//8.94833e-125	GO:0044763,GO:0009987,GO:0044699,GO:0050789,GO:0065007,GO:0050794,GO:0016667,GO:0015035,GO:0015036,GO:0008150,GO:0045454,GO:0019725,GO:0042592,GO:0003674,GO:0005515,GO:0009055,GO:0003824,GO:0016491,GO:0005488,GO:0065008	single-organism cellular process,cellular process,single-organism process,regulation of biological process,biological regulation,regulation of cellular process,oxidoreductase activity, acting on a sulfur group of donors,protein disulfide oxidoreductase activity,disulfide oxidoreductase activity,biological_process,cell redox homeostasis,cellular homeostasis,homeostatic process,molecular_function,p…	--	--
LNC_000676	0.255993	4.86371	-4.24788	0.01197	0.218571	co_location	CCA0513S0275	evm.TU.Contig237.275	sp|Q9FHP6|CAR1_ARATH Protein C2-DOMAIN ABA-RELATED 1 OS=Arabidopsis thaliana GN=CAR1 PE=1 SV=1//6.80082e-73	GO:0005488,GO:0003674,GO:0005515	binding,molecular_function,protein binding	--	--
LNC_000676	0.255993	4.86371	-4.24788	0.01197	0.218571	co_location	CCA0513S0278	evm.TU.Contig237.278	sp|A0JMW6|T214A_XENLA Transmembrane protein 214-A OS=Xenopus laevis GN=tmem214-a PE=2 SV=1//3.70024e-12	GO:0003677,GO:0005488,GO:0003674,GO:0003676,GO:0097159,GO:1901363	DNA binding,binding,molecular_function,nucleic acid binding,organic cyclic compound binding,heterocyclic compound binding	--	--
LNC_000676	0.255993	4.86371	-4.24788	0.01197	0.218571	co_location	CCA0513S0279	evm.TU.Contig237.279	sp|Q0WNW4|MYOB3_ARATH Myosin-binding protein 3 OS=Arabidopsis thaliana GN=MYOB3 PE=1 SV=1//4.58975e-22	GO:0042558,GO:0008150,GO:1901564,GO:0009987,GO:0006725,GO:0046483,GO:0006807,GO:1901360,GO:0044237,GO:0008152,GO:0071704	pteridine-containing compound metabolic process,biological_process,organonitrogen compound metabolic process,cellular process,cellular aromatic compound metabolic process,heterocycle metabolic process,nitrogen compound metabolic process,organic cyclic compound metabolic process,cellular metabolic process,metabolic process,organic substance metabolic process	--	--
LNC_000676	0.255993	4.86371	-4.24788	0.01197	0.218571	co_location	CCA0513S0271	evm.TU.Contig237.271	sp|Q9C8Y1|CML23_ARATH Probable calcium-binding protein CML23 OS=Arabidopsis thaliana GN=CML23 PE=2 SV=1//4.00038e-45	GO:0016491,GO:0055114,GO:0044710,GO:0008152,GO:0008150,GO:0003824,GO:0050794,GO:0065007,GO:0050789,GO:0043169,GO:0003674,GO:0046872,GO:0005509,GO:0043167,GO:0005576,GO:0005578,GO:0044421,GO:0051213,GO:0050896,GO:0009987,GO:0031012,GO:0005488,GO:0016702,GO:0016701,GO:0044699,GO:0051716,GO:0044763,GO:0007165,GO:0007154,GO:0044700,GO:0023052,GO:0043168,GO:0005544,GO:0008289,GO:0005515,GO:0005575,GO:…	oxidoreductase activity,oxidation-reduction process,single-organism metabolic process,metabolic process,biological_process,catalytic activity,regulation of cellular process,biological regulation,regulation of biological process,cation binding,molecular_function,metal ion binding,calcium ion binding,ion binding,extracellular region,proteinaceous extracellular matrix,extracellular region part,dioxy…	pop04626	Plant-pathogen interaction
LNC_000686	1.09501	7.3221	-2.74131	0.0280897	0.354317	co_location	CCA0513S0040	evm.TU.Contig237.40	-//-	--	--	--	--
LNC_000686	1.09501	7.3221	-2.74131	0.0280897	0.354317	co_location	CCA0513S0041	evm.TU.Contig237.41	sp|Q6DBG8|ARAD1_ARATH Probable arabinosyltransferase ARAD1 OS=Arabidopsis thaliana GN=ARAD1 PE=1 SV=1//1.0428e-83	--	--	--	--
LNC_000686	1.09501	7.3221	-2.74131	0.0280897	0.354317	co_location	CCA0513S0042	evm.TU.Contig237.42	sp|P51413|RL172_ARATH 60S ribosomal protein L17-2 OS=Arabidopsis thaliana GN=RPL17B PE=2 SV=2//3.33948e-94	GO:0005623,GO:0044464,GO:0005622,GO:0044424,GO:0043226,GO:0043229,GO:0005575,GO:0016787,GO:0032991,GO:0005737,GO:0003824,GO:0008150,GO:0043228,GO:0043232,GO:0044444,GO:0044238,GO:0009987,GO:0005198,GO:0008152,GO:0009058,GO:0010467,GO:0034645,GO:0030529,GO:0009059,GO:0032502,GO:1901576,GO:0071704,GO:0044249,GO:0003735,GO:0006412,GO:0044237,GO:0005840,GO:0003674,GO:0043170,GO:0044425,GO:0044260,GO:…	cell,cell part,intracellular,intracellular part,organelle,intracellular organelle,cellular_component,hydrolase activity,macromolecular complex,cytoplasm,catalytic activity,biological_process,non-membrane-bounded organelle,intracellular non-membrane-bounded organelle,cytoplasmic part,primary metabolic process,cellular process,structural molecule activity,metabolic process,biosynthetic process,gene…	--	--
LNC_000686	1.09501	7.3221	-2.74131	0.0280897	0.354317	co_location	CCA0513S0043	evm.TU.Contig237.43	sp|Q944J0|SPCS1_ARATH Probable signal peptidase complex subunit 1 OS=Arabidopsis thaliana GN=At2g22425 PE=2 SV=1//8.24236e-27	GO:0031090,GO:0044422,GO:0008150,GO:0044446,GO:0006807,GO:0005737,GO:0010467,GO:0044238,GO:0071704,GO:0016787,GO:0008233,GO:1901564,GO:0044444,GO:0008152,GO:0034641,GO:0044237,GO:0009987,GO:0043226,GO:0043229,GO:0043170,GO:0044424,GO:0043227,GO:0044260,GO:0043231,GO:0005622,GO:0005787,GO:0006465,GO:0005789,GO:0003824,GO:0005623,GO:0044464,GO:0044432,GO:0042175,GO:0016485,GO:0051604,GO:0032991,GO:…	organelle membrane,organelle part,biological_process,intracellular organelle part,nitrogen compound metabolic process,cytoplasm,gene expression,primary metabolic process,organic substance metabolic process,hydrolase activity,peptidase activity,organonitrogen compound metabolic process,cytoplasmic part,metabolic process,cellular nitrogen compound metabolic process,cellular metabolic process,cellul…	pop03060	Protein export
LNC_000686	1.09501	7.3221	-2.74131	0.0280897	0.354317	co_location	CCA0513S0044	evm.TU.Contig237.44	sp|Q8L856|ACFR1_ARATH Transmembrane ascorbate ferrireductase 1 OS=Arabidopsis thaliana GN=CYB561A PE=1 SV=1//1.02763e-12	GO:0008234,GO:0004175,GO:0008150,GO:0004197,GO:0070011,GO:0010467,GO:0044238,GO:0071704,GO:0006725,GO:0016787,GO:0008233,GO:0045333,GO:0022904,GO:0008152,GO:0044237,GO:0015980,GO:0016833,GO:0009987,GO:0044710,GO:0006091,GO:0019058,GO:0043170,GO:0044419,GO:0022900,GO:0016032,GO:0044764,GO:0044403,GO:0051704,GO:0016829,GO:0003824,GO:0019080,GO:0016485,GO:0051604,GO:0009056,GO:0016020,GO:0044425,GO:…	cysteine-type peptidase activity,endopeptidase activity,biological_process,cysteine-type endopeptidase activity,peptidase activity, acting on L-amino acid peptides,gene expression,primary metabolic process,organic substance metabolic process,cellular aromatic compound metabolic process,hydrolase activity,peptidase activity,cellular respiration,respiratory electron transport chain,metabolic proces…	--	--
LNC_000686	1.09501	7.3221	-2.74131	0.0280897	0.354317	co_location	CCA0513S0045	evm.TU.Contig237.45	-//-	--	--	--	--
LNC_000686	1.09501	7.3221	-2.74131	0.0280897	0.354317	co_location	CCA0513S0046	evm.TU.Contig237.46	sp|Q9CAG8|FBK28_ARATH F-box/kelch-repeat protein At1g67480 OS=Arabidopsis thaliana GN=At1g67480 PE=2 SV=1//1.30692e-63	GO:0005488,GO:0003674,GO:0005515	binding,molecular_function,protein binding	--	--
LNC_000686	1.09501	7.3221	-2.74131	0.0280897	0.354317	co_location	CCA0513S0047	evm.TU.Contig237.47	sp|Q9CAG8|FBK28_ARATH F-box/kelch-repeat protein At1g67480 OS=Arabidopsis thaliana GN=At1g67480 PE=2 SV=1//8.72102e-41	--	--	--	--
LNC_000686	1.09501	7.3221	-2.74131	0.0280897	0.354317	co_location	CCA0513S0048	evm.TU.Contig237.48	sp|Q8GYF7|NUP54_ARATH Nuclear pore complex protein NUP54 OS=Arabidopsis thaliana GN=NUP54 PE=1 SV=1//6.71855e-152	--	--	pop03013	RNA transport
LNC_000686	1.09501	7.3221	-2.74131	0.0280897	0.354317	co_location	CCA0513S0063	evm.TU.Contig237.63	sp|Q9LQK0|DRG1_ARATH Developmentally-regulated G-protein 1 OS=Arabidopsis thaliana GN=DRG1 PE=1 SV=1//3.70766e-08	GO:0005575,GO:0044425,GO:0016020,GO:0031224,GO:0016021	cellular_component,membrane part,membrane,intrinsic to membrane,integral to membrane	--	--
LNC_000686	1.09501	7.3221	-2.74131	0.0280897	0.354317	co_location	CCA0513S0060	evm.TU.Contig237.60	-//-	--	--	--	--
LNC_000686	1.09501	7.3221	-2.74131	0.0280897	0.354317	co_location	CCA0513S0061	evm.TU.Contig237.61	sp|Q9FNN5|NDUV1_ARATH NADH dehydrogenase [ubiquinone] flavoprotein 1, mitochondrial OS=Arabidopsis thaliana GN=At5g08530 PE=2 SV=1//0	GO:0051539,GO:0003674,GO:0051536,GO:0051540,GO:0005488	4 iron, 4 sulfur cluster binding,molecular_function,iron-sulfur cluster binding,metal cluster binding,binding	pop01100,pop00190	Metabolic pathways,Oxidative phosphorylation
LNC_000686	1.09501	7.3221	-2.74131	0.0280897	0.354317	co_location	CCA0513S0064	evm.TU.Contig237.64	-//-	--	--	--	--
LNC_000686	1.09501	7.3221	-2.74131	0.0280897	0.354317	co_location	CCA0513S0065	evm.TU.Contig237.65	sp|O32107|YUID_BACSU Uncharacterized membrane protein YuiD OS=Bacillus subtilis (strain 168) GN=yuiD PE=4 SV=1//1.77133e-19	GO:0044425,GO:0005575,GO:0016020,GO:0031224,GO:0016021,GO:0006464,GO:0036211,GO:0009987,GO:0003674,GO:0044260,GO:0043412,GO:0044237,GO:0043170,GO:0016740,GO:0071704,GO:0003880,GO:0004671,GO:0006481,GO:0018410,GO:0043687,GO:0044238,GO:0044267,GO:0019538,GO:0008150,GO:0008757,GO:0010340,GO:0051998,GO:0006479,GO:0008213,GO:0008152,GO:0008171,GO:0008276,GO:0003824,GO:0032259,GO:0043414,GO:0008168,GO:…	membrane part,cellular_component,membrane,intrinsic to membrane,integral to membrane,cellular protein modification process,protein modification process,cellular process,molecular_function,cellular macromolecule metabolic process,macromolecule modification,cellular metabolic process,macromolecule metabolic process,transferase activity,organic substance metabolic process,protein C-terminal carboxyl…	--	--
LNC_000686	1.09501	7.3221	-2.74131	0.0280897	0.354317	co_location	CCA0513S0062	evm.TU.Contig237.62	sp|Q7XUF4|CDKG2_ORYSJ Cyclin-dependent kinase G-2 OS=Oryza sativa subsp. japonica GN=CDKG-2 PE=2 SV=2//0	GO:0009987,GO:0044237,GO:0044260,GO:0043170,GO:0097159,GO:1901363,GO:0005488,GO:0005575,GO:0071704,GO:0044238,GO:0003674,GO:0043167,GO:0008150,GO:0036094,GO:0017076,GO:0000166,GO:1901265,GO:0035639,GO:0032553,GO:0032555,GO:0001883,GO:0032549,GO:0032550,GO:0001882,GO:0005524,GO:0030554,GO:0044267,GO:0008152,GO:0032559,GO:0043168,GO:0019538,GO:0016772,GO:0006793,GO:0006796,GO:0016020,GO:0043412,GO:…	cellular process,cellular metabolic process,cellular macromolecule metabolic process,macromolecule metabolic process,organic cyclic compound binding,heterocyclic compound binding,binding,cellular_component,organic substance metabolic process,primary metabolic process,molecular_function,ion binding,biological_process,small molecule binding,purine nucleotide binding,nucleotide binding,nucleoside ph…	--	--
LNC_000686	1.09501	7.3221	-2.74131	0.0280897	0.354317	co_location	CCA0513S0053	evm.TU.Contig237.53	sp|O48700|PUB6_ARATH U-box domain-containing protein 6 OS=Arabidopsis thaliana GN=PUB6 PE=2 SV=2//0	GO:0005575,GO:0003824,GO:0008150,GO:0044238,GO:0019031,GO:0036338,GO:0009987,GO:0008152,GO:0009058,GO:0071704,GO:0044237,GO:0019012,GO:0044423,GO:0003674,GO:0043170,GO:0016740,GO:0044260,GO:0016879,GO:0004161,GO:0016881,GO:0004659,GO:0019538,GO:0016765,GO:0043169,GO:0046872,GO:0008270,GO:0016874,GO:0004842,GO:0019787,GO:0046914,GO:0016567,GO:0005488,GO:0032446,GO:0070647,GO:0043167,GO:0044267,GO:…	cellular_component,catalytic activity,biological_process,primary metabolic process,viral envelope,viral membrane,cellular process,metabolic process,biosynthetic process,organic substance metabolic process,cellular metabolic process,virion,virion part,molecular_function,macromolecule metabolic process,transferase activity,cellular macromolecule metabolic process,ligase activity, forming carbon-nit…	--	--
LNC_000686	1.09501	7.3221	-2.74131	0.0280897	0.354317	co_location	CCA0513S0052	evm.TU.Contig237.52	sp|O24361|PSB5_SPIOL Proteasome subunit beta type-5 OS=Spinacia oleracea PE=2 SV=1//1.21058e-169	GO:0044424,GO:0005622,GO:0005623,GO:0044464,GO:0009987,GO:0044237,GO:0044260,GO:0043170,GO:0005575,GO:0032991,GO:0071704,GO:0044238,GO:0003674,GO:0008150,GO:0044267,GO:0043234,GO:0008152,GO:0004298,GO:0070003,GO:0019538,GO:0009056,GO:0005839,GO:0000502,GO:0044248,GO:1901575,GO:0070011,GO:0016787,GO:0004175,GO:0008233,GO:0009057,GO:0030163,GO:0044257,GO:0051603,GO:0006508,GO:0044265,GO:0003824	intracellular part,intracellular,cell,cell part,cellular process,cellular metabolic process,cellular macromolecule metabolic process,macromolecule metabolic process,cellular_component,macromolecular complex,organic substance metabolic process,primary metabolic process,molecular_function,biological_process,cellular protein metabolic process,protein complex,metabolic process,threonine-type endopept…	pop03050	Proteasome
LNC_000686	1.09501	7.3221	-2.74131	0.0280897	0.354317	co_location	CCA0513S0051	evm.TU.Contig237.51	sp|Q9C9N5|Y1668_ARATH Probable inactive leucine-rich repeat receptor-like protein kinase At1g66830 OS=Arabidopsis thaliana GN=At1g66830 PE=2 SV=1//3.07052e-136	GO:0008150,GO:0044238,GO:0071704,GO:0008152,GO:0044237,GO:0009987,GO:0043170,GO:0044260,GO:0003824,GO:0005515,GO:0006796,GO:0006793,GO:0036094,GO:0016740,GO:0000166,GO:1901265,GO:0019538,GO:0017076,GO:0097159,GO:1901363,GO:0032555,GO:0001883,GO:0032549,GO:0032550,GO:0016772,GO:0001882,GO:0043168,GO:0032553,GO:0043167,GO:0032559,GO:0030554,GO:0044267,GO:0035639,GO:0016310,GO:0043412,GO:0005524,GO:…	biological_process,primary metabolic process,organic substance metabolic process,metabolic process,cellular metabolic process,cellular process,macromolecule metabolic process,cellular macromolecule metabolic process,catalytic activity,protein binding,phosphate-containing compound metabolic process,phosphorus metabolic process,small molecule binding,transferase activity,nucleotide binding,nucleosi…	--	--
LNC_000686	1.09501	7.3221	-2.74131	0.0280897	0.354317	co_location	CCA0513S0057	evm.TU.Contig237.57	-//-	--	--	--	--
LNC_000686	1.09501	7.3221	-2.74131	0.0280897	0.354317	co_location	CCA0513S0056	evm.TU.Contig237.56	sp|O48700|PUB6_ARATH U-box domain-containing protein 6 OS=Arabidopsis thaliana GN=PUB6 PE=2 SV=2//0	GO:0003824,GO:0008150,GO:0044238,GO:0009987,GO:0008152,GO:0071704,GO:0044237,GO:0003674,GO:0043170,GO:0044260,GO:0016879,GO:0016881,GO:0019538,GO:0043169,GO:0046872,GO:0008270,GO:0016874,GO:0004842,GO:0019787,GO:0046914,GO:0016567,GO:0005488,GO:0032446,GO:0070647,GO:0043167,GO:0044267,GO:0006464,GO:0036211,GO:0043412,GO:0005515	catalytic activity,biological_process,primary metabolic process,cellular process,metabolic process,organic substance metabolic process,cellular metabolic process,molecular_function,macromolecule metabolic process,cellular macromolecule metabolic process,ligase activity, forming carbon-nitrogen bonds,acid-amino acid ligase activity,protein metabolic process,cation binding,metal ion binding,zinc io…	--	--
LNC_000686	1.09501	7.3221	-2.74131	0.0280897	0.354317	co_location	CCA0513S0055	evm.TU.Contig237.55	sp|Q9CR64|KISHA_MOUSE Protein kish-A OS=Mus musculus GN=Tmem167a PE=3 SV=1//1.22631e-19	--	--	--	--
LNC_000686	1.09501	7.3221	-2.74131	0.0280897	0.354317	co_location	CCA0513S0059	evm.TU.Contig237.59	sp|Q8LBZ4|OTU_ARATH OTU domain-containing protein At3g57810 OS=Arabidopsis thaliana GN=At3g57810 PE=2 SV=1//1.70438e-65	--	--	--	--
LNC_000686	1.09501	7.3221	-2.74131	0.0280897	0.354317	co_location	CCA0513S0058	evm.TU.Contig237.58	-//-	--	--	--	--
LNC_000691	0.110252	1.3132	-3.57421	0.0153839	0.253	co_location	CCA0513S0138	evm.TU.Contig237.138	-//-	--	--	--	--
LNC_000691	0.110252	1.3132	-3.57421	0.0153839	0.253	co_location	CCA0513S0133	evm.TU.Contig237.133	sp|H2DH17|C7A22_PANGI Cytochrome P450 CYP749A22 OS=Panax ginseng PE=2 SV=1//0	GO:0046872,GO:0043169,GO:0046914,GO:0008150,GO:0043167,GO:0005488,GO:0016491,GO:0044710,GO:0003674,GO:0005506,GO:0055114,GO:0046906,GO:0020037,GO:0003824,GO:0097159,GO:1901363,GO:0016705,GO:0008152	metal ion binding,cation binding,transition metal ion binding,biological_process,ion binding,binding,oxidoreductase activity,single-organism metabolic process,molecular_function,iron ion binding,oxidation-reduction process,tetrapyrrole binding,heme binding,catalytic activity,organic cyclic compound binding,heterocyclic compound binding,oxidoreductase activity, acting on paired donors, with incorp…	--	--
LNC_000691	0.110252	1.3132	-3.57421	0.0153839	0.253	co_location	CCA0513S0132	evm.TU.Contig237.132	sp|H2DH17|C7A22_PANGI Cytochrome P450 CYP749A22 OS=Panax ginseng PE=2 SV=1//0	GO:0016491,GO:0055114,GO:0044710,GO:0008152,GO:0020037,GO:0046906,GO:0008150,GO:0016705,GO:0005506,GO:0003824,GO:0043169,GO:0003674,GO:0046872,GO:0043167,GO:0097159,GO:1901363,GO:0046914,GO:0000287,GO:0030145,GO:0005488,GO:0016788,GO:0016787,GO:0004721,GO:0042578,GO:0016791	oxidoreductase activity,oxidation-reduction process,single-organism metabolic process,metabolic process,heme binding,tetrapyrrole binding,biological_process,oxidoreductase activity, acting on paired donors, with incorporation or reduction of molecular oxygen,iron ion binding,catalytic activity,cation binding,molecular_function,metal ion binding,ion binding,organic cyclic compound binding,heterocy…	--	--
LNC_000691	0.110252	1.3132	-3.57421	0.0153839	0.253	co_location	CCA0513S0135	evm.TU.Contig237.135	-//-	GO:0003824,GO:0008150,GO:0003674,GO:0006950,GO:0050896,GO:0008716,GO:0016879,GO:0016881,GO:0016874	catalytic activity,biological_process,molecular_function,response to stress,response to stimulus,D-alanine-D-alanine ligase activity,ligase activity, forming carbon-nitrogen bonds,acid-amino acid ligase activity,ligase activity	--	--
LNC_000691	0.110252	1.3132	-3.57421	0.0153839	0.253	co_location	CCA0513S0134	evm.TU.Contig237.134	sp|Q8R3N1|NOP14_MOUSE Nucleolar protein 14 OS=Mus musculus GN=Nop14 PE=1 SV=2//1.96754e-23	GO:0044424,GO:0005575,GO:0005622,GO:0032040,GO:0005623,GO:0044464,GO:0032991,GO:0030684,GO:0030529	intracellular part,cellular_component,intracellular,small-subunit processome,cell,cell part,macromolecular complex,preribosome,ribonucleoprotein complex	--	--
LNC_000691	0.110252	1.3132	-3.57421	0.0153839	0.253	co_location	CCA0513S0137	evm.TU.Contig237.137	sp|Q41276|AP1_SINAL Floral homeotic protein APETALA 1 OS=Sinapis alba GN=AP1 PE=2 SV=1//3.53724e-94	GO:0003824,GO:0016787,GO:0008150,GO:0008152,GO:0016788,GO:0003674,GO:0001071,GO:0003700,GO:0019219,GO:0051171,GO:0006355,GO:2001141,GO:0051252,GO:0006351,GO:0032774,GO:0046983,GO:0008855,GO:0034654,GO:0004529,GO:0016895,GO:0031323,GO:2000112,GO:0016796,GO:0010556,GO:0031326,GO:0080090,GO:0009889,GO:1901362,GO:0060255,GO:0019438,GO:0019222,GO:0065007,GO:0004527,GO:0044271,GO:0018130,GO:0010468,GO:…	catalytic activity,hydrolase activity,biological_process,metabolic process,hydrolase activity, acting on ester bonds,molecular_function,nucleic acid binding transcription factor activity,sequence-specific DNA binding transcription factor activity,regulation of nucleobase-containing compound metabolic process,regulation of nitrogen compound metabolic process,regulation of transcription, DNA-depend…	--	--
LNC_000691	0.110252	1.3132	-3.57421	0.0153839	0.253	co_location	CCA0513S0136	evm.TU.Contig237.136	sp|Q8LE94|RING3_ARATH E3 ubiquitin-protein ligase At3g02290 OS=Arabidopsis thaliana GN=At3g02290 PE=2 SV=1//1.11824e-20	GO:0044446,GO:0044422,GO:0043231,GO:0043227,GO:0043234,GO:0043229,GO:0043226,GO:0044424,GO:0044428,GO:0000151,GO:0005575,GO:0005622,GO:0000152,GO:0005680,GO:0031461,GO:0016874,GO:0005634,GO:0005623,GO:0044464,GO:0004842,GO:0019787,GO:0016881,GO:0016879,GO:0032991,GO:0046872,GO:0008270,GO:0043169,GO:0046914,GO:0005515,GO:0043167,GO:0005488,GO:0003674,GO:0003824	intracellular organelle part,organelle part,intracellular membrane-bounded organelle,membrane-bounded organelle,protein complex,intracellular organelle,organelle,intracellular part,nuclear part,ubiquitin ligase complex,cellular_component,intracellular,nuclear ubiquitin ligase complex,anaphase-promoting complex,cullin-RING ubiquitin ligase complex,ligase activity,nucleus,cell,cell part,ubiquitin-p…	--	--
LNC_000691	0.110252	1.3132	-3.57421	0.0153839	0.253	co_location	CCA0513S0148	evm.TU.Contig237.148	sp|Q9ZPR0|COQ4_ARATH Ubiquinone biosynthesis protein COQ4 homolog, mitochondrial OS=Arabidopsis thaliana GN=At2g03690 PE=2 SV=1//2.59293e-35	GO:0006733,GO:0006743,GO:0006744,GO:0042375,GO:0045426,GO:0044281,GO:0006732,GO:0044283,GO:1901661,GO:1901663,GO:0042181,GO:0051188,GO:0008150,GO:0051186,GO:0044711,GO:0009108,GO:0042180,GO:0009987,GO:0044710,GO:1901576,GO:0009058,GO:0044249,GO:0044237,GO:0008152,GO:0071704	oxidoreduction coenzyme metabolic process,ubiquinone metabolic process,ubiquinone biosynthetic process,quinone cofactor metabolic process,quinone cofactor biosynthetic process,small molecule metabolic process,coenzyme metabolic process,small molecule biosynthetic process,quinone metabolic process,quinone biosynthetic process,ketone biosynthetic process,cofactor biosynthetic process,biological_pro…	--	--
LNC_000691	0.110252	1.3132	-3.57421	0.0153839	0.253	co_location	CCA0513S0144	evm.TU.Contig237.144	sp|Q94C60|SPT42_ARATH Transcription elongation factor SPT4 homolog 2 OS=Arabidopsis thaliana GN=At5g63670 PE=2 SV=1//2.12378e-62	GO:0022900,GO:0022904,GO:0009060,GO:0006091,GO:0019646,GO:0045333,GO:0015980,GO:0008150,GO:0009987,GO:0009055,GO:0044710,GO:0003674,GO:0055114,GO:0044237,GO:0008152	electron transport chain,respiratory electron transport chain,aerobic respiration,generation of precursor metabolites and energy,aerobic electron transport chain,cellular respiration,energy derivation by oxidation of organic compounds,biological_process,cellular process,electron carrier activity,single-organism metabolic process,molecular_function,oxidation-reduction process,cellular metabolic pr…	--	--
LNC_000691	0.110252	1.3132	-3.57421	0.0153839	0.253	co_location	CCA0513S0145	evm.TU.Contig237.145	sp|O04862|FOLM_PEA Folate synthesis bifunctional protein, mitochondrial OS=Pisum sativum GN=MitHPPK/DHPS PE=1 SV=1//0	GO:0003848,GO:0006082,GO:0043436,GO:0019752,GO:0044281,GO:0016053,GO:0046394,GO:0006732,GO:1901607,GO:0042558,GO:0044283,GO:0006520,GO:0051188,GO:0042559,GO:0008150,GO:0051186,GO:0044711,GO:0009396,GO:0006760,GO:1901605,GO:0008652,GO:0009108,GO:1901564,GO:0016778,GO:0009987,GO:0019438,GO:0015930,GO:1901566,GO:0016491,GO:0018130,GO:1901362,GO:0044710,GO:0003674,GO:0006725,GO:0042398,GO:0034641,GO:…	2-amino-4-hydroxy-6-hydroxymethyldihydropteridine diphosphokinase activity,organic acid metabolic process,oxoacid metabolic process,carboxylic acid metabolic process,small molecule metabolic process,organic acid biosynthetic process,carboxylic acid biosynthetic process,coenzyme metabolic process,alpha-amino acid biosynthetic process,pteridine-containing compound metabolic process,small molecule b…	pop00790,pop01100	Folate biosynthesis,Metabolic pathways
LNC_000691	0.110252	1.3132	-3.57421	0.0153839	0.253	co_location	CCA0513S0146	evm.TU.Contig237.146	sp|Q9LMX8|6PGL1_ARATH Probable 6-phosphogluconolactonase 1 OS=Arabidopsis thaliana GN=At1g13700 PE=2 SV=1//1.53004e-121	GO:0008150,GO:0005975,GO:0008152,GO:0044238,GO:0071704	biological_process,carbohydrate metabolic process,metabolic process,primary metabolic process,organic substance metabolic process	pop01100,pop00030,pop01110,pop01200	Metabolic pathways,Pentose phosphate pathway,Biosynthesis of secondary metabolites,Carbon metabolism
LNC_000691	0.110252	1.3132	-3.57421	0.0153839	0.253	co_location	CCA0513S0147	evm.TU.Contig237.147	sp|Q04ZJ3|RIMP_LEPBL Ribosome maturation factor RimP OS=Leptospira borgpetersenii serovar Hardjo-bovis (strain L550) GN=rimP PE=3 SV=1//3.00306e-12	GO:0044085,GO:0071840,GO:0042254,GO:0022613,GO:0008150,GO:0042274	cellular component biogenesis,cellular component organization or biogenesis,ribosome biogenesis,ribonucleoprotein complex biogenesis,biological_process,ribosomal small subunit biogenesis	--	--
LNC_000691	0.110252	1.3132	-3.57421	0.0153839	0.253	co_location	CCA0513S0141	evm.TU.Contig237.141	sp|Q94JW8|SPL6_ARATH Squamosa promoter-binding-like protein 6 OS=Arabidopsis thaliana GN=SPL6 PE=2 SV=2//4.19638e-46	GO:0003677,GO:0005634,GO:0003674,GO:0097159,GO:1901363,GO:0005575,GO:0043227,GO:0043231,GO:0005488,GO:0043229,GO:0043226,GO:0005623,GO:0044464,GO:0003676,GO:0044424,GO:0005622	DNA binding,nucleus,molecular_function,organic cyclic compound binding,heterocyclic compound binding,cellular_component,membrane-bounded organelle,intracellular membrane-bounded organelle,binding,intracellular organelle,organelle,cell,cell part,nucleic acid binding,intracellular part,intracellular	--	--
LNC_000691	0.110252	1.3132	-3.57421	0.0153839	0.253	co_location	CCA0513S0142	evm.TU.Contig237.142	-//-	GO:0043231,GO:0043227,GO:0043229,GO:0043226,GO:0044424,GO:0005575,GO:0005622,GO:0005634,GO:0005623,GO:0044464	intracellular membrane-bounded organelle,membrane-bounded organelle,intracellular organelle,organelle,intracellular part,cellular_component,intracellular,nucleus,cell,cell part	--	--
LNC_000691	0.110252	1.3132	-3.57421	0.0153839	0.253	co_location	CCA0513S0143	evm.TU.Contig237.143	sp|B9RX57|LISC_RICCO Lipoyl synthase, chloroplastic OS=Ricinus communis GN=LIP1P PE=3 SV=1//0	GO:0051536,GO:0051540,GO:0005488,GO:0003674,GO:0003824	iron-sulfur cluster binding,metal cluster binding,binding,molecular_function,catalytic activity	pop00785,pop01100	Lipoic acid metabolism,Metabolic pathways
LNC_000708	0.909395	0.0553893	4.03723	0.0448762	0.445829	co_location	CCA0514S0034	evm.TU.Contig238.34	sp|Q94A28|ACO3M_ARATH Aconitate hydratase 3, mitochondrial OS=Arabidopsis thaliana GN=ACO3 PE=2 SV=3//7.15233e-07	--	--	pop00020,pop01110,pop01100,pop01210,pop01200,pop01230,pop00630	Citrate cycle (TCA cycle),Biosynthesis of secondary metabolites,Metabolic pathways,2-Oxocarboxylic acid metabolism,Carbon metabolism,Biosynthesis of amino acids,Glyoxylate and dicarboxylate metabolism
LNC_000708	0.909395	0.0553893	4.03723	0.0448762	0.445829	co_location	CCA0514S0025	evm.TU.Contig238.25	sp|Q6WAU0|PULR_MENPI (+)-pulegone reductase OS=Mentha piperita PE=1 SV=1//4.18165e-20	GO:0008150,GO:0044710,GO:0055114,GO:0008152	biological_process,single-organism metabolic process,oxidation-reduction process,metabolic process	--	--
LNC_000708	0.909395	0.0553893	4.03723	0.0448762	0.445829	co_location	CCA0514S0027	evm.TU.Contig238.27	sp|Q6Z1D5|ATG8C_ORYSJ Autophagy-related protein 8C OS=Oryza sativa subsp. japonica GN=ATG8C PE=2 SV=1//7.63614e-63	GO:0022607,GO:0009987,GO:0044085,GO:0008150,GO:0044424,GO:0009605,GO:0044237,GO:0005575,GO:0005737,GO:0005622,GO:0050896,GO:0009991,GO:0031668,GO:0071496,GO:0005623,GO:0044464,GO:0044763,GO:0044699,GO:0070925,GO:0033554,GO:0006950,GO:0008152,GO:0071840,GO:0016043,GO:0006914,GO:0051716,GO:0000045,GO:0016236,GO:0009267,GO:0031667,GO:0031669,GO:0042594,GO:0007154,GO:0006996,GO:0007033,GO:0044248,GO:…	cellular component assembly,cellular process,cellular component biogenesis,biological_process,intracellular part,response to external stimulus,cellular metabolic process,cellular_component,cytoplasm,intracellular,response to stimulus,response to extracellular stimulus,cellular response to extracellular stimulus,cellular response to external stimulus,cell,cell part,single-organism cellular process…	pop04140	Regulation of autophagy
LNC_000708	0.909395	0.0553893	4.03723	0.0448762	0.445829	co_location	CCA0514S0035	evm.TU.Contig238.35	sp|P49608|ACOC_CUCMA Aconitate hydratase, cytoplasmic OS=Cucurbita maxima PE=2 SV=1//0	GO:0008150,GO:0008152	biological_process,metabolic process	pop00020,pop01110,pop01100,pop01210,pop01200,pop01230,pop00630	Citrate cycle (TCA cycle),Biosynthesis of secondary metabolites,Metabolic pathways,2-Oxocarboxylic acid metabolism,Carbon metabolism,Biosynthesis of amino acids,Glyoxylate and dicarboxylate metabolism
LNC_000708	0.909395	0.0553893	4.03723	0.0448762	0.445829	co_location	CCA0514S0036	evm.TU.Contig238.36	-//-	GO:0005575,GO:0044425,GO:0031224,GO:0016021,GO:0016020	cellular_component,membrane part,intrinsic to membrane,integral to membrane,membrane	--	--
LNC_000708	0.909395	0.0553893	4.03723	0.0448762	0.445829	co_location	CCA0514S0024	evm.TU.Contig238.24	sp|Q9SLN8|DBR_TOBAC 2-alkenal reductase (NADP(+)-dependent) OS=Nicotiana tabacum GN=DBR PE=1 SV=1//1.41512e-78	GO:0008150,GO:0044710,GO:0055114,GO:0008152	biological_process,single-organism metabolic process,oxidation-reduction process,metabolic process	--	--
LNC_000708	0.909395	0.0553893	4.03723	0.0448762	0.445829	co_location	CCA0514S0030	evm.TU.Contig238.30	sp|A8MRC7|B3GT2_ARATH Probable beta-1,3-galactosyltransferase 2 OS=Arabidopsis thaliana GN=B3GALT2 PE=2 SV=1//0	GO:0005575,GO:0003824,GO:0008150,GO:0044238,GO:0009987,GO:0008152,GO:0009058,GO:0034645,GO:0009059,GO:1901576,GO:0071704,GO:0044249,GO:1901135,GO:0044237,GO:0016758,GO:0016757,GO:0003674,GO:0043170,GO:0016740,GO:1901137,GO:0044260,GO:0016020,GO:0005975,GO:0070085,GO:0044723,GO:0006486,GO:0043413,GO:0009100,GO:0009101,GO:0019538,GO:0008378,GO:0044267,GO:0006464,GO:0036211,GO:0043412	cellular_component,catalytic activity,biological_process,primary metabolic process,cellular process,metabolic process,biosynthetic process,cellular macromolecule biosynthetic process,macromolecule biosynthetic process,organic substance biosynthetic process,organic substance metabolic process,cellular biosynthetic process,carbohydrate derivative metabolic process,cellular metabolic process,transfe…	--	--
LNC_000708	0.909395	0.0553893	4.03723	0.0448762	0.445829	co_location	CCA0514S0031	evm.TU.Contig238.31	sp|Q9FLM3|ZDH23_ARATH Probable protein S-acyltransferase 6 OS=Arabidopsis thaliana GN=PAT06 PE=2 SV=1//2.947e-64	GO:0008270,GO:0046914,GO:0046872,GO:0043169,GO:0043167,GO:0005488,GO:0003674	zinc ion binding,transition metal ion binding,metal ion binding,cation binding,ion binding,binding,molecular_function	--	--
LNC_000708	0.909395	0.0553893	4.03723	0.0448762	0.445829	co_location	CCA0514S0032	evm.TU.Contig238.32	sp|P56960|EXOSX_MOUSE Exosome component 10 OS=Mus musculus GN=Exosc10 PE=1 SV=2//1.64908e-49	GO:0009987,GO:0008150,GO:0044237,GO:0005575,GO:0034641,GO:0005622,GO:0046483,GO:0071704,GO:0006139,GO:0006807,GO:0008408,GO:1901360,GO:0005623,GO:0044464,GO:0016788,GO:0006725,GO:0044238,GO:0044699,GO:0003676,GO:0008152,GO:0004527,GO:0016787,GO:0016462,GO:0017111,GO:0016818,GO:0016817,GO:0036094,GO:0005524,GO:0000166,GO:1901265,GO:0044767,GO:0097159,GO:1901363,GO:0016887,GO:0030554,GO:0032559,GO:…	cellular process,biological_process,cellular metabolic process,cellular_component,cellular nitrogen compound metabolic process,intracellular,heterocycle metabolic process,organic substance metabolic process,nucleobase-containing compound metabolic process,nitrogen compound metabolic process,3'-5' exonuclease activity,organic cyclic compound metabolic process,cell,cell part,hydrolase activity, act…	--	--
LNC_000708	0.909395	0.0553893	4.03723	0.0448762	0.445829	co_location	CCA0514S0023	evm.TU.Contig238.23	sp|O80885|ARASP_ARATH Membrane metalloprotease ARASP, chloroplastic OS=Arabidopsis thaliana GN=ARASP PE=2 SV=1//0	GO:0005737,GO:0043229,GO:0043226,GO:0044424,GO:0005575,GO:0005622,GO:0005623,GO:0044464,GO:0044444,GO:0032991,GO:0005515,GO:0005198,GO:0008237,GO:0006508,GO:0004222,GO:0043228,GO:0043232,GO:0008233,GO:0006412,GO:0070011,GO:0008150,GO:0016787,GO:0009987,GO:0010467,GO:0005488,GO:0009059,GO:0034645,GO:0019538,GO:0004175,GO:0003674,GO:0044267,GO:0030529,GO:0003735,GO:1901576,GO:0009058,GO:0043170,GO:…	cytoplasm,intracellular organelle,organelle,intracellular part,cellular_component,intracellular,cell,cell part,cytoplasmic part,macromolecular complex,protein binding,structural molecule activity,metallopeptidase activity,proteolysis,metalloendopeptidase activity,non-membrane-bounded organelle,intracellular non-membrane-bounded organelle,peptidase activity,translation,peptidase activity, acting o…	--	--
LNC_000710	0	1.40017	#NAME?	0.040658	0.426034	co_location	CCA0514S0158	evm.TU.Contig238.158	sp|Q94CG0|CIPKL_ARATH CBL-interacting serine/threonine-protein kinase 21 OS=Arabidopsis thaliana GN=CIPK21 PE=1 SV=1//3.48722e-173	GO:0005575,GO:0003824,GO:0008150,GO:0044238,GO:0009987,GO:0008152,GO:0044763,GO:0044699,GO:0071704,GO:0044237,GO:0003674,GO:0043170,GO:0016740,GO:0050794,GO:0050789,GO:0065007,GO:0044260,GO:0016020,GO:0050896,GO:0007154,GO:0051716,GO:0097159,GO:1901363,GO:0016772,GO:0007165,GO:0044700,GO:0023052,GO:0035639,GO:0019538,GO:0043168,GO:0005524,GO:0036094,GO:0017076,GO:0000166,GO:1901265,GO:0032555,GO:…	cellular_component,catalytic activity,biological_process,primary metabolic process,cellular process,metabolic process,single-organism cellular process,single-organism process,organic substance metabolic process,cellular metabolic process,molecular_function,macromolecule metabolic process,transferase activity,regulation of cellular process,regulation of biological process,biological regulation,cel…	--	--
LNC_000710	0	1.40017	#NAME?	0.040658	0.426034	co_location	CCA0514S0154	evm.TU.Contig238.154	sp|Q9FKL6|CB60B_ARATH Calmodulin-binding protein 60 B OS=Arabidopsis thaliana GN=CBP60B PE=2 SV=1//0	GO:0016787,GO:0003824,GO:0008150,GO:0003674,GO:0050896,GO:0005516,GO:0006950,GO:0043169,GO:0046872,GO:0005488,GO:0043167,GO:0005515	hydrolase activity,catalytic activity,biological_process,molecular_function,response to stimulus,calmodulin binding,response to stress,cation binding,metal ion binding,binding,ion binding,protein binding	--	--
LNC_000710	0	1.40017	#NAME?	0.040658	0.426034	co_location	CCA0514S0155	evm.TU.Contig238.155	sp|Q9M2Y9|RAX3_ARATH Transcription factor RAX3 OS=Arabidopsis thaliana GN=RAX3 PE=2 SV=1//3.97782e-15	--	--	--	--
LNC_000710	0	1.40017	#NAME?	0.040658	0.426034	co_location	CCA0514S0156	evm.TU.Contig238.156	sp|Q40374|PR1_MEDTR Pathogenesis-related protein PR-1 OS=Medicago truncatula GN=PR-1 PE=2 SV=1//1.75892e-33	--	--	--	--
LNC_000710	0	1.40017	#NAME?	0.040658	0.426034	co_location	CCA0514S0157	evm.TU.Contig238.157	sp|Q40374|PR1_MEDTR Pathogenesis-related protein PR-1 OS=Medicago truncatula GN=PR-1 PE=2 SV=1//2.76812e-14	--	--	--	--
LNC_000710	0	1.40017	#NAME?	0.040658	0.426034	co_location	CCA0514S0150	evm.TU.Contig238.150	sp|Q9FKM2|VDAC4_ARATH Mitochondrial outer membrane protein porin 4 OS=Arabidopsis thaliana GN=VDAC4 PE=1 SV=1//2.81102e-112	GO:0043226,GO:0043229,GO:0044424,GO:0005622,GO:0005623,GO:0044464,GO:0009987,GO:0005737,GO:0043231,GO:0043227,GO:0005575,GO:0044699,GO:0044444,GO:0044763,GO:0044422,GO:0044446,GO:0051234,GO:0008150,GO:0006810,GO:0044765,GO:0051179,GO:0005739,GO:0055085,GO:0016020,GO:0044429,GO:0031966,GO:0031967,GO:0005740,GO:0031975,GO:0031090,GO:0005741,GO:0031968,GO:0019867	organelle,intracellular organelle,intracellular part,intracellular,cell,cell part,cellular process,cytoplasm,intracellular membrane-bounded organelle,membrane-bounded organelle,cellular_component,single-organism process,cytoplasmic part,single-organism cellular process,organelle part,intracellular organelle part,establishment of localization,biological_process,transport,single-organism transport,…	--	--
LNC_000710	0	1.40017	#NAME?	0.040658	0.426034	co_location	CCA0514S0151	evm.TU.Contig238.151	sp|Q9ASW1|B3GTG_ARATH Probable beta-1,3-galactosyltransferase 16 OS=Arabidopsis thaliana GN=B3GALT16 PE=2 SV=1//8.49699e-09	GO:0050789,GO:0050794,GO:0031323,GO:0009889,GO:0010556,GO:0031326,GO:0065007,GO:2000112,GO:0080090,GO:0019222,GO:0010468,GO:0060255,GO:0010467,GO:0009059,GO:0034645,GO:0005622,GO:0006807,GO:0032774,GO:0034641,GO:0005623,GO:0044464,GO:0051252,GO:2001141,GO:0019219,GO:0051171,GO:0006355,GO:0016070,GO:0006351,GO:0019438,GO:0044271,GO:0034654,GO:0018130,GO:0046483,GO:0006725,GO:0090304,GO:0006139,GO:…	regulation of biological process,regulation of cellular process,regulation of cellular metabolic process,regulation of biosynthetic process,regulation of macromolecule biosynthetic process,regulation of cellular biosynthetic process,biological regulation,regulation of cellular macromolecule biosynthetic process,regulation of primary metabolic process,regulation of metabolic process,regulation of …	--	--
LNC_000710	0	1.40017	#NAME?	0.040658	0.426034	co_location	CCA0514S0152	evm.TU.Contig238.152	-//-	--	--	--	--
LNC_000710	0	1.40017	#NAME?	0.040658	0.426034	co_location	CCA0514S0153	evm.TU.Contig238.153	sp|C6SZ04|CSPL3_SOYBN CASP-like protein 2C1 OS=Glycine max PE=2 SV=1//1.80453e-59	GO:0008150,GO:0051179,GO:0051234,GO:0006810,GO:0016192	biological_process,localization,establishment of localization,transport,vesicle-mediated transport	--	--
LNC_000710	0	1.40017	#NAME?	0.040658	0.426034	co_location	CCA0514S0149	evm.TU.Contig238.149	sp|Q28CH8|YIPF6_XENTR Protein YIPF6 OS=Xenopus tropicalis GN=yipf6 PE=2 SV=1//7.8873e-30	GO:0005575,GO:0016020	cellular_component,membrane	--	--
LNC_000710	0	1.40017	#NAME?	0.040658	0.426034	co_location	CCA0514S0148	evm.TU.Contig238.148	sp|Q54DY9|BCS1B_DICDI Probable mitochondrial chaperone BCS1-B OS=Dictyostelium discoideum GN=bcsl1b PE=3 SV=1//2.59755e-29	GO:0003824,GO:0016787,GO:0008150,GO:0008152,GO:0003674,GO:0022804,GO:0015293,GO:0015294,GO:0006950,GO:0050896,GO:0006811,GO:0005215,GO:0016818,GO:0022857,GO:0015291,GO:0016462,GO:0071704,GO:0090304,GO:0043167,GO:0071705,GO:0016817,GO:0015081,GO:0022891,GO:0017111,GO:0044699,GO:0006974,GO:0044238,GO:0006139,GO:0033554,GO:0006281,GO:0046483,GO:0015370,GO:1901360,GO:0044765,GO:0006725,GO:0006820,GO:…	catalytic activity,hydrolase activity,biological_process,metabolic process,molecular_function,active transmembrane transporter activity,symporter activity,solute:cation symporter activity,response to stress,response to stimulus,ion transport,transporter activity,hydrolase activity, acting on acid anhydrides, in phosphorus-containing anhydrides,transmembrane transporter activity,secondary active t…	--	--
LNC_000710	0	1.40017	#NAME?	0.040658	0.426034	co_location	CCA0514S0147	evm.TU.Contig238.147	-//-	GO:0005575,GO:0044422,GO:0043234,GO:0044446,GO:0005623,GO:0044464,GO:0044424,GO:0005622,GO:0043226,GO:0043229,GO:0032991,GO:0016020,GO:0044765,GO:0046907,GO:0044699,GO:0006810,GO:0051234,GO:0051179,GO:0051649,GO:0048193,GO:0051641,GO:0009987,GO:0006807,GO:0044763,GO:0044260,GO:0000793,GO:0051716,GO:0044237,GO:1901360,GO:0090304,GO:0046483,GO:0034641,GO:0006725,GO:0006139,GO:0043170,GO:0016192,GO:…	cellular_component,organelle part,protein complex,intracellular organelle part,cell,cell part,intracellular part,intracellular,organelle,intracellular organelle,macromolecular complex,membrane,single-organism transport,intracellular transport,single-organism process,transport,establishment of localization,localization,establishment of localization in cell,Golgi vesicle transport,cellular localiza…	--	--
LNC_000710	0	1.40017	#NAME?	0.040658	0.426034	co_location	CCA0514S0146	evm.TU.Contig238.146	sp|Q9FKM5|XRCC3_ARATH DNA repair protein XRCC3 homolog OS=Arabidopsis thaliana GN=XRCC3 PE=1 SV=1//2.61124e-107	GO:0003824,GO:0016787,GO:0008150,GO:0008152,GO:0003674,GO:0006950,GO:0050896,GO:0003677,GO:0009432,GO:0009991,GO:0031668,GO:0071496,GO:0009605,GO:0016818,GO:0016462,GO:0071704,GO:0090304,GO:0043167,GO:0016817,GO:0017111,GO:0044699,GO:0006974,GO:0006260,GO:0044238,GO:0006139,GO:0033554,GO:0006281,GO:0046483,GO:1901360,GO:0006725,GO:0006807,GO:0006259,GO:0003697,GO:0034641,GO:0051716,GO:0044763,GO:…	catalytic activity,hydrolase activity,biological_process,metabolic process,molecular_function,response to stress,response to stimulus,DNA binding,SOS response,response to extracellular stimulus,cellular response to extracellular stimulus,cellular response to external stimulus,response to external stimulus,hydrolase activity, acting on acid anhydrides, in phosphorus-containing anhydrides,pyrophosp…	pop03440	Homologous recombination
LNC_000710	0	1.40017	#NAME?	0.040658	0.426034	co_location	CCA0514S0145	evm.TU.Contig238.145	-//-	--	--	--	--
LNC_000710	0	1.40017	#NAME?	0.040658	0.426034	co_location	CCA0514S0144	evm.TU.Contig238.144	sp|Q8VZP1|GPP2_ARATH (DL)-glycerol-3-phosphatase 2 OS=Arabidopsis thaliana GN=GPP2 PE=1 SV=1//2.37047e-128	GO:0005575,GO:0005125,GO:0008150,GO:0003674,GO:0005576,GO:0050896,GO:0005102,GO:0002376,GO:0006955,GO:0005488,GO:0005515	cellular_component,cytokine activity,biological_process,molecular_function,extracellular region,response to stimulus,receptor binding,immune system process,immune response,binding,protein binding	--	--
LNC_000710	0	1.40017	#NAME?	0.040658	0.426034	co_location	CCA0514S0143	evm.TU.Contig238.143	sp|Q9FKM7|IAA33_ARATH Auxin-responsive protein IAA33 OS=Arabidopsis thaliana GN=IAA33 PE=2 SV=1//3.3708e-51	GO:0008150,GO:0008152,GO:0019219,GO:0051171,GO:0006355,GO:2001141,GO:0051252,GO:0006351,GO:0032774,GO:0034654,GO:0031323,GO:2000112,GO:0010556,GO:0031326,GO:0080090,GO:0009889,GO:1901362,GO:0060255,GO:0019438,GO:0019222,GO:0065007,GO:0044271,GO:0018130,GO:0010468,GO:0050794,GO:0050789,GO:0071704,GO:0090304,GO:0016070,GO:0044238,GO:0006139,GO:0046483,GO:1901360,GO:0006725,GO:0006807,GO:0034641,GO:…	biological_process,metabolic process,regulation of nucleobase-containing compound metabolic process,regulation of nitrogen compound metabolic process,regulation of transcription, DNA-dependent,regulation of RNA biosynthetic process,regulation of RNA metabolic process,transcription, DNA-dependent,RNA biosynthetic process,nucleobase-containing compound biosynthetic process,regulation of cellular me…	--	--
LNC_000710	0	1.40017	#NAME?	0.040658	0.426034	co_location	CCA0514S0142	evm.TU.Contig238.142	sp|Q9SUM3|NCPR2_ARATH NADPH--cytochrome P450 reductase 2 OS=Arabidopsis thaliana GN=ATR2 PE=1 SV=1//0	GO:0003824,GO:0008150,GO:0008152,GO:0016491,GO:0048037,GO:0050662,GO:0044710,GO:0003674,GO:0055114,GO:0097159,GO:1901363,GO:0043168,GO:0036094,GO:0000166,GO:1901265,GO:0005488,GO:0032553,GO:0043167,GO:0010181	catalytic activity,biological_process,metabolic process,oxidoreductase activity,cofactor binding,coenzyme binding,single-organism metabolic process,molecular_function,oxidation-reduction process,organic cyclic compound binding,heterocyclic compound binding,anion binding,small molecule binding,nucleotide binding,nucleoside phosphate binding,binding,ribonucleotide binding,ion binding,FMN binding	--	--
LNC_000710	0	1.40017	#NAME?	0.040658	0.426034	co_location	CCA0514S0141	evm.TU.Contig238.141	-//-	--	--	--	--
LNC_000710	0	1.40017	#NAME?	0.040658	0.426034	co_location	CCA0514S0140	evm.TU.Contig238.140	-//-	--	--	--	--
LNC_000710	0	1.40017	#NAME?	0.040658	0.426034	co_location	CCA0514S0138	evm.TU.Contig238.138	-//-	--	--	--	--
LNC_000710	0	1.40017	#NAME?	0.040658	0.426034	co_location	CCA0514S0139	evm.TU.Contig238.139	-//-	GO:0003824,GO:0008150,GO:0016638,GO:0008152,GO:0016491,GO:0044710,GO:0003674,GO:0055114,GO:0043169,GO:0046872,GO:0008270,GO:0046914,GO:0005488,GO:0043167	catalytic activity,biological_process,oxidoreductase activity, acting on the CH-NH2 group of donors,metabolic process,oxidoreductase activity,single-organism metabolic process,molecular_function,oxidation-reduction process,cation binding,metal ion binding,zinc ion binding,transition metal ion binding,binding,ion binding	--	--
LNC_000710	0	1.40017	#NAME?	0.040658	0.426034	co_location	CCA0514S0136	evm.TU.Contig238.136	sp|Q6PQQ3|AIL5_ARATH AP2-like ethylene-responsive transcription factor AIL5 OS=Arabidopsis thaliana GN=AIL5 PE=2 SV=2//4.70689e-141	GO:0001071,GO:0003700,GO:2001141,GO:0006355,GO:0051252,GO:0019219,GO:0051171,GO:0019438,GO:0006351,GO:0018130,GO:0044271,GO:0034654,GO:1901362,GO:0032774,GO:0065007,GO:0010556,GO:0031326,GO:0009889,GO:2000112,GO:0050794,GO:0060255,GO:0031323,GO:0010468,GO:0080090,GO:0019222,GO:0050789,GO:0009987,GO:0006807,GO:0003674,GO:0044260,GO:0044237,GO:0034645,GO:0009059,GO:1901360,GO:0090304,GO:0046483,GO:…	nucleic acid binding transcription factor activity,sequence-specific DNA binding transcription factor activity,regulation of RNA biosynthetic process,regulation of transcription, DNA-dependent,regulation of RNA metabolic process,regulation of nucleobase-containing compound metabolic process,regulation of nitrogen compound metabolic process,aromatic compound biosynthetic process,transcription, DNA…	--	--
LNC_000710	0	1.40017	#NAME?	0.040658	0.426034	co_location	CCA0514S0137	evm.TU.Contig238.137	-//-	GO:0005515,GO:0005488,GO:0003674	protein binding,binding,molecular_function	--	--
LNC_000710	0	1.40017	#NAME?	0.040658	0.426034	co_location	CCA0514S0134	evm.TU.Contig238.134	sp|Q5XF57|Y5576_ARATH Probable receptor-like serine/threonine-protein kinase At5g57670 OS=Arabidopsis thaliana GN=At5g57670 PE=2 SV=1//5.93368e-119	GO:0003824,GO:0016787,GO:0008150,GO:0008152,GO:0003674,GO:0043169,GO:0046872,GO:0071704,GO:0016740,GO:0043167,GO:0016810,GO:0044238,GO:0004668,GO:0016813,GO:0097159,GO:1901363,GO:0043170,GO:0036094,GO:0005575,GO:0044237,GO:0043168,GO:0000166,GO:1901265,GO:0005524,GO:0044260,GO:0032559,GO:0009987,GO:0030554,GO:0005488,GO:0006796,GO:0006793,GO:0035639,GO:0001882,GO:0005509,GO:0001883,GO:0032549,GO:…	catalytic activity,hydrolase activity,biological_process,metabolic process,molecular_function,cation binding,metal ion binding,organic substance metabolic process,transferase activity,ion binding,hydrolase activity, acting on carbon-nitrogen (but not peptide) bonds,primary metabolic process,protein-arginine deiminase activity,hydrolase activity, acting on carbon-nitrogen (but not peptide) bonds, …	--	--
LNC_000710	0	1.40017	#NAME?	0.040658	0.426034	co_location	CCA0514S0135	evm.TU.Contig238.135	sp|Q9SUM4|VIL2_ARATH VIN3-like protein 2 OS=Arabidopsis thaliana GN=VIL2 PE=1 SV=1//0	GO:0016787,GO:0003993,GO:0042578,GO:0005515,GO:0016788,GO:0043169,GO:0046872,GO:0016791,GO:0005488,GO:0003674,GO:0003824,GO:0043167	hydrolase activity,acid phosphatase activity,phosphoric ester hydrolase activity,protein binding,hydrolase activity, acting on ester bonds,cation binding,metal ion binding,phosphatase activity,binding,molecular_function,catalytic activity,ion binding	--	--
LNC_000710	0	1.40017	#NAME?	0.040658	0.426034	co_location	CCA0514S0133	evm.TU.Contig238.133	sp|Q7ZVR1|WDR75_DANRE WD repeat-containing protein 75 OS=Danio rerio GN=wdr75 PE=2 SV=2//1.15769e-50	GO:0005488,GO:0005515,GO:0003674	binding,protein binding,molecular_function	pop03008	Ribosome biogenesis in eukaryotes
LNC_000721	0.130539	1.90536	-3.86751	0.0230884	0.318618	co_location	CCA0514S0198	evm.TU.Contig238.198	sp|Q9SW11|PUB35_ARATH U-box domain-containing protein 35 OS=Arabidopsis thaliana GN=PUB35 PE=1 SV=2//0	GO:0016567,GO:0032446,GO:0070647,GO:0008152,GO:0004842,GO:0019787,GO:0044260,GO:0016881,GO:0016879,GO:0016874,GO:0044238,GO:0043167,GO:0071704,GO:0043170,GO:0003674,GO:0003824,GO:0008150,GO:0044237,GO:0005488,GO:0009987,GO:0097159,GO:1901363,GO:0006950,GO:0006464,GO:0036211,GO:0016740,GO:0043412,GO:0050896,GO:0004672,GO:0016301,GO:0006468,GO:0016773,GO:0043168,GO:0016772,GO:0005524,GO:0044267,GO:…	protein ubiquitination,protein modification by small protein conjugation,protein modification by small protein conjugation or removal,metabolic process,ubiquitin-protein ligase activity,small conjugating protein ligase activity,cellular macromolecule metabolic process,acid-amino acid ligase activity,ligase activity, forming carbon-nitrogen bonds,ligase activity,primary metabolic process,ion bindi…	--	--
LNC_000721	0.130539	1.90536	-3.86751	0.0230884	0.318618	co_location	CCA0514S0199	evm.TU.Contig238.199	sp|P33543|TMKL1_ARATH Putative kinase-like protein TMKL1 OS=Arabidopsis thaliana GN=TMKL1 PE=1 SV=1//1.47579e-58	GO:0003824,GO:0008150,GO:0044238,GO:0009987,GO:0008152,GO:0071704,GO:0044237,GO:0003674,GO:0043170,GO:0016740,GO:0044260,GO:0097159,GO:1901363,GO:0016772,GO:0035639,GO:0019538,GO:0043168,GO:0005524,GO:0036094,GO:0017076,GO:0000166,GO:1901265,GO:0032555,GO:0001883,GO:0032549,GO:0032550,GO:0001882,GO:0005488,GO:0032553,GO:0006796,GO:0006793,GO:0030554,GO:0032559,GO:0043167,GO:0044267,GO:0016301,GO:…	catalytic activity,biological_process,primary metabolic process,cellular process,metabolic process,organic substance metabolic process,cellular metabolic process,molecular_function,macromolecule metabolic process,transferase activity,cellular macromolecule metabolic process,organic cyclic compound binding,heterocyclic compound binding,transferase activity, transferring phosphorus-containing group…	--	--
LNC_000721	0.130539	1.90536	-3.86751	0.0230884	0.318618	co_location	CCA0514S0219	evm.TU.Contig238.219	sp|Q7XJE6|MCA1_ARATH Metacaspase-1 OS=Arabidopsis thaliana GN=AMC1 PE=1 SV=1//1.96349e-158	GO:0016787,GO:0003824,GO:0008150,GO:0044238,GO:0008152,GO:0070011,GO:0008233,GO:0071704,GO:0004175,GO:0008234,GO:0004197,GO:0006508,GO:0003674,GO:0043170,GO:0019538	hydrolase activity,catalytic activity,biological_process,primary metabolic process,metabolic process,peptidase activity, acting on L-amino acid peptides,peptidase activity,organic substance metabolic process,endopeptidase activity,cysteine-type peptidase activity,cysteine-type endopeptidase activity,proteolysis,molecular_function,macromolecule metabolic process,protein metabolic process	--	--
LNC_000721	0.130539	1.90536	-3.86751	0.0230884	0.318618	co_location	CCA0514S0218	evm.TU.Contig238.218	sp|Q9LU64|SODF2_ARATH Superoxide dismutase [Fe] 2, chloroplastic OS=Arabidopsis thaliana GN=FSD2 PE=1 SV=1//1.47009e-121	GO:0016491,GO:0055114,GO:0044710,GO:0008152,GO:0008150,GO:0003824,GO:0043169,GO:0003674,GO:0046872,GO:0043167,GO:0016209,GO:0044237,GO:0009987,GO:0005488,GO:0004784,GO:0016721,GO:0006801,GO:0072593	oxidoreductase activity,oxidation-reduction process,single-organism metabolic process,metabolic process,biological_process,catalytic activity,cation binding,molecular_function,metal ion binding,ion binding,antioxidant activity,cellular metabolic process,cellular process,binding,superoxide dismutase activity,oxidoreductase activity, acting on superoxide radicals as acceptor,superoxide metabolic pr…	--	--
LNC_000721	0.130539	1.90536	-3.86751	0.0230884	0.318618	co_location	CCA0514S0209	evm.TU.Contig238.209	sp|Q8L6Y4|EMF2_ARATH Polycomb group protein EMBRYONIC FLOWER 2 OS=Arabidopsis thaliana GN=EMF2 PE=1 SV=2//0	--	--	--	--
LNC_000721	0.130539	1.90536	-3.86751	0.0230884	0.318618	co_location	CCA0514S0213	evm.TU.Contig238.213	-//-	GO:0005488,GO:0003674,GO:0051082,GO:0031072,GO:0005515	binding,molecular_function,unfolded protein binding,heat shock protein binding,protein binding	--	--
LNC_000721	0.130539	1.90536	-3.86751	0.0230884	0.318618	co_location	CCA0514S0212	evm.TU.Contig238.212	sp|O80513|CCU41_ARATH Cyclin-U4-1 OS=Arabidopsis thaliana GN=CYCU4-1 PE=1 SV=1//1.65903e-91	GO:0008150,GO:0044238,GO:0009987,GO:0008152,GO:0019900,GO:0044763,GO:0019901,GO:0044699,GO:0071704,GO:0044237,GO:0051726,GO:0007049,GO:0000079,GO:0071900,GO:0080090,GO:0051246,GO:0003674,GO:0060255,GO:0031323,GO:0032268,GO:0043170,GO:0019222,GO:0050794,GO:0050789,GO:0065007,GO:0044260,GO:0043549,GO:0045859,GO:0051338,GO:0019899,GO:0065009,GO:0050790,GO:0019538,GO:0031399,GO:0001932,GO:0019220,GO:…	biological_process,primary metabolic process,cellular process,metabolic process,kinase binding,single-organism cellular process,protein kinase binding,single-organism process,organic substance metabolic process,cellular metabolic process,regulation of cell cycle,cell cycle,regulation of cyclin-dependent protein serine/threonine kinase activity,regulation of protein serine/threonine kinase activit…	--	--
LNC_000721	0.130539	1.90536	-3.86751	0.0230884	0.318618	co_location	CCA0514S0211	evm.TU.Contig238.211	sp|Q9SEC2|MSRA_LACSA Peptide methionine sulfoxide reductase OS=Lactuca sativa PE=2 SV=1//2.41588e-118	GO:0003824,GO:0008150,GO:0008152,GO:0016491,GO:0044710,GO:0003674,GO:0055114,GO:0016667,GO:0016671,GO:0008113	catalytic activity,biological_process,metabolic process,oxidoreductase activity,single-organism metabolic process,molecular_function,oxidation-reduction process,oxidoreductase activity, acting on a sulfur group of donors,oxidoreductase activity, acting on a sulfur group of donors, disulfide as acceptor,peptide-methionine (S)-S-oxide reductase activity	--	--
LNC_000721	0.130539	1.90536	-3.86751	0.0230884	0.318618	co_location	CCA0514S0210	evm.TU.Contig238.210	sp|P28188|RAD2A_ARATH Ras-related protein RABD2a OS=Arabidopsis thaliana GN=RABD2A PE=1 SV=3//1.18779e-111	GO:0016787,GO:0016817,GO:0003824,GO:0008150,GO:0016818,GO:0009987,GO:0016462,GO:0044763,GO:0044699,GO:0017111,GO:0003924,GO:0032561,GO:0019001,GO:0005525,GO:0003674,GO:0050794,GO:0050789,GO:0065007,GO:0050896,GO:0007264,GO:0007154,GO:0051716,GO:0097159,GO:1901363,GO:0007165,GO:0044700,GO:0023052,GO:0035639,GO:0035556,GO:0043168,GO:0036094,GO:0017076,GO:0000166,GO:1901265,GO:0032555,GO:0001883,GO:…	hydrolase activity,hydrolase activity, acting on acid anhydrides,catalytic activity,biological_process,hydrolase activity, acting on acid anhydrides, in phosphorus-containing anhydrides,cellular process,pyrophosphatase activity,single-organism cellular process,single-organism process,nucleoside-triphosphatase activity,GTPase activity,guanyl ribonucleotide binding,guanyl nucleotide binding,GTP bin…	--	--
LNC_000721	0.130539	1.90536	-3.86751	0.0230884	0.318618	co_location	CCA0514S0207	evm.TU.Contig238.207	sp|Q40479|ERF2_TOBAC Ethylene-responsive transcription factor 2 OS=Nicotiana tabacum GN=ERF2 PE=2 SV=1//2.48311e-24	--	--	--	--
LNC_000721	0.130539	1.90536	-3.86751	0.0230884	0.318618	co_location	CCA0514S0205	evm.TU.Contig238.205	-//-	GO:0016787,GO:0003824,GO:0008150,GO:0044699,GO:0032561,GO:0019001,GO:0007601,GO:0030553,GO:0050953,GO:0030551,GO:0003674,GO:0016788,GO:0042578,GO:0032501,GO:0097159,GO:1901363,GO:0003008,GO:0007600,GO:0043168,GO:0050877,GO:0036094,GO:0017076,GO:0000166,GO:1901265,GO:0032555,GO:0044707,GO:0005488,GO:0004114,GO:0032553,GO:0004112,GO:0043167,GO:0008081	hydrolase activity,catalytic activity,biological_process,single-organism process,guanyl ribonucleotide binding,guanyl nucleotide binding,visual perception,cGMP binding,sensory perception of light stimulus,cyclic nucleotide binding,molecular_function,hydrolase activity, acting on ester bonds,phosphoric ester hydrolase activity,multicellular organismal process,organic cyclic compound binding,hetero…	--	--
LNC_000721	0.130539	1.90536	-3.86751	0.0230884	0.318618	co_location	CCA0514S0215	evm.TU.Contig238.215	sp|Q38946|DHE2_ARATH Glutamate dehydrogenase 2 OS=Arabidopsis thaliana GN=GDH2 PE=1 SV=1//1.28614e-31	GO:0003824,GO:0008150,GO:0044238,GO:0009987,GO:0008152,GO:0019752,GO:0043436,GO:0006082,GO:0006520,GO:0016491,GO:0003676,GO:0071704,GO:0006807,GO:0044237,GO:0048037,GO:0050662,GO:0044710,GO:0044281,GO:0003677,GO:0003674,GO:0055114,GO:1901564,GO:0043565,GO:0097159,GO:1901363,GO:0051287,GO:0036094,GO:0000166,GO:1901265,GO:0005488	catalytic activity,biological_process,primary metabolic process,cellular process,metabolic process,carboxylic acid metabolic process,oxoacid metabolic process,organic acid metabolic process,cellular amino acid metabolic process,oxidoreductase activity,nucleic acid binding,organic substance metabolic process,nitrogen compound metabolic process,cellular metabolic process,cofactor binding,coenzyme b…	pop01100,pop00250,pop00330,pop00910	Metabolic pathways,Alanine, aspartate and glutamate metabolism,Arginine and proline metabolism,Nitrogen metabolism
LNC_000721	0.130539	1.90536	-3.86751	0.0230884	0.318618	co_location	CCA0514S0216	evm.TU.Contig238.216	sp|Q9FJN9|PABN2_ARATH Polyadenylate-binding protein 2 OS=Arabidopsis thaliana GN=PABN2 PE=1 SV=1//3.96336e-97	GO:0009987,GO:0050789,GO:0065007,GO:0042221,GO:0005575,GO:0043231,GO:0043227,GO:0008150,GO:0044237,GO:1901700,GO:0044424,GO:0050896,GO:0005622,GO:0043229,GO:0043226,GO:0005623,GO:0044464,GO:0005634,GO:0006914,GO:0009056,GO:0044248,GO:0003674,GO:0080134,GO:0000302,GO:1901031,GO:0003676,GO:0006950,GO:0008152,GO:0097159,GO:1901363,GO:0006979,GO:0005488,GO:0048583	cellular process,regulation of biological process,biological regulation,response to chemical stimulus,cellular_component,intracellular membrane-bounded organelle,membrane-bounded organelle,biological_process,cellular metabolic process,response to oxygen-containing compound,intracellular part,response to stimulus,intracellular,intracellular organelle,organelle,cell,cell part,nucleus,autophagy,cata…	pop03015	mRNA surveillance pathway
LNC_000721	0.130539	1.90536	-3.86751	0.0230884	0.318618	co_location	CCA0514S0200	evm.TU.Contig238.200	-//-	--	--	--	--
LNC_000721	0.130539	1.90536	-3.86751	0.0230884	0.318618	co_location	CCA0514S0203	evm.TU.Contig238.203	sp|P53118|ROG1_YEAST Putative lipase ROG1 OS=Saccharomyces cerevisiae (strain ATCC 204508 / S288c) GN=ROG1 PE=1 SV=1//1.31474e-12	GO:0016787,GO:0003824,GO:0008150,GO:0044238,GO:0046486,GO:0009987,GO:0008152,GO:0006650,GO:0044763,GO:0046488,GO:0044699,GO:0034613,GO:0070727,GO:0071704,GO:0006629,GO:0006644,GO:1901135,GO:0044237,GO:0019637,GO:0044710,GO:0006886,GO:0044255,GO:0033036,GO:0008104,GO:0051179,GO:0046907,GO:0051234,GO:0006505,GO:0003674,GO:0006810,GO:0051641,GO:0045184,GO:0016788,GO:0051649,GO:0015031,GO:0006643,GO:…	hydrolase activity,catalytic activity,biological_process,primary metabolic process,glycerolipid metabolic process,cellular process,metabolic process,glycerophospholipid metabolic process,single-organism cellular process,phosphatidylinositol metabolic process,single-organism process,cellular protein localization,cellular macromolecule localization,organic substance metabolic process,lipid metaboli…	--	--
LNC_000721	0.130539	1.90536	-3.86751	0.0230884	0.318618	co_location	CCA0514S0206	evm.TU.Contig238.206	sp|Q40479|ERF2_TOBAC Ethylene-responsive transcription factor 2 OS=Nicotiana tabacum GN=ERF2 PE=2 SV=1//2.8608e-65	GO:0001071,GO:0003700,GO:0006351,GO:0019438,GO:0032774,GO:0018130,GO:1901362,GO:0044271,GO:0019219,GO:0051171,GO:0006355,GO:2001141,GO:0051252,GO:0008152,GO:0034654,GO:0044260,GO:0031323,GO:2000112,GO:0080090,GO:0010556,GO:0031326,GO:0009889,GO:0019222,GO:0034645,GO:0060255,GO:0009059,GO:0016070,GO:0010468,GO:0044238,GO:0046483,GO:0071704,GO:0006725,GO:0043170,GO:1901360,GO:0034641,GO:0003674,GO:…	nucleic acid binding transcription factor activity,sequence-specific DNA binding transcription factor activity,transcription, DNA-dependent,aromatic compound biosynthetic process,RNA biosynthetic process,heterocycle biosynthetic process,organic cyclic compound biosynthetic process,cellular nitrogen compound biosynthetic process,regulation of nucleobase-containing compound metabolic process,regula…	--	--
LNC_000721	0.130539	1.90536	-3.86751	0.0230884	0.318618	co_location	CCA0514S0220	evm.TU.Contig238.220	-//-	GO:0003824,GO:0005506,GO:0032774,GO:0006351,GO:0008152,GO:0008150,GO:0034654,GO:1901362,GO:0009059,GO:0034645,GO:0044271,GO:0071704,GO:0019438,GO:0018130,GO:0003677,GO:0044238,GO:1901576,GO:1901360,GO:0090304,GO:0006807,GO:0009058,GO:0044249,GO:0006139,GO:0046483,GO:0006725,GO:0034641,GO:0065007,GO:0046914,GO:0050794,GO:0009987,GO:0043170,GO:0044260,GO:0016070,GO:0050789,GO:0044237,GO:0044699,GO:…	catalytic activity,iron ion binding,RNA biosynthetic process,transcription, DNA-dependent,metabolic process,biological_process,nucleobase-containing compound biosynthetic process,organic cyclic compound biosynthetic process,macromolecule biosynthetic process,cellular macromolecule biosynthetic process,cellular nitrogen compound biosynthetic process,organic substance metabolic process,aromatic com…	--	--
LNC_000721	0.130539	1.90536	-3.86751	0.0230884	0.318618	co_location	CCA0514S0201	evm.TU.Contig238.201	-//-	GO:0016667,GO:0008150,GO:0016651,GO:0016668,GO:0047134,GO:0003674,GO:0008152,GO:0003824,GO:0044710,GO:0016491,GO:0055114	oxidoreductase activity, acting on a sulfur group of donors,biological_process,oxidoreductase activity, acting on NAD(P)H,oxidoreductase activity, acting on a sulfur group of donors, NAD(P) as acceptor,protein-disulfide reductase activity,molecular_function,metabolic process,catalytic activity,single-organism metabolic process,oxidoreductase activity,oxidation-reduction process	--	--
LNC_000721	0.130539	1.90536	-3.86751	0.0230884	0.318618	co_location	CCA0514S0208	evm.TU.Contig238.208	sp|Q43804|OLEO1_PRUDU Oleosin 1 OS=Prunus dulcis GN=OLE1 PE=2 SV=1//2.97472e-28	GO:0043227,GO:0043231,GO:0044425,GO:0005575,GO:0005623,GO:0044464,GO:0044424,GO:0005622,GO:0043226,GO:0043229,GO:0016020,GO:0031224,GO:0016021,GO:0005737,GO:0005811,GO:0012511,GO:0044444	membrane-bounded organelle,intracellular membrane-bounded organelle,membrane part,cellular_component,cell,cell part,intracellular part,intracellular,organelle,intracellular organelle,membrane,intrinsic to membrane,integral to membrane,cytoplasm,lipid particle,monolayer-surrounded lipid storage body,cytoplasmic part	--	--
LNC_000721	0.130539	1.90536	-3.86751	0.0230884	0.318618	co_location	CCA0514S0214	evm.TU.Contig238.214	-//-	GO:0005623,GO:0044464,GO:0005622,GO:0044424,GO:0005575,GO:0006260,GO:0003824,GO:0008150,GO:0044238,GO:0009987,GO:0008152,GO:0006259,GO:0009058,GO:0034645,GO:0009059,GO:1901576,GO:0003676,GO:0071704,GO:0044249,GO:0006807,GO:0044237,GO:0006139,GO:0090304,GO:1901360,GO:0034641,GO:0003677,GO:0003674,GO:0046483,GO:0006725,GO:0043170,GO:0044260,GO:0003916,GO:0097159,GO:1901363,GO:0005727,GO:0046821,GO:…	cell,cell part,intracellular,intracellular part,cellular_component,DNA replication,catalytic activity,biological_process,primary metabolic process,cellular process,metabolic process,DNA metabolic process,biosynthetic process,cellular macromolecule biosynthetic process,macromolecule biosynthetic process,organic substance biosynthetic process,nucleic acid binding,organic substance metabolic process…	--	--
LNC_000721	0.130539	1.90536	-3.86751	0.0230884	0.318618	co_location	CCA0514S0202	evm.TU.Contig238.202	sp|Q9W6I0|UQCC1_XENLA Ubiquinol-cytochrome-c reductase complex assembly factor 1 OS=Xenopus laevis GN=uqcc1 PE=2 SV=1//1.47936e-12	--	--	--	--
LNC_000743	0.131748	1.13126	-3.10208	0.040426	0.425035	co_location	CCA0514S0244	evm.TU.Contig238.244	sp|P43363|MAGAA_HUMAN Melanoma-associated antigen 10 OS=Homo sapiens GN=MAGEA10 PE=2 SV=2//8.95169e-11	--	--	--	--
LNC_000743	0.131748	1.13126	-3.10208	0.040426	0.425035	co_location	CCA0514S0245	evm.TU.Contig238.245	sp|Q9SA00|APRL4_ARATH 5&apos;-adenylylsulfate reductase-like 4 OS=Arabidopsis thaliana GN=APRL4 PE=2 SV=1//1.19523e-95	GO:0044763,GO:0009987,GO:0044699,GO:0050789,GO:0065007,GO:0050794,GO:0008150,GO:0045454,GO:0019725,GO:0042592,GO:0065008	single-organism cellular process,cellular process,single-organism process,regulation of biological process,biological regulation,regulation of cellular process,biological_process,cell redox homeostasis,cellular homeostasis,homeostatic process,regulation of biological quality	--	--
LNC_000743	0.131748	1.13126	-3.10208	0.040426	0.425035	co_location	CCA0514S0247	evm.TU.Contig238.247	-//-	GO:0003677,GO:0044425,GO:0005575,GO:0003676,GO:0016020,GO:0031224,GO:0065007,GO:0005488,GO:0016021,GO:0060255,GO:0010468,GO:0019222,GO:0097159,GO:1901363,GO:0050789,GO:0009987,GO:0006807,GO:0003674,GO:0044260,GO:0043412,GO:0044237,GO:1901360,GO:0090304,GO:0046483,GO:0034641,GO:0006725,GO:0006139,GO:0006304,GO:0043170,GO:0016740,GO:0006259,GO:0010467,GO:0071704,GO:0044238,GO:0006305,GO:0006306,GO:…	DNA binding,membrane part,cellular_component,nucleic acid binding,membrane,intrinsic to membrane,biological regulation,binding,integral to membrane,regulation of macromolecule metabolic process,regulation of gene expression,regulation of metabolic process,organic cyclic compound binding,heterocyclic compound binding,regulation of biological process,cellular process,nitrogen compound metabolic pro…	--	--
LNC_000743	0.131748	1.13126	-3.10208	0.040426	0.425035	co_location	CCA0514S0240	evm.TU.Contig238.240	-//-	--	--	--	--
LNC_000743	0.131748	1.13126	-3.10208	0.040426	0.425035	co_location	CCA0514S0241	evm.TU.Contig238.241	sp|Q43125|CRY1_ARATH Cryptochrome-1 OS=Arabidopsis thaliana GN=CRY1 PE=1 SV=2//4.33363e-36	--	--	pop04712	Circadian rhythm - plant
LNC_000743	0.131748	1.13126	-3.10208	0.040426	0.425035	co_location	CCA0514S0251	evm.TU.Contig238.251	sp|Q8BGI7|LRC39_MOUSE Leucine-rich repeat-containing protein 39 OS=Mus musculus GN=Lrrc39 PE=2 SV=1//3.83922e-07	GO:0003674,GO:0005488,GO:0005515	molecular_function,binding,protein binding	--	--
LNC_000743	0.131748	1.13126	-3.10208	0.040426	0.425035	co_location	CCA0514S0243	evm.TU.Contig238.243	sp|P93212|14337_SOLLC 14-3-3 protein 7 OS=Solanum lycopersicum GN=TFT7 PE=2 SV=2//3.4187e-158	--	--	--	--
LNC_000743	0.131748	1.13126	-3.10208	0.040426	0.425035	co_location	CCA0514S0248	evm.TU.Contig238.248	-//-	--	--	--	--
LNC_000743	0.131748	1.13126	-3.10208	0.040426	0.425035	co_location	CCA0514S0249	evm.TU.Contig238.249	sp|Q9LME6|MBD8_ARATH Methyl-CpG-binding domain-containing protein 8 OS=Arabidopsis thaliana GN=MBD8 PE=2 SV=1//3.59905e-08	GO:0003677,GO:0003676,GO:0005488,GO:0097159,GO:1901363,GO:0003674	DNA binding,nucleic acid binding,binding,organic cyclic compound binding,heterocyclic compound binding,molecular_function	--	--
LNC_000743	0.131748	1.13126	-3.10208	0.040426	0.425035	co_location	CCA0514S0238	evm.TU.Contig238.238	sp|Q8GWP0|MYB39_ARATH Transcription factor MYB39 OS=Arabidopsis thaliana GN=MYB39 PE=2 SV=1//3.84249e-70	GO:0005623,GO:0044464,GO:0005622,GO:0044424,GO:0043226,GO:0043229,GO:0005575,GO:0043227,GO:0043231,GO:0016787,GO:0005634,GO:0016817,GO:0006996,GO:0003824,GO:0008150,GO:0016818,GO:0016043,GO:0006325,GO:0009987,GO:0044763,GO:0030001,GO:0055085,GO:0044699,GO:0071840,GO:0003676,GO:0006812,GO:0016568,GO:0046873,GO:0005215,GO:0044765,GO:0051179,GO:0006338,GO:0051234,GO:0003674,GO:0006810,GO:0008324,GO:…	cell,cell part,intracellular,intracellular part,organelle,intracellular organelle,cellular_component,membrane-bounded organelle,intracellular membrane-bounded organelle,hydrolase activity,nucleus,hydrolase activity, acting on acid anhydrides,organelle organization,catalytic activity,biological_process,hydrolase activity, acting on acid anhydrides, in phosphorus-containing anhydrides,cellular comp…	--	--
LNC_000743	0.131748	1.13126	-3.10208	0.040426	0.425035	co_location	CCA0514S0254	evm.TU.Contig238.254	sp|Q8VWG3|TT1_ARATH Protein TRANSPARENT TESTA 1 OS=Arabidopsis thaliana GN=TT1 PE=1 SV=1//2.66176e-97	GO:0003674,GO:0043169,GO:0046872,GO:0043167,GO:0005488	molecular_function,cation binding,metal ion binding,ion binding,binding	--	--
LNC_000743	0.131748	1.13126	-3.10208	0.040426	0.425035	co_location	CCA0514S0242	evm.TU.Contig238.242	sp|Q9S9Z7|P2C10_ARATH Probable protein phosphatase 2C 10 OS=Arabidopsis thaliana GN=At1g34750 PE=2 SV=1//1.5904e-149	GO:0003674,GO:0003824	molecular_function,catalytic activity	--	--
LNC_000743	0.131748	1.13126	-3.10208	0.040426	0.425035	co_location	CCA0514S0237	evm.TU.Contig238.237	sp|Q8LFJ5|T112A_ARATH Multifunctional methyltransferase subunit TRM112-like protein At1g22270 OS=Arabidopsis thaliana GN=At1g22270 PE=2 SV=1//3.40706e-41	--	--	--	--
LNC_000743	0.131748	1.13126	-3.10208	0.040426	0.425035	co_location	CCA0514S0236	evm.TU.Contig238.236	sp|Q9LME2|SYCP1_ARATH Synaptonemal complex protein 1 OS=Arabidopsis thaliana GN=ZYP1A PE=2 SV=1//0	GO:0016879,GO:0006807,GO:0009987,GO:0016874,GO:0016881,GO:0009058,GO:0044249,GO:1901576,GO:0004357,GO:0008150,GO:0044281,GO:0044237,GO:1901566,GO:1901564,GO:0042398,GO:0044711,GO:0003674,GO:0006575,GO:0071704,GO:0043436,GO:0006082,GO:0044283,GO:0016053,GO:0046394,GO:0019752,GO:0008152,GO:0003824,GO:0044710,GO:0044238,GO:0008652,GO:0006520	ligase activity, forming carbon-nitrogen bonds,nitrogen compound metabolic process,cellular process,ligase activity,acid-amino acid ligase activity,biosynthetic process,cellular biosynthetic process,organic substance biosynthetic process,glutamate-cysteine ligase activity,biological_process,small molecule metabolic process,cellular metabolic process,organonitrogen compound biosynthetic process,or…	--	--
LNC_000743	0.131748	1.13126	-3.10208	0.040426	0.425035	co_location	CCA0514S0239	evm.TU.Contig238.239	sp|Q43125|CRY1_ARATH Cryptochrome-1 OS=Arabidopsis thaliana GN=CRY1 PE=1 SV=2//0	--	--	pop04712	Circadian rhythm - plant
LNC_000743	0.131748	1.13126	-3.10208	0.040426	0.425035	co_location	CCA0514S0253	evm.TU.Contig238.253	sp|Q9C9Q8|PMTT_ARATH Probable pectin methyltransferase QUA2 OS=Arabidopsis thaliana GN=QUA2 PE=1 SV=2//1.1084e-34	GO:0003824,GO:0008150,GO:0008152,GO:0003674,GO:0008168,GO:0016741,GO:0016740	catalytic activity,biological_process,metabolic process,molecular_function,methyltransferase activity,transferase activity, transferring one-carbon groups,transferase activity	--	--
LNC_000743	0.131748	1.13126	-3.10208	0.040426	0.425035	co_location	CCA0514S0252	evm.TU.Contig238.252	sp|Q689D6|RPD1_ARATH Protein ROOT PRIMORDIUM DEFECTIVE 1 OS=Arabidopsis thaliana GN=RPD1 PE=1 SV=1//3.46406e-25	--	--	--	--
LNC_000755	0.0651338	0.823934	-3.66105	0.0369393	0.406794	co_location	CCA0516S0076	evm.TU.Contig239.76	-//-	--	--	--	--
LNC_000755	0.0651338	0.823934	-3.66105	0.0369393	0.406794	co_location	CCA0516S0075	evm.TU.Contig239.75	sp|Q8LSZ4|E2FE_ARATH E2F transcription factor-like E2FE OS=Arabidopsis thaliana GN=E2FE PE=2 SV=1//1.89958e-98	GO:0008150,GO:0008152,GO:0003674,GO:0001071,GO:0003700,GO:0019219,GO:0051171,GO:0006355,GO:2001141,GO:0051252,GO:0006351,GO:0032774,GO:0034654,GO:0031323,GO:2000112,GO:0010556,GO:0031326,GO:0080090,GO:0009889,GO:1901362,GO:0060255,GO:0019438,GO:0019222,GO:0065007,GO:0044271,GO:0018130,GO:0010468,GO:0050794,GO:0050789,GO:0071704,GO:0090304,GO:0016070,GO:0044238,GO:0006139,GO:0046483,GO:1901360,GO:…	biological_process,metabolic process,molecular_function,nucleic acid binding transcription factor activity,sequence-specific DNA binding transcription factor activity,regulation of nucleobase-containing compound metabolic process,regulation of nitrogen compound metabolic process,regulation of transcription, DNA-dependent,regulation of RNA biosynthetic process,regulation of RNA metabolic process,t…	--	--
LNC_000755	0.0651338	0.823934	-3.66105	0.0369393	0.406794	co_location	CCA0516S0074	evm.TU.Contig239.74	sp|Q9STS3|CDC23_ARATH Anaphase-promoting complex subunit 8 OS=Arabidopsis thaliana GN=APC8 PE=1 SV=1//0	GO:0044446,GO:0044422,GO:0043231,GO:0043227,GO:0043234,GO:0043229,GO:0043226,GO:0044424,GO:0042802,GO:0044428,GO:0000151,GO:0005575,GO:0005622,GO:0000152,GO:0005680,GO:0031461,GO:0005634,GO:0005623,GO:0044464,GO:0051128,GO:0007091,GO:0030071,GO:0044784,GO:1902099,GO:0007088,GO:0051783,GO:0032991,GO:0071840,GO:0000280,GO:0007067,GO:0044699,GO:0044763,GO:0065007,GO:0016043,GO:0044772,GO:1901990,GO:…	intracellular organelle part,organelle part,intracellular membrane-bounded organelle,membrane-bounded organelle,protein complex,intracellular organelle,organelle,intracellular part,identical protein binding,nuclear part,ubiquitin ligase complex,cellular_component,intracellular,nuclear ubiquitin ligase complex,anaphase-promoting complex,cullin-RING ubiquitin ligase complex,nucleus,cell,cell part,r…	pop04120	Ubiquitin mediated proteolysis
LNC_000755	0.0651338	0.823934	-3.66105	0.0369393	0.406794	co_location	CCA0516S0073	evm.TU.Contig239.73	-//-	--	--	--	--
LNC_000755	0.0651338	0.823934	-3.66105	0.0369393	0.406794	co_location	CCA0516S0082	evm.TU.Contig239.82	-//-	--	--	--	--
LNC_000755	0.0651338	0.823934	-3.66105	0.0369393	0.406794	co_location	CCA0516S0083	evm.TU.Contig239.83	sp|Q8YRI1|YY46_NOSS1 Uncharacterized WD repeat-containing protein alr3466 OS=Nostoc sp. (strain PCC 7120 / UTEX 2576) GN=alr3466 PE=3 SV=1//5.05395e-12	GO:0003674,GO:0005488,GO:0005515	molecular_function,binding,protein binding	--	--
LNC_000755	0.0651338	0.823934	-3.66105	0.0369393	0.406794	co_location	CCA0516S0080	evm.TU.Contig239.80	-//-	--	--	--	--
LNC_000755	0.0651338	0.823934	-3.66105	0.0369393	0.406794	co_location	CCA0516S0081	evm.TU.Contig239.81	sp|Q39016|CDPKB_ARATH Calcium-dependent protein kinase 11 OS=Arabidopsis thaliana GN=CPK11 PE=1 SV=2//9.59776e-70	GO:0003924,GO:0005525,GO:0019001,GO:0032561,GO:0008150,GO:0016462,GO:0043167,GO:0016787,GO:0000166,GO:1901265,GO:0036094,GO:0017111,GO:0009987,GO:0016817,GO:0006796,GO:0006793,GO:0005488,GO:0016310,GO:0019538,GO:0003674,GO:0017076,GO:0016818,GO:0043168,GO:0032553,GO:0001882,GO:0044267,GO:0016301,GO:0030554,GO:0001883,GO:0032549,GO:0032550,GO:0032555,GO:0035639,GO:0004672,GO:0006468,GO:0016773,GO:…	GTPase activity,GTP binding,guanyl nucleotide binding,guanyl ribonucleotide binding,biological_process,pyrophosphatase activity,ion binding,hydrolase activity,nucleotide binding,nucleoside phosphate binding,small molecule binding,nucleoside-triphosphatase activity,cellular process,hydrolase activity, acting on acid anhydrides,phosphate-containing compound metabolic process,phosphorus metabolic pr…	pop04626	Plant-pathogen interaction
LNC_000755	0.0651338	0.823934	-3.66105	0.0369393	0.406794	co_location	CCA0516S0078	evm.TU.Contig239.78	-//-	--	--	--	--
LNC_000762	0.498043	25.9009	-5.70059	0.000123637	0.00891579	co_location	CCA0516S0142	evm.TU.Contig239.142	sp|C0SVV6|CB60A_ARATH Calmodulin-binding protein 60 A OS=Arabidopsis thaliana GN=CBP60A PE=2 SV=1//2.16824e-140	GO:0050896,GO:0005516,GO:0005515,GO:0008150,GO:0006950,GO:0005488,GO:0003674	response to stimulus,calmodulin binding,protein binding,biological_process,response to stress,binding,molecular_function	--	--
LNC_000762	0.498043	25.9009	-5.70059	0.000123637	0.00891579	co_location	CCA0516S0140	evm.TU.Contig239.140	sp|Q8W485|Y5010_ARATH Uncharacterized protein At5g50100, mitochondrial OS=Arabidopsis thaliana GN=At5g50100 PE=2 SV=1//2.73272e-83	--	--	--	--
LNC_000762	0.498043	25.9009	-5.70059	0.000123637	0.00891579	co_location	CCA0516S0141	evm.TU.Contig239.141	sp|O22822|U74F2_ARATH UDP-glycosyltransferase 74F2 OS=Arabidopsis thaliana GN=UGT74F2 PE=1 SV=1//1.55263e-132	GO:0030259,GO:0016758,GO:0016757,GO:0044723,GO:0030258,GO:0070085,GO:0044255,GO:0008150,GO:0005975,GO:0009987,GO:0044710,GO:0003674,GO:0006629,GO:0044237,GO:0016740,GO:0003824,GO:0008152,GO:0044238,GO:0071704	lipid glycosylation,transferase activity, transferring hexosyl groups,transferase activity, transferring glycosyl groups,single-organism carbohydrate metabolic process,lipid modification,glycosylation,cellular lipid metabolic process,biological_process,carbohydrate metabolic process,cellular process,single-organism metabolic process,molecular_function,lipid metabolic process,cellular metabolic pr…	pop01110,pop01210,pop00380	Biosynthesis of secondary metabolites,2-Oxocarboxylic acid metabolism,Tryptophan metabolism
LNC_000762	0.498043	25.9009	-5.70059	0.000123637	0.00891579	co_location	CCA0516S0146	evm.TU.Contig239.146	sp|P46573|APK1B_ARATH Protein kinase APK1B, chloroplastic OS=Arabidopsis thaliana GN=APK1B PE=2 SV=2//9.57974e-32	GO:0008150,GO:0043167,GO:0000166,GO:1901265,GO:0036094,GO:0009987,GO:0006796,GO:0006793,GO:0005488,GO:0016310,GO:0019538,GO:0003674,GO:0017076,GO:0043168,GO:0032553,GO:0001882,GO:0044267,GO:0016301,GO:0030554,GO:0001883,GO:0032549,GO:0032550,GO:0032555,GO:0035639,GO:0004672,GO:0006468,GO:0016773,GO:0032559,GO:0043170,GO:0005524,GO:0043412,GO:0006464,GO:0036211,GO:0044237,GO:0044260,GO:0016740,GO:…	biological_process,ion binding,nucleotide binding,nucleoside phosphate binding,small molecule binding,cellular process,phosphate-containing compound metabolic process,phosphorus metabolic process,binding,phosphorylation,protein metabolic process,molecular_function,purine nucleotide binding,anion binding,ribonucleotide binding,nucleoside binding,cellular protein metabolic process,kinase activity,a…	--	--
LNC_000762	0.498043	25.9009	-5.70059	0.000123637	0.00891579	co_location	CCA0516S0147	evm.TU.Contig239.147	sp|Q40392|TMVRN_NICGU TMV resistance protein N OS=Nicotiana glutinosa GN=N PE=1 SV=1//6.89976e-112	GO:0044699,GO:0044763,GO:0065007,GO:0050896,GO:0044700,GO:0023052,GO:0050789,GO:0007165,GO:0005515,GO:0007154,GO:0050794,GO:0051716,GO:0008150,GO:0043531,GO:0043167,GO:0000166,GO:1901265,GO:0036094,GO:0009987,GO:0005488,GO:0003674,GO:0017076,GO:0043168,GO:0032553,GO:0001882,GO:0030554,GO:0001883,GO:0032549,GO:0032550,GO:0032555,GO:0035639,GO:0032559,GO:0005524,GO:0097159,GO:1901363	single-organism process,single-organism cellular process,biological regulation,response to stimulus,single organism signaling,signaling,regulation of biological process,signal transduction,protein binding,cell communication,regulation of cellular process,cellular response to stimulus,biological_process,ADP binding,ion binding,nucleotide binding,nucleoside phosphate binding,small molecule binding,…	--	--
LNC_000762	0.498043	25.9009	-5.70059	0.000123637	0.00891579	co_location	CCA0516S0144	evm.TU.Contig239.144	sp|Q9FJP6|PUB38_ARATH U-box domain-containing protein 38 OS=Arabidopsis thaliana GN=PUB38 PE=1 SV=1//2.37583e-169	GO:0016874,GO:0004842,GO:0019787,GO:0016881,GO:0016879,GO:0005515,GO:0008150,GO:0009987,GO:0070647,GO:0005488,GO:0019538,GO:0016567,GO:0032446,GO:0003674,GO:0044267,GO:0043170,GO:0043412,GO:0006464,GO:0036211,GO:0044237,GO:0044260,GO:0003824,GO:0008152,GO:0044238,GO:0071704	ligase activity,ubiquitin-protein ligase activity,small conjugating protein ligase activity,acid-amino acid ligase activity,ligase activity, forming carbon-nitrogen bonds,protein binding,biological_process,cellular process,protein modification by small protein conjugation or removal,binding,protein metabolic process,protein ubiquitination,protein modification by small protein conjugation,molecula…	--	--
LNC_000770	0.645261	7.41876	-3.52322	0.0138976	0.238859	co_location	CCA0520S0195	evm.TU.Contig240.195	sp|Q0J0K1|SPL18_ORYSJ Squamosa promoter-binding-like protein 18 OS=Oryza sativa subsp. japonica GN=SPL18 PE=2 SV=1//4.92866e-44	GO:0003674,GO:0003677,GO:0005634,GO:0097159,GO:1901363,GO:0005575,GO:0003676,GO:0043231,GO:0043227,GO:0005488,GO:0005623,GO:0044464,GO:0043229,GO:0043226,GO:0044424,GO:0005622	molecular_function,DNA binding,nucleus,organic cyclic compound binding,heterocyclic compound binding,cellular_component,nucleic acid binding,intracellular membrane-bounded organelle,membrane-bounded organelle,binding,cell,cell part,intracellular organelle,organelle,intracellular part,intracellular	--	--
LNC_000770	0.645261	7.41876	-3.52322	0.0138976	0.238859	co_location	CCA0520S0194	evm.TU.Contig240.194	-//-	--	--	--	--
LNC_000770	0.645261	7.41876	-3.52322	0.0138976	0.238859	co_location	CCA0520S0197	evm.TU.Contig240.197	sp|Q8LEF6|AB11I_ARATH ABC transporter I family member 11, chloroplastic OS=Arabidopsis thaliana GN=ABCI11 PE=2 SV=1//2.52964e-117	GO:0003924,GO:0005525,GO:0019001,GO:0006576,GO:0044106,GO:0032561,GO:0009308,GO:0003677,GO:0008150,GO:0016462,GO:1901564,GO:0043167,GO:0016787,GO:0000166,GO:1901265,GO:0036094,GO:0017111,GO:0009987,GO:0016817,GO:0005488,GO:0003674,GO:0017076,GO:0016818,GO:0034641,GO:0043168,GO:0032553,GO:0001882,GO:0030554,GO:0001883,GO:0032549,GO:0032550,GO:0032555,GO:0035639,GO:0006807,GO:0032559,GO:0005524,GO:…	GTPase activity,GTP binding,guanyl nucleotide binding,cellular biogenic amine metabolic process,cellular amine metabolic process,guanyl ribonucleotide binding,amine metabolic process,DNA binding,biological_process,pyrophosphatase activity,organonitrogen compound metabolic process,ion binding,hydrolase activity,nucleotide binding,nucleoside phosphate binding,small molecule binding,nucleoside-triph…	--	--
LNC_000770	0.645261	7.41876	-3.52322	0.0138976	0.238859	co_location	CCA0520S0196	evm.TU.Contig240.196	sp|Q9FYA2|WRK75_ARATH Probable WRKY transcription factor 75 OS=Arabidopsis thaliana GN=WRKY75 PE=2 SV=1//5.33279e-51	GO:0065007,GO:0050789,GO:0050794,GO:0043565,GO:0001071,GO:0003700,GO:0003677,GO:0008150,GO:0010468,GO:2000112,GO:0060255,GO:0010556,GO:0031326,GO:0080090,GO:0009889,GO:0009987,GO:0016070,GO:0006355,GO:0006351,GO:0032774,GO:2001141,GO:0031323,GO:0051252,GO:0019438,GO:0010467,GO:0005488,GO:0019219,GO:0051171,GO:0019222,GO:0034654,GO:0009059,GO:0034645,GO:0090304,GO:0018130,GO:1901362,GO:0003674,GO:…	biological regulation,regulation of biological process,regulation of cellular process,sequence-specific DNA binding,nucleic acid binding transcription factor activity,sequence-specific DNA binding transcription factor activity,DNA binding,biological_process,regulation of gene expression,regulation of cellular macromolecule biosynthetic process,regulation of macromolecule metabolic process,regulat…	--	--
LNC_000770	0.645261	7.41876	-3.52322	0.0138976	0.238859	co_location	CCA0520S0192	evm.TU.Contig240.192	-//-	--	--	--	--
LNC_000770	0.645261	7.41876	-3.52322	0.0138976	0.238859	co_location	CCA0520S0171	evm.TU.Contig240.170_evm.TU.Contig240.171	sp|Q8TP15|HTPX2_METAC Protease HtpX homolog 2 OS=Methanosarcina acetivorans (strain ATCC 35395 / DSM 2834 / JCM 12185 / C2A) GN=htpX2 PE=3 SV=1//6.75442e-09	GO:0008237,GO:0006508,GO:0004222,GO:0008233,GO:0070011,GO:0008150,GO:0016787,GO:0019538,GO:0004175,GO:0003674,GO:0043170,GO:0003824,GO:0008152,GO:0044238,GO:0071704	metallopeptidase activity,proteolysis,metalloendopeptidase activity,peptidase activity,peptidase activity, acting on L-amino acid peptides,biological_process,hydrolase activity,protein metabolic process,endopeptidase activity,molecular_function,macromolecule metabolic process,catalytic activity,metabolic process,primary metabolic process,organic substance metabolic process	--	--
LNC_000770	0.645261	7.41876	-3.52322	0.0138976	0.238859	co_location	CCA0520S0198	evm.TU.Contig240.198	-//-	--	--	--	--
LNC_000770	0.645261	7.41876	-3.52322	0.0138976	0.238859	co_location	CCA0520S0179	evm.TU.Contig240.179	sp|O65037|RK27_ORYSJ 50S ribosomal protein L27, chloroplastic OS=Oryza sativa subsp. japonica GN=RPL27 PE=2 SV=1//1.11434e-21	GO:0008150,GO:0008152,GO:0003674,GO:0071704,GO:0044238,GO:1901576,GO:0009058,GO:0034645,GO:0009059,GO:0044249,GO:0043170,GO:0005575,GO:0044237,GO:0044260,GO:0009987,GO:0010467,GO:0005623,GO:0044464,GO:0043229,GO:0043226,GO:0032991,GO:0044424,GO:0005737,GO:0005622,GO:0044444,GO:0043228,GO:0043232,GO:0019538,GO:0005198,GO:0005840,GO:0030529,GO:0003735,GO:0044267,GO:0006412	biological_process,metabolic process,molecular_function,organic substance metabolic process,primary metabolic process,organic substance biosynthetic process,biosynthetic process,cellular macromolecule biosynthetic process,macromolecule biosynthetic process,cellular biosynthetic process,macromolecule metabolic process,cellular_component,cellular metabolic process,cellular macromolecule metabolic p…	pop03010	Ribosome
LNC_000770	0.645261	7.41876	-3.52322	0.0138976	0.238859	co_location	CCA0520S0178	evm.TU.Contig240.178	sp|Q6NMK1|GXM1_ARATH Glucuronoxylan 4-O-methyltransferase 1 OS=Arabidopsis thaliana GN=GXM1 PE=1 SV=1//7.5714e-69	--	--	--	--
LNC_000770	0.645261	7.41876	-3.52322	0.0138976	0.238859	co_location	CCA0520S0173	evm.TU.Contig240.173	sp|P92792|TOM20_SOLTU Mitochondrial import receptor subunit TOM20 OS=Solanum tuberosum GN=TOM20 PE=1 SV=1//8.29551e-97	GO:0031090,GO:0044446,GO:0044422,GO:0043231,GO:0043227,GO:0043234,GO:0005737,GO:0016020,GO:0043229,GO:0071702,GO:0043226,GO:0044424,GO:0031967,GO:0044425,GO:0031966,GO:0005575,GO:0015031,GO:0019867,GO:0005740,GO:0005622,GO:0045184,GO:0008104,GO:0031975,GO:0005741,GO:0031968,GO:0033036,GO:0005623,GO:0044464,GO:0051179,GO:0034613,GO:0070727,GO:0006886,GO:0051641,GO:0051649,GO:0044444,GO:0006810,GO:…	organelle membrane,intracellular organelle part,organelle part,intracellular membrane-bounded organelle,membrane-bounded organelle,protein complex,cytoplasm,membrane,intracellular organelle,organic substance transport,organelle,intracellular part,organelle envelope,membrane part,mitochondrial membrane,cellular_component,protein transport,outer membrane,mitochondrial envelope,intracellular,establi…	--	--
LNC_000770	0.645261	7.41876	-3.52322	0.0138976	0.238859	co_location	CCA0520S0172	evm.TU.Contig240.172	sp|P37707|B2_DAUCA B2 protein OS=Daucus carota PE=2 SV=1//7.61173e-88	--	--	--	--
LNC_000770	0.645261	7.41876	-3.52322	0.0138976	0.238859	co_location	CCA0520S0177	evm.TU.Contig240.177	-//-	GO:0065007,GO:0050789,GO:0050794,GO:0008150,GO:0010468,GO:2000112,GO:0060255,GO:0010556,GO:0031326,GO:0080090,GO:0009889,GO:0009987,GO:0016070,GO:0006355,GO:0006351,GO:0032774,GO:2001141,GO:0031323,GO:0051252,GO:0019438,GO:0010467,GO:0019219,GO:0051171,GO:0019222,GO:0034654,GO:0009059,GO:0034645,GO:0090304,GO:0018130,GO:1901362,GO:0006139,GO:0006725,GO:0034641,GO:0044271,GO:1901576,GO:0046483,GO:…	biological regulation,regulation of biological process,regulation of cellular process,biological_process,regulation of gene expression,regulation of cellular macromolecule biosynthetic process,regulation of macromolecule metabolic process,regulation of macromolecule biosynthetic process,regulation of cellular biosynthetic process,regulation of primary metabolic process,regulation of biosynthetic …	--	--
LNC_000770	0.645261	7.41876	-3.52322	0.0138976	0.238859	co_location	CCA0520S0176	evm.TU.Contig240.176	sp|P49730|RIR2_TOBAC Ribonucleoside-diphosphate reductase small chain OS=Nicotiana tabacum PE=2 SV=1//0	GO:0055114,GO:0044710,GO:0008152,GO:0008150,GO:0003824,GO:0006807,GO:0003674,GO:0006725,GO:0046483,GO:1901360,GO:0071704,GO:0006139,GO:0016747,GO:0016746,GO:0034641,GO:0044237,GO:0044238,GO:0016740,GO:0009987,GO:0044281,GO:0009186,GO:0009132,GO:0006796,GO:0006793,GO:0055086,GO:0004379,GO:0019107,GO:0006753,GO:0016410,GO:0019637	oxidation-reduction process,single-organism metabolic process,metabolic process,biological_process,catalytic activity,nitrogen compound metabolic process,molecular_function,cellular aromatic compound metabolic process,heterocycle metabolic process,organic cyclic compound metabolic process,organic substance metabolic process,nucleobase-containing compound metabolic process,transferase activity, tr…	pop00480,pop01100,pop00230,pop00240	Glutathione metabolism,Metabolic pathways,Purine metabolism,Pyrimidine metabolism
LNC_000770	0.645261	7.41876	-3.52322	0.0138976	0.238859	co_location	CCA0520S0175	evm.TU.Contig240.175	-//-	--	--	--	--
LNC_000770	0.645261	7.41876	-3.52322	0.0138976	0.238859	co_location	CCA0520S0174	evm.TU.Contig240.174	sp|P45103|Y1198_HAEIN Uncharacterized protein HI_1198 OS=Haemophilus influenzae (strain ATCC 51907 / DSM 11121 / KW20 / Rd) GN=HI_1198 PE=3 SV=1//4.60446e-20	GO:0003725,GO:0005488,GO:0003674,GO:0003676,GO:0097159,GO:1901363,GO:0003723	double-stranded RNA binding,binding,molecular_function,nucleic acid binding,organic cyclic compound binding,heterocyclic compound binding,RNA binding	--	--
LNC_000770	0.645261	7.41876	-3.52322	0.0138976	0.238859	co_location	CCA0520S0168	evm.TU.Contig240.168	-//-	GO:0065007,GO:0050789,GO:0008150,GO:0030234,GO:0065009,GO:0019222,GO:0003674,GO:0050790,GO:0008152	biological regulation,regulation of biological process,biological_process,enzyme regulator activity,regulation of molecular function,regulation of metabolic process,molecular_function,regulation of catalytic activity,metabolic process	--	--
LNC_000770	0.645261	7.41876	-3.52322	0.0138976	0.238859	co_location	CCA0520S0169	evm.TU.Contig240.169	sp|Q8L7B2|SCP20_ARATH Serine carboxypeptidase-like 20 OS=Arabidopsis thaliana GN=SCPL20 PE=2 SV=2//6.85526e-22	GO:0006508,GO:0008233,GO:0004185,GO:0070011,GO:0008150,GO:0070008,GO:0004180,GO:0016787,GO:0008236,GO:0017171,GO:0008238,GO:0019538,GO:0003674,GO:0043170,GO:0003824,GO:0008152,GO:0044238,GO:0071704	proteolysis,peptidase activity,serine-type carboxypeptidase activity,peptidase activity, acting on L-amino acid peptides,biological_process,serine-type exopeptidase activity,carboxypeptidase activity,hydrolase activity,serine-type peptidase activity,serine hydrolase activity,exopeptidase activity,protein metabolic process,molecular_function,macromolecule metabolic process,catalytic activity,metab…	--	--
LNC_000770	0.645261	7.41876	-3.52322	0.0138976	0.238859	co_location	CCA0520S0164	evm.TU.Contig240.164	sp|Q9S850|SUOX_ARATH Sulfite oxidase OS=Arabidopsis thaliana GN=SOX PE=1 SV=1//0	GO:0044446,GO:0044422,GO:0043231,GO:0043227,GO:0043234,GO:0016020,GO:0043229,GO:0043226,GO:0044424,GO:0005575,GO:0042221,GO:0005622,GO:0005634,GO:0005623,GO:0044464,GO:0032991,GO:0005694,GO:0044427,GO:0000808,GO:0065007,GO:0050896,GO:0046872,GO:0050789,GO:0043169,GO:0006082,GO:0046914,GO:0043436,GO:0050794,GO:0071941,GO:0044281,GO:0030151,GO:0043228,GO:0043232,GO:0008150,GO:0042126,GO:0042128,GO:…	intracellular organelle part,organelle part,intracellular membrane-bounded organelle,membrane-bounded organelle,protein complex,membrane,intracellular organelle,organelle,intracellular part,cellular_component,response to chemical stimulus,intracellular,nucleus,cell,cell part,macromolecular complex,chromosome,chromosomal part,origin recognition complex,biological regulation,response to stimulus,me…	pop00920	Sulfur metabolism
LNC_000770	0.645261	7.41876	-3.52322	0.0138976	0.238859	co_location	CCA0520S0166	evm.TU.Contig240.166	-//-	--	--	--	--
LNC_000770	0.645261	7.41876	-3.52322	0.0138976	0.238859	co_location	CCA0520S0167	evm.TU.Contig240.167	sp|Q9FMA1|PP433_ARATH Pentatricopeptide repeat-containing protein At5g56310 OS=Arabidopsis thaliana GN=PCMP-E13 PE=2 SV=1//1.99405e-98	GO:0003677,GO:0008150,GO:0009987,GO:0016070,GO:0006351,GO:0032774,GO:0019438,GO:0010467,GO:0005488,GO:0016779,GO:0034654,GO:0009059,GO:0034645,GO:0090304,GO:0018130,GO:1901362,GO:0003674,GO:0006139,GO:0006725,GO:0034641,GO:0044271,GO:1901576,GO:0046483,GO:0009058,GO:0006807,GO:1901360,GO:0034062,GO:0043170,GO:0044249,GO:0003676,GO:0044237,GO:0003899,GO:0044260,GO:0016740,GO:0003824,GO:0097159,GO:…	DNA binding,biological_process,cellular process,RNA metabolic process,transcription, DNA-dependent,RNA biosynthetic process,aromatic compound biosynthetic process,gene expression,binding,nucleotidyltransferase activity,nucleobase-containing compound biosynthetic process,macromolecule biosynthetic process,cellular macromolecule biosynthetic process,nucleic acid metabolic process,heterocycle biosyn…	--	--
LNC_000770	0.645261	7.41876	-3.52322	0.0138976	0.238859	co_location	CCA0520S0188	evm.TU.Contig240.188	-//-	--	--	--	--
LNC_000770	0.645261	7.41876	-3.52322	0.0138976	0.238859	co_location	CCA0520S0189	evm.TU.Contig240.189	-//-	--	--	--	--
LNC_000770	0.645261	7.41876	-3.52322	0.0138976	0.238859	co_location	CCA0520S0182	evm.TU.Contig240.182	sp|F4I9E1|NFD4_ARATH Protein NUCLEAR FUSION DEFECTIVE 4 OS=Arabidopsis thaliana GN=NFD4 PE=3 SV=1//2.01582e-11	GO:0016020,GO:0044425,GO:0005575,GO:0016021,GO:0031224	membrane,membrane part,cellular_component,integral to membrane,intrinsic to membrane	--	--
LNC_000770	0.645261	7.41876	-3.52322	0.0138976	0.238859	co_location	CCA0520S0183	evm.TU.Contig240.183	sp|Q9C7F5|NTF2_ARATH Nuclear transport factor 2 OS=Arabidopsis thaliana GN=NTF2 PE=1 SV=1//2.69684e-55	GO:0005575,GO:0005622,GO:0005623,GO:0044464,GO:0051179,GO:0006810,GO:0051234,GO:0008150	cellular_component,intracellular,cell,cell part,localization,transport,establishment of localization,biological_process	--	--
LNC_000770	0.645261	7.41876	-3.52322	0.0138976	0.238859	co_location	CCA0520S0180	evm.TU.Contig240.180	sp|P38385|SC61G_ORYSJ Protein transport protein Sec61 subunit gamma OS=Oryza sativa subsp. japonica GN=Os02g0178400 PE=3 SV=1//1.25786e-14	--	--	pop04145,pop04141,pop03060	Phagosome,Protein processing in endoplasmic reticulum,Protein export
LNC_000770	0.645261	7.41876	-3.52322	0.0138976	0.238859	co_location	CCA0520S0181	evm.TU.Contig240.181	sp|Q96509|PER55_ARATH Peroxidase 55 OS=Arabidopsis thaliana GN=PER55 PE=1 SV=1//3.67307e-145	GO:0050896,GO:0008150,GO:0006950,GO:0004601,GO:0016684,GO:0016209,GO:0006979,GO:0005488,GO:0016491,GO:0044710,GO:0003674,GO:0055114,GO:0046906,GO:0020037,GO:0003824,GO:0097159,GO:1901363,GO:0008152	response to stimulus,biological_process,response to stress,peroxidase activity,oxidoreductase activity, acting on peroxide as acceptor,antioxidant activity,response to oxidative stress,binding,oxidoreductase activity,single-organism metabolic process,molecular_function,oxidation-reduction process,tetrapyrrole binding,heme binding,catalytic activity,organic cyclic compound binding,heterocyclic com…	pop00360,pop01100,pop00940,pop01110	Phenylalanine metabolism,Metabolic pathways,Phenylpropanoid biosynthesis,Biosynthesis of secondary metabolites
LNC_000770	0.645261	7.41876	-3.52322	0.0138976	0.238859	co_location	CCA0520S0186	evm.TU.Contig240.186	-//-	--	--	--	--
LNC_000770	0.645261	7.41876	-3.52322	0.0138976	0.238859	co_location	CCA0520S0187	evm.TU.Contig240.187	-//-	--	--	--	--
LNC_000770	0.645261	7.41876	-3.52322	0.0138976	0.238859	co_location	CCA0520S0184	evm.TU.Contig240.184	-//-	--	--	--	--
LNC_000770	0.645261	7.41876	-3.52322	0.0138976	0.238859	co_location	CCA0520S0185	evm.TU.Contig240.185	-//-	--	--	--	--
LNC_000771	43.383	12.3767	1.8095	0.0428374	0.436603	co_location	CCA0520S0195	evm.TU.Contig240.195	sp|Q0J0K1|SPL18_ORYSJ Squamosa promoter-binding-like protein 18 OS=Oryza sativa subsp. japonica GN=SPL18 PE=2 SV=1//4.92866e-44	GO:0003674,GO:0003677,GO:0005634,GO:0097159,GO:1901363,GO:0005575,GO:0003676,GO:0043231,GO:0043227,GO:0005488,GO:0005623,GO:0044464,GO:0043229,GO:0043226,GO:0044424,GO:0005622	molecular_function,DNA binding,nucleus,organic cyclic compound binding,heterocyclic compound binding,cellular_component,nucleic acid binding,intracellular membrane-bounded organelle,membrane-bounded organelle,binding,cell,cell part,intracellular organelle,organelle,intracellular part,intracellular	--	--
LNC_000771	43.383	12.3767	1.8095	0.0428374	0.436603	co_location	CCA0520S0194	evm.TU.Contig240.194	-//-	--	--	--	--
LNC_000771	43.383	12.3767	1.8095	0.0428374	0.436603	co_location	CCA0520S0197	evm.TU.Contig240.197	sp|Q8LEF6|AB11I_ARATH ABC transporter I family member 11, chloroplastic OS=Arabidopsis thaliana GN=ABCI11 PE=2 SV=1//2.52964e-117	GO:0003924,GO:0005525,GO:0019001,GO:0006576,GO:0044106,GO:0032561,GO:0009308,GO:0003677,GO:0008150,GO:0016462,GO:1901564,GO:0043167,GO:0016787,GO:0000166,GO:1901265,GO:0036094,GO:0017111,GO:0009987,GO:0016817,GO:0005488,GO:0003674,GO:0017076,GO:0016818,GO:0034641,GO:0043168,GO:0032553,GO:0001882,GO:0030554,GO:0001883,GO:0032549,GO:0032550,GO:0032555,GO:0035639,GO:0006807,GO:0032559,GO:0005524,GO:…	GTPase activity,GTP binding,guanyl nucleotide binding,cellular biogenic amine metabolic process,cellular amine metabolic process,guanyl ribonucleotide binding,amine metabolic process,DNA binding,biological_process,pyrophosphatase activity,organonitrogen compound metabolic process,ion binding,hydrolase activity,nucleotide binding,nucleoside phosphate binding,small molecule binding,nucleoside-triph…	--	--
LNC_000771	43.383	12.3767	1.8095	0.0428374	0.436603	co_location	CCA0520S0196	evm.TU.Contig240.196	sp|Q9FYA2|WRK75_ARATH Probable WRKY transcription factor 75 OS=Arabidopsis thaliana GN=WRKY75 PE=2 SV=1//5.33279e-51	GO:0065007,GO:0050789,GO:0050794,GO:0043565,GO:0001071,GO:0003700,GO:0003677,GO:0008150,GO:0010468,GO:2000112,GO:0060255,GO:0010556,GO:0031326,GO:0080090,GO:0009889,GO:0009987,GO:0016070,GO:0006355,GO:0006351,GO:0032774,GO:2001141,GO:0031323,GO:0051252,GO:0019438,GO:0010467,GO:0005488,GO:0019219,GO:0051171,GO:0019222,GO:0034654,GO:0009059,GO:0034645,GO:0090304,GO:0018130,GO:1901362,GO:0003674,GO:…	biological regulation,regulation of biological process,regulation of cellular process,sequence-specific DNA binding,nucleic acid binding transcription factor activity,sequence-specific DNA binding transcription factor activity,DNA binding,biological_process,regulation of gene expression,regulation of cellular macromolecule biosynthetic process,regulation of macromolecule metabolic process,regulat…	--	--
LNC_000771	43.383	12.3767	1.8095	0.0428374	0.436603	co_location	CCA0520S0192	evm.TU.Contig240.192	-//-	--	--	--	--
LNC_000771	43.383	12.3767	1.8095	0.0428374	0.436603	co_location	CCA0520S0171	evm.TU.Contig240.170_evm.TU.Contig240.171	sp|Q8TP15|HTPX2_METAC Protease HtpX homolog 2 OS=Methanosarcina acetivorans (strain ATCC 35395 / DSM 2834 / JCM 12185 / C2A) GN=htpX2 PE=3 SV=1//6.75442e-09	GO:0008237,GO:0006508,GO:0004222,GO:0008233,GO:0070011,GO:0008150,GO:0016787,GO:0019538,GO:0004175,GO:0003674,GO:0043170,GO:0003824,GO:0008152,GO:0044238,GO:0071704	metallopeptidase activity,proteolysis,metalloendopeptidase activity,peptidase activity,peptidase activity, acting on L-amino acid peptides,biological_process,hydrolase activity,protein metabolic process,endopeptidase activity,molecular_function,macromolecule metabolic process,catalytic activity,metabolic process,primary metabolic process,organic substance metabolic process	--	--
LNC_000771	43.383	12.3767	1.8095	0.0428374	0.436603	co_location	CCA0520S0199	evm.TU.Contig240.199	sp|Q6R3K8|YSL4_ARATH Probable metal-nicotianamine transporter YSL4 OS=Arabidopsis thaliana GN=YSL4 PE=2 SV=1//6.26527e-14	--	--	--	--
LNC_000771	43.383	12.3767	1.8095	0.0428374	0.436603	co_location	CCA0520S0198	evm.TU.Contig240.198	-//-	--	--	--	--
LNC_000771	43.383	12.3767	1.8095	0.0428374	0.436603	co_location	CCA0520S0179	evm.TU.Contig240.179	sp|O65037|RK27_ORYSJ 50S ribosomal protein L27, chloroplastic OS=Oryza sativa subsp. japonica GN=RPL27 PE=2 SV=1//1.11434e-21	GO:0008150,GO:0008152,GO:0003674,GO:0071704,GO:0044238,GO:1901576,GO:0009058,GO:0034645,GO:0009059,GO:0044249,GO:0043170,GO:0005575,GO:0044237,GO:0044260,GO:0009987,GO:0010467,GO:0005623,GO:0044464,GO:0043229,GO:0043226,GO:0032991,GO:0044424,GO:0005737,GO:0005622,GO:0044444,GO:0043228,GO:0043232,GO:0019538,GO:0005198,GO:0005840,GO:0030529,GO:0003735,GO:0044267,GO:0006412	biological_process,metabolic process,molecular_function,organic substance metabolic process,primary metabolic process,organic substance biosynthetic process,biosynthetic process,cellular macromolecule biosynthetic process,macromolecule biosynthetic process,cellular biosynthetic process,macromolecule metabolic process,cellular_component,cellular metabolic process,cellular macromolecule metabolic p…	pop03010	Ribosome
LNC_000771	43.383	12.3767	1.8095	0.0428374	0.436603	co_location	CCA0520S0178	evm.TU.Contig240.178	sp|Q6NMK1|GXM1_ARATH Glucuronoxylan 4-O-methyltransferase 1 OS=Arabidopsis thaliana GN=GXM1 PE=1 SV=1//7.5714e-69	--	--	--	--
LNC_000771	43.383	12.3767	1.8095	0.0428374	0.436603	co_location	CCA0520S0173	evm.TU.Contig240.173	sp|P92792|TOM20_SOLTU Mitochondrial import receptor subunit TOM20 OS=Solanum tuberosum GN=TOM20 PE=1 SV=1//8.29551e-97	GO:0031090,GO:0044446,GO:0044422,GO:0043231,GO:0043227,GO:0043234,GO:0005737,GO:0016020,GO:0043229,GO:0071702,GO:0043226,GO:0044424,GO:0031967,GO:0044425,GO:0031966,GO:0005575,GO:0015031,GO:0019867,GO:0005740,GO:0005622,GO:0045184,GO:0008104,GO:0031975,GO:0005741,GO:0031968,GO:0033036,GO:0005623,GO:0044464,GO:0051179,GO:0034613,GO:0070727,GO:0006886,GO:0051641,GO:0051649,GO:0044444,GO:0006810,GO:…	organelle membrane,intracellular organelle part,organelle part,intracellular membrane-bounded organelle,membrane-bounded organelle,protein complex,cytoplasm,membrane,intracellular organelle,organic substance transport,organelle,intracellular part,organelle envelope,membrane part,mitochondrial membrane,cellular_component,protein transport,outer membrane,mitochondrial envelope,intracellular,establi…	--	--
LNC_000771	43.383	12.3767	1.8095	0.0428374	0.436603	co_location	CCA0520S0172	evm.TU.Contig240.172	sp|P37707|B2_DAUCA B2 protein OS=Daucus carota PE=2 SV=1//7.61173e-88	--	--	--	--
LNC_000771	43.383	12.3767	1.8095	0.0428374	0.436603	co_location	CCA0520S0177	evm.TU.Contig240.177	-//-	GO:0065007,GO:0050789,GO:0050794,GO:0008150,GO:0010468,GO:2000112,GO:0060255,GO:0010556,GO:0031326,GO:0080090,GO:0009889,GO:0009987,GO:0016070,GO:0006355,GO:0006351,GO:0032774,GO:2001141,GO:0031323,GO:0051252,GO:0019438,GO:0010467,GO:0019219,GO:0051171,GO:0019222,GO:0034654,GO:0009059,GO:0034645,GO:0090304,GO:0018130,GO:1901362,GO:0006139,GO:0006725,GO:0034641,GO:0044271,GO:1901576,GO:0046483,GO:…	biological regulation,regulation of biological process,regulation of cellular process,biological_process,regulation of gene expression,regulation of cellular macromolecule biosynthetic process,regulation of macromolecule metabolic process,regulation of macromolecule biosynthetic process,regulation of cellular biosynthetic process,regulation of primary metabolic process,regulation of biosynthetic …	--	--
LNC_000771	43.383	12.3767	1.8095	0.0428374	0.436603	co_location	CCA0520S0176	evm.TU.Contig240.176	sp|P49730|RIR2_TOBAC Ribonucleoside-diphosphate reductase small chain OS=Nicotiana tabacum PE=2 SV=1//0	GO:0055114,GO:0044710,GO:0008152,GO:0008150,GO:0003824,GO:0006807,GO:0003674,GO:0006725,GO:0046483,GO:1901360,GO:0071704,GO:0006139,GO:0016747,GO:0016746,GO:0034641,GO:0044237,GO:0044238,GO:0016740,GO:0009987,GO:0044281,GO:0009186,GO:0009132,GO:0006796,GO:0006793,GO:0055086,GO:0004379,GO:0019107,GO:0006753,GO:0016410,GO:0019637	oxidation-reduction process,single-organism metabolic process,metabolic process,biological_process,catalytic activity,nitrogen compound metabolic process,molecular_function,cellular aromatic compound metabolic process,heterocycle metabolic process,organic cyclic compound metabolic process,organic substance metabolic process,nucleobase-containing compound metabolic process,transferase activity, tr…	pop00480,pop01100,pop00230,pop00240	Glutathione metabolism,Metabolic pathways,Purine metabolism,Pyrimidine metabolism
LNC_000771	43.383	12.3767	1.8095	0.0428374	0.436603	co_location	CCA0520S0175	evm.TU.Contig240.175	-//-	--	--	--	--
LNC_000771	43.383	12.3767	1.8095	0.0428374	0.436603	co_location	CCA0520S0174	evm.TU.Contig240.174	sp|P45103|Y1198_HAEIN Uncharacterized protein HI_1198 OS=Haemophilus influenzae (strain ATCC 51907 / DSM 11121 / KW20 / Rd) GN=HI_1198 PE=3 SV=1//4.60446e-20	GO:0003725,GO:0005488,GO:0003674,GO:0003676,GO:0097159,GO:1901363,GO:0003723	double-stranded RNA binding,binding,molecular_function,nucleic acid binding,organic cyclic compound binding,heterocyclic compound binding,RNA binding	--	--
LNC_000771	43.383	12.3767	1.8095	0.0428374	0.436603	co_location	CCA0520S0201	evm.TU.Contig240.201	sp|Q9SGA0|ACR6_ARATH ACT domain-containing protein ACR6 OS=Arabidopsis thaliana GN=ACR6 PE=2 SV=1//0	GO:0016491,GO:0055114,GO:0044710,GO:0008152,GO:0008150,GO:0003824,GO:0006807,GO:0003674,GO:0006725,GO:0046483,GO:1901360,GO:0071704,GO:0006139,GO:0090304,GO:0043167,GO:0034641,GO:0097159,GO:1901363,GO:0044237,GO:0044238,GO:0071944,GO:0031406,GO:0050896,GO:0016972,GO:0009987,GO:0016670,GO:0006950,GO:0016597,GO:0016667,GO:0005488,GO:0044260,GO:0016010,GO:0043170,GO:0044459,GO:0005886,GO:0005524,GO:…	oxidoreductase activity,oxidation-reduction process,single-organism metabolic process,metabolic process,biological_process,catalytic activity,nitrogen compound metabolic process,molecular_function,cellular aromatic compound metabolic process,heterocycle metabolic process,organic cyclic compound metabolic process,organic substance metabolic process,nucleobase-containing compound metabolic process,…	--	--
LNC_000771	43.383	12.3767	1.8095	0.0428374	0.436603	co_location	CCA0520S0200	evm.TU.Contig240.200	sp|Q9LSD5|TCP20_ARATH Transcription factor TCP20 OS=Arabidopsis thaliana GN=TCP20 PE=1 SV=1//3.05226e-64	--	--	--	--
LNC_000771	43.383	12.3767	1.8095	0.0428374	0.436603	co_location	CCA0520S0202	evm.TU.Contig240.202	sp|Q9FMU2|PP380_ARATH Pentatricopeptide repeat-containing protein At5g14080 OS=Arabidopsis thaliana GN=At5g14080 PE=2 SV=2//0	GO:0005623,GO:0044464,GO:0005622,GO:0044424,GO:0005575,GO:0032991,GO:0008150,GO:0044238,GO:0009987,GO:0000375,GO:0008152,GO:0010467,GO:0044763,GO:0030529,GO:0044699,GO:0008380,GO:0071704,GO:0000372,GO:0000376,GO:0006807,GO:0044237,GO:0006139,GO:0006396,GO:0090304,GO:1901360,GO:0034641,GO:0003674,GO:0046483,GO:0016070,GO:0006725,GO:0043170,GO:0050794,GO:0050789,GO:0065007,GO:0044260,GO:0005488,GO:…	cell,cell part,intracellular,intracellular part,cellular_component,macromolecular complex,biological_process,primary metabolic process,cellular process,RNA splicing, via transesterification reactions,metabolic process,gene expression,single-organism cellular process,ribonucleoprotein complex,single-organism process,RNA splicing,organic substance metabolic process,Group I intron splicing,RNA splic…	--	--
LNC_000771	43.383	12.3767	1.8095	0.0428374	0.436603	co_location	CCA0520S0168	evm.TU.Contig240.168	-//-	GO:0065007,GO:0050789,GO:0008150,GO:0030234,GO:0065009,GO:0019222,GO:0003674,GO:0050790,GO:0008152	biological regulation,regulation of biological process,biological_process,enzyme regulator activity,regulation of molecular function,regulation of metabolic process,molecular_function,regulation of catalytic activity,metabolic process	--	--
LNC_000771	43.383	12.3767	1.8095	0.0428374	0.436603	co_location	CCA0520S0169	evm.TU.Contig240.169	sp|Q8L7B2|SCP20_ARATH Serine carboxypeptidase-like 20 OS=Arabidopsis thaliana GN=SCPL20 PE=2 SV=2//6.85526e-22	GO:0006508,GO:0008233,GO:0004185,GO:0070011,GO:0008150,GO:0070008,GO:0004180,GO:0016787,GO:0008236,GO:0017171,GO:0008238,GO:0019538,GO:0003674,GO:0043170,GO:0003824,GO:0008152,GO:0044238,GO:0071704	proteolysis,peptidase activity,serine-type carboxypeptidase activity,peptidase activity, acting on L-amino acid peptides,biological_process,serine-type exopeptidase activity,carboxypeptidase activity,hydrolase activity,serine-type peptidase activity,serine hydrolase activity,exopeptidase activity,protein metabolic process,molecular_function,macromolecule metabolic process,catalytic activity,metab…	--	--
LNC_000771	43.383	12.3767	1.8095	0.0428374	0.436603	co_location	CCA0520S0166	evm.TU.Contig240.166	-//-	--	--	--	--
LNC_000771	43.383	12.3767	1.8095	0.0428374	0.436603	co_location	CCA0520S0167	evm.TU.Contig240.167	sp|Q9FMA1|PP433_ARATH Pentatricopeptide repeat-containing protein At5g56310 OS=Arabidopsis thaliana GN=PCMP-E13 PE=2 SV=1//1.99405e-98	GO:0003677,GO:0008150,GO:0009987,GO:0016070,GO:0006351,GO:0032774,GO:0019438,GO:0010467,GO:0005488,GO:0016779,GO:0034654,GO:0009059,GO:0034645,GO:0090304,GO:0018130,GO:1901362,GO:0003674,GO:0006139,GO:0006725,GO:0034641,GO:0044271,GO:1901576,GO:0046483,GO:0009058,GO:0006807,GO:1901360,GO:0034062,GO:0043170,GO:0044249,GO:0003676,GO:0044237,GO:0003899,GO:0044260,GO:0016740,GO:0003824,GO:0097159,GO:…	DNA binding,biological_process,cellular process,RNA metabolic process,transcription, DNA-dependent,RNA biosynthetic process,aromatic compound biosynthetic process,gene expression,binding,nucleotidyltransferase activity,nucleobase-containing compound biosynthetic process,macromolecule biosynthetic process,cellular macromolecule biosynthetic process,nucleic acid metabolic process,heterocycle biosyn…	--	--
LNC_000771	43.383	12.3767	1.8095	0.0428374	0.436603	co_location	CCA0520S0188	evm.TU.Contig240.188	-//-	--	--	--	--
LNC_000771	43.383	12.3767	1.8095	0.0428374	0.436603	co_location	CCA0520S0189	evm.TU.Contig240.189	-//-	--	--	--	--
LNC_000771	43.383	12.3767	1.8095	0.0428374	0.436603	co_location	CCA0520S0182	evm.TU.Contig240.182	sp|F4I9E1|NFD4_ARATH Protein NUCLEAR FUSION DEFECTIVE 4 OS=Arabidopsis thaliana GN=NFD4 PE=3 SV=1//2.01582e-11	GO:0016020,GO:0044425,GO:0005575,GO:0016021,GO:0031224	membrane,membrane part,cellular_component,integral to membrane,intrinsic to membrane	--	--
LNC_000771	43.383	12.3767	1.8095	0.0428374	0.436603	co_location	CCA0520S0183	evm.TU.Contig240.183	sp|Q9C7F5|NTF2_ARATH Nuclear transport factor 2 OS=Arabidopsis thaliana GN=NTF2 PE=1 SV=1//2.69684e-55	GO:0005575,GO:0005622,GO:0005623,GO:0044464,GO:0051179,GO:0006810,GO:0051234,GO:0008150	cellular_component,intracellular,cell,cell part,localization,transport,establishment of localization,biological_process	--	--
LNC_000771	43.383	12.3767	1.8095	0.0428374	0.436603	co_location	CCA0520S0180	evm.TU.Contig240.180	sp|P38385|SC61G_ORYSJ Protein transport protein Sec61 subunit gamma OS=Oryza sativa subsp. japonica GN=Os02g0178400 PE=3 SV=1//1.25786e-14	--	--	pop04145,pop04141,pop03060	Phagosome,Protein processing in endoplasmic reticulum,Protein export
LNC_000771	43.383	12.3767	1.8095	0.0428374	0.436603	co_location	CCA0520S0181	evm.TU.Contig240.181	sp|Q96509|PER55_ARATH Peroxidase 55 OS=Arabidopsis thaliana GN=PER55 PE=1 SV=1//3.67307e-145	GO:0050896,GO:0008150,GO:0006950,GO:0004601,GO:0016684,GO:0016209,GO:0006979,GO:0005488,GO:0016491,GO:0044710,GO:0003674,GO:0055114,GO:0046906,GO:0020037,GO:0003824,GO:0097159,GO:1901363,GO:0008152	response to stimulus,biological_process,response to stress,peroxidase activity,oxidoreductase activity, acting on peroxide as acceptor,antioxidant activity,response to oxidative stress,binding,oxidoreductase activity,single-organism metabolic process,molecular_function,oxidation-reduction process,tetrapyrrole binding,heme binding,catalytic activity,organic cyclic compound binding,heterocyclic com…	pop00360,pop01100,pop00940,pop01110	Phenylalanine metabolism,Metabolic pathways,Phenylpropanoid biosynthesis,Biosynthesis of secondary metabolites
LNC_000771	43.383	12.3767	1.8095	0.0428374	0.436603	co_location	CCA0520S0186	evm.TU.Contig240.186	-//-	--	--	--	--
LNC_000771	43.383	12.3767	1.8095	0.0428374	0.436603	co_location	CCA0520S0187	evm.TU.Contig240.187	-//-	--	--	--	--
LNC_000771	43.383	12.3767	1.8095	0.0428374	0.436603	co_location	CCA0520S0184	evm.TU.Contig240.184	-//-	--	--	--	--
LNC_000771	43.383	12.3767	1.8095	0.0428374	0.436603	co_location	CCA0520S0185	evm.TU.Contig240.185	-//-	--	--	--	--
LNC_000797	0.785122	0.0925246	3.08501	0.0390012	0.418258	co_location	CCA0522S0038	evm.TU.Contig241.38	sp|Q42564|APX3_ARATH L-ascorbate peroxidase 3, peroxisomal OS=Arabidopsis thaliana GN=APX3 PE=1 SV=1//2.02384e-111	GO:0008150,GO:0050896,GO:0006950,GO:0008152,GO:0006979,GO:0020037,GO:0016209,GO:0046906,GO:0004601,GO:0016684,GO:0097159,GO:1901363,GO:0044710,GO:0016491,GO:0055114,GO:0005488,GO:0003674,GO:0003824	biological_process,response to stimulus,response to stress,metabolic process,response to oxidative stress,heme binding,antioxidant activity,tetrapyrrole binding,peroxidase activity,oxidoreductase activity, acting on peroxide as acceptor,organic cyclic compound binding,heterocyclic compound binding,single-organism metabolic process,oxidoreductase activity,oxidation-reduction process,binding,molecu…	pop00053,pop00480	Ascorbate and aldarate metabolism,Glutathione metabolism
LNC_000797	0.785122	0.0925246	3.08501	0.0390012	0.418258	co_location	CCA0522S0039	evm.TU.Contig241.39	sp|Q9SKR2|SYT1_ARATH Synaptotagmin-1 OS=Arabidopsis thaliana GN=SYT1 PE=1 SV=2//0	GO:0003674,GO:0005488,GO:0008289,GO:0005515	molecular_function,binding,lipid binding,protein binding	--	--
LNC_000797	0.785122	0.0925246	3.08501	0.0390012	0.418258	co_location	CCA0522S0030	evm.TU.Contig241.30	-//-	--	--	pop03050	Proteasome
LNC_000797	0.785122	0.0925246	3.08501	0.0390012	0.418258	co_location	CCA0522S0031	evm.TU.Contig241.31	sp|Q9ZNT3|ADF5_ARATH Actin-depolymerizing factor 5 OS=Arabidopsis thaliana GN=ADF5 PE=1 SV=1//3.98246e-84	GO:0003674,GO:0008092,GO:0003779,GO:0005575,GO:0005488,GO:0005623,GO:0044464,GO:0005515,GO:0005622	molecular_function,cytoskeletal protein binding,actin binding,cellular_component,binding,cell,cell part,protein binding,intracellular	--	--
LNC_000797	0.785122	0.0925246	3.08501	0.0390012	0.418258	co_location	CCA0522S0032	evm.TU.Contig241.32	sp|O49607|SBT16_ARATH Subtilisin-like protease SBT1.6 OS=Arabidopsis thaliana GN=SBT1.6 PE=2 SV=1//0	GO:0016787,GO:0003824,GO:0008150,GO:0044238,GO:0008236,GO:0017171,GO:0008152,GO:0070011,GO:0008233,GO:0004252,GO:0071704,GO:0004175,GO:0006508,GO:0003674,GO:0043170,GO:0019538	hydrolase activity,catalytic activity,biological_process,primary metabolic process,serine-type peptidase activity,serine hydrolase activity,metabolic process,peptidase activity, acting on L-amino acid peptides,peptidase activity,serine-type endopeptidase activity,organic substance metabolic process,endopeptidase activity,proteolysis,molecular_function,macromolecule metabolic process,protein metab…	--	--
LNC_000797	0.785122	0.0925246	3.08501	0.0390012	0.418258	co_location	CCA0522S0034	evm.TU.Contig241.34	-//-	--	--	--	--
LNC_000797	0.785122	0.0925246	3.08501	0.0390012	0.418258	co_location	CCA0522S0035	evm.TU.Contig241.35	-//-	GO:0008152,GO:0003674,GO:0009058,GO:0003824,GO:0008150,GO:0001733,GO:0050694,GO:0008146,GO:0016740,GO:0005794,GO:0016782,GO:0016020,GO:0005575,GO:0043231,GO:0043227,GO:0005623,GO:0044464,GO:0043229,GO:0043226,GO:0044424,GO:0005622,GO:0031224,GO:0044425,GO:0016021,GO:0005737,GO:0044444	metabolic process,molecular_function,biosynthetic process,catalytic activity,biological_process,galactosylceramide sulfotransferase activity,galactose 3-O-sulfotransferase activity,sulfotransferase activity,transferase activity,Golgi apparatus,transferase activity, transferring sulfur-containing groups,membrane,cellular_component,intracellular membrane-bounded organelle,membrane-bounded organelle…	--	--
LNC_000797	0.785122	0.0925246	3.08501	0.0390012	0.418258	co_location	CCA0522S0036	evm.TU.Contig241.36	sp|Q38967|AAP2_ARATH Amino acid permease 2 OS=Arabidopsis thaliana GN=AAP2 PE=1 SV=1//0	--	--	--	--
LNC_000797	0.785122	0.0925246	3.08501	0.0390012	0.418258	co_location	CCA0522S0037	evm.TU.Contig241.37	sp|P81393|MYB08_ANTMA Myb-related protein 308 OS=Antirrhinum majus GN=MYB308 PE=2 SV=1//8.70408e-121	GO:0005623,GO:0044464,GO:0005622,GO:0044424,GO:0043226,GO:0043229,GO:0005575,GO:0043227,GO:0043231,GO:0016787,GO:0005634,GO:0016817,GO:0006996,GO:0003824,GO:0008150,GO:0016818,GO:0016043,GO:0006325,GO:0009987,GO:0044763,GO:0044699,GO:0071840,GO:0003676,GO:0016568,GO:0005215,GO:0006338,GO:0003674,GO:0022857,GO:0015171,GO:0051276,GO:0022892,GO:0022891,GO:0005342,GO:0046943,GO:0015075,GO:0008514,GO:…	cell,cell part,intracellular,intracellular part,organelle,intracellular organelle,cellular_component,membrane-bounded organelle,intracellular membrane-bounded organelle,hydrolase activity,nucleus,hydrolase activity, acting on acid anhydrides,organelle organization,catalytic activity,biological_process,hydrolase activity, acting on acid anhydrides, in phosphorus-containing anhydrides,cellular comp…	--	--
LNC_000797	0.785122	0.0925246	3.08501	0.0390012	0.418258	co_location	CCA0522S0049	evm.TU.Contig241.49	-//-	GO:0010467,GO:0006807,GO:0006139,GO:0009059,GO:0034645,GO:0090304,GO:0006725,GO:0034641,GO:0046483,GO:1901360,GO:0044249,GO:0016070,GO:0003676,GO:1901576,GO:0009987,GO:0003677,GO:0044237,GO:0044260,GO:0034654,GO:0009058,GO:0019222,GO:0032774,GO:0006351,GO:0010468,GO:0019219,GO:0051171,GO:0031323,GO:0044271,GO:0060255,GO:0019438,GO:0051252,GO:2001141,GO:0006355,GO:0009889,GO:0010556,GO:0031326,GO:…	gene expression,nitrogen compound metabolic process,nucleobase-containing compound metabolic process,macromolecule biosynthetic process,cellular macromolecule biosynthetic process,nucleic acid metabolic process,cellular aromatic compound metabolic process,cellular nitrogen compound metabolic process,heterocycle metabolic process,organic cyclic compound metabolic process,cellular biosynthetic proc…	--	--
LNC_000797	0.785122	0.0925246	3.08501	0.0390012	0.418258	co_location	CCA0522S0048	evm.TU.Contig241.48	sp|Q9SGY7|PEK11_ARATH Putative proline-rich receptor-like protein kinase PERK11 OS=Arabidopsis thaliana GN=PERK11 PE=2 SV=2//9.09521e-71	GO:0003824,GO:0008150,GO:0044238,GO:0009987,GO:0008152,GO:0071704,GO:0044237,GO:0003674,GO:0043170,GO:0016740,GO:0044260,GO:0050896,GO:0097159,GO:1901363,GO:0006950,GO:0016772,GO:0035639,GO:0019538,GO:0043168,GO:0005524,GO:0036094,GO:0017076,GO:0000166,GO:1901265,GO:0032555,GO:0001883,GO:0032549,GO:0032550,GO:0001882,GO:0005488,GO:0032553,GO:0006796,GO:0006793,GO:0030554,GO:0032559,GO:0043167,GO:…	catalytic activity,biological_process,primary metabolic process,cellular process,metabolic process,organic substance metabolic process,cellular metabolic process,molecular_function,macromolecule metabolic process,transferase activity,cellular macromolecule metabolic process,response to stimulus,organic cyclic compound binding,heterocyclic compound binding,response to stress,transferase activity, …	--	--
LNC_000797	0.785122	0.0925246	3.08501	0.0390012	0.418258	co_location	CCA0522S0041	evm.TU.Contig241.41	sp|Q0WPU1|MYO15_ARATH Myosin-15 OS=Arabidopsis thaliana GN=XI-I PE=1 SV=1//5.08211e-24	--	--	--	--
LNC_000797	0.785122	0.0925246	3.08501	0.0390012	0.418258	co_location	CCA0522S0040	evm.TU.Contig241.40	sp|Q6WWW4|UPL3_ARATH E3 ubiquitin-protein ligase UPL3 OS=Arabidopsis thaliana GN=UPL3 PE=1 SV=1//0	GO:0005623,GO:0044464,GO:0005622,GO:0044424,GO:0043226,GO:0043229,GO:0005575,GO:0043227,GO:0043231,GO:0005634,GO:0032991,GO:0044446,GO:0044422,GO:0003824,GO:0008150,GO:0043234,GO:0044238,GO:0009987,GO:0008152,GO:0009058,GO:0010467,GO:0034645,GO:0009059,GO:1901576,GO:0071704,GO:0016591,GO:0044249,GO:0006807,GO:0044237,GO:0005672,GO:0000428,GO:0030880,GO:0055029,GO:0006139,GO:0043233,GO:0070013,GO:…	cell,cell part,intracellular,intracellular part,organelle,intracellular organelle,cellular_component,membrane-bounded organelle,intracellular membrane-bounded organelle,nucleus,macromolecular complex,intracellular organelle part,organelle part,catalytic activity,biological_process,protein complex,primary metabolic process,cellular process,metabolic process,biosynthetic process,gene expression,cel…	pop04120	Ubiquitin mediated proteolysis
LNC_000797	0.785122	0.0925246	3.08501	0.0390012	0.418258	co_location	CCA0522S0043	evm.TU.Contig241.43	sp|P18025|TBB1_MAIZE Tubulin beta-1 chain OS=Zea mays GN=TUBB1 PE=2 SV=1//7.85893e-14	GO:0003924,GO:0016787,GO:0016462,GO:0017111,GO:0016818,GO:0016817,GO:0003824,GO:0003674	GTPase activity,hydrolase activity,pyrophosphatase activity,nucleoside-triphosphatase activity,hydrolase activity, acting on acid anhydrides, in phosphorus-containing anhydrides,hydrolase activity, acting on acid anhydrides,catalytic activity,molecular_function	pop04145	Phagosome
LNC_000797	0.785122	0.0925246	3.08501	0.0390012	0.418258	co_location	CCA0522S0042	evm.TU.Contig241.42	sp|Q0WPU1|MYO15_ARATH Myosin-15 OS=Arabidopsis thaliana GN=XI-I PE=1 SV=1//2.15253e-23	--	--	--	--
LNC_000797	0.785122	0.0925246	3.08501	0.0390012	0.418258	co_location	CCA0522S0045	evm.TU.Contig241.45	sp|Q28E45|MCM10_XENTR Protein MCM10 homolog OS=Xenopus tropicalis GN=mcm10 PE=2 SV=1//5.64743e-34	GO:0005623,GO:0044464,GO:0005622,GO:0044424,GO:0043226,GO:0043229,GO:0005575,GO:0043227,GO:0043231,GO:0016787,GO:0005634,GO:0006260,GO:0003824,GO:0008150,GO:0016779,GO:0044238,GO:0008192,GO:0070568,GO:0009987,GO:0008152,GO:0006259,GO:0009058,GO:0034645,GO:0016791,GO:0009059,GO:1901576,GO:0071704,GO:0044249,GO:0006807,GO:0044237,GO:0006139,GO:0090304,GO:1901360,GO:0034641,GO:0003674,GO:0004651,GO:…	cell,cell part,intracellular,intracellular part,organelle,intracellular organelle,cellular_component,membrane-bounded organelle,intracellular membrane-bounded organelle,hydrolase activity,nucleus,DNA replication,catalytic activity,biological_process,nucleotidyltransferase activity,primary metabolic process,RNA guanylyltransferase activity,guanylyltransferase activity,cellular process,metabolic pr…	--	--
LNC_000797	0.785122	0.0925246	3.08501	0.0390012	0.418258	co_location	CCA0522S0044	evm.TU.Contig241.44	sp|Q9SCU9|BGA13_ARATH Beta-galactosidase 13 OS=Arabidopsis thaliana GN=BGAL13 PE=2 SV=1//0	GO:0005575,GO:0043234,GO:0032991,GO:0005488,GO:0003674,GO:0004553,GO:0030246,GO:0016798,GO:0004565,GO:0071704,GO:0044238,GO:0009341,GO:0015925,GO:0016787,GO:0005975,GO:0008150,GO:0008152,GO:0003824	cellular_component,protein complex,macromolecular complex,binding,molecular_function,hydrolase activity, hydrolyzing O-glycosyl compounds,carbohydrate binding,hydrolase activity, acting on glycosyl bonds,beta-galactosidase activity,organic substance metabolic process,primary metabolic process,beta-galactosidase complex,galactosidase activity,hydrolase activity,carbohydrate metabolic process,biolo…	--	--
LNC_000797	0.785122	0.0925246	3.08501	0.0390012	0.418258	co_location	CCA0522S0047	evm.TU.Contig241.47	sp|P35133|UBC10_ARATH Ubiquitin-conjugating enzyme E2 10 OS=Arabidopsis thaliana GN=UBC10 PE=1 SV=1//3.34369e-98	GO:0044425,GO:0005575,GO:0043234,GO:0005623,GO:0044464,GO:0044424,GO:0005622,GO:0032991,GO:0016020,GO:0065007,GO:0005488,GO:0050794,GO:0044699,GO:0006810,GO:0051234,GO:0051179,GO:0050789,GO:0006464,GO:0036211,GO:0033036,GO:0071702,GO:0007154,GO:0009987,GO:0003674,GO:0044763,GO:0044459,GO:0015031,GO:0044260,GO:0043412,GO:0007165,GO:0044700,GO:0051716,GO:0044237,GO:0045184,GO:0023052,GO:0008104,GO:…	membrane part,cellular_component,protein complex,cell,cell part,intracellular part,intracellular,macromolecular complex,membrane,biological regulation,binding,regulation of cellular process,single-organism process,transport,establishment of localization,localization,regulation of biological process,cellular protein modification process,protein modification process,macromolecule localization,organ…	pop04120,pop04141	Ubiquitin mediated proteolysis,Protein processing in endoplasmic reticulum
LNC_000797	0.785122	0.0925246	3.08501	0.0390012	0.418258	co_location	CCA0522S0046	evm.TU.Contig241.46	sp|O04369|RAC1_LOTJA Rac-like GTP-binding protein RAC1 OS=Lotus japonicus GN=RAC1 PE=2 SV=1//1.33899e-120	GO:0009987,GO:0050789,GO:0065007,GO:0008150,GO:0050794,GO:0050896,GO:0044763,GO:0044699,GO:0051716,GO:0007154,GO:0036094,GO:0007264,GO:0007165,GO:0000166,GO:1901265,GO:0044700,GO:0023052,GO:0097159,GO:1901363,GO:0035639,GO:0019001,GO:0017076,GO:0043168,GO:0001882,GO:0032553,GO:0032555,GO:0001883,GO:0032549,GO:0032550,GO:0032561,GO:0005525,GO:0043167,GO:0035556,GO:0005488,GO:0003674	cellular process,regulation of biological process,biological regulation,biological_process,regulation of cellular process,response to stimulus,single-organism cellular process,single-organism process,cellular response to stimulus,cell communication,small molecule binding,small GTPase mediated signal transduction,signal transduction,nucleotide binding,nucleoside phosphate binding,single organism s…	pop04145	Phagosome
LNC_000797	0.785122	0.0925246	3.08501	0.0390012	0.418258	co_location	CCA0522S0029	evm.TU.Contig241.29	-//-	--	--	--	--
LNC_000797	0.785122	0.0925246	3.08501	0.0390012	0.418258	co_location	CCA0522S0028	evm.TU.Contig241.28	sp|P55034|PSMD4_ARATH 26S proteasome non-ATPase regulatory subunit 4 homolog OS=Arabidopsis thaliana GN=RPN10 PE=1 SV=1//1.46234e-09	--	--	pop03050	Proteasome
LNC_000797	0.785122	0.0925246	3.08501	0.0390012	0.418258	co_location	CCA0522S0027	evm.TU.Contig241.27	sp|Q54IJ2|CTLHA_DICDI CTL-like protein DDB_G0288717 OS=Dictyostelium discoideum GN=DDB_G0288717 PE=3 SV=1//9.10034e-11	--	--	--	--
LNC_000797	0.785122	0.0925246	3.08501	0.0390012	0.418258	co_location	CCA0522S0026	evm.TU.Contig241.26	sp|Q8RUD6|STR19_ARATH Rhodanese-like domain-containing protein 19, mitochondrial OS=Arabidopsis thaliana GN=STR19 PE=2 SV=1//4.18556e-29	--	--	--	--
LNC_000797	0.785122	0.0925246	3.08501	0.0390012	0.418258	co_location	CCA0522S0025	evm.TU.Contig241.25	sp|O49605|CP21A_ARATH Peptidyl-prolyl cis-trans isomerase CYP21-1 OS=Arabidopsis thaliana GN=CYP21-1 PE=2 SV=1//4.61212e-79	GO:0003824,GO:0008150,GO:0044238,GO:0009987,GO:0008152,GO:0071704,GO:0044237,GO:0003674,GO:0043170,GO:0044260,GO:0000413,GO:0003755,GO:0016859,GO:0018208,GO:0019538,GO:0006457,GO:0018193,GO:0016853,GO:0044267,GO:0006464,GO:0036211,GO:0043412	catalytic activity,biological_process,primary metabolic process,cellular process,metabolic process,organic substance metabolic process,cellular metabolic process,molecular_function,macromolecule metabolic process,cellular macromolecule metabolic process,protein peptidyl-prolyl isomerization,peptidyl-prolyl cis-trans isomerase activity,cis-trans isomerase activity,peptidyl-proline modification,pro…	--	--
LNC_000797	0.785122	0.0925246	3.08501	0.0390012	0.418258	co_location	CCA0522S0050	evm.TU.Contig241.50	sp|O22468|MSI2_ARATH WD-40 repeat-containing protein MSI2 OS=Arabidopsis thaliana GN=MSI2 PE=2 SV=1//0	GO:0003674,GO:0005488,GO:0005515	molecular_function,binding,protein binding	--	--
LNC_000804	0.0316617	2.33987	-6.20755	0.000189825	0.0123458	co_location	CCA0522S0214	evm.TU.Contig241.214	sp|O24461|RAB7_PRUAR Ras-related protein Rab7 OS=Prunus armeniaca PE=2 SV=1//4.23609e-129	GO:0044699,GO:0044763,GO:0065007,GO:0050896,GO:0044700,GO:0023052,GO:0050789,GO:0003924,GO:0007165,GO:0007154,GO:0050794,GO:0005525,GO:0019001,GO:0006576,GO:0044106,GO:0032561,GO:0009308,GO:0051716,GO:0008150,GO:0016462,GO:1901564,GO:0043167,GO:0016787,GO:0000166,GO:1901265,GO:0036094,GO:0017111,GO:0009987,GO:0016817,GO:0005488,GO:0007264,GO:0003674,GO:0017076,GO:0016818,GO:0034641,GO:0043168,GO:…	single-organism process,single-organism cellular process,biological regulation,response to stimulus,single organism signaling,signaling,regulation of biological process,GTPase activity,signal transduction,cell communication,regulation of cellular process,GTP binding,guanyl nucleotide binding,cellular biogenic amine metabolic process,cellular amine metabolic process,guanyl ribonucleotide binding,a…	pop04145,pop04144	Phagosome,Endocytosis
LNC_000804	0.0316617	2.33987	-6.20755	0.000189825	0.0123458	co_location	CCA0522S0213	evm.TU.Contig241.212_evm.TU.Contig241.213	sp|Q9LV48|PERK1_ARATH Proline-rich receptor-like protein kinase PERK1 OS=Arabidopsis thaliana GN=PERK1 PE=2 SV=1//0	GO:0016020,GO:0005575,GO:0008150,GO:0043167,GO:0000166,GO:1901265,GO:0036094,GO:0009987,GO:0006796,GO:0006793,GO:0005488,GO:0016310,GO:0019538,GO:0003674,GO:0017076,GO:0043168,GO:0032553,GO:0001882,GO:0044267,GO:0016301,GO:0030554,GO:0001883,GO:0032549,GO:0032550,GO:0032555,GO:0035639,GO:0004672,GO:0006468,GO:0016773,GO:0032559,GO:0043170,GO:0005524,GO:0043412,GO:0006464,GO:0036211,GO:0044237,GO:…	membrane,cellular_component,biological_process,ion binding,nucleotide binding,nucleoside phosphate binding,small molecule binding,cellular process,phosphate-containing compound metabolic process,phosphorus metabolic process,binding,phosphorylation,protein metabolic process,molecular_function,purine nucleotide binding,anion binding,ribonucleotide binding,nucleoside binding,cellular protein metabol…	--	--
LNC_000804	0.0316617	2.33987	-6.20755	0.000189825	0.0123458	co_location	CCA0522S0217	evm.TU.Contig241.217	sp|Q9SCZ4|FERON_ARATH Receptor-like protein kinase FERONIA OS=Arabidopsis thaliana GN=FER PE=1 SV=1//0	GO:0050896,GO:0006952,GO:0008150,GO:0006950,GO:0043167,GO:0000166,GO:1901265,GO:0036094,GO:0009987,GO:0006796,GO:0006793,GO:0005488,GO:0016310,GO:0019538,GO:0003674,GO:0017076,GO:0043168,GO:0032553,GO:0001882,GO:0044267,GO:0016301,GO:0030554,GO:0001883,GO:0032549,GO:0032550,GO:0032555,GO:0035639,GO:0004672,GO:0006468,GO:0016773,GO:0032559,GO:0043170,GO:0005524,GO:0043412,GO:0006464,GO:0036211,GO:…	response to stimulus,defense response,biological_process,response to stress,ion binding,nucleotide binding,nucleoside phosphate binding,small molecule binding,cellular process,phosphate-containing compound metabolic process,phosphorus metabolic process,binding,phosphorylation,protein metabolic process,molecular_function,purine nucleotide binding,anion binding,ribonucleotide binding,nucleoside bin…	--	--
LNC_000804	0.0316617	2.33987	-6.20755	0.000189825	0.0123458	co_location	CCA0522S0208	evm.TU.Contig241.208	sp|Q3E9B4|OFP8_ARATH Transcription repressor OFP8 OS=Arabidopsis thaliana GN=OFP8 PE=2 SV=1//1.26234e-23	GO:0003824,GO:0016787,GO:0004190,GO:0070001,GO:0003674,GO:0004175,GO:0008233,GO:0070011,GO:0005575,GO:0031224,GO:0016021,GO:0016020,GO:0044425	catalytic activity,hydrolase activity,aspartic-type endopeptidase activity,aspartic-type peptidase activity,molecular_function,endopeptidase activity,peptidase activity,peptidase activity, acting on L-amino acid peptides,cellular_component,intrinsic to membrane,integral to membrane,membrane,membrane part	--	--
LNC_000804	0.0316617	2.33987	-6.20755	0.000189825	0.0123458	co_location	CCA0522S0209	evm.TU.Contig241.209	sp|P51228|CFXQ_PORPU Protein cfxQ homolog OS=Porphyra purpurea GN=cfxQ PE=3 SV=1//5.96077e-40	GO:0005515,GO:0043167,GO:0000166,GO:1901265,GO:0036094,GO:0005488,GO:0003674,GO:0017076,GO:0043168,GO:0032553,GO:0001882,GO:0030554,GO:0001883,GO:0032549,GO:0032550,GO:0032555,GO:0035639,GO:0032559,GO:0005524,GO:0097159,GO:1901363	protein binding,ion binding,nucleotide binding,nucleoside phosphate binding,small molecule binding,binding,molecular_function,purine nucleotide binding,anion binding,ribonucleotide binding,nucleoside binding,adenyl nucleotide binding,purine nucleoside binding,ribonucleoside binding,purine ribonucleoside binding,purine ribonucleotide binding,purine ribonucleoside triphosphate binding,adenyl ribonu…	--	--
LNC_000804	0.0316617	2.33987	-6.20755	0.000189825	0.0123458	co_location	CCA0522S0218	evm.TU.Contig241.218	sp|Q9SCZ4|FERON_ARATH Receptor-like protein kinase FERONIA OS=Arabidopsis thaliana GN=FER PE=1 SV=1//0	GO:0008150,GO:0043167,GO:0000166,GO:1901265,GO:0036094,GO:0009987,GO:0006796,GO:0006793,GO:0005488,GO:0016310,GO:0019538,GO:0003674,GO:0017076,GO:0043168,GO:0032553,GO:0001882,GO:0044267,GO:0016301,GO:0030554,GO:0001883,GO:0032549,GO:0032550,GO:0032555,GO:0035639,GO:0004672,GO:0006468,GO:0016773,GO:0032559,GO:0043170,GO:0005524,GO:0043412,GO:0006464,GO:0036211,GO:0044237,GO:0044260,GO:0016740,GO:…	biological_process,ion binding,nucleotide binding,nucleoside phosphate binding,small molecule binding,cellular process,phosphate-containing compound metabolic process,phosphorus metabolic process,binding,phosphorylation,protein metabolic process,molecular_function,purine nucleotide binding,anion binding,ribonucleotide binding,nucleoside binding,cellular protein metabolic process,kinase activity,a…	--	--
LNC_000804	0.0316617	2.33987	-6.20755	0.000189825	0.0123458	co_location	CCA0522S0204	evm.TU.Contig241.204	sp|Q9LV52|HSFC1_ARATH Heat stress transcription factor C-1 OS=Arabidopsis thaliana GN=HSFC1 PE=2 SV=1//4.90024e-88	GO:0044446,GO:0044422,GO:0043231,GO:0043227,GO:0043234,GO:0005737,GO:0016020,GO:0043229,GO:0015630,GO:0043226,GO:0044424,GO:0044425,GO:0005575,GO:0005622,GO:0065003,GO:0048519,GO:0043933,GO:0005634,GO:0022607,GO:0044085,GO:0005623,GO:0044464,GO:0005856,GO:0048523,GO:0032505,GO:0043093,GO:0044430,GO:0032991,GO:0016021,GO:0071840,GO:0000917,GO:0032506,GO:0090529,GO:0044699,GO:0031224,GO:0044763,GO:…	intracellular organelle part,organelle part,intracellular membrane-bounded organelle,membrane-bounded organelle,protein complex,cytoplasm,membrane,intracellular organelle,microtubule cytoskeleton,organelle,intracellular part,membrane part,cellular_component,intracellular,macromolecular complex assembly,negative regulation of biological process,macromolecular complex subunit organization,nucleus,c…	--	--
LNC_000804	0.0316617	2.33987	-6.20755	0.000189825	0.0123458	co_location	CCA0522S0216	evm.TU.Contig241.216	sp|Q0WUG6|SBT61_ARATH Subtilisin-like protease SBT6.1 OS=Arabidopsis thaliana GN=SBT6.1 PE=1 SV=1//4.50937e-87	GO:0006508,GO:0008233,GO:0070011,GO:0008150,GO:0016787,GO:0008236,GO:0017171,GO:0019538,GO:0004175,GO:0003674,GO:0004252,GO:0043170,GO:0003824,GO:0008152,GO:0044238,GO:0071704	proteolysis,peptidase activity,peptidase activity, acting on L-amino acid peptides,biological_process,hydrolase activity,serine-type peptidase activity,serine hydrolase activity,protein metabolic process,endopeptidase activity,molecular_function,serine-type endopeptidase activity,macromolecule metabolic process,catalytic activity,metabolic process,primary metabolic process,organic substance metab…	pop04141	Protein processing in endoplasmic reticulum
LNC_000804	0.0316617	2.33987	-6.20755	0.000189825	0.0123458	co_location	CCA0522S0206	evm.TU.Contig241.206	sp|Q9SVQ1|YUC2_ARATH Indole-3-pyruvate monooxygenase YUCCA2 OS=Arabidopsis thaliana GN=YUC2 PE=1 SV=1//0	GO:0034660,GO:0006399,GO:0034470,GO:0008033,GO:0004497,GO:0016709,GO:0006396,GO:0008150,GO:0050662,GO:0071949,GO:0043167,GO:0000166,GO:1901265,GO:0048037,GO:0036094,GO:0050661,GO:0050660,GO:0009987,GO:0016070,GO:0010467,GO:0005488,GO:0004499,GO:0016491,GO:0090304,GO:0044710,GO:0003674,GO:0006139,GO:0006725,GO:0034641,GO:0043168,GO:0055114,GO:0046483,GO:0006807,GO:1901360,GO:0043170,GO:0044237,GO:…	ncRNA metabolic process,tRNA metabolic process,ncRNA processing,tRNA processing,monooxygenase activity,oxidoreductase activity, acting on paired donors, with incorporation or reduction of molecular oxygen, NAD(P)H as one donor, and incorporation of one atom of oxygen,RNA processing,biological_process,coenzyme binding,FAD binding,ion binding,nucleotide binding,nucleoside phosphate binding,cofactor…	pop01100,pop00380	Metabolic pathways,Tryptophan metabolism
LNC_000804	0.0316617	2.33987	-6.20755	0.000189825	0.0123458	co_location	CCA0522S0207	evm.TU.Contig241.207	-//-	--	--	--	--
LNC_000804	0.0316617	2.33987	-6.20755	0.000189825	0.0123458	co_location	CCA0522S0215	evm.TU.Contig241.215	-//-	GO:0005737,GO:0043229,GO:0043226,GO:0044424,GO:0005575,GO:0005622,GO:0005623,GO:0044464,GO:0044444,GO:0032991,GO:0005198,GO:0043228,GO:0043232,GO:0006412,GO:0008150,GO:0009987,GO:0010467,GO:0009059,GO:0034645,GO:0019538,GO:0003674,GO:0044267,GO:0030529,GO:0003735,GO:1901576,GO:0009058,GO:0043170,GO:0044249,GO:0005840,GO:0044237,GO:0044260,GO:0008152,GO:0044238,GO:0071704	cytoplasm,intracellular organelle,organelle,intracellular part,cellular_component,intracellular,cell,cell part,cytoplasmic part,macromolecular complex,structural molecule activity,non-membrane-bounded organelle,intracellular non-membrane-bounded organelle,translation,biological_process,cellular process,gene expression,macromolecule biosynthetic process,cellular macromolecule biosynthetic process,…	--	--
LNC_000804	0.0316617	2.33987	-6.20755	0.000189825	0.0123458	co_location	CCA0522S0211	evm.TU.Contig241.211	sp|Q93ZA0|NYC1_ARATH Probable chlorophyll(ide) b reductase NYC1, chloroplastic OS=Arabidopsis thaliana GN=NYC1 PE=1 SV=1//0	GO:0016491,GO:0008152,GO:0008150,GO:0003824,GO:0003674	oxidoreductase activity,metabolic process,biological_process,catalytic activity,molecular_function	pop01110,pop01100,pop00860	Biosynthesis of secondary metabolites,Metabolic pathways,Porphyrin and chlorophyll metabolism
LNC_000804	0.0316617	2.33987	-6.20755	0.000189825	0.0123458	co_location	CCA0522S0210	evm.TU.Contig241.210	sp|Q9SAH9|CCR2_ARATH Cinnamoyl-CoA reductase 2 OS=Arabidopsis thaliana GN=CCR2 PE=1 SV=1//2.46199e-75	GO:0042221,GO:0050896,GO:0008150,GO:0050662,GO:0016614,GO:0048037,GO:0016616,GO:0008610,GO:0005488,GO:0016491,GO:1901362,GO:0044710,GO:0003854,GO:0016229,GO:0033764,GO:0003674,GO:0006694,GO:0006629,GO:0055114,GO:0008202,GO:0046677,GO:1901576,GO:0009058,GO:0009636,GO:1901360,GO:0003824,GO:0008152,GO:0044238,GO:0071704	response to chemical stimulus,response to stimulus,biological_process,coenzyme binding,oxidoreductase activity, acting on CH-OH group of donors,cofactor binding,oxidoreductase activity, acting on the CH-OH group of donors, NAD or NADP as acceptor,lipid biosynthetic process,binding,oxidoreductase activity,organic cyclic compound biosynthetic process,single-organism metabolic process,3-beta-hydroxy…	--	--
LNC_000811	1.06541	0.0885218	3.58923	0.026396	0.342813	co_location	CCA0522S0013	evm.TU.Contig241.13	sp|Q9M0X5|CRK25_ARATH Cysteine-rich receptor-like protein kinase 25 OS=Arabidopsis thaliana GN=CRK25 PE=3 SV=1//3.25843e-38	GO:0005575,GO:0003824,GO:0008150,GO:0044238,GO:0009987,GO:0008152,GO:0071704,GO:0044237,GO:0003674,GO:0043170,GO:0016740,GO:0044260,GO:0016020,GO:0097159,GO:1901363,GO:0016772,GO:0035639,GO:0019538,GO:0043168,GO:0005524,GO:0036094,GO:0017076,GO:0000166,GO:1901265,GO:0032555,GO:0001883,GO:0032549,GO:0032550,GO:0001882,GO:0005488,GO:0032553,GO:0006796,GO:0006793,GO:0030554,GO:0032559,GO:0043167,GO:…	cellular_component,catalytic activity,biological_process,primary metabolic process,cellular process,metabolic process,organic substance metabolic process,cellular metabolic process,molecular_function,macromolecule metabolic process,transferase activity,cellular macromolecule metabolic process,membrane,organic cyclic compound binding,heterocyclic compound binding,transferase activity, transferring…	--	--
LNC_000811	1.06541	0.0885218	3.58923	0.026396	0.342813	co_location	CCA0522S0010	evm.TU.Contig241.10	sp|Q9M0X5|CRK25_ARATH Cysteine-rich receptor-like protein kinase 25 OS=Arabidopsis thaliana GN=CRK25 PE=3 SV=1//1.60546e-58	GO:0005575,GO:0016787,GO:0003824,GO:0070011,GO:0008233,GO:0004175,GO:0003674,GO:0016020,GO:0008237,GO:0004222	cellular_component,hydrolase activity,catalytic activity,peptidase activity, acting on L-amino acid peptides,peptidase activity,endopeptidase activity,molecular_function,membrane,metallopeptidase activity,metalloendopeptidase activity	--	--
LNC_000811	1.06541	0.0885218	3.58923	0.026396	0.342813	co_location	CCA0522S0011	evm.TU.Contig241.11	-//-	GO:0004518,GO:0003674,GO:0016787,GO:0016788,GO:0003824	nuclease activity,molecular_function,hydrolase activity,hydrolase activity, acting on ester bonds,catalytic activity	--	--
LNC_000811	1.06541	0.0885218	3.58923	0.026396	0.342813	co_location	CCA0522S0007	evm.TU.Contig241.7	sp|Q9M0X5|CRK25_ARATH Cysteine-rich receptor-like protein kinase 25 OS=Arabidopsis thaliana GN=CRK25 PE=3 SV=1//0	GO:0016787,GO:0003824,GO:0008150,GO:0044238,GO:0009987,GO:0008152,GO:0070011,GO:0008233,GO:0071704,GO:0044237,GO:0004175,GO:0003674,GO:0043170,GO:0016740,GO:0044260,GO:0097159,GO:1901363,GO:0016772,GO:0035639,GO:0019538,GO:0043168,GO:0005524,GO:0036094,GO:0017076,GO:0000166,GO:1901265,GO:0032555,GO:0001883,GO:0032549,GO:0032550,GO:0001882,GO:0005488,GO:0032553,GO:0006796,GO:0006793,GO:0030554,GO:…	hydrolase activity,catalytic activity,biological_process,primary metabolic process,cellular process,metabolic process,peptidase activity, acting on L-amino acid peptides,peptidase activity,organic substance metabolic process,cellular metabolic process,endopeptidase activity,molecular_function,macromolecule metabolic process,transferase activity,cellular macromolecule metabolic process,organic cyc…	--	--
LNC_000832	0.121572	5.42269	-5.47913	0.000307849	0.017692	co_location	CCA0524S0078	evm.TU.Contig242.78	sp|Q9LRR5|DRL21_ARATH Putative disease resistance protein At3g14460 OS=Arabidopsis thaliana GN=At3g14460 PE=3 SV=1//1.47549e-17	GO:0005515,GO:0005488,GO:0003674	protein binding,binding,molecular_function	--	--
LNC_000832	0.121572	5.42269	-5.47913	0.000307849	0.017692	co_location	CCA0524S0072	evm.TU.Contig242.72	sp|Q94KL8|SILD_PODPE Secoisolariciresinol dehydrogenase (Fragment) OS=Podophyllum peltatum PE=1 SV=1//6.04964e-83	GO:0016491,GO:0055114,GO:0003824,GO:0008152,GO:0044710,GO:0008150,GO:0003854,GO:0016229,GO:0033764,GO:0008202,GO:1901362,GO:0006694,GO:0071704,GO:0016614,GO:0044238,GO:0006629,GO:1901576,GO:0016616,GO:1901360,GO:0048037,GO:0050662,GO:0009058,GO:0008610,GO:0051287,GO:0034062,GO:0016779,GO:0003674,GO:0003968,GO:0016740,GO:0097159,GO:1901363,GO:0000166,GO:1901265,GO:0036094,GO:0016772,GO:0005488,GO:…	oxidoreductase activity,oxidation-reduction process,catalytic activity,metabolic process,single-organism metabolic process,biological_process,3-beta-hydroxy-delta5-steroid dehydrogenase activity,steroid dehydrogenase activity,steroid dehydrogenase activity, acting on the CH-OH group of donors, NAD or NADP as acceptor,steroid metabolic process,organic cyclic compound biosynthetic process,steroid b…	--	--
LNC_000833	0.17195	4.98876	-4.85862	0.00887401	0.182233	co_location	CCA0524S0078	evm.TU.Contig242.78	sp|Q9LRR5|DRL21_ARATH Putative disease resistance protein At3g14460 OS=Arabidopsis thaliana GN=At3g14460 PE=3 SV=1//1.47549e-17	GO:0005515,GO:0005488,GO:0003674	protein binding,binding,molecular_function	--	--
LNC_000833	0.17195	4.98876	-4.85862	0.00887401	0.182233	co_location	CCA0524S0072	evm.TU.Contig242.72	sp|Q94KL8|SILD_PODPE Secoisolariciresinol dehydrogenase (Fragment) OS=Podophyllum peltatum PE=1 SV=1//6.04964e-83	GO:0016491,GO:0055114,GO:0003824,GO:0008152,GO:0044710,GO:0008150,GO:0003854,GO:0016229,GO:0033764,GO:0008202,GO:1901362,GO:0006694,GO:0071704,GO:0016614,GO:0044238,GO:0006629,GO:1901576,GO:0016616,GO:1901360,GO:0048037,GO:0050662,GO:0009058,GO:0008610,GO:0051287,GO:0034062,GO:0016779,GO:0003674,GO:0003968,GO:0016740,GO:0097159,GO:1901363,GO:0000166,GO:1901265,GO:0036094,GO:0016772,GO:0005488,GO:…	oxidoreductase activity,oxidation-reduction process,catalytic activity,metabolic process,single-organism metabolic process,biological_process,3-beta-hydroxy-delta5-steroid dehydrogenase activity,steroid dehydrogenase activity,steroid dehydrogenase activity, acting on the CH-OH group of donors, NAD or NADP as acceptor,steroid metabolic process,organic cyclic compound biosynthetic process,steroid b…	--	--
LNC_000834	0.0312721	2.6925	-6.42793	0.00900106	0.183951	co_location	CCA0524S0078	evm.TU.Contig242.78	sp|Q9LRR5|DRL21_ARATH Putative disease resistance protein At3g14460 OS=Arabidopsis thaliana GN=At3g14460 PE=3 SV=1//1.47549e-17	GO:0005515,GO:0005488,GO:0003674	protein binding,binding,molecular_function	--	--
LNC_000834	0.0312721	2.6925	-6.42793	0.00900106	0.183951	co_location	CCA0524S0072	evm.TU.Contig242.72	sp|Q94KL8|SILD_PODPE Secoisolariciresinol dehydrogenase (Fragment) OS=Podophyllum peltatum PE=1 SV=1//6.04964e-83	GO:0016491,GO:0055114,GO:0003824,GO:0008152,GO:0044710,GO:0008150,GO:0003854,GO:0016229,GO:0033764,GO:0008202,GO:1901362,GO:0006694,GO:0071704,GO:0016614,GO:0044238,GO:0006629,GO:1901576,GO:0016616,GO:1901360,GO:0048037,GO:0050662,GO:0009058,GO:0008610,GO:0051287,GO:0034062,GO:0016779,GO:0003674,GO:0003968,GO:0016740,GO:0097159,GO:1901363,GO:0000166,GO:1901265,GO:0036094,GO:0016772,GO:0005488,GO:…	oxidoreductase activity,oxidation-reduction process,catalytic activity,metabolic process,single-organism metabolic process,biological_process,3-beta-hydroxy-delta5-steroid dehydrogenase activity,steroid dehydrogenase activity,steroid dehydrogenase activity, acting on the CH-OH group of donors, NAD or NADP as acceptor,steroid metabolic process,organic cyclic compound biosynthetic process,steroid b…	--	--
LNC_000838	0.384583	2.89675	-2.91307	0.0196458	0.291117	co_location	CCA0524S0128	evm.TU.Contig242.128	sp|Q94B71|OBE3_ARATH Protein OBERON 3 OS=Arabidopsis thaliana GN=OBE3 PE=1 SV=1//2.56933e-46	--	--	--	--
LNC_000838	0.384583	2.89675	-2.91307	0.0196458	0.291117	co_location	CCA0524S0126	evm.TU.Contig242.126	sp|Q9LEV3|CBSX3_ARATH CBS domain-containing protein CBSX3, mitochondrial OS=Arabidopsis thaliana GN=CBSX3 PE=1 SV=1//1.18405e-120	GO:0009987,GO:0003779,GO:0071840,GO:0044699,GO:0005515,GO:0007010,GO:0008150,GO:0016043,GO:0044763,GO:0006996,GO:0008092,GO:0005488,GO:0003674	cellular process,actin binding,cellular component organization or biogenesis,single-organism process,protein binding,cytoskeleton organization,biological_process,cellular component organization,single-organism cellular process,organelle organization,cytoskeletal protein binding,binding,molecular_function	--	--
LNC_000838	0.384583	2.89675	-2.91307	0.0196458	0.291117	co_location	CCA0524S0130	evm.TU.Contig242.130	sp|Q9SUV2|PT432_ARATH Probable sugar phosphate/phosphate translocator At4g32390 OS=Arabidopsis thaliana GN=At4g32390 PE=3 SV=1//6.66542e-47	--	--	--	--
LNC_000838	0.384583	2.89675	-2.91307	0.0196458	0.291117	co_location	CCA0524S0124	evm.TU.Contig242.124	sp|Q6PGS5|TM56B_XENLA Transmembrane protein 56-B OS=Xenopus laevis GN=tmem56-b PE=2 SV=1//1.77713e-16	GO:0016020,GO:0031224,GO:0016021,GO:0005575,GO:0044425	membrane,intrinsic to membrane,integral to membrane,cellular_component,membrane part	--	--
LNC_000838	0.384583	2.89675	-2.91307	0.0196458	0.291117	co_location	CCA0524S0132	evm.TU.Contig242.132	sp|Q2QYH7|C14C2_ORYSJ Cytochrome P450 714C2 OS=Oryza sativa subsp. japonica GN=CYP714C2 PE=2 SV=1//1.56186e-176	GO:0097159,GO:1901363,GO:0005488,GO:0046914,GO:0003674,GO:0043167,GO:0008150,GO:0043169,GO:0008152,GO:0046872,GO:0005506,GO:0016491,GO:0016705,GO:0020037,GO:0046906,GO:0044710,GO:0055114,GO:0003824	organic cyclic compound binding,heterocyclic compound binding,binding,transition metal ion binding,molecular_function,ion binding,biological_process,cation binding,metabolic process,metal ion binding,iron ion binding,oxidoreductase activity,oxidoreductase activity, acting on paired donors, with incorporation or reduction of molecular oxygen,heme binding,tetrapyrrole binding,single-organism metabo…	--	--
LNC_000838	0.384583	2.89675	-2.91307	0.0196458	0.291117	co_location	CCA0524S0122	evm.TU.Contig242.122	sp|Q9SU40|SKU5_ARATH Monocopper oxidase-like protein SKU5 OS=Arabidopsis thaliana GN=SKU5 PE=1 SV=1//4.73276e-22	GO:0005575,GO:0050896,GO:0009653,GO:0016020,GO:0048856,GO:0009987,GO:0000902,GO:0032989,GO:0006955,GO:0032502,GO:0048869,GO:0046914,GO:0071840,GO:0044699,GO:0044767,GO:0008150,GO:0016043,GO:0002376,GO:0043169,GO:0044763,GO:0046872,GO:0008152,GO:0005507,GO:0044710,GO:0005488,GO:0016491,GO:0003674,GO:0003824,GO:0043167,GO:0055114	cellular_component,response to stimulus,anatomical structure morphogenesis,membrane,anatomical structure development,cellular process,cell morphogenesis,cellular component morphogenesis,immune response,developmental process,cellular developmental process,transition metal ion binding,cellular component organization or biogenesis,single-organism process,single-organism developmental process,biologi…	--	--
LNC_000838	0.384583	2.89675	-2.91307	0.0196458	0.291117	co_location	CCA0524S0123	evm.TU.Contig242.123	-//-	--	--	--	--
LNC_000838	0.384583	2.89675	-2.91307	0.0196458	0.291117	co_location	CCA0524S0131	evm.TU.Contig242.131	sp|Q2QYH7|C14C2_ORYSJ Cytochrome P450 714C2 OS=Oryza sativa subsp. japonica GN=CYP714C2 PE=2 SV=1//2.37924e-173	GO:0003824,GO:0016491,GO:0055114,GO:0044710,GO:0008150,GO:0020037,GO:0046906,GO:0016705,GO:0008152,GO:0003674,GO:0005506,GO:0043169,GO:0046872,GO:0046914,GO:0043167,GO:0016020,GO:0097159,GO:1901363,GO:0005575,GO:0005488	catalytic activity,oxidoreductase activity,oxidation-reduction process,single-organism metabolic process,biological_process,heme binding,tetrapyrrole binding,oxidoreductase activity, acting on paired donors, with incorporation or reduction of molecular oxygen,metabolic process,molecular_function,iron ion binding,cation binding,metal ion binding,transition metal ion binding,ion binding,membrane,or…	--	--
LNC_000838	0.384583	2.89675	-2.91307	0.0196458	0.291117	co_location	CCA0524S0127	evm.TU.Contig242.127	sp|Q9M2S4|LRKS4_ARATH L-type lectin-domain containing receptor kinase S.4 OS=Arabidopsis thaliana GN=LECRKS4 PE=2 SV=1//4.28015e-21	GO:0005488,GO:0003674,GO:0030246	binding,molecular_function,carbohydrate binding	--	--
LNC_000858	0.0382612	0.663412	-4.11595	0.0309851	0.373502	co_location	CCA0524S0078	evm.TU.Contig242.78	sp|Q9LRR5|DRL21_ARATH Putative disease resistance protein At3g14460 OS=Arabidopsis thaliana GN=At3g14460 PE=3 SV=1//1.47549e-17	GO:0005515,GO:0005488,GO:0003674	protein binding,binding,molecular_function	--	--
LNC_000858	0.0382612	0.663412	-4.11595	0.0309851	0.373502	co_location	CCA0524S0072	evm.TU.Contig242.72	sp|Q94KL8|SILD_PODPE Secoisolariciresinol dehydrogenase (Fragment) OS=Podophyllum peltatum PE=1 SV=1//6.04964e-83	GO:0016491,GO:0055114,GO:0003824,GO:0008152,GO:0044710,GO:0008150,GO:0003854,GO:0016229,GO:0033764,GO:0008202,GO:1901362,GO:0006694,GO:0071704,GO:0016614,GO:0044238,GO:0006629,GO:1901576,GO:0016616,GO:1901360,GO:0048037,GO:0050662,GO:0009058,GO:0008610,GO:0051287,GO:0034062,GO:0016779,GO:0003674,GO:0003968,GO:0016740,GO:0097159,GO:1901363,GO:0000166,GO:1901265,GO:0036094,GO:0016772,GO:0005488,GO:…	oxidoreductase activity,oxidation-reduction process,catalytic activity,metabolic process,single-organism metabolic process,biological_process,3-beta-hydroxy-delta5-steroid dehydrogenase activity,steroid dehydrogenase activity,steroid dehydrogenase activity, acting on the CH-OH group of donors, NAD or NADP as acceptor,steroid metabolic process,organic cyclic compound biosynthetic process,steroid b…	--	--
LNC_000861	6.9385	1.08253	2.68022	0.0226736	0.31526	co_location	CCA0524S0139	evm.TU.Contig242.139	sp|C0LGD7|Y1684_ARATH Probable LRR receptor-like serine/threonine-protein kinase At1g06840 OS=Arabidopsis thaliana GN=At1g06840 PE=2 SV=2//7.92032e-36	--	--	--	--
LNC_000861	6.9385	1.08253	2.68022	0.0226736	0.31526	co_location	CCA0524S0138	evm.TU.Contig242.138	sp|Q9SPB3|RL10_VITRI 60S ribosomal protein L10 OS=Vitis riparia GN=RPL10 PE=2 SV=1//1.03686e-49	GO:0010467,GO:0043226,GO:0043229,GO:0009059,GO:0034645,GO:0005622,GO:0044424,GO:0005623,GO:0044464,GO:0044249,GO:0005575,GO:0032991,GO:0009058,GO:1901576,GO:0044444,GO:0006412,GO:0005198,GO:0005737,GO:0071704,GO:0043170,GO:0044238,GO:0044237,GO:0044260,GO:0043228,GO:0043232,GO:0030529,GO:0009987,GO:0003735,GO:0005840,GO:0008150,GO:0008152,GO:0019538,GO:0044267,GO:0003674	gene expression,organelle,intracellular organelle,macromolecule biosynthetic process,cellular macromolecule biosynthetic process,intracellular,intracellular part,cell,cell part,cellular biosynthetic process,cellular_component,macromolecular complex,biosynthetic process,organic substance biosynthetic process,cytoplasmic part,translation,structural molecule activity,cytoplasm,organic substance meta…	pop03010	Ribosome
LNC_000861	6.9385	1.08253	2.68022	0.0226736	0.31526	co_location	CCA0524S0131	evm.TU.Contig242.131	sp|Q2QYH7|C14C2_ORYSJ Cytochrome P450 714C2 OS=Oryza sativa subsp. japonica GN=CYP714C2 PE=2 SV=1//2.37924e-173	GO:0003824,GO:0016491,GO:0055114,GO:0044710,GO:0008150,GO:0020037,GO:0046906,GO:0016705,GO:0008152,GO:0003674,GO:0005506,GO:0043169,GO:0046872,GO:0046914,GO:0043167,GO:0016020,GO:0097159,GO:1901363,GO:0005575,GO:0005488	catalytic activity,oxidoreductase activity,oxidation-reduction process,single-organism metabolic process,biological_process,heme binding,tetrapyrrole binding,oxidoreductase activity, acting on paired donors, with incorporation or reduction of molecular oxygen,metabolic process,molecular_function,iron ion binding,cation binding,metal ion binding,transition metal ion binding,ion binding,membrane,or…	--	--
LNC_000861	6.9385	1.08253	2.68022	0.0226736	0.31526	co_location	CCA0524S0130	evm.TU.Contig242.130	sp|Q9SUV2|PT432_ARATH Probable sugar phosphate/phosphate translocator At4g32390 OS=Arabidopsis thaliana GN=At4g32390 PE=3 SV=1//6.66542e-47	--	--	--	--
LNC_000861	6.9385	1.08253	2.68022	0.0226736	0.31526	co_location	CCA0524S0133	evm.TU.Contig242.133	sp|Q9LVM1|AB25B_ARATH ABC transporter B family member 25, mitochondrial OS=Arabidopsis thaliana GN=ABCB25 PE=1 SV=1//1.47993e-55	GO:0016820,GO:0003677,GO:0044425,GO:0016021,GO:0005575,GO:0031224,GO:0016787,GO:0051179,GO:0015399,GO:0015405,GO:0042626,GO:0043492,GO:0022804,GO:0022857,GO:0006810,GO:0003676,GO:0051234,GO:0044765,GO:0055085,GO:0016020,GO:0005215,GO:0009987,GO:0003924,GO:0016817,GO:0042623,GO:0019001,GO:0005525,GO:0032561,GO:0044699,GO:0016887,GO:0008150,GO:0017111,GO:0016462,GO:0044763,GO:0016818,GO:0097159,GO:…	hydrolase activity, acting on acid anhydrides, catalyzing transmembrane movement of substances,DNA binding,membrane part,integral to membrane,cellular_component,intrinsic to membrane,hydrolase activity,localization,primary active transmembrane transporter activity,P-P-bond-hydrolysis-driven transmembrane transporter activity,ATPase activity, coupled to transmembrane movement of substances,ATPase …	pop02010	ABC transporters
LNC_000861	6.9385	1.08253	2.68022	0.0226736	0.31526	co_location	CCA0524S0132	evm.TU.Contig242.132	sp|Q2QYH7|C14C2_ORYSJ Cytochrome P450 714C2 OS=Oryza sativa subsp. japonica GN=CYP714C2 PE=2 SV=1//1.56186e-176	GO:0097159,GO:1901363,GO:0005488,GO:0046914,GO:0003674,GO:0043167,GO:0008150,GO:0043169,GO:0008152,GO:0046872,GO:0005506,GO:0016491,GO:0016705,GO:0020037,GO:0046906,GO:0044710,GO:0055114,GO:0003824	organic cyclic compound binding,heterocyclic compound binding,binding,transition metal ion binding,molecular_function,ion binding,biological_process,cation binding,metabolic process,metal ion binding,iron ion binding,oxidoreductase activity,oxidoreductase activity, acting on paired donors, with incorporation or reduction of molecular oxygen,heme binding,tetrapyrrole binding,single-organism metabo…	--	--
LNC_000861	6.9385	1.08253	2.68022	0.0226736	0.31526	co_location	CCA0524S0135	evm.TU.Contig242.135	-//-	GO:0001071,GO:0003700,GO:0005575,GO:2001141,GO:0005623,GO:0044464,GO:0006355,GO:0044424,GO:0051252,GO:0019219,GO:0051171,GO:0005622,GO:0019438,GO:0006351,GO:0018130,GO:0044271,GO:0034654,GO:1901362,GO:0032774,GO:0065007,GO:0032505,GO:0043093,GO:0010556,GO:0031326,GO:0009889,GO:0022402,GO:2000112,GO:0050794,GO:0000917,GO:0032506,GO:0090529,GO:0060255,GO:0031323,GO:0010468,GO:0080090,GO:0044699,GO:…	nucleic acid binding transcription factor activity,sequence-specific DNA binding transcription factor activity,cellular_component,regulation of RNA biosynthetic process,cell,cell part,regulation of transcription, DNA-dependent,intracellular part,regulation of RNA metabolic process,regulation of nucleobase-containing compound metabolic process,regulation of nitrogen compound metabolic process,intr…	--	--
LNC_000861	6.9385	1.08253	2.68022	0.0226736	0.31526	co_location	CCA0524S0134	evm.TU.Contig242.134	sp|Q9Y5N5|HEMK2_HUMAN HemK methyltransferase family member 2 OS=Homo sapiens GN=N6AMT1 PE=1 SV=3//8.38959e-41	GO:0010467,GO:0006807,GO:0006139,GO:0090304,GO:0006725,GO:0034641,GO:0046483,GO:1901360,GO:0016070,GO:0009987,GO:0044237,GO:0044260,GO:0043170,GO:0071704,GO:0044238,GO:0006396,GO:0003674,GO:0008150,GO:0034660,GO:0008757,GO:0044267,GO:0008152,GO:0006399,GO:0034470,GO:0008171,GO:0019538,GO:0008276,GO:0008033,GO:0004719,GO:0010340,GO:0051998,GO:0009451,GO:0008173,GO:0006400,GO:0043412,GO:0008175,GO:…	gene expression,nitrogen compound metabolic process,nucleobase-containing compound metabolic process,nucleic acid metabolic process,cellular aromatic compound metabolic process,cellular nitrogen compound metabolic process,heterocycle metabolic process,organic cyclic compound metabolic process,RNA metabolic process,cellular process,cellular metabolic process,cellular macromolecule metabolic proces…	--	--
LNC_000861	6.9385	1.08253	2.68022	0.0226736	0.31526	co_location	CCA0524S0137	evm.TU.Contig242.137	sp|Q9FHB2|Y5828_ARATH Putative B3 domain-containing protein At5g58280 OS=Arabidopsis thaliana GN=At5g58280 PE=3 SV=1//4.59423e-60	GO:0003674,GO:0003677,GO:0097159,GO:1901363,GO:0003676,GO:0005488	molecular_function,DNA binding,organic cyclic compound binding,heterocyclic compound binding,nucleic acid binding,binding	--	--
LNC_000861	6.9385	1.08253	2.68022	0.0226736	0.31526	co_location	CCA0524S0136	evm.TU.Contig242.136	sp|Q9ZVI3|QKIL3_ARATH KH domain-containing protein At2g38610 OS=Arabidopsis thaliana GN=At2g38610 PE=1 SV=1//1.78325e-138	GO:0003676,GO:0003723,GO:0003674,GO:0097159,GO:1901363,GO:0005488	nucleic acid binding,RNA binding,molecular_function,organic cyclic compound binding,heterocyclic compound binding,binding	--	--
LNC_000861	6.9385	1.08253	2.68022	0.0226736	0.31526	co_location	CCA0524S0140	evm.TU.Contig242.140	sp|Q9SEI4|PRS6B_ARATH 26S protease regulatory subunit 6B homolog OS=Arabidopsis thaliana GN=RPT3 PE=1 SV=1//0	GO:0016787,GO:0016817,GO:0003824,GO:0008150,GO:0016818,GO:0044238,GO:0009987,GO:0008152,GO:0006259,GO:0016462,GO:0009058,GO:0010467,GO:0034645,GO:0044763,GO:0044699,GO:0009059,GO:0017111,GO:1901576,GO:0003676,GO:0071704,GO:0016032,GO:0044249,GO:0044403,GO:0044419,GO:0003724,GO:0006807,GO:0044237,GO:0044764,GO:0006139,GO:0090304,GO:0009889,GO:0010556,GO:0031326,GO:1901360,GO:0080090,GO:0003723,GO:…	hydrolase activity,hydrolase activity, acting on acid anhydrides,catalytic activity,biological_process,hydrolase activity, acting on acid anhydrides, in phosphorus-containing anhydrides,primary metabolic process,cellular process,metabolic process,DNA metabolic process,pyrophosphatase activity,biosynthetic process,gene expression,cellular macromolecule biosynthetic process,single-organism cellular…	pop03050	Proteasome
LNC_000861	6.9385	1.08253	2.68022	0.0226736	0.31526	co_location	CCA0524S0141	evm.TU.Contig242.141	sp|Q9LVM0|Y5830_ARATH Probable inactive receptor kinase At5g58300 OS=Arabidopsis thaliana GN=At5g58300 PE=2 SV=1//0	GO:0003824,GO:0008152,GO:0008150,GO:0071704,GO:0044238,GO:0009987,GO:0043170,GO:0044260,GO:0044237,GO:0044699,GO:0006468,GO:0004672,GO:0003674,GO:0016310,GO:0005215,GO:0016740,GO:0016773,GO:0005524,GO:0097159,GO:1901363,GO:0035639,GO:0043167,GO:0000166,GO:1901265,GO:0036094,GO:0032559,GO:0006793,GO:0016772,GO:0006464,GO:0036211,GO:0030554,GO:0001882,GO:0006796,GO:0001883,GO:0032549,GO:0032550,GO:…	catalytic activity,metabolic process,biological_process,organic substance metabolic process,primary metabolic process,cellular process,macromolecule metabolic process,cellular macromolecule metabolic process,cellular metabolic process,single-organism process,protein phosphorylation,protein kinase activity,molecular_function,phosphorylation,transporter activity,transferase activity,phosphotransfer…	--	--
LNC_000861	6.9385	1.08253	2.68022	0.0226736	0.31526	co_location	CCA0524S0142	evm.TU.Contig242.142	sp|P35135|UBC4_SOLLC Ubiquitin-conjugating enzyme E2-17 kDa OS=Solanum lycopersicum PE=2 SV=1//9.67238e-101	GO:0005488,GO:0006810,GO:0051234,GO:0051179,GO:0006464,GO:0036211,GO:0033036,GO:0071702,GO:0009987,GO:0003674,GO:0015031,GO:0044260,GO:0043412,GO:0044237,GO:0045184,GO:0008104,GO:0043170,GO:0071704,GO:0044238,GO:0044267,GO:0005515,GO:0019538,GO:0008150,GO:0008152	binding,transport,establishment of localization,localization,cellular protein modification process,protein modification process,macromolecule localization,organic substance transport,cellular process,molecular_function,protein transport,cellular macromolecule metabolic process,macromolecule modification,cellular metabolic process,establishment of protein localization,protein localization,macromol…	pop04120,pop04141	Ubiquitin mediated proteolysis,Protein processing in endoplasmic reticulum
LNC_000861	6.9385	1.08253	2.68022	0.0226736	0.31526	co_location	CCA0524S0143	evm.TU.Contig242.143	sp|O04682|PTI6_SOLLC Pathogenesis-related genes transcriptional activator PTI6 OS=Solanum lycopersicum GN=PTI6 PE=2 SV=1//3.20063e-36	GO:0008150,GO:0044238,GO:0009987,GO:0008152,GO:0009058,GO:0010467,GO:0034645,GO:0009059,GO:1901576,GO:0071704,GO:0044249,GO:0001071,GO:0003700,GO:0006807,GO:0044237,GO:0006139,GO:0090304,GO:0009889,GO:0010556,GO:0031326,GO:1901360,GO:0080090,GO:2000112,GO:0034641,GO:0003674,GO:0060255,GO:0031323,GO:1901362,GO:0010468,GO:0046483,GO:0016070,GO:0006725,GO:0043170,GO:0034654,GO:0019438,GO:0019219,GO:…	biological_process,primary metabolic process,cellular process,metabolic process,biosynthetic process,gene expression,cellular macromolecule biosynthetic process,macromolecule biosynthetic process,organic substance biosynthetic process,organic substance metabolic process,cellular biosynthetic process,nucleic acid binding transcription factor activity,sequence-specific DNA binding transcription fac…	--	--
LNC_000870	0	0.784946	#NAME?	0.0475464	0.456856	co_location	CCA0524S0223	evm.TU.Contig242.223	-//-	--	--	--	--
LNC_000870	0	0.784946	#NAME?	0.0475464	0.456856	co_location	CCA0524S0222	evm.TU.Contig242.222	sp|Q9LMK2|LSH6_ARATH Protein LIGHT-DEPENDENT SHORT HYPOCOTYLS 6 OS=Arabidopsis thaliana GN=LSH6 PE=1 SV=1//3.35951e-88	GO:0043169,GO:0046872,GO:0005575,GO:0043167,GO:0005488,GO:0003674,GO:0019012,GO:0019031,GO:0036338,GO:0044423,GO:0000287	cation binding,metal ion binding,cellular_component,ion binding,binding,molecular_function,virion,viral envelope,viral membrane,virion part,magnesium ion binding	--	--
LNC_000870	0	0.784946	#NAME?	0.0475464	0.456856	co_location	CCA0524S0225	evm.TU.Contig242.225	sp|C0LGJ1|Y1743_ARATH Probable LRR receptor-like serine/threonine-protein kinase At1g74360 OS=Arabidopsis thaliana GN=At1g74360 PE=2 SV=1//4.70635e-06	GO:0043167,GO:0006796,GO:0006793,GO:0005488,GO:0097159,GO:1901363,GO:0016310,GO:0006468,GO:0006464,GO:0036211,GO:0016772,GO:0009987,GO:0003674,GO:0044260,GO:0043412,GO:0044237,GO:0004672,GO:0016301,GO:0043170,GO:0016773,GO:0016740,GO:0036094,GO:0000166,GO:1901265,GO:0071704,GO:0005524,GO:0044238,GO:0035639,GO:0017076,GO:0032555,GO:0032553,GO:0032559,GO:0030554,GO:0001883,GO:0032549,GO:0032550,GO:…	ion binding,phosphate-containing compound metabolic process,phosphorus metabolic process,binding,organic cyclic compound binding,heterocyclic compound binding,phosphorylation,protein phosphorylation,cellular protein modification process,protein modification process,transferase activity, transferring phosphorus-containing groups,cellular process,molecular_function,cellular macromolecule metabolic …	--	--
LNC_000870	0	0.784946	#NAME?	0.0475464	0.456856	co_location	CCA0524S0224	evm.TU.Contig242.224	-//-	GO:0043167,GO:0005488,GO:0097159,GO:1901363,GO:0016772,GO:0003674,GO:0016301,GO:0016740,GO:0036094,GO:0000166,GO:1901265,GO:0005524,GO:0035639,GO:0017076,GO:0032555,GO:0032553,GO:0032559,GO:0030554,GO:0001883,GO:0032549,GO:0032550,GO:0001882,GO:0043168,GO:0003824	ion binding,binding,organic cyclic compound binding,heterocyclic compound binding,transferase activity, transferring phosphorus-containing groups,molecular_function,kinase activity,transferase activity,small molecule binding,nucleotide binding,nucleoside phosphate binding,ATP binding,purine ribonucleoside triphosphate binding,purine nucleotide binding,purine ribonucleotide binding,ribonucleotide …	--	--
LNC_000870	0	0.784946	#NAME?	0.0475464	0.456856	co_location	CCA0524S0230	evm.TU.Contig242.230	sp|Q700D9|MYBF_ARATH Putative Myb family transcription factor At1g14600 OS=Arabidopsis thaliana GN=At1g14600 PE=2 SV=2//8.30341e-27	GO:0043231,GO:0043227,GO:0005737,GO:0043229,GO:0043226,GO:0044424,GO:0042470,GO:0048770,GO:0005575,GO:0005622,GO:0005623,GO:0044464,GO:0044444,GO:0031410,GO:0016023,GO:0031982,GO:0031988,GO:0046872,GO:0043169,GO:0043167,GO:0016787,GO:0005488,GO:0003674,GO:0003676,GO:0003824,GO:0097159,GO:1901363	intracellular membrane-bounded organelle,membrane-bounded organelle,cytoplasm,intracellular organelle,organelle,intracellular part,melanosome,pigment granule,cellular_component,intracellular,cell,cell part,cytoplasmic part,cytoplasmic vesicle,cytoplasmic membrane-bounded vesicle,vesicle,membrane-bounded vesicle,metal ion binding,cation binding,ion binding,hydrolase activity,binding,molecular_func…	--	--
LNC_000870	0	0.784946	#NAME?	0.0475464	0.456856	co_location	CCA0524S0226	evm.TU.Contig242.226	sp|P93028|UBE11_ARATH Ubiquitin-activating enzyme E1 1 OS=Arabidopsis thaliana GN=UBA1 PE=1 SV=1//0	GO:0044424,GO:0005622,GO:0005623,GO:0044464,GO:0009987,GO:0044237,GO:0044260,GO:0005737,GO:0043170,GO:0005575,GO:0071704,GO:0044238,GO:0003674,GO:0008150,GO:0044267,GO:0008152,GO:0019538,GO:0008641,GO:0006457,GO:0003824	intracellular part,intracellular,cell,cell part,cellular process,cellular metabolic process,cellular macromolecule metabolic process,cytoplasm,macromolecule metabolic process,cellular_component,organic substance metabolic process,primary metabolic process,molecular_function,biological_process,cellular protein metabolic process,metabolic process,protein metabolic process,small protein activating e…	pop04120	Ubiquitin mediated proteolysis
LNC_000870	0	0.784946	#NAME?	0.0475464	0.456856	co_location	CCA0524S0229	evm.TU.Contig242.229	sp|Q0WNN7|PP176_ARATH Pentatricopeptide repeat-containing protein At2g30100, chloroplastic OS=Arabidopsis thaliana GN=At2g30100 PE=2 SV=2//2.51851e-170	--	--	--	--
LNC_000870	0	0.784946	#NAME?	0.0475464	0.456856	co_location	CCA0524S0228	evm.TU.Contig242.228	sp|Q9SIZ4|Y2027_ARATH Inactive receptor-like serine/threonine-protein kinase At2g40270 OS=Arabidopsis thaliana GN=At2g40270 PE=2 SV=2//7.71455e-135	GO:0005515,GO:0051704,GO:0009405,GO:0008234,GO:0008233,GO:0070011,GO:0008150,GO:0043167,GO:0016787,GO:0000166,GO:1901265,GO:0036094,GO:0009987,GO:0004197,GO:0006796,GO:0006793,GO:0005488,GO:0016310,GO:0019538,GO:0004175,GO:0003674,GO:0017076,GO:0043168,GO:0032553,GO:0001882,GO:0044267,GO:0016301,GO:0030554,GO:0001883,GO:0032549,GO:0032550,GO:0032555,GO:0035639,GO:0004672,GO:0006468,GO:0016773,GO:…	protein binding,multi-organism process,pathogenesis,cysteine-type peptidase activity,peptidase activity,peptidase activity, acting on L-amino acid peptides,biological_process,ion binding,hydrolase activity,nucleotide binding,nucleoside phosphate binding,small molecule binding,cellular process,cysteine-type endopeptidase activity,phosphate-containing compound metabolic process,phosphorus metabolic…	--	--
LNC_000870	0	0.784946	#NAME?	0.0475464	0.456856	co_location	CCA0524S0227	evm.TU.Contig242.227	sp|Q9FLE8|Y5986_ARATH Uncharacterized protein At5g39865 OS=Arabidopsis thaliana GN=At5g39865 PE=2 SV=1//2.31767e-37	GO:0044699,GO:0044763,GO:0065007,GO:0050789,GO:0065008,GO:0019725,GO:0042592,GO:0050794,GO:0045454,GO:0016667,GO:0015035,GO:0015036,GO:0008150,GO:0009987,GO:0009055,GO:0016491,GO:0003674,GO:0003824	single-organism process,single-organism cellular process,biological regulation,regulation of biological process,regulation of biological quality,cellular homeostasis,homeostatic process,regulation of cellular process,cell redox homeostasis,oxidoreductase activity, acting on a sulfur group of donors,protein disulfide oxidoreductase activity,disulfide oxidoreductase activity,biological_process,cell…	--	--
LNC_000874	6.43596	1.05283	2.61188	0.0350886	0.396941	co_location	CCA0524S0320	evm.TU.Contig242.320	-//-	--	--	--	--
[truncated: 5,721 more rows]

## Sheet: C1vsC3
Table S5-2 DE lncRNAs in three developmental stages of female flowers C1vsC3
[truncated: 6,976 more rows]

## Sheet: C2vsC3
Table S5-3 DE lncRNAs in three developmental stages of female flowers C2vsC3
[truncated: 6,786 more rows]
