# Supplementary material for: Whole-Transcriptome Analysis Reveals Long Noncoding RNAs Involved in Female Floral Development of Hickory (Carya cathayensis Sarg.)
Source: Front Genet. 2022 May 11;13:910488. doi: 10.3389/fgene.2022.910488 (PMC9130753; doi:10.3389/fgene.2022.910488)
Supplement: Supplementary file 10 [file DataSheet1.xlsx]

## Sheet: Table S1
Table S1 Primers used in real-time quantitative PCR
Primer name	Primer sequence (5'-3')
	Forward	Reverse
18S rRNA	GAAAGACGAACAACTGCGAAAG	GGTTGAGACTAGGACGGTATCT
LNC_000362	CGTCCCTTACTCCATTCCTTAC	GACAGATCGGAACCCAACTAC
LNC_000522	GTCCTCCATGGTTTCGATGT	GGTCTCTTGGCTGTGAGATAAA
LNC_000707	CACGGGACATGGAAGGTAAA	GGCTGCTGAGTTACTGTTTCTA
LNC_000755	CAGGATCTGGATTGCTGTAGTC	GAAACGCAGAAAGCAGAGATTG
LNC_001129	GGCCTCGACATGGATCATATT	TAGCGATGGAGCTTGTGTATG
LNC_001168	GACAGCGGAAGGAGAAGATAAG	ACCTCTGTACGAAACTCTTGAAA
LNC_001485	AGAAGCACACCTGGAGTTATTAG	TGAGGCGCACGAAAGAAA
LNC_001801	GAAAGTGTGCTGCCGTTATATTT	TGGAAAGGCACAAGGATTCTAT
LNC_002115	GATGAGAGAGACGCACTTGTT	AATGTTGAGTAGGGTCCGAAAG
LNC_002978	CCTGCTTCGAAAGGAGTAGATG	AGGCGCTGAAAGGGAATAAA
LNC_003011	GAGGATGAAAGGCAAGATGGA	ATGCCACGAGTAACTGGATTAG
LNC_003338	GGGTCTTTGCAGGTGTTTATG	GGGCTGGAGTCTATGCTATTT
LNC_004277	CTCAGCCTCCTCAATCCTATTC	CTCAGGCCTTCCGACTATTATG
LNC_004295	TCGTAGCCAGTAGGTAGAAGAG	GGAGCAGGATAATCGACATTGA
LNC_005201	CCACATGGAACCTCGGATTAC	GATGGAAGCGGAATGCAATAAAG
LNC_005664	GAGTGCAGAGGGCTTGTAAA	AGGAACATCAAAGGAGCTAGTG
LNC_005791	GAATAACGCGACTCGAACCA	CGATCTCTCAGCCAACCAATAG
LNC_005820	GTAACGAAGCTCCCGAGTTATG	GATCGAGCTGCCGAGTTATG
LNC_005983	GGATCAGCGACTTTGGATCTT	CATTGGCAAATAGCCCTGAATG
LNC_006490	TCTAAGGAGGCCCGATGATAA	CTACCGAAGAGGAAACCATCAC
